# Supplementary material for: The RNA-binding protein TTP is a global post-transcriptional regulator of feedback control in inflammation
Source: Nucleic Acids Res. 2016 May 24;44(15):7418–40. doi: 10.1093/nar/gkw474 (PMC5009735; doi:10.1093/nar/gkw474)
Supplement: SUPPLEMENTARY DATA [file supp_gkw474_nar-00263-y-2016-File011.xlsx]

## Sheet: all_targets
All targets with ≥ 1 crosslink in any genomic feature for the group of all GFP-TTP and GFP-TTP-AA iCLIP experiments upon 6h Dox/1h LPS
chromosome	strand	start_position	end_position	segment_id	segment_gene_name	segment_type	segment_biotype	segment_length	same_count_sum	same_count_density	anti_count_sum	anti_count_density	same_sites	same_sites_density	anti_sites	anti_sites_density
chr5	+	90905204	90905908	99668	Cxcl2	3UTR	protein_coding	705	2771	3.9305	0	0	292	0.414184	0	0
chr17	-	35200141	35199380	26160	Tnf	3UTR	protein_coding	762	2412	3.16535	0	0	243	0.318898	0	0
chr10	-	117690107	117688887	87804	Mdm2	3UTR	protein_coding	1221	1716	1.40541	0	0	389	0.318591	0	0
chr5	-	142903794	142903114	32125	Actb	3UTR	protein_coding	681	1431	2.10132	0	0	275	0.403818	0	0
chr11	-	83648249	83647843	65316	Ccl3	3UTR	protein_coding	407	1187	2.91646	0	0	135	0.331695	0	0
chr11	+	82037178	82037452	90329	Ccl2	3UTR	protein_coding	275	993	3.61091	0	0	183	0.665455	0	0
chr11	+	83664381	83664682	17792	Ccl4	3UTR	protein_coding	302	956	3.16556	0	0	119	0.39404	0	0
chr6	-	131367794	131364857	7358	Ybx3	3UTR	protein_coding	577	946	1.63951	0	0	226	0.391681	0	0
chr12	-	55489918	55489410	106048	Nfkbia	3UTR	protein_coding	509	729	1.43222	0	0	137	0.269155	0	0
chr8	+	68904506	68907447	52809	Lpl	3UTR	protein_coding	2644	640	0.242057	0	0	341	0.128971	0	0
chr5	+	104440618	104441049	38461	Spp1	3UTR	protein_coding	432	568	1.31481	0	0	209	0.483796	0	0
chr5	-	92347797	92346637	49347	Cxcl10	3UTR	protein_coding	1052	567	0.538973	0	0	166	0.157795	0	0
chr17	+	29099393	29100721	60993	Cdkn1a	3UTR	protein_coding	1329	544	0.40933	0	0	167	0.125658	0	0
chr11	+	59566263	59566955	85384	Nlrp3	3UTR	protein_coding	693	538	0.776335	0	0	130	0.18759	0	0
chr9	+	123461678	123462663	37612	Lars2	3UTR	protein_coding	986	516	0.523327	0	0	87	0.0882353	0	0
chr14	+	20842450	20843387	62758	Plau	3UTR	protein_coding	938	505	0.53838	0	0	104	0.110874	0	0
chr11	-	70652120	70651849	111331	Pfn1	3UTR	protein_coding	272	485	1.78309	0	0	84	0.308824	0	0
chr2	+	122151660	122153082	81536	B2m	3UTR	protein_coding	448	467	1.04241	0	0	152	0.339286	0	0
chr2	-	164425898	164424246	77780	Sdc4	3UTR	protein_coding	1653	465	0.281307	0	0	212	0.128252	0	0
chr17	+	57107504	57107756	115925	Tnfsf9	3UTR	protein_coding	253	462	1.82609	0	0	125	0.494071	0	0
chr9	+	21027946	21028796	10367	Icam1	3UTR	protein_coding	851	427	0.501763	0	0	128	0.150411	0	0
chrX	-	167207497	167207092	52038	Tmsb4x	3UTR	protein_coding	406	418	1.02956	0	0	132	0.325123	0	0
chr16	-	55812726	55811374	30289	Nfkbiz	3UTR	protein_coding	1353	403	0.297857	0	0	243	0.179601	0	0
chr8	-	70629539	70629392	105158	Gdf15	3UTR	protein_coding	148	384	2.59459	0	0	86	0.581081	0	0
chr13	+	110400224	110400843	60066	Plk2	3UTR	protein_coding	620	363	0.585484	0	0	106	0.170968	0	0
chr8	-	84977391	84976908	55122	Junb	3UTR	protein_coding	484	351	0.725207	0	0	129	0.266529	0	0
chr2	-	45106413	44983633	6727	Zeb2	3UTR	protein_coding	8876	308	0.0347003	0	0	181	0.0203921	0	0
chr13	+	5867283	5870392	115015	Klf6	3UTR	protein_coding	3110	293	0.0942122	0	0	176	0.0565916	0	0
chr3	+	60625180	60629747	109973	Mbnl1	3UTR	protein_coding	3387	282	0.0832595	0	0	225	0.0664305	0	0
chr2	-	102814129	102811140	72776	Cd44	3UTR	protein_coding	2990	272	0.0909699	0	0	189	0.0632107	0	0
chr1	+	172506708	172507379	78368	Tagln2	3UTR	protein_coding	672	268	0.39881	0	0	120	0.178571	0	0
chrX	+	96166634	96168551	76873	Msn	3UTR	protein_coding	1918	265	0.138165	0	0	198	0.103233	0	0
chr6	+	91755057	91759062	93841	Slc6a6	3UTR	protein_coding	4006	265	0.0661508	0	0	180	0.0449326	0	0
chr11	-	20064685	20062303	965	Actr2	3UTR	protein_coding	2383	258	0.108267	0	0	165	0.0692405	0	0
chr17	+	35822310	35822922	67942	Ier3	3UTR	protein_coding	613	255	0.415987	0	0	68	0.11093	0	0
chr5	-	99218770	99217425	110120	Rasgef1b	3UTR	protein_coding	1346	254	0.188707	0	0	157	0.116642	0	0
chr5	-	135910991	135908408	12405	Ywhag	3UTR	protein_coding	2584	251	0.0971362	0	0	172	0.0665635	0	0
chr1	+	58732362	58758883	75768	Cflar	3UTR	protein_coding	5408	242	0.0447485	0	0	160	0.0295858	0	0
chr2	+	167689912	167690417	104438	Cebpb	3UTR	protein_coding	506	239	0.472332	0	0	84	0.166008	0	0
chr6	-	72434289	72432798	14695	Mat2a	3UTR	protein_coding	1492	236	0.158177	0	0	84	0.0563003	0	0
chr10	-	117278117	117277333	92440	Lyz2	3UTR	protein_coding	785	236	0.300637	0	0	133	0.169427	0	0
chr13	+	23581913	23581989	102599	Hist1h4d	3UTR	protein_coding	77	233	3.02597	0	0	24	0.311688	0	0
chr1	+	131931206	131936320	5808	Nucks1	3UTR	protein_coding	5115	232	0.0453568	0	0	157	0.030694	0	0
chr6	-	35512227	35508905	10312	Mtpn	3UTR	protein_coding	3323	227	0.0683118	0	0	147	0.0442371	0	0
chr11	-	16974146	16971205	89582	Plek	3UTR	protein_coding	2942	222	0.0754589	0	0	173	0.0588035	0	0
chr3	-	36449340	36448924	93253	Anxa5	3UTR	protein_coding	417	222	0.532374	0	0	107	0.256595	0	0
chr11	-	50296197	50293960	35909	Canx	3UTR	protein_coding	2238	218	0.0974084	0	0	162	0.0723861	0	0
chr10	+	111293224	111297246	98242	Osbpl8	3UTR	protein_coding	4023	218	0.0541884	0	0	169	0.0420085	0	0
chr6	+	49056314	49058181	25376	Gpnmb	3UTR	protein_coding	1868	205	0.109743	0	0	128	0.0685225	0	0
chr16	-	44087420	44085401	73362	Atp6v1a	3UTR	protein_coding	2020	203	0.100495	0	0	97	0.0480198	0	0
chr17	-	35834978	35833925	54560	Tubb5	3UTR	protein_coding	1054	191	0.181214	0	0	108	0.102467	0	0
chr9	-	96333520	96332679	95036	Atp1b3	3UTR	protein_coding	842	190	0.225653	0	0	110	0.130641	0	0
chr11	-	51601404	51600099	9755	Hnrnpab	3UTR	protein_coding	1306	184	0.140888	0	0	108	0.0826953	0	0
chr10	-	117817370	117814470	58989	Rap1b	3UTR	protein_coding	1336	178	0.133234	0	0	135	0.101048	0	0
chr2	-	163625437	163623271	106733	Serinc3	3UTR	protein_coding	2167	176	0.0812183	0	0	130	0.0599908	0	0
chr10	-	57517153	57515773	939	Serinc1	3UTR	protein_coding	1381	175	0.12672	0	0	83	0.0601014	0	0
chr4	-	95050263	95049033	101465	Jun	3UTR	protein_coding	1231	173	0.140536	0	0	78	0.0633631	0	0
chr11	+	55499668	55504837	44519	G3bp1	3UTR	protein_coding	5114	172	0.0336332	0	0	77	0.0150567	0	0
chr15	-	96690123	96687393	74097	Slc38a2	3UTR	protein_coding	2731	171	0.0626144	0	0	111	0.0406445	0	0
chr11	-	69917435	69916713	41063	Eif5a	3UTR	protein_coding	721	168	0.23301	0	0	83	0.115118	0	0
chr4	+	102421687	102607258	2903	Pde4b	3UTR	protein_coding	4823	167	0.0346258	0	0	111	0.0230147	0	0
chr15	+	102498525	102500058	72812	Pcbp2	3UTR	protein_coding	1534	167	0.108866	0	0	100	0.065189	0	0
chr10	+	78427439	78427618	99006	Cstb	3UTR	protein_coding	180	167	0.927778	0	0	47	0.261111	0	0
chr2	+	34776113	34776530	114340	Hspa5	3UTR	protein_coding	418	166	0.397129	0	0	69	0.165072	0	0
chr15	+	79357855	79359071	50206	Maff	3UTR	protein_coding	1217	162	0.133114	0	0	78	0.064092	0	0
chr3	-	107746735	107741047	31405	Csf1	3UTR	protein_coding	2332	161	0.0690395	0	0	78	0.0334477	0	0
chr14	+	75229338	75230841	52560	Lcp1	3UTR	protein_coding	1504	160	0.106383	0	0	98	0.0651596	0	0
chr9	-	52115402	52111984	97473	Zc3h12c	3UTR	protein_coding	3419	158	0.0462123	0	0	116	0.033928	0	0
chr7	-	28377554	28376783	11811	Zfp36	3UTR	protein_coding	772	155	0.200777	0	0	83	0.107513	0	0
chr11	-	120579227	120578103	103739	Arhgdia	3UTR	protein_coding	1125	155	0.137778	0	0	78	0.0693333	0	0
chr17	-	10215427	10206470	111775	Qk-ENSMUSG00000062078	3UTR	protein_coding	8317	155	0.0186365	0	0	128	0.0153902	0	0
chr15	-	51964052	51962604	28687	Rad21	3UTR	protein_coding	1449	154	0.10628	0	0	101	0.0697032	0	0
chr14	+	63142329	63145918	68032	Ctsb	3UTR	protein_coding	3590	154	0.0428969	0	0	114	0.0317549	0	0
chr19	+	5493680	5494028	94801	Cfl1	3UTR	protein_coding	349	151	0.432665	0	0	60	0.17192	0	0
chr2	+	164772562	164778821	11919	Ube2c	3UTR	protein_coding	1943	149	0.0766855	0	0	55	0.0283067	0	0
chr12	-	25095314	25093800	61197	Id2	3UTR	protein_coding	779	149	0.191271	0	0	79	0.101412	0	0
chr5	-	122457147	122453513	94925	Atp2a2	3UTR	protein_coding	1589	148	0.0931403	0	0	93	0.0585274	0	0
chr15	+	6427354	6440711	21323	Dab2-ENSMUSG00000022150	3UTR	protein_coding	2326	147	0.0631986	0	0	98	0.0421324	0	0
chr1	-	156431055	156428107	96454	Soat1	3UTR	protein_coding	2949	146	0.0495083	0	0	124	0.0420482	0	0
chr15	-	73106904	73095843	103671	Ago2	3UTR	protein_coding	11062	146	0.0131983	0	0	101	0.00913036	0	0
chr2	-	75675957	75675512	652	Nfe2l2	3UTR	protein_coding	446	145	0.325112	0	0	90	0.201794	0	0
chr2	+	117172191	117182278	108591	Spred1	3UTR	protein_coding	4993	145	0.0290407	0	0	117	0.0234328	0	0
chr12	-	40203318	40201566	101185	Ifrd1	3UTR	protein_coding	1753	144	0.0821449	0	0	69	0.0393611	0	0
chrX	-	38421708	38401356	37608	Lamp2	3UTR	protein_coding	3351	143	0.0426738	0	0	101	0.0301403	0	0
chr15	-	36772714	36770769	57018	Ywhaz	3UTR	protein_coding	1946	143	0.0734841	0	0	110	0.0565262	0	0
chr5	+	32491058	32517432	13242	Ppp1cb	3UTR	protein_coding	5493	142	0.0258511	0	0	92	0.0167486	0	0
chr5	-	148506131	148504630	24469	Ubl3	3UTR	protein_coding	1502	140	0.0932091	0	0	113	0.075233	0	0
chr19	-	41215068	41210841	37793	Tm9sf3	3UTR	protein_coding	4228	139	0.0328761	0	0	105	0.0248344	0	0
chr9	+	120951032	120960506	107485	Ctnnb1	3UTR	protein_coding	1408	137	0.0973011	0	0	96	0.0681818	0	0
chr2	-	103768382	103762940	18453	Caprin1	3UTR	protein_coding	5133	134	0.0261056	0	0	94	0.0183129	0	0
chr9	-	119972236	119971165	24961	Csrnp1	3UTR	protein_coding	1072	134	0.125	0	0	80	0.0746269	0	0
chr11	-	83575316	83572918	39862	Ccl9	3UTR	protein_coding	2399	134	0.0558566	0	0	77	0.0320967	0	0
chr4	-	137322526	137319695	65194	Cdc42	3UTR	protein_coding	2171	132	0.0608015	0	0	87	0.0400737	0	0
chr15	-	103199637	103191543	116512	Cbx5	3UTR	protein_coding	8095	132	0.0163064	0	0	87	0.0107474	0	0
chr11	+	82047090	82047524	8398	Ccl7	3UTR	protein_coding	435	131	0.301149	0	0	76	0.174713	0	0
chr2	-	6546870	6539693	13341	Celf2	3UTR	protein_coding	6610	129	0.0195159	0	0	114	0.0172466	0	0
chr13	-	23745083	23744972	82522	Hist1h3c	3UTR	protein_coding	112	129	1.15179	0	0	16	0.142857	0	0
chr16	+	44159640	44163365	51001	Naa50	3UTR	protein_coding	3726	126	0.0338164	0	0	97	0.0260333	0	0
chrX	+	74298737	74304720	104358	Atp6ap1	3UTR	protein_coding	824	126	0.152913	0	0	59	0.0716019	0	0
chr16	+	95719138	95721050	62598	Ets2	3UTR	protein_coding	1913	125	0.0653424	0	0	74	0.0386827	0	0
chr1	+	150105782	150108009	67835	Ptgs2	3UTR	protein_coding	2228	125	0.0561041	0	0	76	0.0341113	0	0
chr13	-	98846452	98839018	30670	Tnpo1	3UTR	protein_coding	5633	123	0.0218356	0	0	107	0.0189952	0	0
chr1	+	74267795	74268208	105642	Arpc2	3UTR	protein_coding	414	123	0.297101	0	0	71	0.171498	0	0
chr10	+	128438434	128441437	64111	Rnf41	3UTR	protein_coding	3004	120	0.0399467	0	0	22	0.00732357	0	0
chr12	+	8699120	8752580	35599	Pum2	3UTR	protein_coding	3003	119	0.039627	0	0	94	0.031302	0	0
chr15	-	63931612	63929096	15553	Fam49b	3UTR	protein_coding	2517	117	0.0464839	0	0	83	0.0329758	0	0
chr1	+	135155328	135156268	58911	Arl8a	3UTR	protein_coding	941	117	0.124336	0	0	78	0.0828905	0	0
chr11	-	117967549	117966078	101731	Socs3	3UTR	protein_coding	1472	115	0.078125	0	0	43	0.029212	0	0
chr4	-	123350885	123349632	5643	Macf1	3UTR	protein_coding	1254	114	0.0909091	0	0	74	0.0590112	0	0
chr1	+	87942472	87944488	77161	Dgkd	3UTR	protein_coding	2017	114	0.0565196	0	0	44	0.0218146	0	0
chr15	-	99422695	99422034	65053	Nckap5l	3UTR	protein_coding	662	113	0.170695	0	0	38	0.0574018	0	0
chr1	-	52187820	52163447	12975	Gls	3UTR	protein_coding	6277	112	0.0178429	0	0	94	0.0149753	0	0
chr7	-	45461858	45461694	92134	Bax	3UTR	protein_coding	165	112	0.678788	0	0	35	0.212121	0	0
chr12	+	24713232	24714145	6551	Rrm2	3UTR	protein_coding	914	111	0.121444	0	0	57	0.0623632	0	0
chr9	-	88456134	88449728	9669	Syncrip	3UTR	protein_coding	5032	110	0.0218601	0	0	90	0.0178855	0	0
chr2	+	79326615	79333122	63983	Itga4	3UTR	protein_coding	6508	110	0.0169023	0	0	87	0.0133682	0	0
chr4	+	6394564	6408422	70692	Sdcbp	3UTR	protein_coding	2861	110	0.0384481	0	0	84	0.0293604	0	0
chr19	+	9984942	9985091	113862	Fth1	3UTR	protein_coding	150	110	0.733333	0	0	40	0.266667	0	0
chr10	+	82896045	82897723	14099	Txnrd1	3UTR	protein_coding	1679	109	0.0649196	0	0	76	0.045265	0	0
chr1	+	5162165	5162548	31289	Atp6v1h	3UTR	protein_coding	384	108	0.28125	0	0	50	0.130208	0	0
chr15	-	77808425	77760586	53651	Myh9	3UTR	protein_coding	1384	108	0.0780347	0	0	80	0.0578035	0	0
chr13	-	58127392	58125878	55157	Hnrnpa0	3UTR	protein_coding	1515	108	0.0712871	0	0	52	0.0343234	0	0
chr11	-	116023191	116021911	66590	H3f3b	3UTR	protein_coding	1281	108	0.0843091	0	0	61	0.047619	0	0
chr12	-	8499038	8497762	82478	Rhob	3UTR	protein_coding	1277	108	0.0845732	0	0	54	0.0422866	0	0
chrX	+	109160162	109162470	54874	Sh3bgrl	3UTR	protein_coding	2309	107	0.0463404	0	0	98	0.0424426	0	0
chr17	-	84185749	84183930	97063	Zfp36l2	3UTR	protein_coding	1820	107	0.0587912	0	0	63	0.0346154	0	0
chr15	-	25364225	25363284	57554	Basp1	3UTR	protein_coding	942	105	0.111465	0	0	79	0.0838641	0	0
chr11	+	6355674	6356641	74207	Ogdh	3UTR	protein_coding	968	105	0.108471	0	0	38	0.0392562	0	0
chr9	+	25307552	25308570	41838	2007-09-01	3UTR	protein_coding	1019	104	0.102061	0	0	86	0.0843965	0	0
chr3	+	95660823	95663175	64443	Mcl1	3UTR	protein_coding	2353	104	0.0441989	0	0	60	0.0254994	0	0
chr10	-	89413199	89408822	110688	Gas2l3	3UTR	protein_coding	4378	104	0.0237551	0	0	82	0.01873	0	0
chr12	+	111454678	111455017	27292	Tnfaip2	3UTR	protein_coding	340	103	0.302941	0	0	45	0.132353	0	0
chr15	-	79997576	79995899	113852	Pdgfb	3UTR	protein_coding	1378	103	0.074746	0	0	47	0.0341074	0	0
chr9	+	54603365	54604660	76024	Idh3a	3UTR	protein_coding	1296	102	0.0787037	0	0	64	0.0493827	0	0
chr4	+	133195874	133199755	52821	Wasf2	3UTR	protein_coding	3882	101	0.0260175	0	0	65	0.0167439	0	0
chr15	+	88864762	88865717	90319	Pim3	3UTR	protein_coding	956	101	0.105649	0	0	59	0.0617155	0	0
chr8	+	128727057	128733199	93769	Itgb1	3UTR	protein_coding	1118	100	0.0894454	0	0	51	0.0456172	0	0
chr15	-	58095523	58094046	48743	Atad2	3UTR	protein_coding	1478	99	0.0669824	0	0	83	0.056157	0	0
chr12	+	105809647	105838938	51221	Papola	3UTR	protein_coding	2454	99	0.0403423	0	0	83	0.0338223	0	0
chr15	+	25972046	25973686	33793	Fam134b	3UTR	protein_coding	1641	98	0.0597197	0	0	69	0.0420475	0	0
chr17	-	45568011	45567774	2345	Hsp90ab1	3UTR	protein_coding	238	97	0.407563	0	0	31	0.130252	0	0
chr7	-	80713828	80711582	2213	Iqgap1	3UTR	protein_coding	2247	96	0.0427236	0	0	67	0.0298175	0	0
chr2	-	167301332	167298443	52773	B4galt5	3UTR	protein_coding	2890	96	0.033218	0	0	50	0.017301	0	0
chr4	+	140721204	140723219	56019	Rcc2	3UTR	protein_coding	2016	96	0.047619	0	0	58	0.0287698	0	0
chr11	+	20224845	20226855	6127	Rab1	3UTR	protein_coding	2011	95	0.0472402	0	0	81	0.0402785	0	0
chr15	+	38691707	38692442	45243	Atp6v1c1	3UTR	protein_coding	736	94	0.127717	0	0	60	0.0815217	0	0
chr9	-	75388048	75386901	50437	Mapk6	3UTR	protein_coding	1148	94	0.0818815	0	0	75	0.065331	0	0
chr19	+	44303231	44306863	6271	Scd2	3UTR	protein_coding	3633	93	0.0255987	0	0	77	0.0211946	0	0
chr2	+	162935026	162937120	17458	Srsf6	3UTR	protein_coding	2095	93	0.0443914	0	0	61	0.0291169	0	0
chr9	-	79755543	79755240	31589	Cox7a2	3UTR	protein_coding	304	93	0.305921	0	0	36	0.118421	0	0
chr11	-	106783731	106780354	55289	Ddx5	3UTR	protein_coding	2063	93	0.04508	0	0	51	0.0247213	0	0
chr3	+	31118613	31122576	97089	Skil	3UTR	protein_coding	3964	92	0.0232089	0	0	75	0.0189203	0	0
chr17	-	12698784	12682405	100847	Igf2r	3UTR	protein_coding	1443	92	0.0637561	0	0	72	0.049896	0	0
chr8	+	13174558	13175337	101231	Lamp1	3UTR	protein_coding	780	92	0.117949	0	0	66	0.0846154	0	0
chr6	-	88883996	88883474	104518	Mcm2	3UTR	protein_coding	523	92	0.175908	0	0	52	0.0994264	0	0
chr13	-	23760842	23760801	18661	Hist1h4a	3UTR	protein_coding	42	91	2.16667	0	0	21	0.5	0	0
chr16	-	30315700	30312422	30642	Atp13a3	3UTR	protein_coding	3279	91	0.0277524	0	0	67	0.0204331	0	0
chr15	+	85876232	85876571	44131	Gtse1	3UTR	protein_coding	340	91	0.267647	0	0	54	0.158824	0	0
chr15	-	96576707	96571417	73910	Slc38a1	3UTR	protein_coding	5291	91	0.017199	0	0	72	0.013608	0	0
chr2	+	129630184	129632227	80222	Sirpa	3UTR	protein_coding	1747	91	0.0520893	0	0	59	0.0337722	0	0
chr7	+	128070592	128128159	4501	Itgam	3UTR	protein_coding	2298	90	0.0391645	0	0	53	0.0230635	0	0
chr11	+	75764672	75765844	10866	Ywhae	3UTR	protein_coding	1173	90	0.0767263	0	0	66	0.056266	0	0
chr5	-	66019202	66016548	59212	Rbm47	3UTR	protein_coding	2655	90	0.0338983	0	0	79	0.0297552	0	0
chr15	+	100215430	100219472	67966	Dip2b	3UTR	protein_coding	4043	90	0.0222607	0	0	67	0.0165719	0	0
chr13	+	20605299	20608352	68176	Elmo1	3UTR	protein_coding	3054	90	0.0294695	0	0	58	0.0189915	0	0
chr1	-	13566319	13564701	73223	Tram1	3UTR	protein_coding	1619	90	0.0555899	0	0	75	0.0463249	0	0
chr12	+	85476458	85477272	107872	Fos	3UTR	protein_coding	815	90	0.110429	0	0	52	0.0638037	0	0
chr15	-	103345265	103344288	67694	Itga5	3UTR	protein_coding	978	89	0.091002	0	0	37	0.0378323	0	0
chrX	-	9438213	9435251	94747	Cybb	3UTR	protein_coding	2963	89	0.0300371	0	0	71	0.0239622	0	0
chr12	+	69373321	69375978	2010	Arf6	3UTR	protein_coding	2658	88	0.0331076	0	0	63	0.023702	0	0
chr10	-	62582346	62580247	8919	Ddx21	3UTR	protein_coding	2100	88	0.0419048	0	0	76	0.0361905	0	0
chr9	-	113654929	113651743	11701	Pdcd6ip	3UTR	protein_coding	3187	88	0.0276122	0	0	67	0.0210229	0	0
chr4	-	59517567	59471867	23485	Ptbp3	3UTR	protein_coding	5109	88	0.0172245	0	0	79	0.0154629	0	0
chr7	-	144932603	144929930	55563	Ccnd1	3UTR	protein_coding	2674	88	0.0329095	0	0	65	0.0243082	0	0
chr13	-	38646166	38645697	86586	Eef1e1	3UTR	protein_coding	470	88	0.187234	0	0	53	0.112766	0	0
chr6	-	89319372	89316315	113224	Plxna1	3UTR	protein_coding	2748	88	0.0320233	0	0	54	0.0196507	0	0
chr2	-	60752979	60750192	56481	Rbms1	3UTR	protein_coding	2788	87	0.0312052	0	0	81	0.0290531	0	0
chr12	-	84152398	84149175	52382	Elmsan1	3UTR	protein_coding	3224	86	0.0266749	0	0	63	0.0195409	0	0
chr10	-	117051242	117050997	96165	Cct2	3UTR	protein_coding	246	86	0.349593	0	0	49	0.199187	0	0
chr10	+	111496075	111496885	56774	Nap1l1	3UTR	protein_coding	811	85	0.104809	0	0	54	0.0665845	0	0
chr6	+	67283959	67289301	77450	Serbp1	3UTR	protein_coding	5343	85	0.0159087	0	0	69	0.0129141	0	0
chr10	+	60301729	60302596	104922	Psap	3UTR	protein_coding	868	85	0.0979263	0	0	66	0.0760369	0	0
chr11	-	86695562	86694350	108494	Cltc	3UTR	protein_coding	1213	85	0.0700742	0	0	70	0.0577082	0	0
chr9	+	58643802	58657954	27452	Nptn	3UTR	protein_coding	1541	83	0.0538611	0	0	59	0.0382868	0	0
chr2	-	35183723	35180204	77622	Rab14	3UTR	protein_coding	2967	83	0.0279744	0	0	62	0.0208965	0	0
chr5	+	143420835	143421899	79839	Kdelr2	3UTR	protein_coding	1065	83	0.0779343	0	0	57	0.0535211	0	0
chr16	+	37881462	37888857	81523	Lrrc58	3UTR	protein_coding	6306	83	0.0131621	0	0	62	0.00983191	0	0
chr10	+	81182082	81182506	92112	Eef2	3UTR	protein_coding	425	83	0.195294	0	0	47	0.110588	0	0
chr10	+	128361132	128362478	93230	Cs	3UTR	protein_coding	1347	83	0.0616184	0	0	66	0.0489978	0	0
chr8	-	46207459	46206796	49809	Slc25a4	3UTR	protein_coding	664	82	0.123494	0	0	39	0.0587349	0	0
chr5	+	135790208	135790390	64598	Mdh2	3UTR	protein_coding	183	82	0.448087	0	0	52	0.284153	0	0
chrX	+	75108761	75109776	109483	Dkc1	3UTR	protein_coding	1016	82	0.0807087	0	0	59	0.0580709	0	0
chr13	-	58397712	58391141	109608	Hnrnpk	3UTR	protein_coding	1485	82	0.0552189	0	0	61	0.0410774	0	0
chr12	-	102394566	102394083	7905	Lgmn	3UTR	protein_coding	484	81	0.167355	0	0	45	0.0929752	0	0
chr1	+	93507064	93510259	31445	2002-09-01	3UTR	protein_coding	2830	81	0.0286219	0	0	64	0.0226148	0	0
chr15	+	100012174	100016350	47607	Larp4	3UTR	protein_coding	4177	81	0.0193919	0	0	68	0.0162796	0	0
chr4	-	145215783	145213462	92128	Tnfrsf1b	3UTR	protein_coding	2322	81	0.0348837	0	0	30	0.0129199	0	0
chr5	-	134621505	134619879	39928	Eif4h	3UTR	protein_coding	1627	80	0.0491703	0	0	58	0.0356484	0	0
chr3	-	106760800	106758860	67202	Cd53	3UTR	protein_coding	1941	79	0.0407007	0	0	60	0.0309119	0	0
chr3	-	83836416	83836272	134	Tlr2	3UTR	protein_coding	145	78	0.537931	0	0	49	0.337931	0	0
chr10	+	58421664	58424690	61046	Lims1	3UTR	protein_coding	3027	78	0.0257681	0	0	68	0.0224645	0	0
chr8	+	117459382	117461502	88858	Cmip	3UTR	protein_coding	2121	78	0.0367751	0	0	66	0.0311174	0	0
chr16	+	27438381	27452217	89390	Ccdc50	3UTR	protein_coding	7239	78	0.010775	0	0	64	0.008841	0	0
chr10	-	117355934	117344672	105016	Cpsf6	3UTR	protein_coding	6840	78	0.0114035	0	0	62	0.00906433	0	0
chr10	+	128390721	128408703	44946	Ankrd52	3UTR	protein_coding	3390	77	0.0227139	0	0	51	0.0150442	0	0
chr11	-	120807545	120805939	97757	Fasn	3UTR	protein_coding	1607	77	0.0479154	0	0	37	0.0230243	0	0
chr11	-	76782180	76778423	113986	Cpd	3UTR	protein_coding	3758	77	0.0204896	0	0	64	0.0170303	0	0
chr15	-	81365446	81363668	89173	St13	3UTR	protein_coding	1779	76	0.0427206	0	0	60	0.0337268	0	0
chr5	-	136359994	136248134	69957	Cux1	3UTR	protein_coding	9072	75	0.0082672	0	0	63	0.00694444	0	0
chr15	-	38497531	38487429	69963	Azin1	3UTR	protein_coding	3063	75	0.0244858	0	0	61	0.0199151	0	0
chr11	-	76419100	76416733	91880	Abr	3UTR	protein_coding	2368	75	0.0316723	0	0	55	0.0232264	0	0
chr8	+	105215972	105217985	98726	Cbfb	3UTR	protein_coding	2014	75	0.0372393	0	0	58	0.0287984	0	0
chr5	-	108130010	108106365	38163	Tmed5	3UTR	protein_coding	6642	74	0.0111412	0	0	65	0.00978621	0	0
chr3	+	95556185	95556402	38411	Ctss	3UTR	protein_coding	218	74	0.33945	0	0	51	0.233945	0	0
chr7	+	75750623	75754608	61239	Akap13	3UTR	protein_coding	3986	74	0.018565	0	0	56	0.0140492	0	0
chr1	-	125393991	125392904	62683	Actr3	3UTR	protein_coding	1088	74	0.0680147	0	0	63	0.0579044	0	0
chr16	-	84955327	84954439	68643	App	3UTR	protein_coding	889	74	0.0832396	0	0	63	0.0708661	0	0
chr1	-	138119999	138062860	102751	Ptprc	3UTR	protein_coding	2171	74	0.0340857	0	0	63	0.0290189	0	0
chr7	-	111073684	111067984	110197	Eif4g2	3UTR	protein_coding	4670	74	0.0158458	0	0	47	0.0100642	0	0
chr15	-	36596022	36595660	15947	Pabpc1	3UTR	protein_coding	363	73	0.201102	0	0	18	0.0495868	0	0
chr18	-	9996093	9995431	36609	Usp14	3UTR	protein_coding	663	73	0.110106	0	0	62	0.0935143	0	0
chr18	+	10812125	10818703	54230	Mib1	3UTR	protein_coding	6389	73	0.0114259	0	0	65	0.0101737	0	0
chr6	-	47796484	47796141	113500	Pdia4	3UTR	protein_coding	344	73	0.212209	0	0	47	0.136628	0	0
chr4	+	127029964	127031235	117059	Sfpq	3UTR	protein_coding	1272	73	0.0573899	0	0	62	0.0487421	0	0
chr1	-	178329350	178328104	38764	Hnrnpu	3UTR	protein_coding	1247	72	0.0577386	0	0	65	0.0521251	0	0
chr15	+	34141283	34142385	50514	Mtdh	3UTR	protein_coding	1103	72	0.0652765	0	0	59	0.0534905	0	0
chr11	+	109661363	109669655	117298	Prkar1a	3UTR	protein_coding	2444	72	0.0294599	0	0	59	0.0241408	0	0
chr6	+	17665686	17666971	11152	Capza2	3UTR	protein_coding	1286	71	0.05521	0	0	61	0.0474339	0	0
chr19	+	16383394	16387462	80464	Gnaq	3UTR	protein_coding	4069	71	0.017449	0	0	59	0.0144999	0	0
chr18	+	61580492	61590060	86644	Csnk1a1	3UTR	protein_coding	4521	71	0.0157045	0	0	65	0.0143774	0	0
chr10	-	69338494	69336634	97001	Cdk1	3UTR	protein_coding	1861	71	0.0381515	0	0	37	0.0198818	0	0
chr15	-	76172166	76170973	100191	Plec	3UTR	protein_coding	1194	71	0.059464	0	0	52	0.0435511	0	0
chr13	-	58177872	58176155	114970	Ubqln1	3UTR	protein_coding	1718	71	0.0413271	0	0	43	0.0250291	0	0
chr1	-	149830057	149829617	32754	Pla2g4a	3UTR	protein_coding	441	70	0.15873	0	0	53	0.120181	0	0
chr19	-	34493976	34492317	60167	Lipa	3UTR	protein_coding	1660	70	0.0421687	0	0	56	0.0337349	0	0
chr19	-	5100374	5099206	4660	Rab1b	3UTR	protein_coding	1169	69	0.0590248	0	0	30	0.025663	0	0
chr15	-	27732478	27730651	30279	Trio	3UTR	protein_coding	1828	69	0.0377462	0	0	63	0.0344639	0	0
chr11	+	63158415	63159546	41677	Pmp22	3UTR	protein_coding	1132	69	0.0609541	0	0	55	0.0485866	0	0
chr6	-	87845114	87842614	80678	Cnbp	3UTR	protein_coding	1322	69	0.0521936	0	0	55	0.0416036	0	0
chr15	+	82203917	82205375	50010	Srebf2	3UTR	protein_coding	1459	68	0.0466073	0	0	40	0.027416	0	0
chr9	-	66847715	66843671	74075	Rab8b	3UTR	protein_coding	4045	68	0.0168109	0	0	58	0.0143387	0	0
chr15	+	27593217	27594908	933	Ank	3UTR	protein_coding	1692	67	0.0395981	0	0	46	0.0271868	0	0
chr6	+	108821552	108823722	17776	Arl8b	3UTR	protein_coding	2171	67	0.0308614	0	0	63	0.0290189	0	0
chr9	+	75218484	75223687	19950	Myo5a	3UTR	protein_coding	5204	67	0.0128747	0	0	57	0.0109531	0	0
chr2	+	71262761	71263302	24698	Dync1i2	3UTR	protein_coding	542	67	0.123616	0	0	56	0.103321	0	0
chr12	+	80877121	80880831	46323	4933426M11Rik	3UTR	protein_coding	3711	67	0.0180544	0	0	46	0.0123956	0	0
chr11	-	40750864	40748551	53671	Ccng1	3UTR	protein_coding	1827	67	0.0366721	0	0	43	0.0235359	0	0
chr4	+	129084219	129084525	76367	Rnf19b	3UTR	protein_coding	307	67	0.218241	0	0	38	0.123779	0	0
chr6	-	125460587	125460265	87225	Cd9	3UTR	protein_coding	323	67	0.20743	0	0	46	0.142415	0	0
chr13	+	9170942	9173085	100633	Larp4b	3UTR	protein_coding	2144	67	0.03125	0	0	55	0.025653	0	0
chr7	-	16248034	16246742	101961	C5ar1	3UTR	protein_coding	1293	67	0.0518175	0	0	45	0.0348028	0	0
chr1	-	134077365	134075169	102828	Btg2	3UTR	protein_coding	2197	67	0.0304961	0	0	45	0.0204825	0	0
chr5	+	117273834	117275218	114196	Taok3	3UTR	protein_coding	1385	67	0.0483755	0	0	54	0.0389892	0	0
chr16	-	32143028	32142784	5428	Nrros	3UTR	protein_coding	245	66	0.269388	0	0	33	0.134694	0	0
chr4	-	40809322	40804601	9387	B4galt1	3UTR	protein_coding	2751	66	0.0239913	0	0	57	0.0207197	0	0
chr6	-	86524841	86524498	49325	Pcbp1	3UTR	protein_coding	344	66	0.19186	0	0	40	0.116279	0	0
chrX	+	13291492	13294051	61865	Ddx3x	3UTR	protein_coding	2251	66	0.0293203	0	0	54	0.0239893	0	0
chr7	-	105746628	105744846	84671	Tpp1	3UTR	protein_coding	1783	66	0.0370163	0	0	48	0.0269209	0	0
chr2	+	128130145	128160960	13991	Bcl2l11	3UTR	protein_coding	3982	65	0.0163235	0	0	59	0.0148167	0	0
chr16	+	38240569	38246083	30091	Gsk3b	3UTR	protein_coding	5515	65	0.011786	0	0	52	0.00942883	0	0
chr1	-	153456065	153455757	53346	Dhx9	3UTR	protein_coding	309	65	0.210356	0	0	50	0.161812	0	0
chr11	-	115645765	115644044	71408	Grb2	3UTR	protein_coding	1722	65	0.0377468	0	0	44	0.0255517	0	0
chr11	+	35785458	35791284	103253	Pank3	3UTR	protein_coding	5827	65	0.011155	0	0	50	0.00858074	0	0
chr10	-	8725493	8722218	21663	Sash1	3UTR	protein_coding	3276	64	0.019536	0	0	40	0.01221	0	0
chr15	+	84260812	84315687	33753	Parvb	3UTR	protein_coding	2719	64	0.0235381	0	0	50	0.0183891	0	0
chr1	+	152774395	152775596	33929	Arpc5	3UTR	protein_coding	1202	64	0.0532446	0	0	54	0.0449251	0	0
chr12	+	73932480	73947529	50246	Hif1a	3UTR	protein_coding	2423	64	0.0264135	0	0	46	0.0189847	0	0
chr15	+	100619496	100620730	58635	Dazap2	3UTR	protein_coding	1235	64	0.0518219	0	0	49	0.0396761	0	0
chr1	+	91116064	91128943	60339	Lrrfip1	3UTR	protein_coding	2006	64	0.0319043	0	0	54	0.0269192	0	0
chr19	+	7534036	7538607	72726	Atl3	3UTR	protein_coding	4572	64	0.0139983	0	0	56	0.0122485	0	0
chr16	-	87488929	87483325	74639	Cct8	3UTR	protein_coding	671	64	0.09538	0	0	26	0.0387481	0	0
chr2	+	151560942	151561691	110704	Fkbp1a	3UTR	protein_coding	750	64	0.0853333	0	0	42	0.056	0	0
chr9	-	57627317	57626646	113030	Csk	3UTR	protein_coding	672	64	0.0952381	0	0	25	0.0372024	0	0
chr9	-	79771282	79768942	115757	Tmem30a	3UTR	protein_coding	2341	64	0.0273387	0	0	43	0.0183682	0	0
chrX	+	53021114	53021658	1005	Hprt	3UTR	protein_coding	545	63	0.115596	0	0	49	0.0899083	0	0
chr11	+	77709735	77741920	25484	Nufip2	3UTR	protein_coding	3135	63	0.0200957	0	0	56	0.0178628	0	0
chr9	+	47850390	47857636	29491	Cadm1	3UTR	protein_coding	3336	63	0.0188849	0	0	60	0.0179856	0	0
chr9	+	21748176	21749915	49753	Ldlr	3UTR	protein_coding	1740	63	0.0362069	0	0	50	0.0287356	0	0
chr17	-	65580685	65580055	62657	Vapa	3UTR	protein_coding	631	63	0.0998415	0	0	48	0.0760697	0	0
chr4	+	52486655	52488259	64602	Smc2	3UTR	protein_coding	1605	63	0.0392523	0	0	51	0.0317757	0	0
chr7	-	126492665	126491707	93142	Atxn2l	3UTR	protein_coding	907	63	0.0694598	0	0	39	0.0429989	0	0
chr19	+	8915734	8916662	108006	Ganab	3UTR	protein_coding	929	63	0.0678149	0	0	38	0.0409042	0	0
chr5	-	114670403	114669402	108627	Gltp	3UTR	protein_coding	1002	63	0.0628743	0	0	43	0.0429142	0	0
chr7	+	24475471	24475872	113040	Plaur	3UTR	protein_coding	402	63	0.156716	0	0	44	0.109453	0	0
chr3	+	89782288	89783996	31705	Ube2q1	3UTR	protein_coding	1709	62	0.0362785	0	0	41	0.0239906	0	0
chr10	+	77542510	77565685	33003	Itgb2	3UTR	protein_coding	482	62	0.128631	0	0	39	0.0809129	0	0
chr2	+	103981094	103981877	40125	Lmo2	3UTR	protein_coding	784	62	0.0790816	0	0	39	0.0497449	0	0
chr3	+	51472800	51475984	103190	Naa15	3UTR	protein_coding	3185	62	0.0194662	0	0	45	0.0141287	0	0
chr7	-	28893651	28893247	26236	Actn4	3UTR	protein_coding	405	61	0.150617	0	0	54	0.133333	0	0
chr11	+	31931532	31935633	31045	Cpeb4	3UTR	protein_coding	4102	61	0.0148708	0	0	53	0.0129205	0	0
chr5	-	143506971	143505477	58625	Rac1	3UTR	protein_coding	1495	61	0.0408027	0	0	54	0.0361204	0	0
chr13	-	64364094	64363213	62970	Ctsl	3UTR	protein_coding	882	61	0.069161	0	0	37	0.0419501	0	0
chr15	+	12349792	12351264	67241	Golph3	3UTR	protein_coding	1473	61	0.0414121	0	0	52	0.0353021	0	0
chr19	+	36866209	36893476	92608	Tnks2	3UTR	protein_coding	2768	61	0.0220376	0	0	51	0.0184249	0	0
chr10	+	111507622	111508644	110373	Phlda1	3UTR	protein_coding	612	61	0.0996732	0	0	42	0.0686275	0	0
chr4	-	57943901	57943372	112926	Txn1	3UTR	protein_coding	530	61	0.115094	0	0	31	0.0584906	0	0
chr11	+	17198306	17200374	114950	Ppp3r1	3UTR	protein_coding	2069	61	0.0294828	0	0	53	0.0256162	0	0
chr11	+	80032190	80034122	11329	Suz12	3UTR	protein_coding	1933	60	0.0310398	0	0	45	0.0232799	0	0
chr16	-	32020176	32016289	25626	Pak2	3UTR	protein_coding	3888	60	0.0154321	0	0	51	0.0131173	0	0
chr6	-	88000431	87999105	37914	Rab7	3UTR	protein_coding	1327	60	0.0452148	0	0	52	0.0391861	0	0
chr18	-	34938265	34937413	44369	Hspa9	3UTR	protein_coding	853	60	0.07034	0	0	38	0.0445487	0	0
chr1	+	172319583	172319840	58905	Igsf8	3UTR	protein_coding	258	60	0.232558	0	0	33	0.127907	0	0
chr5	-	38527802	38526813	60310	Wdr1	3UTR	protein_coding	990	60	0.0606061	0	0	46	0.0464646	0	0
chr8	+	69112569	69113710	64471	Atp6v1b2	3UTR	protein_coding	1142	60	0.0525394	0	0	51	0.0446585	0	0
chr2	-	126894208	126890390	77840	Sppl2a	3UTR	protein_coding	3819	60	0.0157109	0	0	45	0.0117832	0	0
chr5	-	124374525	124368701	89284	Sbno1	3UTR	protein_coding	5825	60	0.0103004	0	0	45	0.00772532	0	0
chr10	+	42534758	42535380	103907	Snx3	3UTR	protein_coding	623	60	0.0963082	0	0	42	0.0674157	0	0
chr12	-	111669559	111669354	7041	Ckb	3UTR	protein_coding	206	59	0.286408	0	0	28	0.135922	0	0
chr1	-	135301814	135301531	27242	Timm17a	3UTR	protein_coding	284	59	0.207746	0	0	33	0.116197	0	0
chr11	-	96819172	96817413	29641	Nfe2l1	3UTR	protein_coding	1285	59	0.0459144	0	0	31	0.0241245	0	0
chr1	+	171358026	171359253	33787	Pfdn2	3UTR	protein_coding	1228	59	0.0480456	0	0	41	0.0333876	0	0
chr1	-	119471702	119470304	46601	Ralb	3UTR	protein_coding	1399	59	0.042173	0	0	42	0.0300214	0	0
chr12	-	112654694	112653820	84583	Akt1	3UTR	protein_coding	875	59	0.0674286	0	0	38	0.0434286	0	0
chr15	-	79423642	79417855	93651	Csnk1e	3UTR	protein_coding	2456	59	0.0240228	0	0	49	0.0199511	0	0
chrX	-	20935446	20933394	103721	Elk1	3UTR	protein_coding	2053	59	0.0287384	0	0	32	0.0155869	0	0
chr1	-	155098500	155096366	11452	Ier5	3UTR	protein_coding	2135	58	0.0271663	0	0	40	0.0187354	0	0
chr15	-	98834496	98831668	21510	Kmt2d	3UTR	protein_coding	2829	58	0.0205019	0	0	50	0.0176741	0	0
chr4	+	130934550	130936140	28671	Laptm5	3UTR	protein_coding	1591	58	0.0364551	0	0	49	0.0307982	0	0
chr1	-	191171423	191170295	45666	Atf3	3UTR	protein_coding	1129	58	0.0513729	0	0	34	0.0301151	0	0
chr8	+	75100019	75100595	62336	Hmox1	3UTR	protein_coding	577	58	0.10052	0	0	39	0.067591	0	0
chr17	+	34612437	34613448	77029	Agpat1	3UTR	protein_coding	1012	58	0.0573123	0	0	22	0.0217391	0	0
chr10	-	79759083	79758514	91082	Rnf126	3UTR	protein_coding	570	58	0.101754	0	0	34	0.0596491	0	0
chr6	-	136814204	136813653	5676	Wbp11	3UTR	protein_coding	552	57	0.103261	0	0	44	0.0797101	0	0
chr7	+	3297686	3299344	6807	Myadm	3UTR	protein_coding	1659	57	0.034358	0	0	28	0.0168776	0	0
chr19	+	34240073	34240332	12237	Stambpl1	3UTR	protein_coding	260	57	0.219231	0	0	34	0.130769	0	0
chr6	+	137750676	137751931	20807	Strap	3UTR	protein_coding	1256	57	0.0453822	0	0	45	0.035828	0	0
chr10	+	67252392	67256325	33581	Jmjd1c	3UTR	protein_coding	1069	57	0.0533209	0	0	50	0.0467727	0	0
chr10	-	91161838	91147570	47387	Tmpo	3UTR	protein_coding	3326	57	0.0171377	0	0	48	0.0144317	0	0
chr4	+	155557467	155559268	49220	Gnb1	3UTR	protein_coding	1619	57	0.0352069	0	0	47	0.0290303	0	0
chr4	-	33246002	33245422	99620	Pnrc1	3UTR	protein_coding	581	57	0.0981067	0	0	51	0.0877797	0	0
chr1	+	160967797	160974977	106367	Rc3h1	3UTR	protein_coding	7181	57	0.00793761	0	0	49	0.00682356	0	0
chr15	+	93489168	93491912	107370	Pphln1	3UTR	protein_coding	2745	57	0.020765	0	0	51	0.0185792	0	0
chr14	+	25663047	25666742	22824	Zmiz1	3UTR	protein_coding	3696	56	0.0151515	0	0	47	0.0127165	0	0
chr8	-	85261126	85260396	26011	Vps35	3UTR	protein_coding	731	56	0.0766074	0	0	39	0.0533516	0	0
chr8	+	70700083	70700615	42085	Jund	3UTR	protein_coding	533	56	0.105066	0	0	27	0.0506567	0	0
chr10	+	20340057	20342500	66611	Bclaf1	3UTR	protein_coding	2444	56	0.0229133	0	0	43	0.0175941	0	0
chr2	+	13582514	13582825	84510	Vim	3UTR	protein_coding	312	56	0.179487	0	0	42	0.134615	0	0
chr13	-	51702605	51701245	85715	Sema4d	3UTR	protein_coding	1361	56	0.0411462	0	0	48	0.0352682	0	0
chr3	-	32341480	32334795	117264	Zmat3	3UTR	protein_coding	6684	56	0.00837822	0	0	43	0.00643327	0	0
chr2	+	72402366	72442609	32015	Zak	3UTR	protein_coding	5808	55	0.0094697	0	0	48	0.00826446	0	0
chr6	-	67035457	67035095	48037	Gadd45a	3UTR	protein_coding	363	55	0.151515	0	0	35	0.0964187	0	0
chr18	+	77146773	77155707	66690	Pias2	3UTR	protein_coding	3080	55	0.0178571	0	0	33	0.0107143	0	0
chr11	+	97836245	97838763	74855	Lasp1	3UTR	protein_coding	2519	55	0.0218341	0	0	32	0.0127035	0	0
chr13	-	37979735	37971400	82138	Ssr1	3UTR	protein_coding	8336	55	0.00659789	0	0	47	0.0056382	0	0
chr13	-	48880792	48879218	94314	Fam120a	3UTR	protein_coding	1575	55	0.0349206	0	0	44	0.0279365	0	0
chr11	-	69399822	69398507	26317	Kdm6b	3UTR	protein_coding	1316	54	0.0410334	0	0	33	0.025076	0	0
chr6	+	35247413	35247589	28234	Nup205	3UTR	protein_coding	171	54	0.315789	0	0	35	0.204678	0	0
chr2	-	22941806	22940072	40514	Abi1	3UTR	protein_coding	1735	54	0.0311239	0	0	47	0.0270893	0	0
chr5	-	137063170	137061503	63385	Serpine1	3UTR	protein_coding	1365	54	0.0395604	0	0	38	0.0278388	0	0
chr3	+	95508922	95509361	73808	Ctsk	3UTR	protein_coding	440	54	0.122727	0	0	43	0.0977273	0	0
chr9	-	107615631	107614137	75628	Gnai2	3UTR	protein_coding	980	54	0.055102	0	0	42	0.0428571	0	0
chr2	+	75877613	75931349	76645	Agps	3UTR	protein_coding	6695	54	0.00806572	0	0	45	0.00672143	0	0
chr18	+	80212155	80212740	78269	Gm16286	3UTR	protein_coding	586	54	0.0921502	0	0	34	0.0580205	0	0
chr2	-	129365025	129364569	79163	Il1b	3UTR	protein_coding	457	54	0.118162	0	0	33	0.0722101	0	0
chr5	-	24803660	24802822	80548	Rheb	3UTR	protein_coding	839	54	0.0643623	0	0	43	0.0512515	0	0
chr16	-	10960939	10959274	96266	Litaf	3UTR	protein_coding	1666	54	0.032413	0	0	47	0.0282113	0	0
chr15	+	81914762	81915132	98538	Aco2	3UTR	protein_coding	371	54	0.145553	0	0	35	0.0943396	0	0
chr8	-	69909840	69907068	2556	Gatad2a	3UTR	protein_coding	2773	53	0.0191129	0	0	26	0.00937613	0	0
chr16	-	15624673	15623896	15004	Mcm4	3UTR	protein_coding	778	53	0.0681234	0	0	43	0.0552699	0	0
chr2	+	164118279	164155523	29651	Stk4	3UTR	protein_coding	3783	53	0.01401	0	0	40	0.0105736	0	0
chr12	+	100206495	100209805	38115	Calm1	3UTR	protein_coding	3311	53	0.0160072	0	0	42	0.012685	0	0
chr3	-	158023306	158010472	40913	Srsf11	3UTR	protein_coding	1486	53	0.0356662	0	0	44	0.0296097	0	0
chrX	+	12615873	12617048	42401	Atp6ap2	3UTR	protein_coding	1176	53	0.045068	0	0	42	0.0357143	0	0
chr8	-	4289596	4284781	55032	Elavl1	3UTR	protein_coding	4816	53	0.011005	0	0	47	0.00975914	0	0
chr1	-	64795033	64785982	71984	Plekhm3	3UTR	protein_coding	6517	53	0.00813258	0	0	45	0.00690502	0	0
chr11	-	68829907	68821433	102336	Ndel1	3UTR	protein_coding	1282	53	0.0413417	0	0	41	0.0319813	0	0
chr10	+	80791766	80795460	25394	Dot1l	3UTR	protein_coding	2788	52	0.0186514	0	0	33	0.0118364	0	0
chr17	+	13015171	13018118	39094	Sod2	3UTR	protein_coding	2948	52	0.0176391	0	0	39	0.0132293	0	0
chr2	+	69871210	69871845	72301	Ssb	3UTR	protein_coding	636	52	0.081761	0	0	38	0.0597484	0	0
chr2	+	109897401	109901002	77442	Lin7c	3UTR	protein_coding	3602	52	0.0144364	0	0	46	0.0127707	0	0
chr8	-	126591109	126588295	78546	Irf2bp2	3UTR	protein_coding	2815	52	0.0184725	0	0	44	0.0156306	0	0
chr5	+	53653620	53657444	101967	Rbpj	3UTR	protein_coding	3825	52	0.0135948	0	0	44	0.0115033	0	0
chrX	+	139671868	139673144	21366	Rnf128	3UTR	protein_coding	1277	51	0.0399374	0	0	49	0.0383712	0	0
chr8	-	25159748	25154551	30602	Tacc1	3UTR	protein_coding	5089	51	0.0100216	0	0	43	0.0084496	0	0
chr13	-	96651846	96648966	38305	Hmgcr	3UTR	protein_coding	2104	51	0.0242395	0	0	43	0.0204373	0	0
chr18	+	37840129	37841872	46980	Pcdhga9	3UTR	protein_coding	1744	51	0.0292431	0	0	32	0.0183486	0	0
chr5	-	92054777	92052145	50576	G3bp2	3UTR	protein_coding	2633	51	0.0193695	0	0	38	0.0144322	0	0
chr5	+	129022818	129024322	58621	Ran	3UTR	protein_coding	1505	51	0.033887	0	0	18	0.0119601	0	0
chr15	+	99083275	99083406	60030	Troap	3UTR	protein_coding	132	51	0.386364	0	0	19	0.143939	0	0
chr14	+	31506617	31509857	84791	Eaf1	3UTR	protein_coding	3241	51	0.0157359	0	0	42	0.012959	0	0
chr18	-	34904984	34902784	86772	Etf1	3UTR	protein_coding	2201	51	0.0231713	0	0	31	0.0140845	0	0
chr3	+	90091934	90100901	107447	Tpm3	3UTR	protein_coding	1488	51	0.0342742	0	0	26	0.0174731	0	0
chr18	+	77781859	77782868	25332	Atp5a1	3UTR	protein_coding	577	50	0.0866551	0	0	34	0.0589255	0	0
chr16	-	90229294	90228956	30189	Scaf4	3UTR	protein_coding	339	50	0.147493	0	0	35	0.103245	0	0
chr12	-	54646428	54645373	42062	Sptssa	3UTR	protein_coding	1056	50	0.0473485	0	0	42	0.0397727	0	0
chr4	+	124854718	124855241	70199	Yrdc	3UTR	protein_coding	524	50	0.0954198	0	0	39	0.0744275	0	0
chr4	-	122860130	122859046	88605	Cap1	3UTR	protein_coding	1085	50	0.0460829	0	0	34	0.0313364	0	0
chr16	-	18240083	18239783	91852	Ranbp1	3UTR	protein_coding	301	50	0.166113	0	0	33	0.109635	0	0
chr8	+	88327818	88329961	94121	Adcy7	3UTR	protein_coding	2144	50	0.0233209	0	0	36	0.016791	0	0
chrX	+	140475261	140476139	99895	Prps1	3UTR	protein_coding	879	50	0.0568828	0	0	27	0.0307167	0	0
chr3	-	27098395	27097221	112149	Ect2	3UTR	protein_coding	1175	50	0.0425532	0	0	40	0.0340426	0	0
chr19	+	9018324	9076918	9233	Ahnak	3UTR	protein_coding	1207	49	0.0405965	0	0	34	0.028169	0	0
chr2	+	90735784	90736327	12905	Nup160	3UTR	protein_coding	544	49	0.0900735	0	0	38	0.0698529	0	0
chr6	+	54884822	54893499	29957	Znrf2	3UTR	protein_coding	5334	49	0.00918635	0	0	36	0.00674916	0	0
chr9	-	106890098	106838311	30215	Manf	3UTR	protein_coding	2032	49	0.0241142	0	0	31	0.0152559	0	0
chr11	-	120629280	120625116	32226	Mafg-ENSMUSG00000051510	3UTR	protein_coding	3670	49	0.0133515	0	0	26	0.00708447	0	0
chr1	-	170199863	170193419	61622	Uhmk1	3UTR	protein_coding	6445	49	0.00760279	0	0	36	0.00558573	0	0
chr18	-	24580921	24579880	69093	Slc39a6	3UTR	protein_coding	1042	49	0.047025	0	0	26	0.024952	0	0
chr5	+	122405931	122406178	83213	Arpc3	3UTR	protein_coding	248	49	0.197581	0	0	26	0.104839	0	0
chr15	+	102095333	102097171	92881	Eif4b	3UTR	protein_coding	1839	49	0.0266449	0	0	45	0.0244698	0	0
chr15	+	80250135	80253365	16842	Mief1	3UTR	protein_coding	3231	48	0.0148561	0	0	21	0.00649954	0	0
chr5	-	134602583	134600267	18226	Lat2	3UTR	protein_coding	728	48	0.0659341	0	0	28	0.0384615	0	0
chr13	-	46681073	46679904	31880	Nup153	3UTR	protein_coding	1170	48	0.0410256	0	0	40	0.034188	0	0
chr10	-	91116960	91116573	37123	Slc25a3	3UTR	protein_coding	388	48	0.123711	0	0	31	0.0798969	0	0
chr11	-	8434490	8431651	41389	Tns3	3UTR	protein_coding	2840	48	0.0169014	0	0	42	0.0147887	0	0
chr6	-	82727306	82725024	49024	Hk2	3UTR	protein_coding	1689	48	0.0284192	0	0	40	0.0236827	0	0
chr11	+	58058765	58062033	52855	Larp1	3UTR	protein_coding	3269	48	0.0146834	0	0	36	0.0110125	0	0
chr5	-	148332436	148327409	56730	Slc7a1	3UTR	protein_coding	5028	48	0.00954654	0	0	43	0.00855211	0	0
chr6	+	122316789	122317679	58364	M6pr	3UTR	protein_coding	891	48	0.0538721	0	0	29	0.0325477	0	0
chr16	-	31096342	31092412	70604	Acap2	3UTR	protein_coding	3931	48	0.0122106	0	0	43	0.0109387	0	0
chr12	+	3875691	3914442	81012	Dnmt3a	3UTR	protein_coding	4326	48	0.0110957	0	0	41	0.00947758	0	0
chr5	+	139800519	139802652	82187	Mafk	3UTR	protein_coding	2134	48	0.022493	0	0	35	0.0164011	0	0
chr7	+	90207597	90209446	87790	Picalm	3UTR	protein_coding	1850	48	0.0259459	0	0	39	0.0210811	0	0
chr2	-	165291666	165288030	93162	Elmo2	3UTR	protein_coding	2884	48	0.0166436	0	0	23	0.00797503	0	0
chr8	-	31160385	31159467	99318	Mak16	3UTR	protein_coding	919	48	0.0522307	0	0	26	0.0282916	0	0
chr3	+	103056933	103058188	100629	Csde1	3UTR	protein_coding	1256	48	0.0382166	0	0	29	0.0230892	0	0
chr13	-	30540727	30540307	108847	Uqcrfs1	3UTR	protein_coding	421	48	0.114014	0	0	31	0.0736342	0	0
chr9	+	56938061	56938396	115448	Imp3	3UTR	protein_coding	336	48	0.142857	0	0	25	0.0744048	0	0
chr7	-	67293692	67231162	20497	Mef2a	3UTR	protein_coding	2038	47	0.0230618	0	0	45	0.0220805	0	0
chr10	+	86834183	86838388	22470	Nt5dc3	3UTR	protein_coding	4206	47	0.0111745	0	0	32	0.00760818	0	0
chr18	+	66463373	66465549	38271	Pmaip1	3UTR	protein_coding	2177	47	0.0215893	0	0	39	0.0179146	0	0
chr3	-	65382939	65379654	40685	Ssr3	3UTR	protein_coding	2931	47	0.0160355	0	0	38	0.0129649	0	0
chr18	+	35590430	35592044	46848	Matr3	3UTR	protein_coding	1615	47	0.0291022	0	0	41	0.025387	0	0
chr11	-	102313858	102304559	66919	Ubtf	3UTR	protein_coding	2251	47	0.0208796	0	0	29	0.0128832	0	0
chr7	+	59304930	59306726	72033	Ube3a	3UTR	protein_coding	1797	47	0.0261547	0	0	34	0.0189204	0	0
chr3	-	103745258	103739814	72846	Hipk1	3UTR	protein_coding	4235	47	0.011098	0	0	43	0.0101535	0	0
chr13	-	49203116	49202950	83145	1110007C09Rik	3UTR	protein_coding	167	47	0.281437	0	0	24	0.143713	0	0
chr14	+	103055508	103056572	83664	Irg1	3UTR	protein_coding	1065	47	0.0441315	0	0	37	0.0347418	0	0
chrX	+	42275286	42277184	92954	Stag2	3UTR	protein_coding	1899	47	0.0247499	0	0	40	0.0210637	0	0
chr5	-	134221370	134220052	97291	Ncf1	3UTR	protein_coding	1315	47	0.0357414	0	0	29	0.0220532	0	0
chr2	+	160721554	160722763	116364	Top1	3UTR	protein_coding	1210	47	0.038843	0	0	39	0.0322314	0	0
chr6	-	13628467	13625676	7073	B630005N14Rik	3UTR	protein_coding	2792	46	0.0164756	0	0	35	0.0125358	0	0
chr1	-	128412344	128363707	8364	Dars	3UTR	protein_coding	751	46	0.0612517	0	0	35	0.0466045	0	0
chr2	-	37351827	37350073	10798	Pdcl	3UTR	protein_coding	1755	46	0.0262108	0	0	40	0.022792	0	0
chr11	-	73176367	73175518	12899	Emc6	3UTR	protein_coding	850	46	0.0541176	0	0	25	0.0294118	0	0
chr9	+	18312921	18313999	15750	Chordc1	3UTR	protein_coding	1079	46	0.0426321	0	0	41	0.0379981	0	0
chr2	+	125257413	125258607	21370	Dut	3UTR	protein_coding	1195	46	0.0384937	0	0	34	0.0284519	0	0
chr1	+	172134290	172136492	26390	Pex19	3UTR	protein_coding	2203	46	0.0208806	0	0	37	0.0167953	0	0
chr11	-	98993410	98992942	36881	Top2a	3UTR	protein_coding	214	46	0.214953	0	0	26	0.121495	0	0
chr1	+	86530012	86530697	51600	Ptma	3UTR	protein_coding	686	46	0.0670554	0	0	21	0.0306122	0	0
chr6	+	98018175	98021348	66120	Mitf	3UTR	protein_coding	3174	46	0.0144928	0	0	41	0.0129175	0	0
chr17	-	27581975	27579381	70341	Nudt3	3UTR	protein_coding	1339	46	0.034354	0	0	40	0.029873	0	0
chr10	-	93583460	93583028	71465	Snrpf	3UTR	protein_coding	433	46	0.106236	0	0	23	0.0531178	0	0
chr6	-	120795698	120795244	74335	Atp6v1e1	3UTR	protein_coding	455	46	0.101099	0	0	34	0.0747253	0	0
chr9	-	20907517	20907205	92281	Dnmt1	3UTR	protein_coding	313	46	0.146965	0	0	36	0.115016	0	0
chr12	-	76938564	76937268	100217	Max	3UTR	protein_coding	1297	46	0.0354665	0	0	33	0.0254433	0	0
chr2	+	145885923	145887615	105206	Rin2	3UTR	protein_coding	1693	46	0.0271707	0	0	36	0.021264	0	0
chr2	-	113834751	113831491	114150	Arhgap11a	3UTR	protein_coding	1627	46	0.0282729	0	0	35	0.021512	0	0
chr11	+	106054855	106059323	18525	Dcaf7	3UTR	protein_coding	4469	45	0.0100694	0	0	41	0.00917431	0	0
chr11	+	53776446	53778373	33625	Irf1	3UTR	protein_coding	1821	45	0.0247117	0	0	24	0.0131796	0	0
chr7	-	126795415	126795233	52060	Aldoa	3UTR	protein_coding	183	45	0.245902	0	0	32	0.174863	0	0
chr17	+	35874004	35875595	54308	Ppp1r18	3UTR	protein_coding	1572	45	0.028626	0	0	34	0.0216285	0	0
chr14	+	65817413	65817821	63807	Pbk	3UTR	protein_coding	409	45	0.110024	0	0	27	0.0660147	0	0
chr10	-	115199548	115197876	89838	Tbc1d15	3UTR	protein_coding	1673	45	0.0268978	0	0	32	0.0191273	0	0
chr10	-	127600884	127538160	96049	Lrp1	3UTR	protein_coding	1846	45	0.024377	0	0	35	0.0189599	0	0
chr11	-	100716043	100715008	103990	Rab5c	3UTR	protein_coding	1036	45	0.0434363	0	0	36	0.034749	0	0
chr8	+	79671137	79677723	13219	Otud4	3UTR	protein_coding	3983	44	0.0110469	0	0	37	0.00928948	0	0
chr3	+	27207397	27284607	15374	Nceh1	3UTR	protein_coding	3349	44	0.0131383	0	0	37	0.0110481	0	0
chr5	+	92201937	92202793	19974	Uso1	3UTR	protein_coding	857	44	0.0513419	0	0	30	0.0350058	0	0
chr19	+	47642093	47645245	24760	Slk	3UTR	protein_coding	3153	44	0.013955	0	0	40	0.0126863	0	0
chr4	-	154058987	154056252	44221	Trp73	3UTR	protein_coding	2736	44	0.0160819	0	0	1	0.000365497	0	0
chr11	+	23296107	23298248	53382	Xpo1	3UTR	protein_coding	2142	44	0.0205415	0	0	33	0.0154062	0	0
chr18	-	65983847	65980753	53774	Lman1	3UTR	protein_coding	2597	44	0.0169426	0	0	38	0.0146323	0	0
chr9	-	31150867	31149556	69621	Aplp2	3UTR	protein_coding	1312	44	0.0335366	0	0	36	0.027439	0	0
chr2	+	153766930	153773309	74389	Mapre1	3UTR	protein_coding	6380	44	0.00689655	0	0	38	0.00595611	0	0
chr9	-	58877270	58874678	83299	Neo1	3UTR	protein_coding	2593	44	0.0169688	0	0	35	0.0134979	0	0
chr11	+	94122837	94126084	85388	Spag9	3UTR	protein_coding	3248	44	0.0135468	0	0	30	0.00923645	0	0
chr2	+	24349630	24351493	91725	Il1rn	3UTR	protein_coding	1864	44	0.0236052	0	0	36	0.0193133	0	0
chr11	+	54515576	54518234	105441	Fnip1	3UTR	protein_coding	2659	44	0.0165476	0	0	39	0.0146672	0	0
chr16	+	93874912	93876071	111597	Morc3	3UTR	protein_coding	1160	44	0.037931	0	0	32	0.0275862	0	0
chr8	+	57514127	57515998	8196	Hmgb2	3UTR	protein_coding	1872	43	0.0229701	0	0	27	0.0144231	0	0
chr3	-	146732326	146729578	20657	Prkacb	3UTR	protein_coding	2749	43	0.0156421	0	0	38	0.0138232	0	0
chr17	+	15752513	15772609	29078	Chd1	3UTR	protein_coding	3029	43	0.0141961	0	0	29	0.00957412	0	0
chr1	+	165764687	165775307	33130	Creg1	3UTR	protein_coding	1528	43	0.0281414	0	0	24	0.0157068	0	0
chr11	+	89013546	89020292	36055	Trim25	3UTR	protein_coding	3728	43	0.0115343	0	0	41	0.0109979	0	0
chr11	-	86270982	86267032	39071	Med13	3UTR	protein_coding	3951	43	0.0108833	0	0	30	0.00759301	0	0
chr12	+	116460615	116463530	40105	Ncapg2	3UTR	protein_coding	2916	43	0.0147462	0	0	33	0.0113169	0	0
chr8	+	120578603	120581389	63591	Gse1	3UTR	protein_coding	2787	43	0.0154288	0	0	36	0.0129171	0	0
chr17	-	71252752	71252175	70805	Emilin2	3UTR	protein_coding	578	43	0.0743945	0	0	26	0.0449827	0	0
chr6	+	108855556	108859355	81720	Edem1	3UTR	protein_coding	3800	43	0.0113158	0	0	38	0.01	0	0
chr3	+	57833850	57835232	91301	Rnf13	3UTR	protein_coding	1383	43	0.0310918	0	0	34	0.0245842	0	0
chr10	-	61102041	61098641	108623	Sgpl1	3UTR	protein_coding	2424	43	0.0177393	0	0	38	0.0156766	0	0
chr8	-	84842594	84841849	114554	Calr	3UTR	protein_coding	746	43	0.0576408	0	0	31	0.041555	0	0
chr9	-	7857336	7848698	32059	Birc3	3UTR	protein_coding	2085	42	0.0201439	0	0	29	0.0139089	0	0
chr13	-	96482166	96480688	35976	Polk	3UTR	protein_coding	1479	42	0.0283976	0	0	35	0.0236646	0	0
chr1	-	182276743	182275771	37810	Degs1	3UTR	protein_coding	973	42	0.0431655	0	0	34	0.0349435	0	0
chr3	+	144597257	144597679	40292	2015-09-01	3UTR	protein_coding	423	42	0.0992908	0	0	23	0.0543735	0	0
chr4	+	136144879	136145391	49525	Id3	3UTR	protein_coding	409	42	0.102689	0	0	31	0.0757946	0	0
chr5	-	20896071	20893027	60054	Rsbn1l	3UTR	protein_coding	3045	42	0.0137931	0	0	40	0.0131363	0	0
chr1	+	134431658	134433350	62865	Adipor1	3UTR	protein_coding	1693	42	0.024808	0	0	25	0.0147667	0	0
chr17	-	32224965	32196273	63217	Brd4	3UTR	protein_coding	3591	42	0.0116959	0	0	33	0.00918964	0	0
chr1	-	63143827	63143595	76318	Ndufs1	3UTR	protein_coding	233	42	0.180258	0	0	33	0.141631	0	0
chr16	-	50220436	50191843	77792	Bbx	3UTR	protein_coding	7594	42	0.00553068	0	0	38	0.00500395	0	0
chr11	-	104334919	104333228	85090	Kansl1	3UTR	protein_coding	1692	42	0.0248227	0	0	26	0.0153664	0	0
chr14	+	79580770	79582475	85192	Elf1	3UTR	protein_coding	1706	42	0.024619	0	0	29	0.0169988	0	0
chr4	+	147946618	147947313	86095	2510039O18Rik	3UTR	protein_coding	696	42	0.0603448	0	0	19	0.0272989	0	0
chr9	+	44635858	44640730	89864	Ddx6	3UTR	protein_coding	4250	42	0.00988235	0	0	38	0.00894118	0	0
chr11	+	101322099	101323536	92966	Psme3	3UTR	protein_coding	1438	42	0.0292072	0	0	34	0.0236439	0	0
chr12	-	80168318	80167541	96350	Actn1	3UTR	protein_coding	778	42	0.0539846	0	0	35	0.0449871	0	0
chr14	-	66805341	66802863	98824	Dpysl2	3UTR	protein_coding	2479	42	0.0169423	0	0	39	0.0157322	0	0
chrX	+	20397735	20405652	106078	Rp2h	3UTR	protein_coding	3524	42	0.0119183	0	0	36	0.0102157	0	0
chr15	+	58454932	58457800	111186	D15Ertd621e	3UTR	protein_coding	2869	42	0.0146392	0	0	29	0.0101081	0	0
chr1	-	138486996	138484713	113444	Nek7	3UTR	protein_coding	2284	42	0.0183888	0	0	38	0.0166375	0	0
chr6	+	140650786	140678471	17048	Aebp2	3UTR	protein_coding	4069	41	0.0100762	0	0	33	0.0081101	0	0
chr19	-	6911747	6910976	39720	Esrra	3UTR	protein_coding	772	41	0.0531088	0	0	18	0.0233161	0	0
chr13	-	3884066	3882564	40524	Net1	3UTR	protein_coding	1503	41	0.0272788	0	0	32	0.0212908	0	0
chr10	-	128699102	128697938	44629	Cdk2	3UTR	protein_coding	1165	41	0.0351931	0	0	30	0.0257511	0	0
chr3	+	104655722	104658461	47054	Slc16a1	3UTR	protein_coding	2740	41	0.0149635	0	0	36	0.0131387	0	0
chr5	+	125454753	125460871	47431	Bri3bp	3UTR	protein_coding	6119	41	0.00670044	0	0	32	0.00522961	0	0
chr11	+	53415833	53421829	50484	Aff4	3UTR	protein_coding	5997	41	0.00683675	0	0	35	0.00583625	0	0
chr6	+	143203456	143208541	55761	Etnk1	3UTR	protein_coding	5086	41	0.00806134	0	0	32	0.00629178	0	0
chr1	-	14170912	14168953	58993	Eya1	3UTR	protein_coding	1960	41	0.0209184	0	0	31	0.0158163	0	0
chr5	-	75006709	75001025	60175	Chic2	3UTR	protein_coding	5685	41	0.00721196	0	0	33	0.00580475	0	0
chr16	-	75859436	75858792	66657	Samsn1	3UTR	protein_coding	645	41	0.0635659	0	0	34	0.0527132	0	0
chr14	-	37122138	37120443	74557	Ghitm	3UTR	protein_coding	1696	41	0.0241745	0	0	28	0.0165094	0	0
chr18	-	36725296	36725073	80861	Cd14	3UTR	protein_coding	224	41	0.183036	0	0	23	0.102679	0	0
chr17	-	48389285	48386884	86433	Nfya	3UTR	protein_coding	2402	41	0.0170691	0	0	36	0.0149875	0	0
chr1	+	156642716	156649567	91152	Abl2	3UTR	protein_coding	6852	41	0.00598365	0	0	30	0.00437828	0	0
chr15	-	79362640	79360683	107171	Tmem184b	3UTR	protein_coding	1958	41	0.0209397	0	0	31	0.0158325	0	0
chr2	+	53217534	53219219	111089	Arl6ip6	3UTR	protein_coding	1686	41	0.0243179	0	0	37	0.0219454	0	0
chr12	+	32850533	32853368	117447	Nampt	3UTR	protein_coding	2836	41	0.014457	0	0	35	0.0123413	0	0
chr11	+	109380226	109401368	4289	Gna13	3UTR	protein_coding	5132	40	0.00779423	0	0	32	0.00623539	0	0
chr8	-	70019582	70016122	11514	Mau2	3UTR	protein_coding	3461	40	0.0115574	0	0	19	0.00548974	0	0
chr10	-	120364248	120361274	21467	Hmga2	3UTR	protein_coding	2975	40	0.0134454	0	0	32	0.0107563	0	0
chr17	+	35058491	35058748	23150	Clic1	3UTR	protein_coding	258	40	0.155039	0	0	21	0.0813953	0	0
chr11	+	52407076	52408727	26222	9530068E07Rik	3UTR	protein_coding	1652	40	0.0242131	0	0	29	0.0175545	0	0
chr6	-	83368038	83362372	29012	Tet3	3UTR	protein_coding	5667	40	0.00705841	0	0	34	0.00599965	0	0
chr1	-	65159461	65158615	42669	Idh1	3UTR	protein_coding	847	40	0.0472255	0	0	38	0.0448642	0	0
chr18	-	10066044	10064400	52082	Rock1	3UTR	protein_coding	1645	40	0.0243161	0	0	34	0.0206687	0	0
chrX	-	142320669	142317992	64517	Acsl4	3UTR	protein_coding	2678	40	0.0149365	0	0	36	0.0134429	0	0
chr4	-	135217097	135213968	64541	Clic4	3UTR	protein_coding	3130	40	0.0127796	0	0	30	0.00958466	0	0
chr16	+	57152736	57154529	78719	Tomm70a	3UTR	protein_coding	1794	40	0.0222965	0	0	37	0.0206243	0	0
chr13	+	24812762	24814012	85245	BC005537	3UTR	protein_coding	1251	40	0.0319744	0	0	27	0.0215827	0	0
chr19	-	5365008	5364640	92400	Banf1	3UTR	protein_coding	369	40	0.108401	0	0	23	0.0623306	0	0
chr9	+	65901603	65903265	94408	2810417H13Rik	3UTR	protein_coding	1663	40	0.0240529	0	0	32	0.0192423	0	0
chr11	+	4240009	4241025	95879	Osm	3UTR	protein_coding	1017	40	0.0393314	0	0	35	0.0344149	0	0
chr6	-	127130331	127125778	100323	Ccnd2	3UTR	protein_coding	4554	40	0.00878349	0	0	32	0.00702679	0	0
chr2	+	117270998	117271539	1161	Fam98b	3UTR	protein_coding	542	39	0.0719557	0	0	29	0.0535055	0	0
chr3	+	152232403	152236825	3908	Fubp1	3UTR	protein_coding	3421	39	0.0114002	0	0	33	0.0096463	0	0
chr19	-	32157363	32122726	11988	Sgms1	3UTR	protein_coding	1712	39	0.0227804	0	0	39	0.0227804	0	0
chr17	+	57483120	57483522	12167	Emr1	3UTR	protein_coding	403	39	0.0967742	0	0	32	0.0794045	0	0
chr12	-	51610099	51608540	13095	Strn3	3UTR	protein_coding	1560	39	0.025	0	0	31	0.0198718	0	0
chr5	-	52150657	52150208	14005	Dhx15	3UTR	protein_coding	450	39	0.0866667	0	0	34	0.0755556	0	0
chr3	+	67602698	67604230	22433	Mfsd1	3UTR	protein_coding	1533	39	0.0254403	0	0	28	0.0182648	0	0
chr9	-	22333046	22331213	24121	Anln	3UTR	protein_coding	1834	39	0.021265	0	0	33	0.0179935	0	0
chr11	+	29742435	29744330	30898	Rtn4	3UTR	protein_coding	1896	39	0.0205696	0	0	35	0.0184599	0	0
chr11	-	77537863	77529161	45980	Taok1	3UTR	protein_coding	8703	39	0.00448121	0	0	35	0.0040216	0	0
chr5	+	103850823	103855321	46641	Aff1	3UTR	protein_coding	4499	39	0.00866859	0	0	37	0.00822405	0	0
chr1	-	97645711	97643902	66881	D1Ertd622e	3UTR	protein_coding	1810	39	0.021547	0	0	28	0.0154696	0	0
chr4	-	35192878	35191284	77946	3110043O21Rik	3UTR	protein_coding	1595	39	0.0244514	0	0	32	0.0200627	0	0
chr1	-	84159111	84036295	80166	Pid1	3UTR	protein_coding	4869	39	0.00800986	0	0	37	0.0075991	0	0
chr4	+	119587793	119629118	80817	Foxj3	3UTR	protein_coding	3469	39	0.0112424	0	0	28	0.00807149	0	0
chr11	-	70239622	70238123	81371	Rnasek	3UTR	protein_coding	401	39	0.0972569	0	0	21	0.0523691	0	0
chr11	-	51986678	51985496	86530	Ube2b	3UTR	protein_coding	1183	39	0.032967	0	0	33	0.0278952	0	0
chr18	-	6026552	6024426	93898	Arhgap12	3UTR	protein_coding	2127	39	0.0183357	0	0	29	0.0136342	0	0
chr5	-	140760545	140758407	94684	Gna12	3UTR	protein_coding	2139	39	0.0182328	0	0	31	0.0144928	0	0
chr2	+	152279084	152281851	98118	Csnk2a1	3UTR	protein_coding	2768	39	0.0140896	0	0	26	0.00939306	0	0
chr7	-	84110578	84109355	113072	Abhd17c	3UTR	protein_coding	1224	39	0.0318627	0	0	34	0.0277778	0	0
chr4	+	129515232	129515984	10226	Marcksl1	3UTR	protein_coding	753	38	0.0504648	0	0	29	0.0385126	0	0
chr18	+	9877007	9877994	16728	Colec12	3UTR	protein_coding	988	38	0.0384615	0	0	35	0.0354251	0	0
chr1	-	181180613	181173227	29607	Wdr26	3UTR	protein_coding	4784	38	0.00794314	0	0	33	0.00689799	0	0
chr17	-	70974269	70973919	45192	Myl12b	3UTR	protein_coding	351	38	0.108262	0	0	17	0.048433	0	0
chr6	+	51588962	51590678	48081	Snx10	3UTR	protein_coding	1717	38	0.0221316	0	0	24	0.0139779	0	0
chr9	-	45968684	45965310	66959	Pafah1b2	3UTR	protein_coding	3375	38	0.0112593	0	0	36	0.0106667	0	0
chr1	-	13142757	13139104	68924	Ncoa2	3UTR	protein_coding	3654	38	0.0103996	0	0	33	0.0090312	0	0
chr17	-	70845305	70844204	79593	Tgif1	3UTR	protein_coding	524	38	0.0725191	0	0	31	0.0591603	0	0
chr1	-	172075735	172066012	95794	Ncstn	3UTR	protein_coding	770	38	0.0493506	0	0	22	0.0285714	0	0
chr9	-	32423772	32422203	102170	Fli1	3UTR	protein_coding	1570	38	0.0242038	0	0	33	0.0210191	0	0
chr10	+	80931646	80932203	108655	Gadd45b	3UTR	protein_coding	558	38	0.0681004	0	0	18	0.0322581	0	0
chr2	-	132056633	132052495	117781	Slc23a2	3UTR	protein_coding	3790	38	0.0100264	0	0	33	0.00870712	0	0
chr11	-	40680020	40679313	3514	Mat2b	3UTR	protein_coding	708	37	0.0522599	0	0	29	0.0409605	0	0
chr16	-	85795397	85793826	13047	Adamts1	3UTR	protein_coding	1572	37	0.0235369	0	0	30	0.019084	0	0
chr9	+	20663284	20666583	16291	Pin1	3UTR	protein_coding	3300	37	0.0112121	0	0	25	0.00757576	0	0
chr12	-	51744517	51743721	20609	Hectd1	3UTR	protein_coding	797	37	0.0464241	0	0	21	0.0263488	0	0
chr10	+	99023119	99026142	21178	Atp2b1	3UTR	protein_coding	3024	37	0.0122354	0	0	28	0.00925926	0	0
chr4	+	108524088	108559420	26913	Zcchc11	3UTR	protein_coding	898	37	0.0412027	0	0	36	0.0400891	0	0
chr11	+	20021447	20024025	31319	Spred2	3UTR	protein_coding	2579	37	0.0143466	0	0	34	0.0131834	0	0
chr10	+	45158526	45158996	32344	Prep	3UTR	protein_coding	471	37	0.0785563	0	0	25	0.0530786	0	0
chr15	+	102431032	102436403	36277	Sp1	3UTR	protein_coding	5372	37	0.00688757	0	0	33	0.00614296	0	0
chr10	+	24187720	24188958	41293	Stx7	3UTR	protein_coding	1239	37	0.0298628	0	0	35	0.0282486	0	0
chr7	+	46851998	46855626	41563	Ldha	3UTR	protein_coding	491	37	0.0753564	0	0	20	0.0407332	0	0
chr2	+	104664919	104665428	44523	Cstf3	3UTR	protein_coding	510	37	0.072549	0	0	22	0.0431373	0	0
chr1	-	86350616	86344718	49833	Ncl	3UTR	protein_coding	5899	37	0.00627225	0	0	21	0.00355993	0	0
chr1	+	151355175	151364444	68391	Ivns1abp	3UTR	protein_coding	2595	37	0.0142582	0	0	32	0.0123314	0	0
chr19	+	6374283	6377202	69555	Sf1	3UTR	protein_coding	1082	37	0.0341959	0	0	30	0.0277264	0	0
chr17	+	75526851	75529042	72094	Rasgrp3	3UTR	protein_coding	2192	37	0.0168796	0	0	29	0.0132299	0	0
chr14	-	8166332	8165990	73519	Pdhb	3UTR	protein_coding	343	37	0.107872	0	0	28	0.0816327	0	0
chr15	+	80257460	80257539	83098	Atf4	3UTR	protein_coding	80	37	0.4625	0	0	26	0.325	0	0
chr17	-	80201544	80200088	94184	Srsf7	3UTR	protein_coding	1457	37	0.0253946	0	0	28	0.0192176	0	0
chr1	-	39552468	39552002	106199	Rnf149	3UTR	protein_coding	467	37	0.0792291	0	0	29	0.0620985	0	0
chr8	-	57526022	57523827	106669	Galnt7	3UTR	protein_coding	2196	37	0.0168488	0	0	31	0.0141166	0	0
chr12	+	59072813	59074016	5553	Pnn	3UTR	protein_coding	1204	36	0.0299003	0	0	20	0.0166113	0	0
chr11	-	102163950	102162496	6257	Lsm12	3UTR	protein_coding	1455	36	0.0247423	0	0	30	0.0206186	0	0
chr9	+	118581872	118582521	13543	Golga4	3UTR	protein_coding	650	36	0.0553846	0	0	30	0.0461538	0	0
chr18	+	53220422	53220859	15757	Snx2	3UTR	protein_coding	438	36	0.0821918	0	0	28	0.0639269	0	0
chr18	+	61130480	61132148	16583	Csf1r	3UTR	protein_coding	1669	36	0.0215698	0	0	28	0.0167765	0	0
chr7	-	143518876	143513578	26277	Nap1l4	3UTR	protein_coding	1085	36	0.0331797	0	0	15	0.0138249	0	0
chr14	-	103082863	103080238	27440	Fbxl3	3UTR	protein_coding	2626	36	0.0137091	0	0	30	0.0114242	0	0
chr11	+	52121974	52127777	29072	Ppp2ca	3UTR	protein_coding	5713	36	0.00630142	0	0	29	0.00507614	0	0
chr2	-	166567804	166566341	36939	Prex1	3UTR	protein_coding	1464	36	0.0245902	0	0	31	0.0211749	0	0
chr7	-	19257582	19256928	43022	Vasp	3UTR	protein_coding	655	36	0.0549618	0	0	29	0.0442748	0	0
chr4	+	53021505	53022059	51684	Nipsnap3b	3UTR	protein_coding	555	36	0.0648649	0	0	18	0.0324324	0	0
chr17	-	17529745	17527722	60439	Lnpep	3UTR	protein_coding	2024	36	0.0177866	0	0	32	0.0158103	0	0
chr17	-	34114641	34112022	68701	Brd2	3UTR	protein_coding	714	36	0.0504202	0	0	26	0.0364146	0	0
chr3	+	58590291	58593132	75968	Selt	3UTR	protein_coding	2468	36	0.0145867	0	0	26	0.0105348	0	0
chr16	-	16453984	16416916	92520	Fgd4	3UTR	protein_coding	7093	36	0.00507543	0	0	36	0.00507543	0	0
chr10	-	62456741	62454842	92997	Vps26a	3UTR	protein_coding	1900	36	0.0189474	0	0	30	0.0157895	0	0
chr18	-	37845098	37843600	95742	Diap1	3UTR	protein_coding	1499	36	0.024016	0	0	27	0.018012	0	0
chr9	-	50636421	50634632	98369	Dlat	3UTR	protein_coding	1790	36	0.0201117	0	0	30	0.0167598	0	0
chr2	+	119584694	119587026	113948	Chp1	3UTR	protein_coding	2034	36	0.0176991	0	0	26	0.0127827	0	0
chr15	-	39872011	39870602	17810	Lrp12	3UTR	protein_coding	1410	35	0.0248227	0	0	27	0.0191489	0	0
chr6	-	113728346	113728066	18333	Sec13	3UTR	protein_coding	281	35	0.124555	0	0	23	0.0818505	0	0
chr14	+	34343723	34345143	23741	Glud1	3UTR	protein_coding	1421	35	0.0246305	0	0	27	0.0190007	0	0
chr2	+	130553468	130554025	31811	Ptpra	3UTR	protein_coding	558	35	0.062724	0	0	32	0.0573477	0	0
chr19	+	46515666	46516443	36702	Trim8	3UTR	protein_coding	778	35	0.0449871	0	0	28	0.0359897	0	0
chr18	+	90540196	90543266	37042	Tmx3	3UTR	protein_coding	3071	35	0.0113969	0	0	29	0.00944318	0	0
chr9	+	110183892	110240177	58395	Smarcc1	3UTR	protein_coding	3081	35	0.0113599	0	0	32	0.0103862	0	0
chr14	+	31074791	31121591	74563	Pbrm1	3UTR	protein_coding	2882	35	0.0121443	0	0	29	0.0100625	0	0
chr3	-	100160818	100138179	89635	Wdr3	3UTR	protein_coding	2027	35	0.0172669	0	0	29	0.0143069	0	0
chr2	-	165828130	165784151	95728	Zmynd8	3UTR	protein_coding	2160	35	0.0162037	0	0	30	0.0138889	0	0
chr4	-	132855462	132853500	99114	Stx12	3UTR	protein_coding	1963	35	0.0178299	0	0	30	0.0152827	0	0
chr15	-	81319625	81318920	108000	Slc25a17	3UTR	protein_coding	706	35	0.0495751	0	0	24	0.0339943	0	0
chr9	+	50605100	50605319	117589	Timm8b	3UTR	protein_coding	220	35	0.159091	0	0	24	0.109091	0	0
chr14	-	21036599	21031441	2247	Ap3m1	3UTR	protein_coding	4283	34	0.00793836	0	0	29	0.00677095	0	0
chr11	+	34089773	34092294	2610	Lcp2	3UTR	protein_coding	1993	34	0.0170597	0	0	27	0.0135474	0	0
chr15	-	79530008	79527706	11705	Ddx17	3UTR	protein_coding	2303	34	0.0147634	0	0	33	0.0143291	0	0
chr1	+	44002193	44002998	12133	Tpp2	3UTR	protein_coding	806	34	0.0421836	0	0	31	0.0384615	0	0
chrX	+	10718778	10719689	22192	Mid1ip1	3UTR	protein_coding	912	34	0.0372807	0	0	24	0.0263158	0	0
chr14	+	29974479	29975073	26566	Selk	3UTR	protein_coding	595	34	0.0571429	0	0	27	0.0453782	0	0
chr11	-	100500742	100476352	32462	Acly	3UTR	protein_coding	1038	34	0.0327553	0	0	31	0.0298651	0	0
chrX	-	151012600	150983140	35839	Gnl3l	3UTR	protein_coding	3041	34	0.0111805	0	0	28	0.0092075	0	0
chr18	+	34863768	34864983	46447	Egr1	3UTR	protein_coding	1216	34	0.0279605	0	0	28	0.0230263	0	0
chr10	+	52436667	52440191	54969	Nus1	3UTR	protein_coding	3525	34	0.00964539	0	0	27	0.00765957	0	0
chr15	-	88700629	88687299	57618	Brd1	3UTR	protein_coding	2775	34	0.0122523	0	0	31	0.0111712	0	0
chr10	-	40037168	40033534	58551	Slc16a10	3UTR	protein_coding	3635	34	0.00935351	0	0	30	0.00825309	0	0
chr16	+	14448583	14475736	72836	Abcc1	3UTR	protein_coding	1704	34	0.0199531	0	0	27	0.0158451	0	0
chr8	+	107183668	107187469	72938	Cyb5b	3UTR	protein_coding	3802	34	0.00894266	0	0	33	0.00867964	0	0
chr7	-	17005105	17004639	79499	Ppp5c	3UTR	protein_coding	467	34	0.0728051	0	0	27	0.0578158	0	0
chr2	+	30071429	30072576	80890	Set	3UTR	protein_coding	1148	34	0.0296167	0	0	13	0.011324	0	0
chr9	+	96896152	96896351	93009	Gm10123	3UTR	protein_coding	200	34	0.17	0	0	12	0.06	0	0
chr5	+	108278665	108280525	107211	Dr1	3UTR	protein_coding	1861	34	0.0182697	0	0	25	0.0134336	0	0
chr9	-	82871220	82866158	108697	Phip	3UTR	protein_coding	5063	34	0.00671539	0	0	27	0.00533281	0	0
chr6	-	134450782	134446475	16862	Lrp6	3UTR	protein_coding	4308	33	0.00766017	0	0	32	0.00742804	0	0
chr2	-	73432406	73429609	26843	Wipf1	3UTR	protein_coding	2798	33	0.0117941	0	0	28	0.0100071	0	0
chr7	+	131570888	131571897	33825	Bub3	3UTR	protein_coding	1010	33	0.0326733	0	0	27	0.0267327	0	0
chr7	-	114215874	114215558	33875	Copb1	3UTR	protein_coding	317	33	0.104101	0	0	22	0.0694006	0	0
chr6	-	99007313	98925337	34216	Foxp1	3UTR	protein_coding	4881	33	0.00676091	0	0	31	0.00635116	0	0
chr7	-	118120288	118118890	34594	Arl6ip1	3UTR	protein_coding	1399	33	0.0235883	0	0	28	0.0200143	0	0
chr4	+	116699256	116700821	35349	Prdx1	3UTR	protein_coding	1566	33	0.0210728	0	0	17	0.0108557	0	0
chr16	+	91406839	91425833	39585	Il10rb	3UTR	protein_coding	1489	33	0.0221625	0	0	27	0.018133	0	0
chr6	-	34880800	34880425	44168	Wdr91	3UTR	protein_coding	376	33	0.087766	0	0	18	0.0478723	0	0
chr12	-	21355648	21323508	49056	Adam17	3UTR	protein_coding	1807	33	0.0182623	0	0	30	0.0166021	0	0
chr10	-	37136104	37133374	58178	Marcks	3UTR	protein_coding	2731	33	0.0120835	0	0	32	0.0117173	0	0
chr11	-	22835989	22834746	60863	B3gnt2	3UTR	protein_coding	1244	33	0.0265273	0	0	27	0.0217042	0	0
chr2	+	127337795	127338375	61612	Dusp2	3UTR	protein_coding	581	33	0.0567986	0	0	22	0.0378657	0	0
chr1	+	173465018	173466039	99734	Aim2	3UTR	protein_coding	1022	33	0.0322896	0	0	15	0.0146771	0	0
chr2	-	152829357	152780667	99778	Bcl2l1	3UTR	protein_coding	1886	33	0.0174973	0	0	20	0.0106045	0	0
chr17	-	65654402	65651725	105421	Rab31	3UTR	protein_coding	2678	33	0.0123226	0	0	28	0.0104556	0	0
chr9	+	27094780	27095310	108440	Ncapd3	3UTR	protein_coding	531	33	0.0621469	0	0	23	0.0433145	0	0
chr1	-	80501703	80501072	113623	Dock10	3UTR	protein_coding	632	33	0.0522152	0	0	29	0.0458861	0	0
chr6	-	51860003	51859165	114292	Skap2	3UTR	protein_coding	409	33	0.0806846	0	0	25	0.0611247	0	0
chr11	+	70044718	70045531	115560	Dlg4	3UTR	protein_coding	814	33	0.0405405	0	0	24	0.029484	0	0
chr1	+	58846754	58847502	117475	Casp8	3UTR	protein_coding	749	33	0.0440587	0	0	19	0.0253672	0	0
chr9	-	61917660	61917279	1459	Kif23	3UTR	protein_coding	382	32	0.0837696	0	0	25	0.065445	0	0
chr19	+	38967827	38971050	12877	Hells	3UTR	protein_coding	3224	32	0.00992556	0	0	28	0.00868486	0	0
chr5	-	114730178	114727406	24453	Git2	3UTR	protein_coding	2773	32	0.0115398	0	0	24	0.00865489	0	0
chr9	-	67029656	67022589	30812	Tpm1	3UTR	protein_coding	1925	32	0.0166234	0	0	19	0.00987013	0	0
chr12	+	16984641	16988273	32493	Rock2	3UTR	protein_coding	3633	32	0.00880815	0	0	28	0.00770713	0	0
chr9	-	105422935	105407115	36455	Atp2c1	3UTR	protein_coding	1803	32	0.0177482	0	0	25	0.0138658	0	0
chr10	+	93239625	93241341	47043	Cdk17	3UTR	protein_coding	1717	32	0.0186372	0	0	27	0.0157251	0	0
chr13	-	100023452	100017993	49799	Bdp1	3UTR	protein_coding	2432	32	0.0131579	0	0	26	0.0106908	0	0
chr18	-	9316552	9314043	68812	Ccny	3UTR	protein_coding	2510	32	0.012749	0	0	30	0.0119522	0	0
chr16	+	36013866	36037130	69800	Kpna1	3UTR	protein_coding	3265	32	0.00980092	0	0	28	0.0085758	0	0
chr7	+	80313226	80316258	78576	Prc1	3UTR	protein_coding	1471	32	0.0217539	0	0	21	0.014276	0	0
chr1	+	62795989	62818694	81263	Nrp2	3UTR	protein_coding	4050	32	0.00790123	0	0	29	0.00716049	0	0
chr7	-	80095027	80094845	88974	Idh2	3UTR	protein_coding	183	32	0.174863	0	0	20	0.10929	0	0
chr8	+	85029982	85030284	93681	2310036O22Rik	3UTR	protein_coding	303	32	0.105611	0	0	17	0.0561056	0	0
chr15	+	8157764	8159856	94328	Nup155	3UTR	protein_coding	2093	32	0.0152891	0	0	22	0.0105112	0	0
chr1	-	156681407	156678544	95991	Fam20b	3UTR	protein_coding	2864	32	0.0111732	0	0	24	0.00837989	0	0
chr15	+	5178932	5181898	96065	Prkaa1	3UTR	protein_coding	2967	32	0.0107853	0	0	26	0.00876306	0	0
chr4	-	133680327	133679007	99690	Arid1a	3UTR	protein_coding	1321	32	0.0242241	0	0	25	0.0189251	0	0
chr8	+	69818161	69821869	100031	Gmip	3UTR	protein_coding	1290	32	0.0248062	0	0	15	0.0116279	0	0
chr11	-	70644693	70644195	113000	Slc25a11	3UTR	protein_coding	499	32	0.0641283	0	0	20	0.0400802	0	0
chr5	+	121811484	121816492	113571	Atxn2	3UTR	protein_coding	442	32	0.0723982	0	0	23	0.0520362	0	0
chr16	+	94692201	94695516	5236	Dyrk1a	3UTR	protein_coding	3316	31	0.00934861	0	0	27	0.00814234	0	0
chr7	-	125641502	125640954	11020	Gtf3c1	3UTR	protein_coding	549	31	0.0564663	0	0	23	0.0418944	0	0
chr12	+	111111915	111115900	22124	Rcor1	3UTR	protein_coding	3986	31	0.00777722	0	0	26	0.00652283	0	0
chr10	-	115290768	115289862	25094	Rab21	3UTR	protein_coding	907	31	0.0341786	0	0	25	0.0275634	0	0
chr10	-	121412932	121410349	29517	Rassf3	3UTR	protein_coding	2584	31	0.0119969	0	0	21	0.00812693	0	0
chr6	-	56778874	56777523	32129	Kbtbd2	3UTR	protein_coding	1352	31	0.022929	0	0	25	0.0184911	0	0
chr8	+	122615436	122615587	37638	Trappc2l	3UTR	protein_coding	152	31	0.203947	0	0	18	0.118421	0	0
chr1	+	180866293	180868096	48905	Sde2	3UTR	protein_coding	1804	31	0.017184	0	0	27	0.0149667	0	0
chr17	+	20955914	20965915	56643	Ppp2r1a	3UTR	protein_coding	551	31	0.0562613	0	0	16	0.0290381	0	0
chr11	-	50200716	50199365	58238	Sqstm1	3UTR	protein_coding	1352	31	0.022929	0	0	29	0.0214497	0	0
chr17	+	26695448	26699643	58304	Atp6v0e	3UTR	protein_coding	2936	31	0.0105586	0	0	27	0.00919619	0	0
chr18	-	61259076	61259039	62150	Rps2-ps10	3UTR	protein_coding	38	31	0.815789	0	0	8	0.210526	0	0
chr10	+	17724755	17725672	62754	Cited2	3UTR	protein_coding	918	31	0.0337691	0	0	25	0.0272331	0	0
chr19	-	43500313	43499751	62974	Got1	3UTR	protein_coding	563	31	0.0550622	0	0	30	0.053286	0	0
chr6	-	38698131	38694389	66698	Hipk2	3UTR	protein_coding	3743	31	0.00828213	0	0	27	0.00721347	0	0
chr6	+	38603475	38609469	70710	Luc7l2	3UTR	protein_coding	4032	31	0.00768849	0	0	27	0.00669643	0	0
chr9	+	14510329	14510576	72587	Cwc15	3UTR	protein_coding	248	31	0.125	0	0	21	0.0846774	0	0
chr2	-	144251062	144250122	81702	Snx5	3UTR	protein_coding	941	31	0.0329437	0	0	24	0.0255048	0	0
chr6	-	124721104	124720706	85424	Ptpn6	3UTR	protein_coding	188	31	0.164894	0	0	14	0.0744681	0	0
chr13	+	75770796	75772355	85930	Ell2	3UTR	protein_coding	1560	31	0.0198718	0	0	27	0.0173077	0	0
chrX	+	101683158	101684350	87401	Ogt	3UTR	protein_coding	1193	31	0.0259849	0	0	29	0.0243085	0	0
chr4	-	53033939	53030786	88521	Abca1	3UTR	protein_coding	3154	31	0.00982879	0	0	22	0.00697527	0	0
chr17	-	84705412	84705246	92335	Lrpprc	3UTR	protein_coding	167	31	0.185629	0	0	18	0.107784	0	0
chr16	-	92605651	92601466	93677	Runx1	3UTR	protein_coding	4186	31	0.00740564	0	0	29	0.00692785	0	0
chr11	+	103117992	103119724	100241	Hexim1	3UTR	protein_coding	1733	31	0.0178881	0	0	18	0.0103866	0	0
chr7	+	120659161	120659477	105710	Uqcrc2	3UTR	protein_coding	317	31	0.0977918	0	0	30	0.0946372	0	0
chr19	-	7021095	7020695	107189	Stip1	3UTR	protein_coding	401	31	0.0773067	0	0	21	0.0523691	0	0
chr15	-	57871764	57869501	107842	Derl1	3UTR	protein_coding	2264	31	0.0136926	0	0	19	0.00839223	0	0
chr2	-	170112501	170108642	110063	Zfp217	3UTR	protein_coding	2034	31	0.0152409	0	0	27	0.0132743	0	0
chr1	-	53757484	53755505	117825	Stk17b	3UTR	protein_coding	1980	31	0.0156566	0	0	25	0.0126263	0	0
chr8	+	72151824	72153141	2897	Tpm4	3UTR	protein_coding	1318	30	0.0227618	0	0	24	0.0182094	0	0
chr9	+	52075064	52088736	4519	Rdx	3UTR	protein_coding	2371	30	0.0126529	0	0	28	0.0118094	0	0
chrX	-	51015001	51003911	5132	Rap2c	3UTR	protein_coding	2869	30	0.0104566	0	0	27	0.00941094	0	0
chr5	-	36796212	36794866	11938	Mrfap1	3UTR	protein_coding	1087	30	0.0275989	0	0	18	0.0165593	0	0
chr15	+	81650982	81652076	12660	Ep300	3UTR	protein_coding	1095	30	0.0273973	0	0	25	0.0228311	0	0
chr18	+	12155327	12157366	18449	Riok3	3UTR	protein_coding	2040	30	0.0147059	0	0	24	0.0117647	0	0
chr9	+	113918081	113919696	24369	Clasp2	3UTR	protein_coding	1616	30	0.0185644	0	0	26	0.0160891	0	0
chr3	+	136935225	136937726	25692	Ppp3ca	3UTR	protein_coding	2502	30	0.0119904	0	0	27	0.0107914	0	0
chr19	-	7280990	7275395	36311	Mark2	3UTR	protein_coding	3751	30	0.00799787	0	0	21	0.00559851	0	0
chr12	+	59179990	59191582	39302	Ctage5	3UTR	protein_coding	1802	30	0.0166482	0	0	27	0.0149834	0	0
chr15	-	98740329	98737620	42651	Arf3	3UTR	protein_coding	2710	30	0.0110701	0	0	23	0.00848708	0	0
chr9	-	115243961	115242606	43221	Stt3b	3UTR	protein_coding	1356	30	0.0221239	0	0	21	0.0154867	0	0
chr4	-	141859743	141858141	53342	Efhd2	3UTR	protein_coding	1603	30	0.0187149	0	0	24	0.0149719	0	0
chr15	-	10479579	10474778	61528	Brix1	3UTR	protein_coding	1547	30	0.0193924	0	0	24	0.0155139	0	0
chr1	-	33746603	33745483	65372	Bag2	3UTR	protein_coding	1121	30	0.0267618	0	0	19	0.0169492	0	0
chr11	-	109453140	109450854	72548	Slc16a6	3UTR	protein_coding	2287	30	0.0131176	0	0	23	0.0100568	0	0
chr11	+	60554415	60558511	72772	Alkbh5	3UTR	protein_coding	4097	30	0.00732243	0	0	28	0.00683427	0	0
chr1	+	164263518	164265384	82440	Slc19a2	3UTR	protein_coding	1867	30	0.0160686	0	0	24	0.0128548	0	0
chr7	-	19905069	19903577	82964	Pvr	3UTR	protein_coding	1493	30	0.0200938	0	0	26	0.0174146	0	0
chr6	+	134266474	134270157	108468	Etv6	3UTR	protein_coding	3684	30	0.00814332	0	0	26	0.00705755	0	0
chr11	-	40702835	40701394	117212	Hmmr	3UTR	protein_coding	1442	30	0.0208044	0	0	24	0.0166436	0	0
chr14	-	61367627	61365185	3718	Kpna3	3UTR	protein_coding	2443	29	0.0118707	0	0	23	0.00941465	0	0
chrX	-	94098235	94074630	4430	Zfx	3UTR	protein_coding	4226	29	0.00686228	0	0	28	0.00662565	0	0
chr13	-	100803287	100802648	5868	Slc30a5	3UTR	protein_coding	640	29	0.0453125	0	0	24	0.0375	0	0
chr18	+	23858192	23893860	6383	Mapre2	3UTR	protein_coding	5375	29	0.00539535	0	0	28	0.0052093	0	0
chr9	+	72611893	72622936	11168	Rfx7	3UTR	protein_coding	3621	29	0.00800884	0	0	21	0.0057995	0	0
chr19	-	43736717	43733253	12070	Cox15	3UTR	protein_coding	3465	29	0.00836941	0	0	23	0.00663781	0	0
chr12	-	3249783	3247429	18184	Rab10	3UTR	protein_coding	2355	29	0.0123142	0	0	25	0.0106157	0	0
chr2	-	84333450	84330625	18299	Calcrl	3UTR	protein_coding	2597	29	0.0111667	0	0	25	0.00962649	0	0
chr9	-	42413988	42412315	21784	Tbcel	3UTR	protein_coding	1674	29	0.0173238	0	0	24	0.0143369	0	0
chr19	+	34975570	34975730	29531	Kif20b	3UTR	protein_coding	161	29	0.180124	0	0	22	0.136646	0	0
chr1	-	170709875	170704673	32614	Atf6	3UTR	protein_coding	5203	29	0.00557371	0	0	24	0.00461272	0	0
chr19	-	14449730	14448071	32702	Tle4	3UTR	protein_coding	1660	29	0.0174699	0	0	26	0.0156627	0	0
chr4	+	107414089	107416345	32903	Ndc1	3UTR	protein_coding	2257	29	0.0128489	0	0	19	0.00841825	0	0
chr18	+	70582455	70626130	34178	Mbd2	3UTR	protein_coding	878	29	0.0330296	0	0	27	0.0307517	0	0
chr9	-	59393290	59388257	43956	Arih1	3UTR	protein_coding	5034	29	0.00576083	0	0	24	0.00476758	0	0
chr9	+	7785269	7794332	48368	Tmem123	3UTR	protein_coding	2258	29	0.0128432	0	0	26	0.0115146	0	0
chr5	+	34351380	34353435	56683	Rnf4	3UTR	protein_coding	2056	29	0.0141051	0	0	23	0.0111868	0	0
chrX	-	105976736	105968083	63057	Magt1	3UTR	protein_coding	3086	29	0.00939728	0	0	23	0.00745301	0	0
chr15	-	81999378	81992522	78709	Desi1	3UTR	protein_coding	2337	29	0.0124091	0	0	19	0.00813008	0	0
chr1	-	71030516	71027497	83090	Bard1	3UTR	protein_coding	3020	29	0.00960265	0	0	26	0.00860927	0	0
chr6	+	52766074	52766779	83235	Tax1bp1	3UTR	protein_coding	706	29	0.0410765	0	0	21	0.029745	0	0
chr3	+	135465240	135467177	84649	Ube2d3	3UTR	protein_coding	1938	29	0.0149639	0	0	21	0.0108359	0	0
chr2	-	32416134	32414486	87958	Slc25a25	3UTR	protein_coding	1649	29	0.0175864	0	0	25	0.0151607	0	0
chr15	+	79720099	79721477	88383	Gtpbp1	3UTR	protein_coding	1379	29	0.0210297	0	0	20	0.0145033	0	0
chr3	-	8931048	8928625	88625	Tpd52	3UTR	protein_coding	2424	29	0.0119637	0	0	22	0.00907591	0	0
chr1	-	44086886	44086612	91976	Tex30	3UTR	protein_coding	275	29	0.105455	0	0	26	0.0945455	0	0
chr1	+	95333939	95335283	92102	Fam174a	3UTR	protein_coding	1345	29	0.0215613	0	0	25	0.0185874	0	0
chr19	-	59299519	59296083	101850	Pdzd8	3UTR	protein_coding	3437	29	0.00843759	0	0	25	0.00727379	0	0
chr11	-	49674696	49671502	107091	Cnot6	3UTR	protein_coding	3195	29	0.00907668	0	0	27	0.0084507	0	0
chr6	-	90662451	90659597	110033	Iqsec1	3UTR	protein_coding	2808	29	0.0103276	0	0	24	0.00854701	0	0
chr2	+	164016725	164018587	113216	Ywhab	3UTR	protein_coding	1863	29	0.0155663	0	0	22	0.0118089	0	0
chr11	+	72046373	72047369	10699	Fam64a	3UTR	protein_coding	704	28	0.0397727	0	0	19	0.0269886	0	0
chr11	-	103822923	103821781	14013	Nsf	3UTR	protein_coding	1143	28	0.0244969	0	0	25	0.0218723	0	0
chr2	+	32230742	32234535	16248	Prrc2b	3UTR	protein_coding	3794	28	0.00738007	0	0	23	0.0060622	0	0
chr2	-	180905638	180904376	16452	Ythdf1	3UTR	protein_coding	1263	28	0.0221694	0	0	24	0.0190024	0	0
chr7	-	92858002	92857528	18032	4632434I11Rik	3UTR	protein_coding	475	28	0.0589474	0	0	18	0.0378947	0	0
chr4	+	98111294	98118870	21900	Nfia	3UTR	protein_coding	7577	28	0.00369539	0	0	26	0.00343144	0	0
chr10	-	67013726	67009188	24339	Reep3	3UTR	protein_coding	4539	28	0.00616876	0	0	28	0.00616876	0	0
chr1	+	105844866	105847980	31143	Tnfrsf11a	3UTR	protein_coding	3115	28	0.00898876	0	0	24	0.00770465	0	0
chr2	-	125088870	125087542	36395	Myef2	3UTR	protein_coding	1176	28	0.0238095	0	0	22	0.0187075	0	0
chr8	-	79685226	79683441	44962	Abce1	3UTR	protein_coding	1786	28	0.0156775	0	0	25	0.0139978	0	0
chr5	+	29674569	29676076	48053	Ube3c	3UTR	protein_coding	1508	28	0.0185676	0	0	23	0.015252	0	0
chr17	+	71657661	71659030	55080	Wdr43	3UTR	protein_coding	1370	28	0.020438	0	0	24	0.0175182	0	0
chr18	-	61715759	61712439	57014	Grpel2	3UTR	protein_coding	3321	28	0.0084312	0	0	14	0.0042156	0	0
chr3	-	144691421	144688843	61740	Sh3glb1	3UTR	protein_coding	2579	28	0.0108569	0	0	22	0.00853044	0	0
chr15	-	99737539	99733505	61929	Cers5	3UTR	protein_coding	2919	28	0.00959233	0	0	23	0.00787941	0	0
chr5	-	31203077	31202667	65667	Ppm1g	3UTR	protein_coding	411	28	0.0681265	0	0	16	0.0389294	0	0
chr5	+	86103761	86103992	69589	Stap1	3UTR	protein_coding	232	28	0.12069	0	0	16	0.0689655	0	0
chr3	+	87913888	87916131	76869	Hdgf	3UTR	protein_coding	1246	28	0.0224719	0	0	21	0.0168539	0	0
chr6	-	49244717	49243920	78618	Tra2a	3UTR	protein_coding	798	28	0.0350877	0	0	26	0.0325815	0	0
chr18	+	56752648	56753423	80765	Lmnb1	3UTR	protein_coding	776	28	0.0360825	0	0	22	0.0283505	0	0
chr1	+	9546621	9547453	87179	Rrs1	3UTR	protein_coding	833	28	0.0336134	0	0	23	0.027611	0	0
chr6	+	122887388	122888933	91122	Necap1	3UTR	protein_coding	1546	28	0.0181113	0	0	24	0.0155239	0	0
chr12	+	111262560	111267152	92229	Traf3	3UTR	protein_coding	4593	28	0.00609623	0	0	19	0.00413673	0	0
chr11	-	86584928	86583864	106506	Vmp1	3UTR	protein_coding	973	28	0.028777	0	0	24	0.024666	0	0
chr19	+	53371736	53375809	108516	Mxi1	3UTR	protein_coding	4074	28	0.00687285	0	0	25	0.00613648	0	0
chr11	-	120382316	120380369	108859	Nploc4	3UTR	protein_coding	1948	28	0.0143737	0	0	23	0.011807	0	0
chr9	+	103349916	103350431	111583	Topbp1	3UTR	protein_coding	516	28	0.0542636	0	0	24	0.0465116	0	0
chr2	+	23197031	23199259	3912	Yme1l1	3UTR	protein_coding	2229	27	0.0121131	0	0	23	0.0103185	0	0
chr2	+	132295632	132312049	4733	Cds2	3UTR	protein_coding	7326	27	0.0036855	0	0	17	0.0023205	0	0
chr5	-	76949559	76913248	5424	Ppat	3UTR	protein_coding	1915	27	0.0140992	0	0	21	0.0109661	0	0
chr2	-	157147502	157145892	10383	Rbl1	3UTR	protein_coding	1611	27	0.0167598	0	0	26	0.016139	0	0
chr5	-	110265504	110259129	10990	Pgam5	3UTR	protein_coding	1424	27	0.0189607	0	0	22	0.0154494	0	0
chr4	+	123920163	123936996	14354	Rragc	3UTR	protein_coding	1586	27	0.017024	0	0	22	0.0138714	0	0
chr2	-	140120608	140119882	21564	Esf1	3UTR	protein_coding	727	27	0.0371389	0	0	25	0.0343879	0	0
chr6	+	83340253	83342811	27336	Mob1a	3UTR	protein_coding	2559	27	0.010551	0	0	17	0.00664322	0	0
chr18	+	14898128	14900358	31995	Taf4b	3UTR	protein_coding	2231	27	0.0121022	0	0	21	0.00941282	0	0
chr7	-	143610040	143607684	35327	Tnfrsf26	3UTR	protein_coding	2357	27	0.0114552	0	0	21	0.00890963	0	0
chr9	-	64186527	64185769	45618	Map2k1	3UTR	protein_coding	759	27	0.0355731	0	0	22	0.0289855	0	0
chr11	+	44551823	44565519	46122	Rnf145	3UTR	protein_coding	4389	27	0.00615174	0	0	22	0.00501253	0	0
chr2	-	69194417	69193894	46407	Spc25	3UTR	protein_coding	524	27	0.0515267	0	0	21	0.0400763	0	0
chr19	-	32674240	32672562	50799	Atad1	3UTR	protein_coding	1679	27	0.016081	0	0	21	0.0125074	0	0
chr5	+	111385567	111388358	54399	Pitpnb	3UTR	protein_coding	1894	27	0.0142555	0	0	23	0.0121436	0	0
chr1	-	131055088	131053703	58795	Mapkapk2	3UTR	protein_coding	1386	27	0.0194805	0	0	21	0.0151515	0	0
chr14	+	57826825	57828744	59820	Mrp63	3UTR	protein_coding	1920	27	0.0140625	0	0	9	0.0046875	0	0
chrX	-	37082697	37082519	68421	Rpl39	3UTR	protein_coding	179	27	0.150838	0	0	12	0.0670391	0	0
chr11	-	98438058	98437707	69637	Mien1	3UTR	protein_coding	352	27	0.0767045	0	0	11	0.03125	0	0
chr2	-	174465810	174465066	75684	Slmo2	3UTR	protein_coding	745	27	0.0362416	0	0	21	0.0281879	0	0
chr9	+	66508324	66508774	78418	Herc1	3UTR	protein_coding	451	27	0.059867	0	0	19	0.0421286	0	0
chr9	+	64304470	64304791	81145	Tipin	3UTR	protein_coding	322	27	0.0838509	0	0	19	0.0590062	0	0
chr10	+	57512198	57513132	107960	Hsf2	3UTR	protein_coding	935	27	0.028877	0	0	19	0.0203209	0	0
chr2	-	125745781	125736985	108577	Secisbp2l	3UTR	protein_coding	4285	27	0.00630105	0	0	25	0.00583431	0	0
chr11	+	52386429	52389396	2265	Vdac1	3UTR	protein_coding	648	26	0.0401235	0	0	18	0.0277778	0	0
chr14	+	120946805	120948041	5074	Ipo5	3UTR	protein_coding	1237	26	0.0210186	0	0	20	0.0161681	0	0
chrX	-	70346197	70343068	6029	Ids	3UTR	protein_coding	3130	26	0.00830671	0	0	19	0.00607029	0	0
chr11	-	54720255	54717455	10770	Cdc42se2	3UTR	protein_coding	2281	26	0.0113985	0	0	22	0.00964489	0	0
chr17	+	88486926	88490532	13113	Foxn2	3UTR	protein_coding	3607	26	0.00720821	0	0	25	0.00693097	0	0
chr7	-	48867043	48866428	15410	E2f8	3UTR	protein_coding	616	26	0.0422078	0	0	22	0.0357143	0	0
chr7	-	110060887	110057986	15601	AA474408	3UTR	protein_coding	2902	26	0.00895934	0	0	7	0.00241213	0	0
chr7	-	19702800	19701312	17098	Tomm40	3UTR	protein_coding	540	26	0.0481481	0	0	16	0.0296296	0	0
chr2	-	129300707	129299609	17866	Il1a	3UTR	protein_coding	1099	26	0.0236579	0	0	23	0.0209281	0	0
chr7	-	142376567	142375909	20178	Ctsd	3UTR	protein_coding	659	26	0.0394537	0	0	23	0.0349014	0	0
chr16	-	11220823	11219291	22232	Gspt1	3UTR	protein_coding	1533	26	0.0169602	0	0	21	0.0136986	0	0
chr7	+	100639363	100641267	24089	Rab6a	3UTR	protein_coding	1905	26	0.0136483	0	0	23	0.0120735	0	0
chr15	+	101274252	101274791	30325	Nr4a1	3UTR	protein_coding	540	26	0.0481481	0	0	20	0.037037	0	0
chr11	+	79578396	79581611	31701	Nf1	3UTR	protein_coding	3216	26	0.00808458	0	0	24	0.00746269	0	0
chr15	-	5234628	5233398	36203	Ptger4	3UTR	protein_coding	1231	26	0.021121	0	0	20	0.016247	0	0
chr15	-	31459185	31455898	37340	March6	3UTR	protein_coding	3288	26	0.00790754	0	0	23	0.00699513	0	0
chr10	-	78187852	78186724	41868	Trappc10	3UTR	protein_coding	1129	26	0.0230292	0	0	21	0.0186005	0	0
chr2	+	76695502	76696827	53615	Plekha3	3UTR	protein_coding	1326	26	0.0196078	0	0	22	0.0165913	0	0
chr9	-	114757274	114756836	56557	Cmtm7	3UTR	protein_coding	439	26	0.0592255	0	0	15	0.0341686	0	0
chr13	-	56074164	56073618	58457	H2afy	3UTR	protein_coding	547	26	0.047532	0	0	23	0.0420475	0	0
chr2	+	147077548	147077999	59528	Xrn2	3UTR	protein_coding	452	26	0.0575221	0	0	23	0.050885	0	0
chr1	+	85907791	85908674	73706	Itm2c	3UTR	protein_coding	884	26	0.0294118	0	0	18	0.020362	0	0
chr3	-	105004646	105001914	85005	Cttnbp2nl	3UTR	protein_coding	2733	26	0.00951336	0	0	19	0.00695207	0	0
chr3	+	95945635	95947389	87986	Anp32e	3UTR	protein_coding	1755	26	0.0148148	0	0	23	0.0131054	0	0
chr9	+	70766925	70780228	95376	Adam10	3UTR	protein_coding	1981	26	0.0131247	0	0	25	0.0126199	0	0
chr13	+	94192101	94195408	96635	Lhfpl2	3UTR	protein_coding	3308	26	0.00785973	0	0	23	0.00695284	0	0
chr7	-	121648180	121642020	103593	Usp31	3UTR	protein_coding	6161	26	0.00422009	0	0	22	0.00357085	0	0
chr6	+	72153670	72154569	111218	St3gal5	3UTR	protein_coding	900	26	0.0288889	0	0	20	0.0222222	0	0
chr2	-	58447535	58446433	111359	Acvr1	3UTR	protein_coding	1103	26	0.0235721	0	0	22	0.0199456	0	0
chr2	-	73908589	73908446	115784	Atp5g3	3UTR	protein_coding	144	26	0.180556	0	0	17	0.118056	0	0
chr9	+	57531782	57532423	116845	Cox5a	3UTR	protein_coding	153	26	0.169935	0	0	18	0.117647	0	0
chrX	-	160123779	160122208	1816	Pdha1	3UTR	protein_coding	1572	25	0.0159033	0	0	20	0.0127226	0	0
chr12	+	17284006	17284769	3008	Pdia6	3UTR	protein_coding	764	25	0.0327225	0	0	19	0.0248691	0	0
chr2	-	114105196	114101169	8422	Aqr	3UTR	protein_coding	303	25	0.0825083	0	0	19	0.0627063	0	0
chr17	+	28740758	28748403	8820	Mapk14	3UTR	protein_coding	2453	25	0.0101916	0	0	22	0.00896861	0	0
chr6	+	97232572	97233314	11737	Arl6ip5	3UTR	protein_coding	743	25	0.0336474	0	0	23	0.0309556	0	0
chr4	+	129487073	129488497	12411	Bsdc1	3UTR	protein_coding	1425	25	0.0175439	0	0	20	0.0140351	0	0
chr5	+	118762833	118765434	14382	Med13l	3UTR	protein_coding	2602	25	0.00960799	0	0	24	0.00922367	0	0
chr8	-	93972900	93971587	14538	Amfr	3UTR	protein_coding	1314	25	0.0190259	0	0	23	0.0175038	0	0
chr10	+	100089235	100100412	20994	Kitl	3UTR	protein_coding	4432	25	0.00564079	0	0	21	0.00473827	0	0
chr7	-	31130488	31130126	21126	Gramd1a	3UTR	protein_coding	363	25	0.0688705	0	0	20	0.0550964	0	0
chr9	-	44404016	44403760	41087	Trappc4	3UTR	protein_coding	257	25	0.0972763	0	0	14	0.0544747	0	0
chr6	+	85468277	85468476	41317	Cct7	3UTR	protein_coding	200	25	0.125	0	0	20	0.1	0	0
chr2	-	53139170	53134703	45438	Prpf40a	3UTR	protein_coding	4468	25	0.00559534	0	0	22	0.0049239	0	0
chr1	+	185356626	185357776	45936	Bpnt1	3UTR	protein_coding	1151	25	0.0217202	0	0	17	0.0147698	0	0
chr15	-	37001847	36997030	48855	Zfp706	3UTR	protein_coding	3901	25	0.00640861	0	0	21	0.00538324	0	0
chr3	-	135584880	135584654	48909	Nfkb1	3UTR	protein_coding	227	25	0.110132	0	0	18	0.0792952	0	0
chr2	-	134639497	134594184	51181	Tmx4	3UTR	protein_coding	6358	25	0.00393205	0	0	24	0.00377477	0	0
chr2	+	104055035	104063239	51379	Fbxo3	3UTR	protein_coding	4153	25	0.00601974	0	0	23	0.00553817	0	0
chr18	-	61132136	61131278	56753	Hmgxb3	3UTR	protein_coding	859	25	0.0291036	0	0	15	0.0174622	0	0
chr11	-	116599015	116598164	58252	Rhbdf2	3UTR	protein_coding	852	25	0.0293427	0	0	24	0.028169	0	0
chr5	+	33671735	33678984	59042	Tacc3	3UTR	protein_coding	552	25	0.0452899	0	0	20	0.0362319	0	0
chr10	-	75859473	75859352	61479	Mif	3UTR	protein_coding	122	25	0.204918	0	0	17	0.139344	0	0
chr11	+	45909287	45910624	65887	Clint1	3UTR	protein_coding	1338	25	0.0186846	0	0	21	0.0156951	0	0
chr14	-	54643666	54642160	70698	Acin1	3UTR	protein_coding	945	25	0.026455	0	0	13	0.0137566	0	0
chr11	+	29209498	29220796	72029	Smek2	3UTR	protein_coding	2384	25	0.0104866	0	0	24	0.0100671	0	0
chr19	-	7427826	7425900	72190	Rtn3	3UTR	protein_coding	1927	25	0.0129735	0	0	24	0.0124546	0	0
chr10	-	62494862	62493832	74147	Srgn	3UTR	protein_coding	1031	25	0.0242483	0	0	21	0.0203686	0	0
chr3	-	27419287	27416161	86393	Fndc3b	3UTR	protein_coding	3127	25	0.00799488	0	0	23	0.00735529	0	0
chr6	-	86750847	86736839	93685	Anxa4	3UTR	protein_coding	1436	25	0.0174095	0	0	20	0.0139276	0	0
chr5	+	149287734	149288044	94418	Alox5ap	3UTR	protein_coding	311	25	0.0803859	0	0	22	0.0707395	0	0
chr15	+	4153980	4155343	103371	Oxct1	3UTR	protein_coding	1364	25	0.0183284	0	0	24	0.0175953	0	0
chr4	-	136005612	136003367	106916	Tceb3	3UTR	protein_coding	2246	25	0.0111309	0	0	18	0.00801425	0	0
chr9	+	54909741	54912533	110736	Ireb2	3UTR	protein_coding	2793	25	0.00895095	0	0	20	0.00716076	0	0
chr11	+	21148546	21150322	110836	Peli1	3UTR	protein_coding	1711	25	0.0146113	0	0	18	0.0105202	0	0
chr11	-	17203930	17203197	115957	Pno1	3UTR	protein_coding	734	25	0.0340599	0	0	22	0.0299728	0	0
chr4	+	119136446	119137329	116753	Slc2a1	3UTR	protein_coding	884	25	0.0282805	0	0	21	0.0237557	0	0
chr1	-	171229861	171229571	5108	Fcer1g	3UTR	protein_coding	291	24	0.0824742	0	0	23	0.0790378	0	0
chr14	-	20456475	20455260	11076	Anxa7	3UTR	protein_coding	1216	24	0.0197368	0	0	22	0.0180921	0	0
chr5	-	93182973	93181932	12664	Ccni	3UTR	protein_coding	1042	24	0.0230326	0	0	23	0.0220729	0	0
chr6	-	85947601	85942267	16938	Dusp11	3UTR	protein_coding	5335	24	0.00449859	0	0	18	0.00337395	0	0
chr1	+	85849221	85851575	18427	Cab39	3UTR	protein_coding	2355	24	0.0101911	0	0	22	0.00934183	0	0
chr11	+	94214728	94215494	21329	Tob1	3UTR	protein_coding	767	24	0.0312907	0	0	21	0.0273794	0	0
chr17	+	23824225	23824738	25700	Srrm2	3UTR	protein_coding	514	24	0.0466926	0	0	19	0.036965	0	0
chr4	+	11203098	11204778	28469	Ccne2	3UTR	protein_coding	1681	24	0.0142772	0	0	21	0.0124926	0	0
chr1	-	84724614	84721188	30125	Trip12	3UTR	protein_coding	3427	24	0.00700321	0	0	18	0.00525241	0	0
chr19	-	10199932	10199131	33390	Fen1	3UTR	protein_coding	802	24	0.0299252	0	0	13	0.0162095	0	0
chr3	-	95060079	95058529	34027	Pip5k1a	3UTR	protein_coding	1551	24	0.0154739	0	0	21	0.0135397	0	0
chr4	-	126744729	126743749	35283	Ncdn	3UTR	protein_coding	981	24	0.0244648	0	0	18	0.0183486	0	0
chr4	+	152271572	152271854	39559	Acot7	3UTR	protein_coding	283	24	0.0848057	0	0	14	0.04947	0	0
chr19	-	45752140	45750260	41335	Mgea5	3UTR	protein_coding	1881	24	0.0127592	0	0	19	0.010101	0	0
chr18	-	31583187	31580167	47567	Slc25a46	3UTR	protein_coding	3021	24	0.00794439	0	0	22	0.00728236	0	0
chr9	+	108559438	108560166	50844	Qrich1	3UTR	protein_coding	729	24	0.0329218	0	0	19	0.0260631	0	0
chr2	-	104429851	104426480	52212	Hipk3	3UTR	protein_coding	3292	24	0.0072904	0	0	23	0.00698663	0	0
chr11	-	87981202	87979524	52956	Dynll2	3UTR	protein_coding	1101	24	0.0217984	0	0	16	0.0145322	0	0
chr3	+	40816417	40816881	53294	Plk4	3UTR	protein_coding	465	24	0.0516129	0	0	17	0.0365591	0	0
chr18	+	49962397	49965472	54526	Dmxl1	3UTR	protein_coding	3076	24	0.00780234	0	0	19	0.00617685	0	0
chr2	+	125673671	125675637	56661	Eid1	3UTR	protein_coding	1967	24	0.0122013	0	0	17	0.0086426	0	0
chr5	-	129999620	129989010	57121	Gusb	3UTR	protein_coding	1280	24	0.01875	0	0	24	0.01875	0	0
chr5	+	112308481	112315360	57381	Tpst2	3UTR	protein_coding	477	24	0.0503145	0	0	17	0.0356394	0	0
chr18	+	62996960	62999449	64592	Napg	3UTR	protein_coding	2490	24	0.00963855	0	0	20	0.00803213	0	0
chr15	-	58943426	58941243	69118	Mtss1	3UTR	protein_coding	2184	24	0.010989	0	0	21	0.00961538	0	0
chr10	+	83594238	83596468	76669	A230046K03Rik	3UTR	protein_coding	2231	24	0.0107575	0	0	21	0.00941282	0	0
chr7	+	127799480	127800121	76790	Setd1a	3UTR	protein_coding	642	24	0.0373832	0	0	13	0.0202492	0	0
chr16	+	77115562	77116778	78392	Usp25	3UTR	protein_coding	1217	24	0.0197206	0	0	21	0.0172555	0	0
chr10	+	42700538	42702458	79155	Ostm1	3UTR	protein_coding	1921	24	0.0124935	0	0	22	0.0114524	0	0
chr7	-	128697916	128696440	83650	Mcmbp	3UTR	protein_coding	1390	24	0.0172662	0	0	22	0.0158273	0	0
chr2	-	103454752	103453848	90315	Cat	3UTR	protein_coding	905	24	0.0265193	0	0	21	0.0232044	0	0
chr11	-	34809691	34809189	91168	Spdl1	3UTR	protein_coding	503	24	0.0477137	0	0	22	0.0437376	0	0
chr15	-	11984214	11981338	92452	Sub1	3UTR	protein_coding	2877	24	0.00834202	0	0	15	0.00521376	0	0
chr15	+	41859293	41861047	92758	Oxr1	3UTR	protein_coding	1755	24	0.0136752	0	0	20	0.011396	0	0
chr11	-	79515409	79513384	96400	Evi2b	3UTR	protein_coding	2026	24	0.011846	0	0	20	0.00987167	0	0
chr14	+	45348701	45349070	98212	Psmc6	3UTR	protein_coding	370	24	0.0648649	0	0	21	0.0567568	0	0
chr15	-	39095966	39094190	98448	Slc25a32	3UTR	protein_coding	1777	24	0.0135059	0	0	15	0.00844119	0	0
chr15	-	44376390	44375226	99198	Nudcd1	3UTR	protein_coding	1165	24	0.0206009	0	0	17	0.0145923	0	0
chr7	-	45807757	45806636	100885	Cyth2	3UTR	protein_coding	1122	24	0.0213904	0	0	15	0.013369	0	0
chr6	+	34769653	34775472	106840	Cald1	3UTR	protein_coding	2254	24	0.0106477	0	0	24	0.0106477	0	0
chr2	+	31615652	31617525	107318	Fubp3	3UTR	protein_coding	1587	24	0.0151229	0	0	22	0.0138626	0	0
chr9	+	69998276	70008316	114144	Bnip2	3UTR	protein_coding	1830	24	0.0131148	0	0	22	0.0120219	0	0
chr5	-	143988190	143987915	1555	Ccz1	3UTR	protein_coding	276	23	0.0833333	0	0	16	0.057971	0	0
chr19	+	29562126	29605895	4969	C030046E11Rik	3UTR	protein_coding	3242	23	0.00709439	0	0	22	0.00678593	0	0
chr2	+	174285435	174346743	5541	Gnas	3UTR	protein_coding	2593	23	0.00887003	0	0	18	0.00694177	0	0
chr19	+	12588598	12589767	12155	Fam111a	3UTR	protein_coding	1170	23	0.0196581	0	0	19	0.0162393	0	0
chr9	+	108806039	108806332	14828	Ip6k2	3UTR	protein_coding	294	23	0.0782313	0	0	15	0.0510204	0	0
chr6	-	128433651	128429734	16623	Fkbp4	3UTR	protein_coding	1082	23	0.0212569	0	0	12	0.0110906	0	0
chr16	+	22046695	22049268	21746	Senp2	3UTR	protein_coding	2574	23	0.00893551	0	0	21	0.00815851	0	0
chr2	-	60252288	60251992	27725	Cd302	3UTR	protein_coding	297	23	0.0774411	0	0	20	0.0673401	0	0
chrX	-	167348902	167346321	28499	Prps2	3UTR	protein_coding	2582	23	0.00890782	0	0	19	0.00735864	0	0
chr9	+	109892219	109893887	32732	Cdc25a	3UTR	protein_coding	1669	23	0.0137807	0	0	18	0.0107849	0	0
chr17	+	31114285	31115776	36345	Abcg1	3UTR	protein_coding	1492	23	0.0154155	0	0	19	0.0127346	0	0
chr4	+	150619489	150621965	36599	Rere	3UTR	protein_coding	2477	23	0.00928543	0	0	21	0.008478	0	0
chr1	-	171129797	171127164	38313	Sdhc	3UTR	protein_coding	2634	23	0.00873197	0	0	17	0.00645406	0	0
chr2	-	18844379	18842254	40336	Pip4k2a	3UTR	protein_coding	2126	23	0.0108184	0	0	22	0.0103481	0	0
chr15	-	102538171	102525945	43425	ATF7	3UTR	protein_coding	6847	23	0.00335914	0	0	18	0.00262889	0	0
chr8	-	25042672	25039143	46177	Plekha2	3UTR	protein_coding	3530	23	0.00651558	0	0	20	0.00566572	0	0
chr2	-	20848708	20847918	47398	Arhgap21	3UTR	protein_coding	791	23	0.0290771	0	0	20	0.0252845	0	0
chr9	+	21400501	21405360	54957	Ilf3	3UTR	protein_coding	1831	23	0.0125614	0	0	18	0.00983069	0	0
chr6	-	123281947	123281788	55723	Clec4e	3UTR	protein_coding	160	23	0.14375	0	0	19	0.11875	0	0
chr11	+	119486158	119487417	61660	Rnf213	3UTR	protein_coding	1260	23	0.018254	0	0	21	0.0166667	0	0
chr14	-	73363054	73362230	61706	Itm2b	3UTR	protein_coding	825	23	0.0278788	0	0	19	0.0230303	0	0
chr2	+	27534857	27536534	69951	Wdr5	3UTR	protein_coding	1678	23	0.0137068	0	0	20	0.011919	0	0
chrX	-	48173521	48171968	70877	Zdhhc9	3UTR	protein_coding	1554	23	0.0148005	0	0	18	0.011583	0	0
chr11	+	101557064	101581950	72918	Nbr1	3UTR	protein_coding	1244	23	0.0184887	0	0	18	0.0144695	0	0
chr15	-	38295901	38294412	75078	Klf10	3UTR	protein_coding	1490	23	0.0154362	0	0	18	0.0120805	0	0
chr5	+	140614473	140615542	78155	Lfng	3UTR	protein_coding	1070	23	0.0214953	0	0	21	0.0196262	0	0
chr18	-	20688317	20684598	84769	B4galt6	3UTR	protein_coding	3720	23	0.0061828	0	0	20	0.00537634	0	0
chrX	-	157569064	157547823	93027	Mbtps2	3UTR	protein_coding	3280	23	0.0070122	0	0	19	0.00579268	0	0
chr2	+	170518804	170519122	100319	Pfdn4	3UTR	protein_coding	319	23	0.0721003	0	0	19	0.0595611	0	0
chr19	+	32820028	32826159	105373	Pten	3UTR	protein_coding	6132	23	0.00375082	0	0	18	0.00293542	0	0
chr16	-	57170355	57168865	110535	Tbc1d23	3UTR	protein_coding	1491	23	0.0154259	0	0	18	0.0120724	0	0
chr2	+	121433699	121438686	113517	Pdia3	3UTR	protein_coding	989	23	0.0232558	0	0	18	0.0182002	0	0
chr8	+	85055447	85057582	114716	Tnpo2	3UTR	protein_coding	2053	23	0.0112031	0	0	17	0.00828057	0	0
chr15	+	98132059	98132446	427	Pfkm	3UTR	protein_coding	388	22	0.056701	0	0	16	0.0412371	0	0
chr3	+	65553565	65555144	1399	Tiparp	3UTR	protein_coding	1580	22	0.0139241	0	0	15	0.00949367	0	0
chr14	-	67016370	67014056	8226	Ppp2r2a	3UTR	protein_coding	2315	22	0.00950324	0	0	20	0.00863931	0	0
chr2	+	32633709	32635057	13583	Ak1	3UTR	protein_coding	1349	22	0.0163084	0	0	20	0.0148258	0	0
chr2	-	181689103	181688418	14576	Rgs19	3UTR	protein_coding	654	22	0.0336391	0	0	18	0.0275229	0	0
chr5	+	77282984	77286431	22439	Rest	3UTR	protein_coding	3448	22	0.00638051	0	0	19	0.00551044	0	0
chr11	-	23742261	23741513	22730	Rel	3UTR	protein_coding	749	22	0.0293725	0	0	20	0.0267023	0	0
chr11	+	69591308	69591872	23018	Trp53	3UTR	protein_coding	483	22	0.0455487	0	0	14	0.0289855	0	0
chr18	-	67405274	67404766	25835	Afg3l2	3UTR	protein_coding	509	22	0.043222	0	0	16	0.0314342	0	0
chr18	+	42574163	42575550	26456	Tcerg1	3UTR	protein_coding	877	22	0.0250855	0	0	20	0.022805	0	0
chrX	+	153500370	153501536	32047	Ubqln2	3UTR	protein_coding	1167	22	0.0188518	0	0	16	0.0137104	0	0
chr2	-	156177765	156147238	32284	Rbm39	3UTR	protein_coding	1298	22	0.0169492	0	0	19	0.0146379	0	0
chr8	-	88332477	88331442	33234	Brd7	3UTR	protein_coding	1036	22	0.0212355	0	0	18	0.0173745	0	0
chr5	-	4888861	4803390	33905	Cdk14	3UTR	protein_coding	3365	22	0.00653789	0	0	20	0.00594354	0	0
chr10	+	21998827	21999902	35123	Sgk1	3UTR	protein_coding	1076	22	0.0204461	0	0	19	0.017658	0	0
chr9	+	101102162	101104783	35217	Msl2	3UTR	protein_coding	2622	22	0.00839054	0	0	22	0.00839054	0	0
chr14	-	49017457	49012145	36383	Exoc5	3UTR	protein_coding	2719	22	0.00809121	0	0	19	0.00698786	0	0
chr13	-	8973118	8972070	39003	Gtpbp4	3UTR	protein_coding	1049	22	0.0209724	0	0	19	0.0181125	0	0
chr11	+	95391540	95391775	39090	Slc35b1	3UTR	protein_coding	236	22	0.0932203	0	0	15	0.0635593	0	0
chr10	-	40223681	40223245	39904	Rpf2	3UTR	protein_coding	437	22	0.0503432	0	0	15	0.0343249	0	0
chr2	+	37543252	37566453	40528	Rabgap1	3UTR	protein_coding	3111	22	0.00707168	0	0	20	0.0064288	0	0
chr4	+	135864026	135869907	42893	Srsf10	3UTR	protein_coding	3315	22	0.0066365	0	0	18	0.00542986	0	0
chr4	+	152015628	152017679	43068	Klhl21	3UTR	protein_coding	2052	22	0.0107212	0	0	19	0.00925926	0	0
chr15	-	96414784	96411697	43138	Scaf11	3UTR	protein_coding	3088	22	0.00712435	0	0	19	0.00615285	0	0
chr2	-	101952934	101950202	47505	Ldlrad3	3UTR	protein_coding	2733	22	0.00804976	0	0	22	0.00804976	0	0
chr10	+	51496244	51496612	51938	Lilrb4	3UTR	protein_coding	369	22	0.0596206	0	0	18	0.0487805	0	0
chr6	-	145863814	145858242	55333	Bhlhe41	3UTR	protein_coding	4684	22	0.00469684	0	0	19	0.00405636	0	0
chr10	+	57811515	57811829	55906	Smpdl3a	3UTR	protein_coding	315	22	0.0698413	0	0	15	0.047619	0	0
chr14	-	46811748	46808148	63051	Gmfb	3UTR	protein_coding	3601	22	0.00610941	0	0	16	0.00444321	0	0
chr4	+	155589620	155591000	67005	Nadk	3UTR	protein_coding	1381	22	0.0159305	0	0	18	0.013034	0	0
chr13	+	97246753	97253038	69737	Enc1	3UTR	protein_coding	2534	22	0.00868193	0	0	15	0.00591949	0	0
chr18	+	52490628	52490737	70752	Srfbp1	3UTR	protein_coding	110	22	0.2	0	0	16	0.145455	0	0
chr4	+	44032572	44032845	71087	Clta	3UTR	protein_coding	274	22	0.080292	0	0	16	0.0583942	0	0
chr8	-	57482924	57482706	71833	Sap30	3UTR	protein_coding	219	22	0.100457	0	0	21	0.0958904	0	0
chr3	+	89182445	89182764	72268	Scamp3	3UTR	protein_coding	320	22	0.06875	0	0	17	0.053125	0	0
chr10	+	88433288	88447328	72309	Gnptab	3UTR	protein_coding	1561	22	0.0140935	0	0	16	0.0102498	0	0
chr11	-	80047477	80046492	74688	Crlf3	3UTR	protein_coding	986	22	0.0223124	0	0	18	0.0182556	0	0
chr13	+	49383352	49387024	77478	Bicd2	3UTR	protein_coding	3667	22	0.00599945	0	0	20	0.00545405	0	0
chr13	-	43403555	43402672	79023	Ranbp9	3UTR	protein_coding	884	22	0.0248869	0	0	19	0.0214932	0	0
chr10	+	25513080	25523518	79713	Epb4.1l2	3UTR	protein_coding	1224	22	0.0179739	0	0	19	0.0155229	0	0
chr5	+	32153189	32157830	84953	Fosl2	3UTR	protein_coding	4642	22	0.00473934	0	0	18	0.00387764	0	0
chr17	+	17393619	17394897	91037	Riok2	3UTR	protein_coding	1279	22	0.0172009	0	0	19	0.0148554	0	0
chr14	-	12373610	12372562	93720	Cadps	3UTR	protein_coding	1049	22	0.0209724	0	0	22	0.0209724	0	0
chr4	+	129001504	129011528	98347	Ak2	3UTR	protein_coding	1163	22	0.0189166	0	0	20	0.0171969	0	0
chr9	+	15738378	15742383	98650	Slc36a4	3UTR	protein_coding	4006	22	0.00549176	0	0	16	0.00399401	0	0
chr9	+	114723365	114724301	100511	Dync1li1	3UTR	protein_coding	937	22	0.0234792	0	0	18	0.0192102	0	0
chr3	+	95322789	95323591	102623	Cers2	3UTR	protein_coding	803	22	0.0273973	0	0	14	0.0174346	0	0
chr2	+	91013372	91019496	103500	Celf1	3UTR	protein_coding	6125	22	0.00359184	0	0	19	0.00310204	0	0
chr8	+	34818783	34819893	106679	Dusp4	3UTR	protein_coding	1111	22	0.019802	0	0	14	0.0126013	0	0
chr15	-	64089443	64086856	109023	Asap1	3UTR	protein_coding	2588	22	0.00850077	0	0	19	0.00734158	0	0
chr1	-	133621539	133619870	110653	Zc3h11a	3UTR	protein_coding	1670	22	0.0131737	0	0	18	0.0107784	0	0
chr15	-	67106653	67102874	110684	St3gal1	3UTR	protein_coding	3780	22	0.00582011	0	0	14	0.0037037	0	0
chr17	+	5343087	5347655	111150	Arid1b	3UTR	protein_coding	4569	22	0.00481506	0	0	21	0.00459619	0	0
chr2	+	74876504	74878430	115518	Mtx2	3UTR	protein_coding	1927	22	0.0114167	0	0	19	0.00985989	0	0
chr7	+	16840019	16840930	117312	Strn4	3UTR	protein_coding	912	22	0.0241228	0	0	21	0.0230263	0	0
chr7	-	34347955	34344645	2449	Lsm14a	3UTR	protein_coding	1342	21	0.0156483	0	0	18	0.0134128	0	0
chr5	-	74001797	73998462	7342	Usp46	3UTR	protein_coding	3336	21	0.00629496	0	0	18	0.00539568	0	0
chr11	-	101980633	101971142	10210	Dusp3	3UTR	protein_coding	2465	21	0.00851927	0	0	20	0.00811359	0	0
chr10	-	13178882	13178639	10804	Ltv1	3UTR	protein_coding	244	21	0.0860656	0	0	19	0.0778689	0	0
chr9	-	21075346	21074167	11587	Raver1	3UTR	protein_coding	1180	21	0.0177966	0	0	20	0.0169492	0	0
chr11	+	69910720	69913819	15691	Neurl4	3UTR	protein_coding	503	21	0.0417495	0	0	13	0.0258449	0	0
chr9	+	77982808	77984518	17245	Elovl5	3UTR	protein_coding	1711	21	0.0122735	0	0	16	0.00935126	0	0
chr19	+	12833354	12833806	18738	Lpxn	3UTR	protein_coding	453	21	0.0463576	0	0	17	0.0375276	0	0
chr6	-	72842865	72841113	23822	Kcmf1	3UTR	protein_coding	1753	21	0.0119795	0	0	16	0.00912721	0	0
chr1	+	139493750	139494089	24181	Aspm	3UTR	protein_coding	340	21	0.0617647	0	0	18	0.0529412	0	0
chr2	+	69108594	69114281	24629	Cers6	3UTR	protein_coding	5688	21	0.00369198	0	0	16	0.00281294	0	0
chr7	+	135683306	135686293	25526	Ptpre	3UTR	protein_coding	2988	21	0.00702811	0	0	15	0.00502008	0	0
chr16	+	33497344	33503902	25773	Zfp148	3UTR	protein_coding	6559	21	0.00320171	0	0	20	0.00304925	0	0
chr8	-	86844683	86841138	28264	N4bp1	3UTR	protein_coding	3546	21	0.00592217	0	0	19	0.00535815	0	0
chr12	+	85132753	85134090	28952	Dlst	3UTR	protein_coding	1338	21	0.0156951	0	0	14	0.0104634	0	0
chr1	+	58405066	58406547	31773	Bzw1	3UTR	protein_coding	1482	21	0.01417	0	0	16	0.0107962	0	0
chr6	+	124935420	124936137	32802	Mlf2	3UTR	protein_coding	562	21	0.0373665	0	0	14	0.024911	0	0
chr12	-	100551440	100549777	36997	Rps6ka5	3UTR	protein_coding	1664	21	0.0126202	0	0	20	0.0120192	0	0
chr2	-	120091144	120089174	37644	Ehd4	3UTR	protein_coding	1971	21	0.0106545	0	0	13	0.00659564	0	0
chr8	-	23242264	23241352	38275	Golga7	3UTR	protein_coding	913	21	0.0230011	0	0	14	0.0153341	0	0
chr19	-	60864662	60864050	41059	Prdx3	3UTR	protein_coding	613	21	0.0342577	0	0	20	0.0326264	0	0
chr5	+	122320874	122324280	43453	Pptc7	3UTR	protein_coding	3407	21	0.00616378	0	0	14	0.00410919	0	0
chrX	-	104284039	104280656	44539	Abcb7	3UTR	protein_coding	3384	21	0.00620567	0	0	19	0.00561466	0	0
chr4	-	118142118	118136956	47084	Kdm4a	3UTR	protein_coding	1348	21	0.0155786	0	0	20	0.0148368	0	0
chr2	+	26393646	26397121	49034	Pmpca	3UTR	protein_coding	1829	21	0.0114817	0	0	18	0.00984144	0	0
chr17	-	32305253	32303675	50026	Akap8	3UTR	protein_coding	1579	21	0.0132996	0	0	19	0.0120329	0	0
chr14	-	26416205	26413167	51924	Slmap	3UTR	protein_coding	1730	21	0.0121387	0	0	20	0.0115607	0	0
chr9	-	53582485	53580521	53431	Acat1	3UTR	protein_coding	1965	21	0.010687	0	0	17	0.0086514	0	0
chr14	-	74757029	74754673	54740	Lrch1	3UTR	protein_coding	2357	21	0.00890963	0	0	17	0.00721256	0	0
chr5	-	66301870	66298860	55757	Apbb2	3UTR	protein_coding	3011	21	0.00697443	0	0	19	0.0063102	0	0
chr15	+	100259901	100261243	58370	Atf1	3UTR	protein_coding	1296	21	0.0162037	0	0	14	0.0108025	0	0
chr11	+	67683688	67688989	60408	Gas7	3UTR	protein_coding	5302	21	0.00396077	0	0	15	0.00282912	0	0
chr4	-	135345264	135320483	60811	Srrm1	3UTR	protein_coding	1156	21	0.0181661	0	0	17	0.0147059	0	0
chr16	+	17038705	17047452	61205	Mapk1	3UTR	protein_coding	3578	21	0.0058692	0	0	18	0.00503074	0	0
chr7	+	49412825	49610089	66714	Nav2	3UTR	protein_coding	5847	21	0.00359159	0	0	21	0.00359159	0	0
chr6	+	17104781	17105827	76429	Tes	3UTR	protein_coding	1047	21	0.0200573	0	0	21	0.0200573	0	0
chr11	-	97162508	97159713	77129	Kpnb1	3UTR	protein_coding	2796	21	0.00751073	0	0	17	0.00608011	0	0
chr13	-	107726431	107724617	77643	Zswim6	3UTR	protein_coding	1815	21	0.0115702	0	0	20	0.0110193	0	0
chr5	+	24440752	24440949	78187	Slc4a2	3UTR	protein_coding	198	21	0.106061	0	0	12	0.0606061	0	0
chr6	+	67017589	67021349	78312	Gng12	3UTR	protein_coding	3761	21	0.00558362	0	0	20	0.00531773	0	0
chr15	+	57969857	57970066	81141	Tbc1d31	3UTR	protein_coding	210	21	0.1	0	0	19	0.0904762	0	0
chr7	-	28401585	28399548	86788	Samd4b	3UTR	protein_coding	2038	21	0.0103042	0	0	21	0.0103042	0	0
chr11	+	69652699	69653296	87105	Fxr2	3UTR	protein_coding	598	21	0.0351171	0	0	16	0.0267559	0	0
chr11	-	60199918	60199088	89894	Srebf1	3UTR	protein_coding	831	21	0.0252708	0	0	15	0.0180505	0	0
chr7	-	4427554	4424769	90618	Rdh13	3UTR	protein_coding	2756	21	0.00761974	0	0	17	0.00616836	0	0
chr9	+	13836668	13846540	91351	Fam76b	3UTR	protein_coding	2457	21	0.00854701	0	0	18	0.00732601	0	0
chrX	-	75786763	75785653	96017	Pls3	3UTR	protein_coding	1111	21	0.0189019	0	0	19	0.0171017	0	0
chr5	+	64349992	64351485	100187	Tbc1d1	3UTR	protein_coding	965	21	0.0217617	0	0	15	0.015544	0	0
chr16	+	58678757	58680390	104814	Cpox	3UTR	protein_coding	1634	21	0.0128519	0	0	20	0.0122399	0	0
chr19	-	17329069	17326140	105226	Gcnt1	3UTR	protein_coding	2930	21	0.00716724	0	0	19	0.00648464	0	0
chr13	+	119457205	119458217	105355	Paip1	3UTR	protein_coding	1013	21	0.0207305	0	0	16	0.0157947	0	0
chr9	+	99001704	99002017	106753	Faim	3UTR	protein_coding	314	21	0.066879	0	0	20	0.0636943	0	0
chr14	+	120428949	120431696	108434	Mbnl2	3UTR	protein_coding	2748	21	0.00764192	0	0	21	0.00764192	0	0
chr8	+	105929968	105931777	111521	Pskh1	3UTR	protein_coding	1810	21	0.0116022	0	0	14	0.00773481	0	0
chr6	+	15731683	15802164	114574	Mdfic	3UTR	protein_coding	2881	21	0.00728914	0	0	18	0.00624783	0	0
chr10	+	88178247	88178387	115430	Nup37	3UTR	protein_coding	141	21	0.148936	0	0	17	0.120567	0	0
chr8	+	70179018	70183680	117071	Tmem161a	3UTR	protein_coding	1546	21	0.0135834	0	0	13	0.0084088	0	0
chr1	-	54649349	54645339	4594	Ankrd44	3UTR	protein_coding	3189	20	0.00627156	0	0	19	0.00595798	0	0
chr2	-	125832189	125830303	4957	Cops2	3UTR	protein_coding	1887	20	0.0105988	0	0	18	0.00953895	0	0
chr17	-	66495686	66494511	7576	Rab12	3UTR	protein_coding	1176	20	0.0170068	0	0	17	0.0144558	0	0
chr12	-	31332173	31331563	8895	Dld	3UTR	protein_coding	611	20	0.0327332	0	0	15	0.0245499	0	0
chr1	-	155281006	155275700	10884	Xpr1	3UTR	protein_coding	5307	20	0.00376861	0	0	15	0.00282646	0	0
chr6	-	81961937	81957850	11480	Mrpl19	3UTR	protein_coding	4088	20	0.00489237	0	0	15	0.00366928	0	0
chr9	+	121472999	121474915	12971	Trak1	3UTR	protein_coding	1917	20	0.010433	0	0	15	0.00782473	0	0
chr3	+	105966092	105969759	13265	Wdr77	3UTR	protein_coding	2423	20	0.00825423	0	0	18	0.00742881	0	0
chr9	-	45255526	45253836	14602	Il10ra	3UTR	protein_coding	1691	20	0.0118273	0	0	12	0.00709639	0	0
chr2	+	91620224	91620663	22988	Ckap5	3UTR	protein_coding	440	20	0.0454545	0	0	16	0.0363636	0	0
chr10	+	81148435	81152994	23110	Zbtb7a	3UTR	protein_coding	4081	20	0.00490076	0	0	17	0.00416565	0	0
chr13	-	29909899	29906574	28817	E2f3	3UTR	protein_coding	3326	20	0.00601323	0	0	17	0.00511124	0	0
chr17	-	79850155	79848391	34304	Atl2	3UTR	protein_coding	1765	20	0.0113314	0	0	19	0.0107649	0	0
chr1	-	165179252	165174340	37511	Sft2d2	3UTR	protein_coding	4913	20	0.00407083	0	0	19	0.00386729	0	0
chr5	-	99962486	99958425	37719	Hnrnpd	3UTR	protein_coding	3216	20	0.00621891	0	0	18	0.00559701	0	0
chr2	-	35402105	35400178	37957	Ggta1	3UTR	protein_coding	1928	20	0.0103734	0	0	18	0.0093361	0	0
chr6	-	72612101	72608431	38844	Tgoln1	3UTR	protein_coding	3671	20	0.00544811	0	0	17	0.00463089	0	0
chr18	+	38316612	38317846	42809	Rnf14	3UTR	protein_coding	1235	20	0.0161943	0	0	16	0.0129555	0	0
chr5	+	24501603	24502046	45622	Agap3	3UTR	protein_coding	444	20	0.045045	0	0	17	0.0382883	0	0
chr14	-	30598508	30595355	47633	Prkcd	3UTR	protein_coding	400	20	0.05	0	0	16	0.04	0	0
chr3	-	90006564	89999588	47744	Ubap2l	3UTR	protein_coding	1802	20	0.0110988	0	0	18	0.0099889	0	0
chr5	-	121817767	121815487	47794	Sh2b3	3UTR	protein_coding	2281	20	0.00876808	0	0	17	0.00745287	0	0
chr12	-	112821389	112820236	51744	Cdca4	3UTR	protein_coding	1154	20	0.017331	0	0	16	0.0138648	0	0
chr10	-	100448791	100443901	54332	Tmtc3	3UTR	protein_coding	3640	20	0.00549451	0	0	18	0.00494505	0	0
chr11	+	75626306	75628803	62825	Pitpna	3UTR	protein_coding	2498	20	0.00800641	0	0	17	0.00680544	0	0
chr8	+	107338341	107379507	63846	Nfat5	3UTR	protein_coding	8749	20	0.00228598	0	0	18	0.00205738	0	0
chr6	+	142775340	142775713	65627	Cmas	3UTR	protein_coding	374	20	0.0534759	0	0	15	0.040107	0	0
chr6	-	122849819	122847137	65895	C3ar1	3UTR	protein_coding	2683	20	0.00745434	0	0	10	0.00372717	0	0
chr4	+	34566225	34566907	70760	Akirin2	3UTR	protein_coding	683	20	0.0292826	0	0	19	0.0278184	0	0
chr6	-	83306556	83305690	71529	Mthfd2	3UTR	protein_coding	867	20	0.0230681	0	0	18	0.0207612	0	0
chrX	-	103962487	103957162	71817	Rlim	3UTR	protein_coding	5326	20	0.00375516	0	0	17	0.00319189	0	0
chr1	-	135441680	135434579	72005	Nav1-ENSMUSG00000009418	3UTR	protein_coding	7102	20	0.00281611	0	0	19	0.0026753	0	0
chr3	-	105957930	105942697	86065	Atp5f1	3UTR	protein_coding	348	20	0.0574713	0	0	17	0.0488506	0	0
chr9	-	106692712	106688081	87251	Rad54l2	3UTR	protein_coding	4632	20	0.00431779	0	0	18	0.00388601	0	0
chr12	+	102497527	102497901	87431	Golga5	3UTR	protein_coding	375	20	0.0533333	0	0	14	0.0373333	0	0
chr5	-	41788828	41787541	90072	Bod1l	3UTR	protein_coding	1288	20	0.015528	0	0	16	0.0124224	0	0
chr5	-	33248496	33247723	90660	Ctbp1	3UTR	protein_coding	774	20	0.0258398	0	0	16	0.0206718	0	0
chr14	+	47319423	47323203	90690	Mapk1ip1l	3UTR	protein_coding	3781	20	0.00528961	0	0	16	0.00423168	0	0
chr11	-	88924658	88924019	97510	Scpep1	3UTR	protein_coding	640	20	0.03125	0	0	19	0.0296875	0	0
chr16	+	13813272	13814839	97583	Rrn3	3UTR	protein_coding	1568	20	0.0127551	0	0	16	0.0102041	0	0
chr9	+	70398798	70400066	98950	Myo1e	3UTR	protein_coding	1269	20	0.0157604	0	0	17	0.0133964	0	0
chr7	+	122169590	122169874	103717	Plk1	3UTR	protein_coding	285	20	0.0701754	0	0	14	0.0491228	0	0
chr17	+	27121528	27122222	105121	Itpr3	3UTR	protein_coding	695	20	0.028777	0	0	13	0.018705	0	0
chr5	+	76956841	76967508	105236	Paics	3UTR	protein_coding	673	20	0.0297177	0	0	19	0.0282318	0	0
chr6	-	91465011	91464275	106581	Chchd4	3UTR	protein_coding	737	20	0.027137	0	0	17	0.0230665	0	0
chr15	+	25812222	25813672	112070	Myo10	3UTR	protein_coding	1451	20	0.0137836	0	0	19	0.0130944	0	0
chr17	-	32774348	32771235	114028	Zfp871	3UTR	protein_coding	3114	20	0.00642261	0	0	17	0.00545922	0	0
chr9	+	56042641	56061881	115071	Rcn2	3UTR	protein_coding	1662	20	0.0120337	0	0	15	0.00902527	0	0
chr5	-	30907418	30905884	115869	Ost4	3UTR	protein_coding	901	20	0.0221976	0	0	13	0.0144284	0	0
chr6	+	28876141	28935161	1507	Snd1	3UTR	protein_coding	3862	19	0.00491973	0	0	19	0.00491973	0	0
chr14	+	21447938	21448567	11857	Adk	3UTR	protein_coding	630	19	0.0301587	0	0	16	0.0253968	0	0
chr3	-	58523824	58521968	13321	Serp1	3UTR	protein_coding	1857	19	0.0102316	0	0	17	0.00915455	0	0
chr5	+	67262627	67288245	17371	Tmem33	3UTR	protein_coding	2144	19	0.00886194	0	0	16	0.00746269	0	0
chr10	-	121590190	121587379	19776	Xpot	3UTR	protein_coding	2812	19	0.00675676	0	0	15	0.00533428	0	0
chr1	+	34183036	34308651	20493	Dst	3UTR	protein_coding	1928	19	0.00985477	0	0	16	0.00829876	0	0
chr11	+	32742620	32746815	21092	Fbxw11	3UTR	protein_coding	2311	19	0.00822155	0	0	15	0.0064907	0	0
chr2	+	71441335	71441621	25839	Hat1	3UTR	protein_coding	287	19	0.0662021	0	0	15	0.0522648	0	0
chr14	+	47385680	47386159	26164	Lgals3	3UTR	protein_coding	480	19	0.0395833	0	0	17	0.0354167	0	0
chr5	+	105814305	105815214	28012	Lrrc8d	3UTR	protein_coding	910	19	0.0208791	0	0	17	0.0186813	0	0
chr14	+	60300521	60302369	32535	Mtmr6	3UTR	protein_coding	1849	19	0.0102758	0	0	17	0.00919416	0	0
chr10	+	77268680	77269585	32919	Pofut2	3UTR	protein_coding	906	19	0.0209713	0	0	13	0.0143488	0	0
chr6	+	71284756	71285317	36971	Krcc1	3UTR	protein_coding	562	19	0.0338078	0	0	17	0.0302491	0	0
chr4	-	114971334	114959335	39736	Cmpk1	3UTR	protein_coding	2436	19	0.00779967	0	0	19	0.00779967	0	0
chr2	-	5298979	5293456	41958	Camk1d	3UTR	protein_coding	5524	19	0.00343954	0	0	19	0.00343954	0	0
chr4	+	32019681	32023466	44805	Map3k7	3UTR	protein_coding	3786	19	0.00501849	0	0	16	0.0042261	0	0
chr10	+	79711710	79711968	45128	Bsg	3UTR	protein_coding	259	19	0.0733591	0	0	16	0.0617761	0	0
chr17	+	86997060	87000068	47865	Rhoq	3UTR	protein_coding	3009	19	0.00631439	0	0	16	0.00531738	0	0
chr17	-	34617340	34616661	50602	Ppt2	3UTR	protein_coding	680	19	0.0279412	0	0	11	0.0161765	0	0
chr4	+	3789944	3791612	51273	Lyn	3UTR	protein_coding	1669	19	0.0113841	0	0	17	0.0101857	0	0
chr14	+	14796158	14799942	51946	Slc4a7	3UTR	protein_coding	3785	19	0.00501982	0	0	18	0.00475561	0	0
chr2	+	120619181	120621559	55269	Haus2	3UTR	protein_coding	2379	19	0.00798655	0	0	14	0.00588483	0	0
chr3	-	88483204	88481147	65420	Lmna	3UTR	protein_coding	699	19	0.0271817	0	0	14	0.0200286	0	0
chr2	+	30135397	30152012	69873	Tbc1d13	3UTR	protein_coding	2296	19	0.00827526	0	0	18	0.00783972	0	0
chr18	+	44417729	44424968	76959	Dcp2	3UTR	protein_coding	7240	19	0.00262431	0	0	16	0.00220994	0	0
chr13	+	69633851	69635779	78738	Nsun2	3UTR	protein_coding	1929	19	0.00984966	0	0	15	0.00777605	0	0
chr10	-	54005793	53904787	79961	Man1a	3UTR	protein_coding	3281	19	0.00579092	0	0	16	0.00487656	0	0
chr3	+	157546108	157548389	81018	Zranb2	3UTR	protein_coding	1508	19	0.0125995	0	0	18	0.0119363	0	0
chr19	+	25201047	25202431	83259	Dock8	3UTR	protein_coding	1385	19	0.0137184	0	0	17	0.0122744	0	0
chr1	+	139062998	139176042	84022	Dennd1b	3UTR	protein_coding	6466	19	0.00293845	0	0	19	0.00293845	0	0
chr9	-	48489625	48488708	86953	Rbm7	3UTR	protein_coding	918	19	0.0206972	0	0	19	0.0206972	0	0
chr9	-	56206444	56201130	88071	C230081A13Rik	3UTR	protein_coding	5315	19	0.00357479	0	0	19	0.00357479	0	0
chr4	+	98934805	98935542	88465	Usp1	3UTR	protein_coding	738	19	0.0257453	0	0	16	0.0216802	0	0
chr19	-	60762077	60761115	90686	Eif3a	3UTR	protein_coding	963	19	0.01973	0	0	15	0.0155763	0	0
chr5	+	144184744	144188203	93074	Lmtk2	3UTR	protein_coding	3460	19	0.00549133	0	0	14	0.00404624	0	0
chr10	+	89818051	89819868	94546	Uhrf1bp1l	3UTR	protein_coding	1818	19	0.010451	0	0	15	0.00825083	0	0
chr8	+	105304688	105305368	98216	E2f4	3UTR	protein_coding	681	19	0.0279001	0	0	16	0.0234949	0	0
chr7	+	25704942	25705076	98920	Tgfb1	3UTR	protein_coding	135	19	0.140741	0	0	4	0.0296296	0	0
chr4	+	14913867	14915175	100051	Tmem55a	3UTR	protein_coding	1309	19	0.0145149	0	0	17	0.012987	0	0
chr17	-	33646492	33646232	101049	Hnrnpm	3UTR	protein_coding	261	19	0.0727969	0	0	18	0.0689655	0	0
chr1	-	167372499	167371965	103263	Mgst3	3UTR	protein_coding	535	19	0.035514	0	0	14	0.0261682	0	0
chr15	-	81013281	81012280	103504	Mkl1	3UTR	protein_coding	1002	19	0.0189621	0	0	13	0.0129741	0	0
chr2	-	172356792	172356189	104167	Aurka	3UTR	protein_coding	604	19	0.031457	0	0	12	0.0198675	0	0
chr13	+	3565142	3566260	105065	Gdi2	3UTR	protein_coding	1119	19	0.0169794	0	0	17	0.0151921	0	0
chr6	-	136924123	136923522	108649	Arhgdib	3UTR	protein_coding	602	19	0.0315615	0	0	19	0.0315615	0	0
chr19	-	10872575	10870659	110617	Tmem109	3UTR	protein_coding	1484	19	0.0128032	0	0	15	0.0101078	0	0
chr11	-	88687452	88339381	111791	Msi2	3UTR	protein_coding	5428	19	0.00350037	0	0	17	0.00313191	0	0
chr16	+	87729871	87733345	36	Bach1	3UTR	protein_coding	3359	18	0.00535874	0	0	17	0.00506103	0	0
chr1	+	151818713	151822327	547	Edem3	3UTR	protein_coding	3615	18	0.00497925	0	0	15	0.00414938	0	0
chr11	-	70664001	70663770	1547	Spag7	3UTR	protein_coding	232	18	0.0775862	0	0	15	0.0646552	0	0
chr5	-	8398560	8396972	4073	Dbf4	3UTR	protein_coding	479	18	0.0375783	0	0	15	0.0313152	0	0
chr2	+	155224466	155226854	9009	Itch	3UTR	protein_coding	2389	18	0.00753453	0	0	15	0.00627878	0	0
chr11	-	21557439	21556786	14808	Mdh1	3UTR	protein_coding	654	18	0.0275229	0	0	15	0.0229358	0	0
chr18	+	46608134	46609170	16854	Eif1a	3UTR	protein_coding	1037	18	0.0173578	0	0	15	0.0144648	0	0
chr6	+	88103547	88105303	18198	Rpn1	3UTR	protein_coding	1757	18	0.0102447	0	0	13	0.00739898	0	0
chr2	-	36117811	36116078	18822	Rbm18	3UTR	protein_coding	1734	18	0.0103806	0	0	14	0.00807382	0	0
chr13	+	117273062	117274097	19846	Emb	3UTR	protein_coding	1036	18	0.0173745	0	0	16	0.015444	0	0
chr14	-	77024971	77024199	23246	Lacc1	3UTR	protein_coding	773	18	0.0232859	0	0	14	0.0181113	0	0
chr9	-	75500112	75497795	24229	Tmod3	3UTR	protein_coding	2318	18	0.00776531	0	0	16	0.0069025	0	0
chr9	-	54717342	54714734	30562	Wdr61	3UTR	protein_coding	2562	18	0.00702576	0	0	15	0.0058548	0	0
chr15	-	10570693	10568978	33386	Rai14	3UTR	protein_coding	1716	18	0.0104895	0	0	17	0.00990676	0	0
chr3	-	51299874	51255664	35023	Elf2	3UTR	protein_coding	916	18	0.0196507	0	0	16	0.0174672	0	0
chr10	-	93250006	93247413	35713	Elk3	3UTR	protein_coding	2594	18	0.00693909	0	0	18	0.00693909	0	0
chr6	-	99627003	99625134	36373	Eif4e3	3UTR	protein_coding	1870	18	0.00962567	0	0	17	0.00909091	0	0
chr16	-	17130503	17130137	37266	Sdf2l1	3UTR	protein_coding	367	18	0.0490463	0	0	15	0.0408719	0	0
chr11	-	96954466	96953339	37896	Sp2	3UTR	protein_coding	1128	18	0.0159574	0	0	16	0.0141844	0	0
chr18	+	34837670	34839369	39761	Kdm3b	3UTR	protein_coding	1700	18	0.0105882	0	0	14	0.00823529	0	0
chr18	-	39414478	39410544	40111	Nr3c1	3UTR	protein_coding	3935	18	0.00457433	0	0	17	0.0043202	0	0
chr2	-	154560684	154559406	47754	E2f1	3UTR	protein_coding	1279	18	0.0140735	0	0	15	0.0117279	0	0
chr9	+	73122337	73123332	49425	Rsl24d1	3UTR	protein_coding	996	18	0.0180723	0	0	13	0.0130522	0	0
chr1	+	16677425	16678274	52092	Tmem70	3UTR	protein_coding	850	18	0.0211765	0	0	17	0.02	0	0
chr15	+	102324215	102324355	58439	Espl1	3UTR	protein_coding	141	18	0.12766	0	0	15	0.106383	0	0
chr2	-	94413755	94411681	59088	Api5	3UTR	protein_coding	2075	18	0.0086747	0	0	14	0.00674699	0	0
chr9	-	70426986	70425428	61516	Rnf111	3UTR	protein_coding	1559	18	0.0115459	0	0	17	0.0109044	0	0
chr18	+	35253892	35254772	62566	Ctnna1	3UTR	protein_coding	881	18	0.0204313	0	0	14	0.015891	0	0
chr13	-	85215813	85214779	65729	Rasa1	3UTR	protein_coding	1035	18	0.0173913	0	0	17	0.0164251	0	0
chr18	-	20846364	20817223	66255	Trappc8	3UTR	protein_coding	1072	18	0.016791	0	0	15	0.0139925	0	0
chr16	-	90751981	90751526	69079	Urb1	3UTR	protein_coding	456	18	0.0394737	0	0	13	0.0285088	0	0
chr10	-	117750856	117750623	70857	Nup107	3UTR	protein_coding	234	18	0.0769231	0	0	16	0.0683761	0	0
chr19	+	46311894	46312089	71921	Nfkb2	3UTR	protein_coding	196	18	0.0918367	0	0	13	0.0663265	0	0
chr4	-	19523180	19519253	73346	Cpne3	3UTR	protein_coding	3928	18	0.00458248	0	0	17	0.0043279	0	0
chr3	-	153907597	153907288	74381	Rabggtb	3UTR	protein_coding	310	18	0.0580645	0	0	15	0.0483871	0	0
chr2	-	104832575	104830740	74519	Prrg4	3UTR	protein_coding	1836	18	0.00980392	0	0	18	0.00980392	0	0
chr9	-	50597081	50596337	74635	Sdhd	3UTR	protein_coding	745	18	0.0241611	0	0	15	0.0201342	0	0
chr7	-	132558166	132557474	75750	Oat	3UTR	protein_coding	693	18	0.025974	0	0	18	0.025974	0	0
chr9	-	95461401	95456893	76712	U2surp	3UTR	protein_coding	4509	18	0.00399202	0	0	16	0.00354846	0	0
chr5	+	124460977	124462307	78237	Setd8	3UTR	protein_coding	1331	18	0.0135237	0	0	15	0.0112697	0	0
chr6	+	113151856	113153434	82093	Setd5	3UTR	protein_coding	1579	18	0.0113996	0	0	16	0.010133	0	0
chrX	+	75523847	75534941	83956	Vbp1	3UTR	protein_coding	1163	18	0.0154772	0	0	16	0.0137575	0	0
chr8	+	18881963	18891360	88123	Agpat5	3UTR	protein_coding	9398	18	0.0019153	0	0	14	0.00148968	0	0
chr5	+	38234125	38234305	90347	Lyar	3UTR	protein_coding	181	18	0.0994475	0	0	11	0.0607735	0	0
chr10	+	80287711	80288407	90672	Dazap1	3UTR	protein_coding	697	18	0.025825	0	0	18	0.025825	0	0
chr7	-	55932912	55931286	93857	Nipa2	3UTR	protein_coding	1627	18	0.0110633	0	0	17	0.0104487	0	0
chr3	+	122925479	122926192	98564	1810037I17Rik	3UTR	protein_coding	714	18	0.0252101	0	0	15	0.0210084	0	0
chr5	+	121324765	121368576	98896	Gm15800	3UTR	protein_coding	2030	18	0.008867	0	0	17	0.00837438	0	0
chr5	+	137630986	137641098	99957	Lrch4	3UTR	protein_coding	908	18	0.0198238	0	0	11	0.0121145	0	0
chr5	+	124549205	124550505	101037	Tmed2	3UTR	protein_coding	1301	18	0.0138355	0	0	9	0.00691776	0	0
chr11	-	106201944	106197407	109707	Ccdc47	3UTR	protein_coding	3854	18	0.00467047	0	0	17	0.004411	0	0
chr5	+	108488002	108506975	110079	Pcgf3	3UTR	protein_coding	7794	18	0.00230947	0	0	14	0.00179625	0	0
chr6	+	113324702	113324856	111305	Brpf1	3UTR	protein_coding	155	18	0.116129	0	0	12	0.0774194	0	0
chr12	-	104932161	104929948	111889	Syne3	3UTR	protein_coding	2214	18	0.00813008	0	0	12	0.00542005	0	0
chr9	+	38738712	38743336	112717	Vwa5a	3UTR	protein_coding	1572	18	0.0114504	0	0	14	0.00890585	0	0
chr5	-	27742484	27740666	113018	Paxip1	3UTR	protein_coding	1819	18	0.00989555	0	0	18	0.00989555	0	0
chr18	-	64500514	64499664	113551	Nars	3UTR	protein_coding	851	18	0.0211516	0	0	16	0.0188014	0	0
chr11	+	98899685	98905039	6597	Wipf2	3UTR	protein_coding	5355	17	0.0031746	0	0	15	0.00280112	0	0
chr18	-	60815999	60813754	6679	Tcof1	3UTR	protein_coding	453	17	0.0375276	0	0	10	0.0220751	0	0
chr11	+	114901290	114904653	6893	Cd300a	3UTR	protein_coding	3364	17	0.00505351	0	0	11	0.00326992	0	0
chr13	+	81796697	81797142	6931	Cetn3	3UTR	protein_coding	446	17	0.0381166	0	0	15	0.0336323	0	0
chr2	-	104681752	104678016	8336	Tcp11l1	3UTR	protein_coding	3737	17	0.0045491	0	0	2	0.000535189	0	0
chr3	+	67458640	67476528	10095	Gfm1	3UTR	protein_coding	1844	17	0.00921909	0	0	15	0.00813449	0	0
chr6	-	97184776	97183669	12283	Uba3	3UTR	protein_coding	1108	17	0.015343	0	0	16	0.0144404	0	0
chr1	+	191349850	191350913	13481	Tmem206	3UTR	protein_coding	1064	17	0.0159774	0	0	14	0.0131579	0	0
chr9	+	59678834	59679374	14146	Pkm	3UTR	protein_coding	541	17	0.0314233	0	0	15	0.0277264	0	0
chr4	-	82806325	82798737	14262	Zdhhc21	3UTR	protein_coding	7589	17	0.00224008	0	0	13	0.00171301	0	0
chr1	-	64035709	64029446	14490	Klf7	3UTR	protein_coding	6264	17	0.00271392	0	0	15	0.00239464	0	0
chr8	-	22168727	22168151	15353	Ckap2	3UTR	protein_coding	577	17	0.0294627	0	0	12	0.0207972	0	0
chr18	+	73590796	73592574	18233	Mex3c	3UTR	protein_coding	1779	17	0.00955593	0	0	14	0.00786959	0	0
chr2	-	59900645	59899362	20417	Baz2b	3UTR	protein_coding	1284	17	0.0132399	0	0	12	0.00934579	0	0
chr3	+	16213978	16217034	23168	Ythdf3	3UTR	protein_coding	3057	17	0.00556101	0	0	14	0.00457965	0	0
chr13	-	53333880	53332715	23318	Sptlc1	3UTR	protein_coding	1166	17	0.0145798	0	0	14	0.0120069	0	0
chr10	+	96042204	96045517	24019	Eea1	3UTR	protein_coding	3314	17	0.00512975	0	0	14	0.0042245	0	0
chr8	-	121602226	121598702	28735	Zcchc14	3UTR	protein_coding	3525	17	0.0048227	0	0	17	0.0048227	0	0
chr6	-	127087870	127085115	29689	9630033F20Rik	3UTR	protein_coding	2756	17	0.00616836	0	0	15	0.00544267	0	0
chr2	-	130806759	130706199	30998	4930402H24Rik	3UTR	protein_coding	4083	17	0.00416361	0	0	15	0.00367377	0	0
chr2	-	39197337	39194353	31367	Ppp6c	3UTR	protein_coding	2985	17	0.00569514	0	0	15	0.00502513	0	0
chr11	+	69051061	69051663	32728	Aurkb	3UTR	protein_coding	603	17	0.0281924	0	0	16	0.026534	0	0
chr5	-	20764443	20758662	35631	Phtf2	3UTR	protein_coding	2525	17	0.00673267	0	0	17	0.00673267	0	0
chr7	-	141884363	141874812	35703	Tollip	3UTR	protein_coding	3110	17	0.00546624	0	0	15	0.00482315	0	0
chr3	+	145933306	145934282	38852	Bcl10	3UTR	protein_coding	977	17	0.0174002	0	0	13	0.013306	0	0
chr12	-	91559740	91555915	38910	Gtf2a1	3UTR	protein_coding	3826	17	0.00444328	0	0	15	0.00392054	0	0
chr1	-	20803452	20802973	39308	Mcm3	3UTR	protein_coding	480	17	0.0354167	0	0	14	0.0291667	0	0
chr11	+	95491841	95493405	39464	Spop	3UTR	protein_coding	1565	17	0.0108626	0	0	15	0.00958466	0	0
chr1	-	10173154	10137570	39996	Arfgef1	3UTR	protein_coding	1340	17	0.0126866	0	0	16	0.0119403	0	0
chr15	+	99408791	99410048	42851	Tmbim6	3UTR	protein_coding	1258	17	0.0135135	0	0	16	0.0127186	0	0
chrX	-	93305667	93304766	43941	Pola1	3UTR	protein_coding	902	17	0.018847	0	0	16	0.0177384	0	0
chr11	+	80393245	80405732	44746	Zfp207	3UTR	protein_coding	3236	17	0.0052534	0	0	15	0.00463535	0	0
chr5	+	88756172	88762057	45043	Mob1b	3UTR	protein_coding	5886	17	0.00288821	0	0	14	0.00237853	0	0
chr11	-	87077949	87077731	46415	Smg8	3UTR	protein_coding	219	17	0.0776256	0	0	14	0.0639269	0	0
chr12	+	8938191	8938741	47770	Laptm4a	3UTR	protein_coding	551	17	0.030853	0	0	17	0.030853	0	0
chr16	+	31957010	31958471	48448	Ncbp2	3UTR	protein_coding	1462	17	0.0116279	0	0	16	0.0109439	0	0
chr17	-	46549079	46546838	51293	Srf	3UTR	protein_coding	2242	17	0.00758252	0	0	12	0.00535236	0	0
chr8	-	110976025	110974995	56245	Ddx19a	3UTR	protein_coding	1031	17	0.0164888	0	0	15	0.014549	0	0
chr2	+	163725536	163726157	56944	Pkig	3UTR	protein_coding	622	17	0.0273312	0	0	15	0.0241158	0	0
chr3	-	142303324	142239585	60706	Pdlim5	3UTR	protein_coding	4338	17	0.00391886	0	0	15	0.00345781	0	0
chr3	+	109166510	109168456	64549	Slc25a24	3UTR	protein_coding	1947	17	0.00873138	0	0	17	0.00873138	0	0
chr17	+	26932148	26932578	65440	Kifc5b	3UTR	protein_coding	431	17	0.0394432	0	0	11	0.025522	0	0
chr9	+	108336821	108337938	65645	Rhoa	3UTR	protein_coding	1118	17	0.0152057	0	0	13	0.0116279	0	0
chr1	-	160203563	160202366	67503	Cacybp	3UTR	protein_coding	1198	17	0.0141903	0	0	16	0.0133556	0	0
chr4	+	130779903	130781563	68796	Pum1	3UTR	protein_coding	1661	17	0.0102348	0	0	15	0.0090307	0	0
chr9	-	36732766	36729343	69391	Stt3a	3UTR	protein_coding	3424	17	0.00496495	0	0	14	0.00408879	0	0
chr7	+	81883407	81884070	74666	Tm6sf1	3UTR	protein_coding	664	17	0.0256024	0	0	12	0.0180723	0	0
chr2	+	129811200	129832286	74698	Stk35	3UTR	protein_coding	4474	17	0.00379973	0	0	14	0.00312919	0	0
chr10	-	18011628	18011262	76208	Abracl	3UTR	protein_coding	367	17	0.0463215	0	0	14	0.0381471	0	0
chr19	-	6119859	6119398	80130	Snx15	3UTR	protein_coding	462	17	0.0367965	0	0	8	0.017316	0	0
chr10	+	4148098	4167080	80759	Mthfd1l	3UTR	protein_coding	1199	17	0.0141785	0	0	15	0.0125104	0	0
chr8	+	94180193	94180324	82704	Mt1	3UTR	protein_coding	132	17	0.128788	0	0	11	0.0833333	0	0
chr8	-	85539212	85537639	84695	Dnaja2	3UTR	protein_coding	1574	17	0.0108005	0	0	16	0.0101652	0	0
chr6	-	6558445	6557293	84852	Shfm1	3UTR	protein_coding	1153	17	0.0147441	0	0	15	0.0130095	0	0
chr17	-	34601312	34601090	88633	Rnf5	3UTR	protein_coding	223	17	0.0762332	0	0	14	0.0627803	0	0
chr15	+	99212361	99213205	90680	Spats2	3UTR	protein_coding	845	17	0.0201183	0	0	14	0.016568	0	0
chr2	-	120510082	120506819	92287	Zfp106	3UTR	protein_coding	3264	17	0.00520833	0	0	16	0.00490196	0	0
chr11	+	51968313	51977333	94302	Cdkn2aipnl	3UTR	protein_coding	1461	17	0.0116359	0	0	12	0.00821355	0	0
chr10	-	40289325	40287457	94574	Amd1	3UTR	protein_coding	1869	17	0.00909577	0	0	11	0.0058855	0	0
chr11	+	32423561	32428172	95570	Sh3pxd2b	3UTR	protein_coding	4612	17	0.00368604	0	0	15	0.00325239	0	0
chr10	+	81360234	81366224	96153	Mfsd12	3UTR	protein_coding	2491	17	0.00682457	0	0	14	0.00562023	0	0
chr16	+	84860603	84863778	96689	Gabpa	3UTR	protein_coding	2942	17	0.00577838	0	0	15	0.00509857	0	0
chr12	+	4827103	4827657	96769	0610009D07Rik	3UTR	protein_coding	555	17	0.0306306	0	0	12	0.0216216	0	0
chr16	+	33009392	33015646	97571	Lrch3	3UTR	protein_coding	3201	17	0.00531084	0	0	16	0.00499844	0	0
chr19	+	53644808	53645832	98158	Smc3	3UTR	protein_coding	1025	17	0.0165854	0	0	17	0.0165854	0	0
chr18	+	67884877	67885167	105049	Cep192	3UTR	protein_coding	291	17	0.0584192	0	0	16	0.0549828	0	0
chr11	-	65690687	65688242	108358	Map2k4	3UTR	protein_coding	2446	17	0.00695012	0	0	16	0.00654129	0	0
chr10	+	94789808	94790335	109365	Ccdc41	3UTR	protein_coding	528	17	0.032197	0	0	13	0.0246212	0	0
chr5	-	100469911	100441917	1874	Lin54	3UTR	protein_coding	2244	16	0.00713012	0	0	13	0.00579323	0	0
chr8	-	70779410	70778116	3271	Mast3	3UTR	protein_coding	1295	16	0.0123552	0	0	13	0.0100386	0	0
chr10	-	121547133	121546454	3425	Tbk1	3UTR	protein_coding	680	16	0.0235294	0	0	12	0.0176471	0	0
chr3	-	129983441	129982758	6799	Sec24b	3UTR	protein_coding	684	16	0.0233918	0	0	13	0.0190058	0	0
chr2	+	119072658	119105500	6901	Casc5	3UTR	protein_coding	1685	16	0.00949555	0	0	15	0.00890208	0	0
chr1	-	135427033	135382311	10308	Ipo9	3UTR	protein_coding	3292	16	0.00486027	0	0	15	0.0045565	0	0
chr9	+	31068755	31075878	11008	Zbtb44	3UTR	protein_coding	7124	16	0.00224593	0	0	14	0.00196519	0	0
chr14	-	50765899	50765414	11528	Ttc5	3UTR	protein_coding	486	16	0.0329218	0	0	12	0.0246914	0	0
chr14	+	16430466	16430786	12271	Top2b	3UTR	protein_coding	321	16	0.0498442	0	0	16	0.0498442	0	0
chr9	-	21067765	21067519	12279	Fdx1l	3UTR	protein_coding	247	16	0.0647773	0	0	12	0.048583	0	0
chr11	-	51721746	51692263	17066	Sec24a	3UTR	protein_coding	2919	16	0.00548133	0	0	16	0.00548133	0	0
chr6	+	70864530	70905244	19311	Eif2ak3	3UTR	protein_coding	1252	16	0.0127796	0	0	12	0.00958466	0	0
chr4	-	126232752	126232166	25825	Map7d1	3UTR	protein_coding	587	16	0.0272572	0	0	9	0.0153322	0	0
chr16	+	4705947	4707694	27817	Dnaja3	3UTR	protein_coding	1118	16	0.0143113	0	0	16	0.0143113	0	0
chr6	-	39610378	39603236	31335	Braf	3UTR	protein_coding	7143	16	0.00223996	0	0	14	0.00195996	0	0
chr1	+	134973946	134974161	31755	Ube2t	3UTR	protein_coding	216	16	0.0740741	0	0	13	0.0601852	0	0
chr8	-	109672444	109671321	34146	Ist1	3UTR	protein_coding	1124	16	0.0142349	0	0	15	0.0133452	0	0
chr7	-	84615816	84615053	34969	Zfand6	3UTR	protein_coding	764	16	0.0209424	0	0	14	0.0183246	0	0
chr5	+	130213232	130214049	36161	Rabgef1	3UTR	protein_coding	818	16	0.0195599	0	0	13	0.0158924	0	0
chr2	+	49549998	49551947	36545	Epc2	3UTR	protein_coding	1950	16	0.00820513	0	0	15	0.00769231	0	0
chr19	+	11943352	11945095	39545	Patl1	3UTR	protein_coding	1744	16	0.00917431	0	0	14	0.00802752	0	0
chr8	+	4246300	4251291	43542	Map2k7	3UTR	protein_coding	1865	16	0.00857909	0	0	13	0.00697051	0	0
chr2	-	12411266	12347262	45247	Fam188a	3UTR	protein_coding	911	16	0.0175631	0	0	11	0.0120746	0	0
chr2	+	152893691	152895320	46337	Tpx2	3UTR	protein_coding	1630	16	0.00981595	0	0	13	0.00797546	0	0
chr18	+	34632615	34633264	48489	Kif20a	3UTR	protein_coding	650	16	0.0246154	0	0	14	0.0215385	0	0
chr9	-	15262223	15260351	49317	Med17	3UTR	protein_coding	1873	16	0.00854245	0	0	15	0.00800854	0	0
chr1	+	131538929	131539871	52386	Fam72a	3UTR	protein_coding	943	16	0.0169671	0	0	11	0.0116649	0	0
chr2	-	179913435	179912145	53777	Taf4a	3UTR	protein_coding	1291	16	0.0123935	0	0	15	0.0116189	0	0
chr17	-	35149464	35149075	55805	Prrc2a	3UTR	protein_coding	165	16	0.0969697	0	0	14	0.0848485	0	0
chr19	+	6052657	6053711	58220	Syvn1	3UTR	protein_coding	1055	16	0.0151659	0	0	15	0.014218	0	0
chr10	+	128076086	128077271	58823	Ptges3	3UTR	protein_coding	1186	16	0.0134907	0	0	15	0.0126476	0	0
chr6	+	146592756	146599197	59084	Fgfr1op2	3UTR	protein_coding	1875	16	0.00853333	0	0	11	0.00586667	0	0
chr11	-	51816891	51813454	59968	Phf15	3UTR	protein_coding	3438	16	0.00465387	0	0	14	0.00407213	0	0
chr19	+	21280971	21282288	62280	Zfand5	3UTR	protein_coding	1318	16	0.0121396	0	0	14	0.0106222	0	0
chr1	-	37420582	37417083	64578	Coa5	3UTR	protein_coding	3500	16	0.00457143	0	0	13	0.00371429	0	0
chr3	+	90605904	90606044	66746	S100a4	3UTR	protein_coding	141	16	0.113475	0	0	12	0.0851064	0	0
chr8	+	33697295	33698162	67747	Gsr	3UTR	protein_coding	868	16	0.0184332	0	0	15	0.0172811	0	0
chrX	-	73944434	73942791	67820	Hcfc1	3UTR	protein_coding	1644	16	0.00973236	0	0	16	0.00973236	0	0
chr8	-	60910859	60910388	69999	Clcn3	3UTR	protein_coding	472	16	0.0338983	0	0	14	0.029661	0	0
chr7	-	30569157	30568857	70321	Kmt2b	3UTR	protein_coding	301	16	0.0531561	0	0	9	0.0299003	0	0
chr4	+	138241740	138244682	70532	Hp1bp3	3UTR	protein_coding	2943	16	0.00543663	0	0	14	0.00475705	0	0
chr2	-	32794600	32787601	70616	Stxbp1	3UTR	protein_coding	1965	16	0.00814249	0	0	14	0.00712468	0	0
chr4	-	129647988	129643979	71228	Kpna6	3UTR	protein_coding	4010	16	0.00399002	0	0	15	0.00374065	0	0
chr8	-	94822933	94819817	71755	Ciapin1	3UTR	protein_coding	3117	16	0.00513314	0	0	14	0.0044915	0	0
chr6	-	122578803	122577791	71803	Apobec1	3UTR	protein_coding	1013	16	0.0157947	0	0	16	0.0157947	0	0
chr17	-	12911674	12911348	73261	Mrpl18	3UTR	protein_coding	327	16	0.0489297	0	0	9	0.0275229	0	0
chr16	-	18780570	18780446	75052	Cdc45	3UTR	protein_coding	125	16	0.128	0	0	12	0.096	0	0
chr10	-	12941111	12939982	76607	Stx11	3UTR	protein_coding	1130	16	0.0141593	0	0	15	0.0132743	0	0
chr1	+	71578671	71579630	77574	Atic	3UTR	protein_coding	960	16	0.0166667	0	0	16	0.0166667	0	0
chr6	+	108662661	108666924	79569	Bhlhe40	3UTR	protein_coding	1631	16	0.00980993	0	0	13	0.00797057	0	0
chr7	+	4140106	4148171	82641	Leng8	3UTR	protein_coding	1415	16	0.0113074	0	0	13	0.00918728	0	0
chr14	-	52161673	52160418	84156	Supt16	3UTR	protein_coding	1256	16	0.0127389	0	0	14	0.0111465	0	0
chr1	+	82895058	82896274	84355	Agfg1	3UTR	protein_coding	1217	16	0.0131471	0	0	14	0.0115037	0	0
chr2	-	174427868	174427492	86051	Ctsz	3UTR	protein_coding	377	16	0.0424403	0	0	13	0.0344828	0	0
chr8	+	107011384	107014191	86608	Sntb2	3UTR	protein_coding	2808	16	0.00569801	0	0	16	0.00569801	0	0
chr13	-	21782956	21782914	93817	Hist1h3i	3UTR	protein_coding	43	16	0.372093	0	0	7	0.162791	0	0
chr11	+	98245698	98251563	94945	Cdk12	3UTR	protein_coding	2181	16	0.00733608	0	0	15	0.00687758	0	0
chr1	+	156052273	156068860	98734	Tor1aip2	3UTR	protein_coding	4866	16	0.00328812	0	0	14	0.00287711	0	0
chr6	+	142401710	142403857	99190	Golt1b	3UTR	protein_coding	2148	16	0.00744879	0	0	16	0.00744879	0	0
chr2	-	26459527	26457902	101868	Notch1	3UTR	protein_coding	1626	16	0.0098401	0	0	15	0.00922509	0	0
chr2	+	118641319	118641590	103530	Bub1b	3UTR	protein_coding	272	16	0.0588235	0	0	12	0.0441176	0	0
chr4	+	139375927	139378729	103607	Emc1	3UTR	protein_coding	2803	16	0.00570817	0	0	14	0.00499465	0	0
chr13	+	55313728	55318324	105600	Nsd1	3UTR	protein_coding	4597	16	0.00348053	0	0	16	0.00348053	0	0
chr15	+	81475098	81476368	115001	Rbx1	3UTR	protein_coding	1271	16	0.0125885	0	0	11	0.0086546	0	0
chrX	-	41813931	41794990	26	Thoc2	3UTR	protein_coding	3109	15	0.0048247	0	0	14	0.00450306	0	0
chr4	-	134898427	134897848	2766	Tmem50a	3UTR	protein_coding	580	15	0.0258621	0	0	14	0.0241379	0	0
chr9	+	106188625	106191705	5214	Wdr82	3UTR	protein_coding	3081	15	0.00486855	0	0	14	0.00454398	0	0
chr13	-	54681745	54679398	9177	Rnf44	3UTR	protein_coding	2348	15	0.00638842	0	0	9	0.00383305	0	0
chr15	-	89288555	89288235	9551	Sbf1	3UTR	protein_coding	321	15	0.046729	0	0	8	0.0249221	0	0
chr11	-	4808816	4765844	11313	Nf2	3UTR	protein_coding	2759	15	0.00543675	0	0	13	0.00471185	0	0
chr1	+	153908182	153909722	15565	Glul	3UTR	protein_coding	1541	15	0.00973394	0	0	13	0.00843608	0	0
chr1	+	105753623	105755130	17283	2310035C23Rik	3UTR	protein_coding	1508	15	0.00994695	0	0	12	0.00795756	0	0
chr1	-	176735676	176733652	17526	Cep170	3UTR	protein_coding	2025	15	0.00740741	0	0	15	0.00740741	0	0
chrX	+	68715675	68717962	21479	Fmr1	3UTR	protein_coding	2288	15	0.00655594	0	0	15	0.00655594	0	0
chr5	-	9126799	9118800	22120	Dmtf1	3UTR	protein_coding	1163	15	0.0128977	0	0	14	0.0120378	0	0
chr9	-	64716603	64715298	24734	Rab11a	3UTR	protein_coding	1306	15	0.0114855	0	0	14	0.0107198	0	0
chr11	-	94293114	94287889	27675	Luc7l3	3UTR	protein_coding	3802	15	0.00394529	0	0	13	0.00341925	0	0
chr5	+	142456756	142462013	28677	Foxk1	3UTR	protein_coding	5258	15	0.0028528	0	0	12	0.00228224	0	0
chr5	-	3643507	3632931	31915	Gatad1	3UTR	protein_coding	2956	15	0.00507442	0	0	13	0.00439783	0	0
chr3	-	10419123	10417818	34512	Snx16	3UTR	protein_coding	1306	15	0.0114855	0	0	14	0.0107198	0	0
chr11	+	88049269	88051471	36141	Srsf1	3UTR	protein_coding	643	15	0.0233281	0	0	10	0.0155521	0	0
chr13	+	54106603	54108345	40494	Sfxn1	3UTR	protein_coding	1743	15	0.00860585	0	0	15	0.00860585	0	0
chr9	-	44311052	44309236	41301	C2cd2l	3UTR	protein_coding	1817	15	0.00825537	0	0	12	0.00660429	0	0
chr13	+	9666030	9668927	41385	Dip2c	3UTR	protein_coding	2898	15	0.00517598	0	0	14	0.00483092	0	0
chr5	-	25273662	25271797	45328	Kmt2c	3UTR	protein_coding	1866	15	0.00803859	0	0	15	0.00803859	0	0
chr9	-	104152313	104151596	46161	Dnajc13	3UTR	protein_coding	718	15	0.0208914	0	0	15	0.0208914	0	0
chr9	-	55454720	55454507	47593	Etfa	3UTR	protein_coding	214	15	0.0700935	0	0	14	0.0654206	0	0
chr11	+	54870096	54870500	48326	Hint1	3UTR	protein_coding	240	15	0.0625	0	0	14	0.0583333	0	0
chr4	-	41715166	41714797	50502	Dctn3	3UTR	protein_coding	370	15	0.0405405	0	0	11	0.0297297	0	0
chr5	+	64127879	64128354	50570	Pgm1	3UTR	protein_coding	476	15	0.0315126	0	0	14	0.0294118	0	0
chr1	+	82442954	82445365	50840	Rhbdd1	3UTR	protein_coding	2412	15	0.00621891	0	0	14	0.00580431	0	0
chr2	+	131025941	131030332	52186	Atrn	3UTR	protein_coding	4392	15	0.0034153	0	0	14	0.00318761	0	0
chr2	-	122595487	122594466	54359	Gatm	3UTR	protein_coding	1022	15	0.0146771	0	0	14	0.0136986	0	0
chr8	-	64740942	64739862	56326	Klhl2	3UTR	protein_coding	1081	15	0.013876	0	0	13	0.0120259	0	0
chr9	-	50344293	50344239	56471	Rpl10-ps3	3UTR	protein_coding	55	15	0.272727	0	0	10	0.181818	0	0
chr15	+	65824772	65873815	56916	Efr3a	3UTR	protein_coding	3439	15	0.00436173	0	0	14	0.00407095	0	0
chr2	-	153411608	153407461	57095	8430427H17Rik	3UTR	protein_coding	4148	15	0.0036162	0	0	12	0.00289296	0	0
chr4	-	19611710	19608302	60292	Wwp1	3UTR	protein_coding	3409	15	0.00440012	0	0	13	0.00381344	0	0
chr18	+	36757434	36757638	61036	Ik	3UTR	protein_coding	205	15	0.0731707	0	0	10	0.0487805	0	0
chr15	+	55220243	55259270	61223	Deptor	3UTR	protein_coding	7233	15	0.00207383	0	0	14	0.00193557	0	0
chr17	-	33875821	33875665	61883	Kifc1	3UTR	protein_coding	157	15	0.0955414	0	0	12	0.0764331	0	0
chr11	+	20648735	20653020	66009	Sertad2	3UTR	protein_coding	4286	15	0.00349977	0	0	11	0.0025665	0	0
chr16	+	91662497	91679206	72056	Son	3UTR	protein_coding	4276	15	0.00350795	0	0	14	0.00327409	0	0
chr1	+	60476915	60481161	72204	Abi2	3UTR	protein_coding	4247	15	0.0035319	0	0	12	0.00282552	0	0
chr9	-	71479323	71478436	73356	Polr2m	3UTR	protein_coding	888	15	0.0168919	0	0	13	0.0146396	0	0
chr11	-	87091793	87089152	73884	Prr11	3UTR	protein_coding	2642	15	0.00567752	0	0	14	0.00529902	0	0
chr8	+	46846222	46847457	75972	Irf2	3UTR	protein_coding	1236	15	0.0121359	0	0	14	0.0113269	0	0
chr18	+	36288127	36301520	76549	Pura	3UTR	protein_coding	13394	15	0.0011199	0	0	15	0.0011199	0	0
chr11	-	104520662	104502744	78506	Cdc27	3UTR	protein_coding	3261	15	0.00459982	0	0	11	0.0033732	0	0
chr12	-	100301545	100300770	79382	Ttc7b	3UTR	protein_coding	776	15	0.0193299	0	0	12	0.0154639	0	0
chr16	-	31975987	31962505	84277	Senp5	3UTR	protein_coding	1086	15	0.0138122	0	0	14	0.0128913	0	0
chr5	+	28076820	28078661	88227	Insig1	3UTR	protein_coding	1842	15	0.00814332	0	0	15	0.00814332	0	0
chr11	-	102906196	102905528	89169	Kif18b	3UTR	protein_coding	669	15	0.0224215	0	0	13	0.019432	0	0
chr17	-	57022689	57021057	91156	Khsrp	3UTR	protein_coding	1633	15	0.00918555	0	0	11	0.00673607	0	0
chr13	-	111748791	111746427	97127	Map3k1	3UTR	protein_coding	2365	15	0.00634249	0	0	15	0.00634249	0	0
chr17	-	46258409	46257850	99510	Tjap1	3UTR	protein_coding	560	15	0.0267857	0	0	12	0.0214286	0	0
chr1	-	150362817	150361304	100065	BC003331	3UTR	protein_coding	1514	15	0.00990753	0	0	14	0.00924703	0	0
chr1	+	160199610	160202169	100205	Mrps14	3UTR	protein_coding	2560	15	0.00585938	0	0	12	0.0046875	0	0
chr9	-	44743923	44741563	101217	Arcn1	3UTR	protein_coding	2361	15	0.00635324	0	0	13	0.00550614	0	0
chr2	-	13244025	13076966	101447	Rsu1	3UTR	protein_coding	3175	15	0.00472441	0	0	14	0.00440945	0	0
chr4	+	32649229	32653264	103142	Casp8ap2	3UTR	protein_coding	616	15	0.0243506	0	0	13	0.0211039	0	0
chr12	-	111294097	111292971	107576	Cdc42bpb	3UTR	protein_coding	1127	15	0.0133097	0	0	13	0.011535	0	0
chr14	-	78495772	78492245	107770	Akap11	3UTR	protein_coding	3528	15	0.0042517	0	0	12	0.00340136	0	0
chr2	-	131996380	131989414	107790	Rassf2	3UTR	protein_coding	6967	15	0.00215301	0	0	13	0.00186594	0	0
chr15	+	39146760	39146855	108681	Dcaf13	3UTR	protein_coding	96	15	0.15625	0	0	11	0.114583	0	0
chr2	+	3326091	3328876	112222	Nmt2	3UTR	protein_coding	2786	15	0.00538406	0	0	14	0.00502513	0	0
chr18	+	6333042	6333063	115967	Rpl27-ps3	3UTR	protein_coding	22	15	0.681818	0	0	8	0.363636	0	0
chr4	-	9630704	9449078	117104	Asph	3UTR	protein_coding	6866	15	0.00218468	0	0	13	0.00189339	0	0
chr3	+	19200694	19220816	2048	Mtfr1	3UTR	protein_coding	1753	14	0.00798631	0	0	12	0.00684541	0	0
chr12	+	17791204	17791925	2497	Hpcal1	3UTR	protein_coding	722	14	0.0193906	0	0	13	0.0180055	0	0
chr2	-	27448461	27445578	3848	Brd3	3UTR	protein_coding	2852	14	0.00490884	0	0	14	0.00490884	0	0
chr1	+	66701032	66719804	3894	Rpe	3UTR	protein_coding	2314	14	0.00605013	0	0	12	0.00518583	0	0
chr4	+	154019876	154020890	14216	Lrrc47	3UTR	protein_coding	997	14	0.0140421	0	0	12	0.0120361	0	0
chr2	+	125870383	125984298	14368	Galk2	3UTR	protein_coding	1115	14	0.0125561	0	0	14	0.0125561	0	0
chr5	+	88781246	88783280	18718	Dck	3UTR	protein_coding	2035	14	0.00687961	0	0	14	0.00687961	0	0
chr6	-	51463428	51460433	21578	Hnrnpa2b1	3UTR	protein_coding	1151	14	0.0121633	0	0	12	0.0104257	0	0
chr19	-	20373554	20373427	23338	Anxa1	3UTR	protein_coding	128	14	0.109375	0	0	12	0.09375	0	0
chr13	+	49733741	49734266	27008	Iars	3UTR	protein_coding	526	14	0.026616	0	0	8	0.0152091	0	0
chr19	+	43729935	43733696	27394	Entpd7	3UTR	protein_coding	3762	14	0.00372142	0	0	13	0.00345561	0	0
chr12	+	33438080	33439379	29356	Twistnb	3UTR	protein_coding	1300	14	0.0107692	0	0	14	0.0107692	0	0
chr2	+	15069870	15082455	31315	Arl5b	3UTR	protein_coding	6249	14	0.00224036	0	0	12	0.00192031	0	0
chr13	-	14610482	14610300	33879	Mrpl32	3UTR	protein_coding	183	14	0.0765027	0	0	12	0.0655738	0	0
chr3	+	90269262	90280668	34435	Dennd4b	3UTR	protein_coding	963	14	0.0145379	0	0	11	0.0114226	0	0
chr5	+	43285946	43289723	34554	Cpeb2	3UTR	protein_coding	3778	14	0.00370566	0	0	12	0.00317628	0	0
chr2	+	156873398	156873562	34656	1110008F13Rik	3UTR	protein_coding	165	14	0.0848485	0	0	11	0.0666667	0	0
chr13	-	74303946	74303120	35941	Pdcd6	3UTR	protein_coding	827	14	0.0169287	0	0	12	0.0145103	0	0
chr9	-	36779876	36779158	36157	Ei24	3UTR	protein_coding	719	14	0.0194715	0	0	13	0.0180807	0	0
chr6	-	124743068	124742543	36369	Atn1	3UTR	protein_coding	526	14	0.026616	0	0	13	0.0247148	0	0
chr8	-	8667248	8666576	37563	Arglu1	3UTR	protein_coding	673	14	0.0208024	0	0	12	0.0178306	0	0
chr2	+	119038759	119039768	37652	Rpusd2	3UTR	protein_coding	1010	14	0.0138614	0	0	14	0.0138614	0	0
chr1	-	162673398	162670724	39236	Prrc2c	3UTR	protein_coding	2675	14	0.00523364	0	0	11	0.00411215	0	0
chr4	+	43426649	43427087	41239	Rusc2	3UTR	protein_coding	439	14	0.0318907	0	0	12	0.0273349	0	0
chr4	-	149650636	149649167	41894	Pik3cd	3UTR	protein_coding	1470	14	0.00952381	0	0	11	0.00748299	0	0
chr2	+	174097023	174099770	43243	Stx16	3UTR	protein_coding	2748	14	0.00509461	0	0	11	0.00400291	0	0
chr3	+	88640480	88648051	43749	Arhgef2	3UTR	protein_coding	1315	14	0.0106464	0	0	11	0.00836502	0	0
chr3	-	116673624	116669468	44147	Slc35a3	3UTR	protein_coding	4157	14	0.00336781	0	0	13	0.00312726	0	0
chr2	+	53128808	53133803	45832	Fmnl2	3UTR	protein_coding	1889	14	0.00741133	0	0	13	0.00688195	0	0
chr4	-	134131096	134129857	48158	Cep85	3UTR	protein_coding	1240	14	0.0112903	0	0	9	0.00725806	0	0
chr7	-	116340037	116337275	48497	Pik3c2a	3UTR	protein_coding	2763	14	0.00506696	0	0	14	0.00506696	0	0
chr19	+	12463342	12465283	49905	Mpeg1	3UTR	protein_coding	1942	14	0.00720906	0	0	10	0.00514933	0	0
chr8	+	83969340	83970196	50562	Asf1b	3UTR	protein_coding	857	14	0.0163361	0	0	11	0.0128355	0	0
chr2	+	49258350	49322283	52250	Mbd5	3UTR	protein_coding	3557	14	0.0039359	0	0	14	0.0039359	0	0
chr12	-	16538409	16535668	53334	Lpin1	3UTR	protein_coding	2742	14	0.00510576	0	0	11	0.00401167	0	0
chr10	+	128817411	128819445	55235	Dnajc14	3UTR	protein_coding	2035	14	0.00687961	0	0	12	0.00589681	0	0
chr17	-	56187365	56186681	56179	Dpp9	3UTR	protein_coding	685	14	0.020438	0	0	10	0.0145985	0	0
chr18	+	69684528	69687966	56316	Tcf4	3UTR	protein_coding	3439	14	0.00407095	0	0	14	0.00407095	0	0
chr5	+	136996261	136996647	56988	Plod3	3UTR	protein_coding	387	14	0.0361757	0	0	10	0.0258398	0	0
chr9	+	123018127	123018724	60402	Kif15	3UTR	protein_coding	598	14	0.0234114	0	0	12	0.0200669	0	0
chrX	+	23804983	23806024	62054	Wdr44	3UTR	protein_coding	1042	14	0.0134357	0	0	13	0.012476	0	0
chr10	+	75535322	75535439	64874	Snrpd3	3UTR	protein_coding	118	14	0.118644	0	0	13	0.110169	0	0
chr3	-	144556978	144431102	66086	Hs2st1	3UTR	protein_coding	3413	14	0.00410196	0	0	13	0.00380897	0	0
chr2	-	26921901	26920039	67062	Surf4	3UTR	protein_coding	1863	14	0.00751476	0	0	13	0.00697799	0	0
chr6	+	33476145	33973978	68878	Exoc4	3UTR	protein_coding	3659	14	0.00382618	0	0	13	0.00355288	0	0
chr18	-	36766878	36766529	69583	Hars	3UTR	protein_coding	350	14	0.04	0	0	13	0.0371429	0	0
chr5	-	23507532	23503355	71170	Srpk2	3UTR	protein_coding	4178	14	0.00335089	0	0	13	0.00311154	0	0
chr7	-	101823309	101822632	72262	Inppl1	3UTR	protein_coding	678	14	0.020649	0	0	14	0.020649	0	0
chr9	-	13816871	13807791	74888	Cep57	3UTR	protein_coding	869	14	0.0161105	0	0	11	0.0126582	0	0
chr7	-	114264793	114264605	76012	Psma1	3UTR	protein_coding	189	14	0.0740741	0	0	11	0.0582011	0	0
chr11	-	118303695	118301068	76158	Timp2	3UTR	protein_coding	2628	14	0.00532725	0	0	8	0.00304414	0	0
chr10	-	7907327	7905652	78580	Tab2	3UTR	protein_coding	1676	14	0.00835322	0	0	13	0.00775656	0	0
chr7	-	34141835	34140688	79203	Uba2	3UTR	protein_coding	628	14	0.022293	0	0	11	0.0175159	0	0
chr1	-	144753808	144752682	79991	Rgs18	3UTR	protein_coding	1127	14	0.0124224	0	0	14	0.0124224	0	0
chr14	-	54724090	54722215	81975	Slc7a8	3UTR	protein_coding	1876	14	0.00746269	0	0	11	0.00586354	0	0
chr13	-	98725750	98723406	82561	Fcho2	3UTR	protein_coding	2345	14	0.00597015	0	0	12	0.00511727	0	0
chr3	+	88168458	88172085	86672	Mef2d	3UTR	protein_coding	3353	14	0.00417537	0	0	11	0.00328064	0	0
chr12	+	28659079	28659590	86832	Rnaseh1	3UTR	protein_coding	512	14	0.0273438	0	0	11	0.0214844	0	0
chr15	-	82814516	82808628	86935	Tcf20	3UTR	protein_coding	1176	14	0.0119048	0	0	14	0.0119048	0	0
chr9	+	66138434	66138954	87101	Fam96a	3UTR	protein_coding	521	14	0.0268714	0	0	11	0.0211132	0	0
chrX	+	20852214	20860518	89112	Araf	3UTR	protein_coding	1129	14	0.0124004	0	0	14	0.0124004	0	0
chr12	+	17429234	17430093	91059	Nol10	3UTR	protein_coding	860	14	0.0162791	0	0	13	0.0151163	0	0
chr11	+	98800393	98807858	91184	Msl1	3UTR	protein_coding	2739	14	0.00511135	0	0	10	0.00365097	0	0
chr14	+	21750801	21798724	91357	Samd8	3UTR	protein_coding	5519	14	0.00253669	0	0	12	0.00217431	0	0
chr6	-	52546694	52546227	92548	Hibadh	3UTR	protein_coding	468	14	0.0299145	0	0	11	0.0235043	0	0
chr15	+	12184463	12185682	94117	Zfr	3UTR	protein_coding	1220	14	0.0114754	0	0	13	0.0106557	0	0
chr9	+	83597236	83600291	94849	Sh3bgrl2	3UTR	protein_coding	3056	14	0.00458115	0	0	12	0.0039267	0	0
chr10	-	111985524	111985447	95933	Glipr1	3UTR	protein_coding	78	14	0.179487	0	0	12	0.153846	0	0
chrX	-	75129341	75109732	97386	Mpp1	3UTR	protein_coding	1056	14	0.0132576	0	0	12	0.0113636	0	0
chr17	+	26253243	26285503	99694	Luc7l	3UTR	protein_coding	4173	14	0.0033549	0	0	8	0.00191709	0	0
chr13	+	83662631	83667078	100273	Mef2c	3UTR	protein_coding	4448	14	0.00314748	0	0	12	0.00269784	0	0
chr11	+	54634975	54699284	101685	Rapgef6	3UTR	protein_coding	3293	14	0.00425144	0	0	13	0.00394777	0	0
chr19	-	46033743	46032592	103578	Ldb1	3UTR	protein_coding	836	14	0.0167464	0	0	11	0.0131579	0	0
chr15	+	88826436	88826680	103773	Creld2	3UTR	protein_coding	245	14	0.0571429	0	0	14	0.0571429	0	0
chr6	+	65114362	65116049	104840	Smarcad1	3UTR	protein_coding	1688	14	0.00829384	0	0	13	0.00770142	0	0
chrX	-	113043172	113040594	105850	Chm	3UTR	protein_coding	2579	14	0.00542846	0	0	14	0.00542846	0	0
chr2	-	127801239	127801121	108703	Bub1	3UTR	protein_coding	119	14	0.117647	0	0	13	0.109244	0	0
chr14	-	99036486	99034543	109558	Mzt1	3UTR	protein_coding	1944	14	0.00720165	0	0	11	0.00565844	0	0
chr2	-	32280403	32278815	109841	Swi5	3UTR	protein_coding	427	14	0.0327869	0	0	10	0.0234192	0	0
chr4	+	33049960	33052362	113563	Ube2j1	3UTR	protein_coding	2403	14	0.00582605	0	0	13	0.0054099	0	0
chr15	+	12266680	12272239	117248	Mtmr12	3UTR	protein_coding	2257	14	0.00620292	0	0	14	0.00620292	0	0
chr19	+	32514369	32515369	117395	Minpp1	3UTR	protein_coding	1001	14	0.013986	0	0	10	0.00999001	0	0
chr5	-	110739262	110664372	117437	Ep400	3UTR	protein_coding	3019	14	0.0046373	0	0	13	0.00430606	0	0
chr16	-	11193476	11192969	2531	Rsl1d1	3UTR	protein_coding	508	13	0.0255906	0	0	10	0.019685	0	0
chr3	+	90252342	90253611	3241	Slc39a1	3UTR	protein_coding	1270	13	0.0102362	0	0	12	0.00944882	0	0
chr7	+	16435510	16437693	6547	Zc3h4	3UTR	protein_coding	2184	13	0.00595238	0	0	12	0.00549451	0	0
chr14	+	56959907	56962578	8518	Zmym2	3UTR	protein_coding	2672	13	0.00486527	0	0	12	0.00449102	0	0
chr2	-	146258941	146239878	10645	Ralgapa2	3UTR	protein_coding	5284	13	0.00246026	0	0	10	0.00189251	0	0
chr11	-	23576723	23564960	10720	0610010F05Rik	3UTR	protein_coding	2550	13	0.00509804	0	0	13	0.00509804	0	0
chr9	-	70407915	70407688	11607	Ccnb2	3UTR	protein_coding	228	13	0.0570175	0	0	8	0.0350877	0	0
chr2	-	71275075	71271062	12084	Slc25a12	3UTR	protein_coding	4014	13	0.00323866	0	0	12	0.00298954	0	0
chr18	+	50195972	50196268	12291	Hsd17b4	3UTR	protein_coding	297	13	0.043771	0	0	9	0.030303	0	0
chr1	-	54987330	54985168	12551	Sf3b1	3UTR	protein_coding	2163	13	0.00601017	0	0	13	0.00601017	0	0
chr3	+	127797136	127798391	12624	Tifa	3UTR	protein_coding	1256	13	0.0103503	0	0	13	0.0103503	0	0
chr15	-	81850725	81848269	17662	Tob2-ENSMUSG00000048546	3UTR	protein_coding	2457	13	0.00529101	0	0	13	0.00529101	0	0
chr19	-	44074371	44073334	18712	Chuk	3UTR	protein_coding	1038	13	0.0125241	0	0	13	0.0125241	0	0
chr19	-	12770035	12765394	18938	Zfp91	3UTR	protein_coding	3018	13	0.00430749	0	0	12	0.00397614	0	0
chr17	-	23675987	23675446	20353	Tnfrsf12a	3UTR	protein_coding	542	13	0.0239852	0	0	6	0.0110701	0	0
chr1	+	171852179	171890717	21233	Cd84	3UTR	protein_coding	5043	13	0.00257783	0	0	10	0.00198295	0	0
chr19	-	7215385	7215157	22250	Cox8a	3UTR	protein_coding	229	13	0.0567686	0	0	9	0.0393013	0	0
chr3	+	137928020	137928764	22276	Lamtor3	3UTR	protein_coding	745	13	0.0174497	0	0	10	0.0134228	0	0
chr1	-	156006921	156004598	24882	Tor1aip1	3UTR	protein_coding	2324	13	0.0055938	0	0	12	0.00516351	0	0
chr1	-	121305891	121304352	24965	Insig2	3UTR	protein_coding	1540	13	0.00844156	0	0	12	0.00779221	0	0
chr14	+	30817848	30822712	25213	Sfmbt1	3UTR	protein_coding	4865	13	0.00267215	0	0	11	0.00226105	0	0
chr9	+	55206210	55207528	26512	Ube2q2	3UTR	protein_coding	1319	13	0.00985595	0	0	8	0.0060652	0	0
chr4	-	134563702	134561689	32187	Man1c1	3UTR	protein_coding	2014	13	0.00645482	0	0	13	0.00645482	0	0
chr4	+	40964645	40965302	35623	Chmp5	3UTR	protein_coding	658	13	0.0197568	0	0	12	0.0182371	0	0
chr11	+	60951847	60952810	35659	Map2k3	3UTR	protein_coding	964	13	0.0134855	0	0	10	0.0103734	0	0
chr1	+	179625204	179627477	35863	Cnst	3UTR	protein_coding	2274	13	0.0057168	0	0	13	0.0057168	0	0
chr12	+	108815655	108816631	38567	Yy1	3UTR	protein_coding	977	13	0.013306	0	0	10	0.0102354	0	0
chr1	+	72713565	72713808	38707	Rpl37a	3UTR	protein_coding	244	13	0.0532787	0	0	11	0.045082	0	0
chr4	+	126592762	126593902	41113	Clspn	3UTR	protein_coding	900	13	0.0144444	0	0	7	0.00777778	0	0
chr8	+	53523276	53523420	45124	Aga	3UTR	protein_coding	145	13	0.0896552	0	0	11	0.0758621	0	0
chr18	-	6203087	6201001	48021	Kif5b	3UTR	protein_coding	2087	13	0.00622904	0	0	13	0.00622904	0	0
chr16	-	5015524	5013905	50044	Glyr1	3UTR	protein_coding	1620	13	0.00802469	0	0	11	0.00679012	0	0
chr9	-	51943531	51943306	53635	Fdx1	3UTR	protein_coding	226	13	0.0575221	0	0	10	0.0442478	0	0
chr10	-	67547999	67544511	54206	Ado	3UTR	protein_coding	3489	13	0.003726	0	0	11	0.00315277	0	0
chr9	+	65358717	65359641	57638	Pdcd7	3UTR	protein_coding	925	13	0.0140541	0	0	12	0.012973	0	0
chr1	-	9669880	9667414	57722	Mybl1	3UTR	protein_coding	2467	13	0.00526956	0	0	10	0.00405351	0	0
chr8	+	107045140	107045754	58423	Vps4a	3UTR	protein_coding	615	13	0.0211382	0	0	11	0.0178862	0	0
chr18	+	34266096	34322188	63319	Apc	3UTR	protein_coding	3889	13	0.00334276	0	0	12	0.00308563	0	0
chr19	-	32465969	32465884	63884	Rpl9-ps6	3UTR	protein_coding	86	13	0.151163	0	0	4	0.0465116	0	0
chr11	+	62553063	62553212	64301	Ubb	3UTR	protein_coding	150	13	0.0866667	0	0	7	0.0466667	0	0
chr2	+	61800080	61800375	65380	Psmd14	3UTR	protein_coding	296	13	0.0439189	0	0	10	0.0337838	0	0
chr1	+	171704877	171705257	66382	Cd48	3UTR	protein_coding	381	13	0.0341207	0	0	10	0.0262467	0	0
chrX	-	73686553	73686177	70546	Bcap31	3UTR	protein_coding	377	13	0.0344828	0	0	10	0.0265252	0	0
chrX	-	56589140	56585511	70552	Mmgt1	3UTR	protein_coding	3567	13	0.00364452	0	0	9	0.00252313	0	0
chr8	+	106128042	106130536	73207	Nfatc3	3UTR	protein_coding	2495	13	0.00521042	0	0	13	0.00521042	0	0
chr5	-	17783346	17781689	75528	Cd36	3UTR	protein_coding	1658	13	0.00784077	0	0	12	0.00723764	0	0
chr5	-	135378073	135376140	76445	Pom121	3UTR	protein_coding	1934	13	0.00672182	0	0	11	0.00568769	0	0
chrX	-	136733607	136732941	78384	Morf4l2	3UTR	protein_coding	667	13	0.0194903	0	0	11	0.0164918	0	0
chr4	+	11527172	11550683	79342	1110037F02Rik	3UTR	protein_coding	1434	13	0.00906555	0	0	13	0.00906555	0	0
chr7	-	98352054	98350667	80775	Tsku	3UTR	protein_coding	1388	13	0.00936599	0	0	13	0.00936599	0	0
chr7	+	135172542	135173638	80781	Dock1	3UTR	protein_coding	1097	13	0.0118505	0	0	11	0.0100273	0	0
chr7	+	113568257	113571510	82734	Far1	3UTR	protein_coding	3254	13	0.00399508	0	0	10	0.00307314	0	0
chr3	-	103802964	103800604	85741	Dclre1b	3UTR	protein_coding	2361	13	0.00550614	0	0	10	0.00423549	0	0
chr9	-	44953169	44923130	87205	Ube4a	3UTR	protein_coding	3098	13	0.00419626	0	0	13	0.00419626	0	0
chr4	-	134278372	134275001	87293	Pdik1l	3UTR	protein_coding	3372	13	0.00385528	0	0	11	0.00326216	0	0
chr11	+	4215153	4215504	88339	Tbc1d10a	3UTR	protein_coding	352	13	0.0369318	0	0	6	0.0170455	0	0
chr9	-	14547788	14541965	89748	Amotl1	3UTR	protein_coding	5824	13	0.00223214	0	0	11	0.00188874	0	0
chr15	-	82350236	82350138	90634	Ndufa6	3UTR	protein_coding	99	13	0.131313	0	0	10	0.10101	0	0
chr9	-	48468813	48468513	91485	Rexo2	3UTR	protein_coding	301	13	0.0431894	0	0	11	0.0365449	0	0
chr13	-	104144134	104142148	93550	Trappc13-ENSMUSG00000021711	3UTR	protein_coding	1987	13	0.00654253	0	0	12	0.00603926	0	0
chr1	-	189684640	189640598	95102	Cenpf	3UTR	protein_coding	2107	13	0.00616991	0	0	11	0.00522069	0	0
chr10	+	59371074	59373303	96890	P4ha1	3UTR	protein_coding	2230	13	0.0058296	0	0	13	0.0058296	0	0
chr11	-	63964118	63962626	96959	Cox10	3UTR	protein_coding	1493	13	0.0087073	0	0	12	0.00803751	0	0
chr5	-	135411213	135406522	97493	Hip1	3UTR	protein_coding	4692	13	0.00277067	0	0	10	0.00213129	0	0
chr1	-	181816854	181815315	97852	Lbr	3UTR	protein_coding	1540	13	0.00844156	0	0	10	0.00649351	0	0
chr11	+	100321097	100322095	99698	Eif1	3UTR	protein_coding	782	13	0.016624	0	0	8	0.0102302	0	0
chr3	-	69074085	69067148	101387	Kpna4	3UTR	protein_coding	6938	13	0.00187374	0	0	11	0.00158547	0	0
chr4	+	53860100	53862018	106544	Tmem38b	3UTR	protein_coding	1800	13	0.00722222	0	0	10	0.00555556	0	0
chr11	+	80434549	80473247	110978	Psmd11	3UTR	protein_coding	1239	13	0.0104923	0	0	10	0.00807103	0	0
chr8	-	119810241	119809224	112043	Cotl1	3UTR	protein_coding	1016	13	0.0127953	0	0	13	0.0127953	0	0
chr3	+	122264946	122269983	113866	Gclm	3UTR	protein_coding	3866	13	0.00336265	0	0	10	0.00258665	0	0
chr8	+	33776569	33777172	114040	Gtf2e2	3UTR	protein_coding	604	13	0.0215232	0	0	10	0.0165563	0	0
chr5	-	113844345	113842435	114389	Coro1c	3UTR	protein_coding	1911	13	0.00680272	0	0	12	0.00627943	0	0
chr4	+	135175832	135177989	115328	Runx3	3UTR	protein_coding	2158	13	0.0060241	0	0	10	0.00463392	0	0
chr11	+	58988842	58991457	117166	Trim11	3UTR	protein_coding	2068	13	0.00628627	0	0	10	0.00483559	0	0
chr8	-	71534686	71534263	1830	Bst2	3UTR	protein_coding	231	12	0.0519481	0	0	8	0.034632	0	0
chr17	-	27767859	27751231	3788	D17Wsu92e	3UTR	protein_coding	3098	12	0.00387347	0	0	11	0.00355068	0	0
chr8	+	91122446	91123843	5224	Rbl2	3UTR	protein_coding	1398	12	0.00858369	0	0	11	0.00786838	0	0
chr6	+	50151968	50198597	5442	Mpp6	3UTR	protein_coding	323	12	0.0371517	0	0	11	0.0340557	0	0
chr7	-	25228850	25228257	5992	Gsk3a	3UTR	protein_coding	594	12	0.020202	0	0	10	0.016835	0	0
chr1	+	88218424	88218996	6295	Ugt1a1	3UTR	protein_coding	573	12	0.0209424	0	0	10	0.017452	0	0
chr11	-	118166012	118132018	6555	Cyth1	3UTR	protein_coding	2055	12	0.00583942	0	0	12	0.00583942	0	0
chr4	+	57698515	57894717	7284	Gm20459	3UTR	protein_coding	1824	12	0.00657895	0	0	10	0.00548246	0	0
chr8	+	106196638	106198703	9399	Slc7a6	3UTR	protein_coding	2066	12	0.00580833	0	0	12	0.00580833	0	0
chr1	+	4841112	4848409	15148	Lypla1	3UTR	protein_coding	2205	12	0.00544218	0	0	10	0.00453515	0	0
chr14	-	65054609	65052059	16390	Extl3	3UTR	protein_coding	2551	12	0.00470404	0	0	12	0.00470404	0	0
chr15	-	58052223	58047002	17634	Zhx1	3UTR	protein_coding	1545	12	0.00776699	0	0	12	0.00776699	0	0
chr1	+	36104221	36106445	19472	Hs6st1	3UTR	protein_coding	2225	12	0.00539326	0	0	9	0.00404494	0	0
chr2	+	23112517	23114509	23591	Acbd5	3UTR	protein_coding	1993	12	0.00602107	0	0	7	0.00351229	0	0
chr3	-	108975296	108970996	23977	Fam102b	3UTR	protein_coding	4301	12	0.00279005	0	0	11	0.00255754	0	0
chr15	-	83377614	83375606	24307	Pacsin2	3UTR	protein_coding	1719	12	0.0069808	0	0	10	0.00581734	0	0
chr5	+	30267246	30272011	24972	Ept1	3UTR	protein_coding	4766	12	0.00251783	0	0	10	0.0020982	0	0
chr7	-	141430952	141429738	25221	Slc25a22	3UTR	protein_coding	1007	12	0.0119166	0	0	12	0.0119166	0	0
chr3	+	58539599	58557500	25500	Eif2a	3UTR	protein_coding	362	12	0.0331492	0	0	10	0.0276243	0	0
chr10	+	51485760	51486315	25953	Gp49a	3UTR	protein_coding	449	12	0.0267261	0	0	11	0.0244989	0	0
chr15	+	101210862	101213677	26240	Acvr1b	3UTR	protein_coding	2816	12	0.00426136	0	0	11	0.00390625	0	0
chr10	-	42247666	42181840	27119	Foxo3	3UTR	protein_coding	4921	12	0.00243853	0	0	11	0.00223532	0	0
chr18	+	32228348	32236750	27346	Map3k2	3UTR	protein_coding	8403	12	0.00142806	0	0	11	0.00130906	0	0
chr10	+	70187878	70193199	28693	Ccdc6	3UTR	protein_coding	4187	12	0.00286601	0	0	11	0.00262718	0	0
chrX	-	169312820	169250192	30506	Hccs	3UTR	protein_coding	3884	12	0.0030896	0	0	11	0.00283213	0	0
chr17	-	42796324	42792950	30594	Cd2ap	3UTR	protein_coding	3375	12	0.00355556	0	0	11	0.00325926	0	0
chr19	-	44059158	44034943	31083	Erlin1	3UTR	protein_coding	1994	12	0.00601805	0	0	9	0.00451354	0	0
chr7	+	141456593	141460742	34840	Pnpla2	3UTR	protein_coding	1131	12	0.0106101	0	0	9	0.00795756	0	0
chr18	+	65476425	65478822	35509	Malt1	3UTR	protein_coding	2398	12	0.00500417	0	0	11	0.00458716	0	0
chr14	-	86656319	86655366	36413	Diap3	3UTR	protein_coding	954	12	0.0125786	0	0	12	0.0125786	0	0
chr15	+	100477846	100479251	36673	Letmd1	3UTR	protein_coding	1406	12	0.00853485	0	0	9	0.00640114	0	0
chrX	+	151836299	151935416	37731	Huwe1	3UTR	protein_coding	1351	12	0.00888231	0	0	10	0.00740192	0	0
chr13	+	21735407	21735836	37965	Hist1h4j	3UTR	protein_coding	430	12	0.027907	0	0	9	0.0209302	0	0
chr9	+	108746994	108749511	38732	Prkar2a	3UTR	protein_coding	2518	12	0.00476569	0	0	12	0.00476569	0	0
chr15	+	44640422	44641023	40304	Ebag9	3UTR	protein_coding	602	12	0.0199336	0	0	12	0.0199336	0	0
chr18	+	82513099	82585636	40440	Mbp	3UTR	protein_coding	6530	12	0.00183767	0	0	8	0.00122511	0	0
chr4	+	151979329	151982136	40689	Dnajc11	3UTR	protein_coding	1024	12	0.0117188	0	0	11	0.0107422	0	0
chr5	+	45525495	45529275	41585	Med28	3UTR	protein_coding	3781	12	0.00317376	0	0	12	0.00317376	0	0
chr19	+	37011404	37012751	42441	Btaf1	3UTR	protein_coding	1348	12	0.00890208	0	0	12	0.00890208	0	0
chr8	-	71476381	71476022	42681	Ano8	3UTR	protein_coding	360	12	0.0333333	0	0	10	0.0277778	0	0
chr8	-	95100665	95099831	42767	Kifc3	3UTR	protein_coding	639	12	0.0187793	0	0	10	0.0156495	0	0
chr1	+	180681489	180690517	43154	Lin9	3UTR	protein_coding	1282	12	0.00936037	0	0	12	0.00936037	0	0
chr11	-	80136832	80136677	43851	Tefm	3UTR	protein_coding	156	12	0.0769231	0	0	11	0.0705128	0	0
chr6	+	13084326	13089268	45138	Tmem106b	3UTR	protein_coding	4943	12	0.00242768	0	0	11	0.00222537	0	0
chr1	-	58903500	58900448	47840	Trak2	3UTR	protein_coding	3053	12	0.00393056	0	0	10	0.00327547	0	0
chr5	+	23503047	23504234	48031	Kmt2e	3UTR	protein_coding	1188	12	0.010101	0	0	12	0.010101	0	0
chr16	-	56034022	56032608	48049	Trmt10c	3UTR	protein_coding	1415	12	0.00848057	0	0	10	0.00706714	0	0
chr8	+	111606832	111626029	48434	Znrf1	3UTR	protein_coding	4393	12	0.00273162	0	0	11	0.00250398	0	0
chr12	-	78843465	78842988	50278	Atp6v1d	3UTR	protein_coding	478	12	0.0251046	0	0	10	0.0209205	0	0
chr7	-	130394554	130391525	50596	Ate1	3UTR	protein_coding	3030	12	0.0039604	0	0	10	0.00330033	0	0
chr6	+	135234163	135244954	50848	8430419L09Rik	3UTR	protein_coding	2941	12	0.00408024	0	0	10	0.0034002	0	0
chr13	-	100617640	100617164	50899	Rad17	3UTR	protein_coding	477	12	0.0251572	0	0	10	0.0209644	0	0
chrX	+	20698646	20699879	51120	Cdk16	3UTR	protein_coding	874	12	0.01373	0	0	10	0.0114416	0	0
chr12	+	70466156	70468039	51136	Tmx1	3UTR	protein_coding	1884	12	0.00636943	0	0	10	0.00530786	0	0
chr1	+	60769785	60773358	51439	Cd28	3UTR	protein_coding	3574	12	0.00335758	0	0	11	0.00307778	0	0
chr7	-	44923862	44900372	52404	Ap2a1	3UTR	protein_coding	409	12	0.0293399	0	0	12	0.0293399	0	0
chr9	-	44817698	44803354	52837	Kmt2a	3UTR	protein_coding	4640	12	0.00258621	0	0	12	0.00258621	0	0
chr1	+	37398924	37410735	55655	Inpp4a	3UTR	protein_coding	3923	12	0.00305888	0	0	11	0.00280398	0	0
chr17	-	75538198	75537085	56850	Fam98a	3UTR	protein_coding	1114	12	0.010772	0	0	9	0.00807899	0	0
chr4	+	103162823	103165753	58685	Mier1	3UTR	protein_coding	2931	12	0.00409417	0	0	11	0.00375299	0	0
chr3	-	144189060	144188529	59920	Lmo4	3UTR	protein_coding	532	12	0.0225564	0	0	12	0.0225564	0	0
chr6	-	22326387	22306519	63757	Fam3c	3UTR	protein_coding	1958	12	0.0061287	0	0	10	0.00510725	0	0
chr7	-	16810447	16809269	64061	Fkrp	3UTR	protein_coding	1179	12	0.0101781	0	0	12	0.0101781	0	0
chr1	+	130719419	130722054	64537	Yod1	3UTR	protein_coding	2636	12	0.00455235	0	0	10	0.00379363	0	0
chr2	-	26209587	26208636	66106	Qsox2	3UTR	protein_coding	952	12	0.012605	0	0	9	0.00945378	0	0
chr7	+	16317697	16318204	66458	Bbc3	3UTR	protein_coding	508	12	0.023622	0	0	9	0.0177165	0	0
chr7	-	73454805	73426690	69717	Chd2	3UTR	protein_coding	3091	12	0.00388224	0	0	11	0.00355872	0	0
chr3	+	138555504	138557598	72142	Eif4e	3UTR	protein_coding	2095	12	0.00572792	0	0	9	0.00429594	0	0
chr3	+	84977682	84979197	74706	Fbxw7	3UTR	protein_coding	1516	12	0.00791557	0	0	12	0.00791557	0	0
chr4	-	118432959	118432900	75320	Cdc20	3UTR	protein_coding	60	12	0.2	0	0	9	0.15	0	0
chr19	+	11992042	11994104	75783	Osbp	3UTR	protein_coding	2063	12	0.00581677	0	0	10	0.00484731	0	0
chr2	-	3509088	3488849	77772	Hspa14-ENSMUSG00000051396	3UTR	protein_coding	279	12	0.0430108	0	0	12	0.0430108	0	0
chr3	+	131643102	131643669	78713	Papss1	3UTR	protein_coding	568	12	0.0211268	0	0	9	0.0158451	0	0
chr11	-	98155237	98152153	79463	Med1	3UTR	protein_coding	2718	12	0.00441501	0	0	11	0.00404709	0	0
chr16	-	75758689	75755189	80058	Hspa13	3UTR	protein_coding	2637	12	0.00455063	0	0	11	0.00417141	0	0
chr2	+	166945793	166946388	80791	Cse1l	3UTR	protein_coding	596	12	0.0201342	0	0	10	0.0167785	0	0
chr2	+	30262426	30263789	81149	Lrrc8a	3UTR	protein_coding	1364	12	0.00879765	0	0	10	0.00733138	0	0
chr13	+	119706478	119708085	81572	Hmgcs1	3UTR	protein_coding	1608	12	0.00746269	0	0	12	0.00746269	0	0
chr6	+	56757387	56761910	81967	Avl9	3UTR	protein_coding	4524	12	0.00265252	0	0	12	0.00265252	0	0
chr18	+	6788655	6790230	84038	Rab18	3UTR	protein_coding	1576	12	0.00761421	0	0	9	0.00571066	0	0
chr19	-	46378363	46376813	84225	Actr1a	3UTR	protein_coding	1551	12	0.00773694	0	0	11	0.0070922	0	0
chr7	+	97305019	97308939	85518	Gab2	3UTR	protein_coding	3921	12	0.00306044	0	0	10	0.00255037	0	0
chr5	+	139227591	139249839	86015	Sun1	3UTR	protein_coding	2058	12	0.0058309	0	0	10	0.00485909	0	0
chr3	+	135273239	135273539	88659	Cenpe	3UTR	protein_coding	301	12	0.0398671	0	0	10	0.0332226	0	0
chr15	+	102208648	102215597	89689	Zfp740	3UTR	protein_coding	2980	12	0.00402685	0	0	9	0.00302013	0	0
chr2	-	104758461	104754794	91180	Qser1	3UTR	protein_coding	3668	12	0.00327154	0	0	10	0.00272628	0	0
chr7	+	92933179	92934572	91477	Prcp	3UTR	protein_coding	1394	12	0.00860832	0	0	11	0.00789096	0	0
chr7	+	112315267	112355193	92209	Mical2	3UTR	protein_coding	4014	12	0.00298954	0	0	12	0.00298954	0	0
chr2	-	51133953	51130437	92806	Rnd3	3UTR	protein_coding	3263	12	0.0036776	0	0	11	0.00337113	0	0
chr7	+	122078611	122082193	93966	Ubfd1	3UTR	protein_coding	3583	12	0.00334915	0	0	11	0.00307005	0	0
chr4	+	57894718	57896983	94388	Akap2	3UTR	protein_coding	2266	12	0.00529568	0	0	12	0.00529568	0	0
chr6	-	5265317	5264146	94506	Pon2	3UTR	protein_coding	1172	12	0.0102389	0	0	11	0.00938567	0	0
chr11	+	120958132	120960867	94520	Slc16a3	3UTR	protein_coding	2736	12	0.00438596	0	0	10	0.00365497	0	0
chr11	+	80478432	80481178	94980	Cdk5r1	3UTR	protein_coding	2747	12	0.0043684	0	0	11	0.00400437	0	0
chr10	+	40479803	40483817	96841	Cdk19	3UTR	protein_coding	4015	12	0.00298879	0	0	10	0.00249066	0	0
chr14	-	70306662	70303468	98222	Slc39a14	3UTR	protein_coding	3195	12	0.00375587	0	0	7	0.00219092	0	0
chr5	-	88660456	88659447	100761	Grsf1	3UTR	protein_coding	1010	12	0.0118812	0	0	9	0.00891089	0	0
chr2	+	6055502	6056702	101455	Upf2	3UTR	protein_coding	1201	12	0.00999167	0	0	10	0.00832639	0	0
chr1	+	55071803	55072700	102136	Coq10b	3UTR	protein_coding	898	12	0.013363	0	0	11	0.0122494	0	0
chr1	-	13626857	13624844	103126	Lactb2	3UTR	protein_coding	2014	12	0.00595829	0	0	12	0.00595829	0	0
chr13	+	73514538	73516421	108232	Lpcat1	3UTR	protein_coding	1884	12	0.00636943	0	0	11	0.00583864	0	0
chr2	-	180683545	180657963	109333	Dido1	3UTR	protein_coding	4937	12	0.00243063	0	0	8	0.00162042	0	0
chr4	-	103210521	103170648	111319	Slc35d1	3UTR	protein_coding	6986	12	0.00171772	0	0	11	0.00157458	0	0
chr3	-	100939964	100938859	113265	Ttf2	3UTR	protein_coding	1106	12	0.0108499	0	0	11	0.00994575	0	0
chr7	-	99839693	99837568	116821	Spcs2	3UTR	protein_coding	2126	12	0.0056444	0	0	11	0.00517404	0	0
chr2	+	24959266	24962074	1129	Zmynd19	3UTR	protein_coding	2809	11	0.00391598	0	0	8	0.00284799	0	0
chr3	-	101576314	101576218	1475	Atp1a1	3UTR	protein_coding	97	11	0.113402	0	0	9	0.0927835	0	0
chr12	-	75632314	75630593	2030	Wdr89	3UTR	protein_coding	1722	11	0.00638792	0	0	7	0.00406504	0	0
chr4	+	109382863	109387816	4909	Eps15	3UTR	protein_coding	2455	11	0.00448065	0	0	9	0.00366599	0	0
chr13	-	45557051	45549757	6087	Atxn1	3UTR	protein_coding	7295	11	0.00150788	0	0	10	0.0013708	0	0
chr11	-	107046965	107033080	6661	Bptf	3UTR	protein_coding	2724	11	0.00403818	0	0	8	0.00293686	0	0
chr8	+	109863444	109864202	7007	Ap1g1-ENSMUSG00000096262	3UTR	protein_coding	759	11	0.0144928	0	0	9	0.0118577	0	0
chr15	+	51882515	51884613	8055	Utp23	3UTR	protein_coding	2099	11	0.00524059	0	0	10	0.00476417	0	0
chr4	+	46472154	46472656	9411	Anp32b	3UTR	protein_coding	503	11	0.0218688	0	0	10	0.0198807	0	0
chr12	+	112744912	112746590	13539	Cep170b	3UTR	protein_coding	1679	11	0.00655152	0	0	10	0.00595593	0	0
chr1	+	55091120	55091306	13671	Hspe1	3UTR	protein_coding	187	11	0.0588235	0	0	8	0.0427807	0	0
chr14	-	40908054	40906444	16760	Tspan14	3UTR	protein_coding	1611	11	0.00682806	0	0	11	0.00682806	0	0
chr9	+	123136003	123136128	17040	Exosc7	3UTR	protein_coding	126	11	0.0873016	0	0	6	0.047619	0	0
chr12	-	69966136	69965011	18068	Sav1	3UTR	protein_coding	1126	11	0.00976909	0	0	10	0.00888099	0	0
chr13	-	17718057	17715961	22535	Cdk13	3UTR	protein_coding	2097	11	0.00524559	0	0	9	0.00429185	0	0
chr10	-	71331033	71330479	23136	Cisd1	3UTR	protein_coding	555	11	0.0198198	0	0	10	0.018018	0	0
chr18	-	60475392	60474192	25704	Smim3	3UTR	protein_coding	1201	11	0.00915903	0	0	9	0.00749376	0	0
chr9	+	64178444	64178561	26938	Rpl4	3UTR	protein_coding	118	11	0.0932203	0	0	9	0.0762712	0	0
chr7	-	79822220	79821802	29016	Anpep	3UTR	protein_coding	419	11	0.026253	0	0	9	0.0214797	0	0
chr1	-	55078284	55077834	29978	Hspd1	3UTR	protein_coding	451	11	0.0243902	0	0	10	0.0221729	0	0
chr3	+	61365608	61368702	30321	Rap2b	3UTR	protein_coding	3095	11	0.00355412	0	0	7	0.00226171	0	0
chr10	+	80828755	80829289	30598	Oaz1	3UTR	protein_coding	416	11	0.0264423	0	0	10	0.0240385	0	0
chr4	+	125072930	125074041	31581	Snip1	3UTR	protein_coding	1112	11	0.00989209	0	0	7	0.00629496	0	0
chr7	-	45376593	45376461	31657	Snrnp70	3UTR	protein_coding	133	11	0.0827068	0	0	10	0.075188	0	0
chr6	+	125130001	125130590	33082	Chd4	3UTR	protein_coding	590	11	0.0186441	0	0	11	0.0186441	0	0
chr11	+	55109533	55113028	33206	Gm2a	3UTR	protein_coding	3496	11	0.00314645	0	0	9	0.00257437	0	0
chr9	+	86554321	86555805	34057	Dopey1	3UTR	protein_coding	1485	11	0.00740741	0	0	8	0.00538721	0	0
chr12	-	101932941	101918900	34154	Atxn3	3UTR	protein_coding	4223	11	0.00260478	0	0	9	0.00213119	0	0
chr19	-	7199038	7198201	34312	Otub1	3UTR	protein_coding	838	11	0.0131265	0	0	11	0.0131265	0	0
chr2	+	27759688	27762956	34957	Rxra	3UTR	protein_coding	3269	11	0.00336494	0	0	9	0.00275314	0	0
chr10	-	34152212	34151393	35451	Dse	3UTR	protein_coding	820	11	0.0134146	0	0	10	0.0121951	0	0
chr2	-	34704527	34676183	36553	Gapvd1	3UTR	protein_coding	1863	11	0.00590446	0	0	8	0.00429415	0	0
chr18	+	53953299	53955683	36583	Csnk1g3	3UTR	protein_coding	2385	11	0.00461216	0	0	10	0.00419287	0	0
chr11	+	51281417	51281765	36903	Clk4	3UTR	protein_coding	349	11	0.0315186	0	0	10	0.0286533	0	0
chr15	-	76758200	76723984	38182	Arhgap39	3UTR	protein_coding	1036	11	0.0106178	0	0	10	0.00965251	0	0
chr4	+	66841479	66930283	38778	Tlr4	3UTR	protein_coding	2503	11	0.00439473	0	0	10	0.00399521	0	0
chr3	-	116632270	116631163	39746	Hiat1	3UTR	protein_coding	1108	11	0.0099278	0	0	11	0.0099278	0	0
chr5	-	32793528	32789217	40218	Prr14l	3UTR	protein_coding	4312	11	0.00255102	0	0	6	0.00139147	0	0
chr1	-	37987658	37983866	40414	Txndc9	3UTR	protein_coding	3793	11	0.00290008	0	0	10	0.00263644	0	0
chr1	-	167226378	167226089	42638	Uck2-ENSMUSG00000026558	3UTR	protein_coding	290	11	0.037931	0	0	8	0.0275862	0	0
chr3	+	41614003	41616861	44463	Phf17	3UTR	protein_coding	2859	11	0.0038475	0	0	10	0.00349773	0	0
chr5	+	137525704	137527933	44665	Gigyf1	3UTR	protein_coding	2230	11	0.00493274	0	0	11	0.00493274	0	0
chr11	+	5524388	5525892	44801	Xbp1	3UTR	protein_coding	1285	11	0.00856031	0	0	9	0.00700389	0	0
chr15	-	78284313	78282516	46425	Csf2rb2	3UTR	protein_coding	1798	11	0.00611791	0	0	6	0.00333704	0	0
chr7	-	105378767	105373718	47587	Fam160a2-ENSMUSG00000044465	3UTR	protein_coding	5050	11	0.00217822	0	0	9	0.00178218	0	0
chr13	+	49678436	49679014	47896	Nol8	3UTR	protein_coding	579	11	0.0189983	0	0	6	0.0103627	0	0
chr10	-	63326766	63319004	48344	Sirt1	3UTR	protein_coding	1737	11	0.00633276	0	0	10	0.00575705	0	0
chr4	+	43447497	43448063	50773	Tesk1	3UTR	protein_coding	567	11	0.0194004	0	0	9	0.015873	0	0
chr17	-	56413321	56412430	50803	Ptprs	3UTR	protein_coding	892	11	0.0123318	0	0	9	0.0100897	0	0
chr1	-	43816932	43746965	52392	Uxs1	3UTR	protein_coding	3321	11	0.00331226	0	0	8	0.00240891	0	0
chr18	+	76960859	76972901	53118	Hdhd2	3UTR	protein_coding	3382	11	0.00325251	0	0	9	0.00266115	0	0
chr15	-	9116853	9111984	53879	Skp2	3UTR	protein_coding	4654	11	0.00236356	0	0	11	0.00236356	0	0
chr1	-	63057979	62958417	54840	Ino80d	3UTR	protein_coding	10792	11	0.00101927	0	0	10	0.000926612	0	0
chr13	-	103820695	103818786	55371	Erbb2ip	3UTR	protein_coding	1910	11	0.00575916	0	0	9	0.00471204	0	0
chr4	-	132459556	132458730	55631	Med18	3UTR	protein_coding	827	11	0.0133011	0	0	11	0.0133011	0	0
chr15	-	79676076	79674249	55703	Josd1	3UTR	protein_coding	1828	11	0.00601751	0	0	11	0.00601751	0	0
chr6	-	39142108	39136622	56353	Jhdm1d	3UTR	protein_coding	5487	11	0.00200474	0	0	11	0.00200474	0	0
chrX	+	18278707	18279935	58653	Kdm6a	3UTR	protein_coding	1229	11	0.00895037	0	0	6	0.00488202	0	0
chr13	-	112867939	112867779	60090	Skiv2l2	3UTR	protein_coding	161	11	0.068323	0	0	10	0.0621118	0	0
chr11	-	84911289	84910949	62050	Znhit3	3UTR	protein_coding	341	11	0.0322581	0	0	9	0.026393	0	0
chr4	-	120541293	120539867	63951	Ctps	3UTR	protein_coding	787	11	0.0139771	0	0	9	0.0114358	0	0
chr12	+	113136669	113137205	64297	Mta1	3UTR	protein_coding	537	11	0.0204842	0	0	8	0.0148976	0	0
chr11	-	106822023	106820065	64965	Smurf2	3UTR	protein_coding	1959	11	0.00561511	0	0	11	0.00561511	0	0
chrX	-	70461044	70459752	65567	BC023829	3UTR	protein_coding	1293	11	0.00850735	0	0	10	0.00773395	0	0
chr4	+	21834365	21837871	67828	Usp45	3UTR	protein_coding	3507	11	0.00313658	0	0	7	0.00199601	0	0
chr5	+	72976063	72978828	68309	Slain2	3UTR	protein_coding	2766	11	0.00397686	0	0	10	0.00361533	0	0
chr1	+	90612253	90613340	69541	Cops8	3UTR	protein_coding	1088	11	0.0101103	0	0	8	0.00735294	0	0
chr5	+	110223079	110226469	69701	Golga3	3UTR	protein_coding	3391	11	0.00324388	0	0	9	0.00265408	0	0
chr15	+	80929476	80941085	70251	Tnrc6b	3UTR	protein_coding	11528	11	0.000954198	0	0	10	0.000867453	0	0
chr1	+	180421890	180424801	74738	Itpkb	3UTR	protein_coding	2912	11	0.00377747	0	0	11	0.00377747	0	0
chr6	+	4642118	4643380	75196	Casd1	3UTR	protein_coding	1263	11	0.00870942	0	0	10	0.00791766	0	0
chr9	+	83872068	83872389	75398	Ttk	3UTR	protein_coding	322	11	0.0341615	0	0	9	0.0279503	0	0
chr15	-	12810708	12808176	75576	6030458C11Rik	3UTR	protein_coding	2533	11	0.00434268	0	0	11	0.00434268	0	0
chr18	-	6489294	6435950	76798	Epc1	3UTR	protein_coding	1418	11	0.0077574	0	0	11	0.0077574	0	0
chrX	-	12709209	12675368	79683	Med14	3UTR	protein_coding	3003	11	0.003663	0	0	10	0.00333	0	0
chr11	+	52237457	52246857	79887	Skp1a	3UTR	protein_coding	923	11	0.0119177	0	0	11	0.0119177	0	0
chr16	+	13332710	13417528	81137	Mkl2	3UTR	protein_coding	5046	11	0.00217994	0	0	9	0.00178359	0	0
chr5	-	125386053	125385964	81429	Ubc	3UTR	protein_coding	90	11	0.122222	0	0	9	0.1	0	0
chr5	+	45512070	45512673	81499	Lap3	3UTR	protein_coding	604	11	0.0182119	0	0	9	0.0149007	0	0
chr11	-	6474908	6467598	81640	Purb	3UTR	protein_coding	7258	11	0.00151557	0	0	9	0.00124001	0	0
chr4	+	8866655	8867658	82113	Chd7	3UTR	protein_coding	1004	11	0.0109562	0	0	10	0.00996016	0	0
chr12	-	75716109	75714247	83876	Sgpp1	3UTR	protein_coding	1863	11	0.00590446	0	0	9	0.00483092	0	0
chr17	-	24964778	24961227	85783	Cramp1l	3UTR	protein_coding	3552	11	0.00309685	0	0	10	0.00281532	0	0
chr13	+	60761867	60763184	87752	Dapk1	3UTR	protein_coding	1318	11	0.00834598	0	0	9	0.00682853	0	0
chr8	-	111157890	111154420	87832	Glg1	3UTR	protein_coding	3471	11	0.00316912	0	0	9	0.00259291	0	0
chr1	-	179754567	179744893	87999	Ahctf1	3UTR	protein_coding	1275	11	0.00862745	0	0	10	0.00784314	0	0
chr8	-	105771583	105768307	88994	Ranbp10	3UTR	protein_coding	3277	11	0.00335673	0	0	10	0.00305157	0	0
chr8	+	117634827	117635139	90009	Plcg2	3UTR	protein_coding	313	11	0.0351438	0	0	7	0.0223642	0	0
chr6	-	71589631	71588973	90033	Kdm3a	3UTR	protein_coding	659	11	0.016692	0	0	9	0.0136571	0	0
chr12	-	4249842	4247362	91172	Ncoa1	3UTR	protein_coding	2394	11	0.00459482	0	0	10	0.00417711	0	0
chr2	+	121531760	121544859	91559	Wdr76	3UTR	protein_coding	3327	11	0.00330628	0	0	11	0.00330628	0	0
chr2	-	126322806	126320972	92271	Atp8b4	3UTR	protein_coding	1835	11	0.00599455	0	0	11	0.00599455	0	0
chr7	+	102014247	102014958	93938	Numa1	3UTR	protein_coding	712	11	0.0154494	0	0	10	0.0140449	0	0
chr11	-	62403428	62316425	94556	Ncor1	3UTR	protein_coding	3338	11	0.00329539	0	0	8	0.00239664	0	0
chr6	-	11900531	11900372	95092	Ndufa4	3UTR	protein_coding	160	11	0.06875	0	0	8	0.05	0	0
chr3	-	36570130	36564865	96765	Ccna2	3UTR	protein_coding	825	11	0.0133333	0	0	9	0.0109091	0	0
chr7	+	126945121	126945630	97777	Kctd13	3UTR	protein_coding	510	11	0.0215686	0	0	10	0.0196078	0	0
chr13	+	55459338	55460924	98404	Grk6	3UTR	protein_coding	1290	11	0.00852713	0	0	11	0.00852713	0	0
chr13	+	35872670	35874063	99248	Cdyl	3UTR	protein_coding	1394	11	0.00789096	0	0	9	0.00645624	0	0
chr1	+	118606994	118609431	102372	Clasp1	3UTR	protein_coding	2438	11	0.00451189	0	0	11	0.00451189	0	0
chr10	+	42830392	42832513	102882	Sec63	3UTR	protein_coding	2122	11	0.00518379	0	0	10	0.00471254	0	0
chr13	-	77104532	77043087	103090	Ankrd32	3UTR	protein_coding	1368	11	0.00804094	0	0	11	0.00804094	0	0
chr6	+	147108146	147112777	103590	Klhl42	3UTR	protein_coding	4632	11	0.00237478	0	0	8	0.00172712	0	0
chr6	+	123274820	123275267	104137	Clec4d	3UTR	protein_coding	448	11	0.0245536	0	0	11	0.0245536	0	0
chr15	-	78561482	78559168	104271	Rac2	3UTR	protein_coding	2315	11	0.00475162	0	0	10	0.00431965	0	0
chr3	-	52983040	52982122	104598	Cog6	3UTR	protein_coding	919	11	0.0119695	0	0	4	0.00435256	0	0
chr14	+	61193535	61240694	104634	Sacs	3UTR	protein_coding	4653	11	0.00236407	0	0	10	0.00214915	0	0
chr14	-	121287324	121286342	104676	Stk24	3UTR	protein_coding	983	11	0.0111902	0	0	11	0.0111902	0	0
chr16	-	36043995	36043843	105002	Fam162a	3UTR	protein_coding	153	11	0.0718954	0	0	9	0.0588235	0	0
chr11	+	117361629	117362324	106221	2009-09-01	3UTR	protein_coding	696	11	0.0158046	0	0	8	0.0114943	0	0
chr7	+	143067605	143067933	106661	Cd81	3UTR	protein_coding	329	11	0.0334347	0	0	10	0.0303951	0	0
chr10	-	81157000	81153265	107223	Pias4	3UTR	protein_coding	1743	11	0.00631096	0	0	8	0.00458979	0	0
chr12	-	69692297	69690435	108402	L2hgdh	3UTR	protein_coding	1863	11	0.00590446	0	0	10	0.00536769	0	0
chr5	-	101929873	101832955	112446	Wdfy3	3UTR	protein_coding	1187	11	0.00926706	0	0	11	0.00926706	0	0
chr7	+	88309902	88310887	114114	Ctsc	3UTR	protein_coding	986	11	0.0111562	0	0	10	0.010142	0	0
chr11	+	3689103	3690476	114158	Morc2a	3UTR	protein_coding	1374	11	0.00800582	0	0	9	0.00655022	0	0
chr10	-	30647512	30645583	115643	Ncoa7	3UTR	protein_coding	1930	11	0.00569948	0	0	9	0.00466321	0	0
chr14	-	19875803	19872558	117657	Gng2	3UTR	protein_coding	3246	11	0.00338879	0	0	11	0.00338879	0	0
chr5	-	90229278	90227189	117749	Ankrd17	3UTR	protein_coding	2090	11	0.00526316	0	0	11	0.00526316	0	0
chr5	-	122734169	122731172	791	Camkk2	3UTR	protein_coding	2998	10	0.00333556	0	0	10	0.00333556	0	0
chr4	+	144927219	144928208	1728	Dhrs3	3UTR	protein_coding	990	10	0.010101	0	0	8	0.00808081	0	0
chr19	-	40929169	40928926	1842	Blnk	3UTR	protein_coding	244	10	0.0409836	0	0	7	0.0286885	0	0
chr3	-	88412702	88410497	4327	Slc25a44	3UTR	protein_coding	2206	10	0.00453309	0	0	10	0.00453309	0	0
chr3	-	84497732	84496092	7676	Arfip1	3UTR	protein_coding	1641	10	0.00609385	0	0	10	0.00609385	0	0
chr11	-	95275782	95274258	10597	Kat7	3UTR	protein_coding	1525	10	0.00655738	0	0	9	0.00590164	0	0
chr11	-	69734406	69733996	11713	Polr2a	3UTR	protein_coding	411	10	0.0243309	0	0	7	0.0170316	0	0
chr6	-	86650867	86647043	15366	Mxd1	3UTR	protein_coding	3825	10	0.00261438	0	0	10	0.00261438	0	0
chr2	-	91676281	91674617	15801	Atg13	3UTR	protein_coding	1665	10	0.00600601	0	0	9	0.00540541	0	0
chr10	+	82739294	82742427	18628	Hcfc2	3UTR	protein_coding	3102	10	0.00322373	0	0	10	0.00322373	0	0
chr6	-	116638234	116633007	18766	Rassf4	3UTR	protein_coding	5228	10	0.00191278	0	0	10	0.00191278	0	0
chr8	+	105681647	105682921	20074	Ctcf	3UTR	protein_coding	1275	10	0.00784314	0	0	7	0.0054902	0	0
chr13	-	52912847	52835118	20208	Auh	3UTR	protein_coding	5723	10	0.00174734	0	0	8	0.00139787	0	0
chr18	-	67672569	67665510	20573	Ptpn2	3UTR	protein_coding	1699	10	0.00588582	0	0	10	0.00588582	0	0
chr13	-	103743560	103741614	21398	Srek1	3UTR	protein_coding	1947	10	0.00513611	0	0	8	0.00410889	0	0
chr4	-	117160163	117159638	22028	Kif2c	3UTR	protein_coding	526	10	0.0190114	0	0	7	0.013308	0	0
chr10	+	94141789	94145338	22084	Fgd6	3UTR	protein_coding	3550	10	0.0028169	0	0	10	0.0028169	0	0
chr4	-	129716085	129703163	22938	Khdrbs1	3UTR	protein_coding	2930	10	0.00341297	0	0	9	0.00307167	0	0
chr5	+	76208586	76209244	23796	Tmem165	3UTR	protein_coding	659	10	0.0151745	0	0	10	0.0151745	0	0
chr16	-	56703603	56690331	23838	Tfg	3UTR	protein_coding	550	10	0.0181818	0	0	6	0.0109091	0	0
chr7	-	131343566	131342717	24293	2310057M21Rik	3UTR	protein_coding	850	10	0.0117647	0	0	9	0.0105882	0	0
chr4	+	63550118	63550749	26031	Atp6v1g1	3UTR	protein_coding	632	10	0.0158228	0	0	9	0.0142405	0	0
chr11	-	51685643	51685385	28124	0610009B22Rik	3UTR	protein_coding	259	10	0.03861	0	0	8	0.030888	0	0
chr3	+	115899872	115934360	29064	Dph5	3UTR	protein_coding	2710	10	0.00369004	0	0	6	0.00221402	0	0
chr16	-	95980033	95979932	29895	Psmg1	3UTR	protein_coding	102	10	0.0980392	0	0	8	0.0784314	0	0
chr1	+	180600531	180601252	31194	Parp1	3UTR	protein_coding	722	10	0.0138504	0	0	10	0.0138504	0	0
chr2	-	167036721	167035792	31629	Znfx1	3UTR	protein_coding	930	10	0.0107527	0	0	7	0.00752688	0	0
chr5	+	33372362	33373293	32258	Maea	3UTR	protein_coding	932	10	0.0107296	0	0	9	0.00965665	0	0
chr17	-	12975068	12966795	33160	Wtap	3UTR	protein_coding	3055	10	0.00327332	0	0	8	0.00261866	0	0
chr1	+	79781138	79781444	34174	Mrpl44	3UTR	protein_coding	307	10	0.0325733	0	0	8	0.0260586	0	0
chr11	+	97389686	97398541	34696	Socs7	3UTR	protein_coding	5184	10	0.00192901	0	0	10	0.00192901	0	0
chr8	+	85307710	85308277	39248	Orc6	3UTR	protein_coding	568	10	0.0176056	0	0	8	0.0140845	0	0
chr2	-	102304473	102300118	39513	Trim44	3UTR	protein_coding	4356	10	0.00229568	0	0	8	0.00183655	0	0
chr8	-	105524899	105524464	41765	Atp6v0d1	3UTR	protein_coding	436	10	0.0229358	0	0	9	0.0206422	0	0
chr6	+	135378455	135383172	41972	Emp1	3UTR	protein_coding	2096	10	0.00477099	0	0	10	0.00477099	0	0
chr7	-	141009721	141009585	42036	Ifitm3	3UTR	protein_coding	137	10	0.0729927	0	0	7	0.0510949	0	0
chr9	-	62881964	62880076	42121	Pias1	3UTR	protein_coding	1889	10	0.00529381	0	0	10	0.00529381	0	0
chr19	-	6228380	6227764	45748	Ppp2r5b	3UTR	protein_coding	617	10	0.0162075	0	0	9	0.0145867	0	0
chr19	-	29716004	29714401	47489	9930021J03Rik	3UTR	protein_coding	1604	10	0.00623441	0	0	9	0.00561097	0	0
chr11	-	59212530	59211411	48418	Arf1	3UTR	protein_coding	1120	10	0.00892857	0	0	8	0.00714286	0	0
chr3	-	132983079	132981752	48621	Gstcd	3UTR	protein_coding	1328	10	0.00753012	0	0	9	0.00677711	0	0
chr7	-	37961511	37960001	51327	Uri1	3UTR	protein_coding	1511	10	0.00661813	0	0	8	0.00529451	0	0
chr8	+	120755175	120756693	51411	Irf8	3UTR	protein_coding	1519	10	0.00658328	0	0	7	0.00460829	0	0
chr5	-	123700340	123698301	51578	Zcchc8	3UTR	protein_coding	2040	10	0.00490196	0	0	9	0.00441176	0	0
chr2	-	165001578	165000356	52580	Ncoa5	3UTR	protein_coding	1223	10	0.00817661	0	0	7	0.00572363	0	0
chr4	-	16131634	16122732	52705	Ripk2	3UTR	protein_coding	932	10	0.0107296	0	0	9	0.00965665	0	0
chr5	+	115640148	115647735	54381	Rab35	3UTR	protein_coding	2030	10	0.00492611	0	0	10	0.00492611	0	0
chr13	-	98686317	98686234	55647	Tmem171	3UTR	protein_coding	84	10	0.119048	0	0	9	0.107143	0	0
chr10	+	58493968	58494154	57920	Ranbp2	3UTR	protein_coding	187	10	0.0534759	0	0	9	0.0481283	0	0
chr19	-	58974982	58973357	58073	4930506M07Rik	3UTR	protein_coding	1626	10	0.00615006	0	0	9	0.00553506	0	0
chr7	-	131391633	131388651	61499	Ikzf5	3UTR	protein_coding	2983	10	0.00335233	0	0	9	0.0030171	0	0
chr15	-	82999732	82997720	63375	Nfam1	3UTR	protein_coding	2013	10	0.00496771	0	0	6	0.00298063	0	0
chr12	+	71097604	71098591	63611	Arid4a	3UTR	protein_coding	988	10	0.0101215	0	0	9	0.00910931	0	0
chr11	+	88081825	88084728	63629	Vezf1	3UTR	protein_coding	2904	10	0.00344353	0	0	10	0.00344353	0	0
chr1	+	127482725	127483703	64707	Mgat5	3UTR	protein_coding	979	10	0.0102145	0	0	9	0.00919305	0	0
chr1	+	162594753	162599083	65238	Vamp4	3UTR	protein_coding	2619	10	0.00381825	0	0	9	0.00343643	0	0
chr6	+	113694007	113695008	65392	Irak2	3UTR	protein_coding	1002	10	0.00998004	0	0	8	0.00798403	0	0
chr5	-	139473535	139471210	65733	Zfand2a	3UTR	protein_coding	2326	10	0.00429923	0	0	9	0.0038693	0	0
chr7	+	81333522	81334532	66354	Pde8a	3UTR	protein_coding	1011	10	0.0098912	0	0	10	0.0098912	0	0
chr2	+	91115394	91115755	66488	Spi1	3UTR	protein_coding	362	10	0.0276243	0	0	7	0.019337	0	0
chr13	+	21190660	21194723	68088	Trim27	3UTR	protein_coding	2125	10	0.00470588	0	0	10	0.00470588	0	0
chr11	-	96050240	96047431	70050	Ube2z	3UTR	protein_coding	2810	10	0.00355872	0	0	7	0.0024911	0	0
chr3	+	103059968	103067905	70722	Nras	3UTR	protein_coding	2088	10	0.00478927	0	0	10	0.00478927	0	0
chr8	-	84097449	84097074	71673	Dcaf15	3UTR	protein_coding	376	10	0.0265957	0	0	8	0.0212766	0	0
chr1	-	106772443	106764070	72009	Vps4b	3UTR	protein_coding	5952	10	0.00168011	0	0	10	0.00168011	0	0
chr17	-	34997682	34996735	72272	D17H6S56E-5	3UTR	protein_coding	948	10	0.0105485	0	0	9	0.00949367	0	0
chr9	-	109078387	109077987	72655	Tma7	3UTR	protein_coding	401	10	0.0249377	0	0	6	0.0149626	0	0
chr15	-	27656894	27655070	74139	Fam105a	3UTR	protein_coding	1825	10	0.00547945	0	0	9	0.00493151	0	0
chr19	-	29026204	29020832	74227	Ak3	3UTR	protein_coding	2296	10	0.0043554	0	0	9	0.00391986	0	0
chr7	+	123192951	123195287	75388	Tnrc6a	3UTR	protein_coding	2337	10	0.00427899	0	0	8	0.00342319	0	0
chr1	-	74439387	74435509	76118	Usp37	3UTR	protein_coding	3879	10	0.00257798	0	0	9	0.00232019	0	0
chr17	+	24595539	24596513	77608	Pkd1	3UTR	protein_coding	975	10	0.0102564	0	0	7	0.00717949	0	0
chr15	-	55016338	55015128	78111	Taf2	3UTR	protein_coding	1211	10	0.00825764	0	0	9	0.00743187	0	0
chrX	+	71418664	71419195	78672	Mtmr1	3UTR	protein_coding	532	10	0.018797	0	0	10	0.018797	0	0
chr9	+	70591687	70592236	79409	Sltm	3UTR	protein_coding	550	10	0.0181818	0	0	7	0.0127273	0	0
chr14	-	73196972	73195501	79817	Rb1	3UTR	protein_coding	1472	10	0.00679348	0	0	9	0.00611413	0	0
chr17	+	74499108	74500276	81471	Yipf4	3UTR	protein_coding	1169	10	0.00855432	0	0	9	0.00769889	0	0
chr15	-	100397645	100387897	82726	Slc11a2	3UTR	protein_coding	3885	10	0.002574	0	0	5	0.001287	0	0
chr5	+	140442423	140443357	83365	Eif3b	3UTR	protein_coding	498	10	0.0200803	0	0	9	0.0180723	0	0
chr17	-	46930355	46928291	84056	Ubr2	3UTR	protein_coding	2065	10	0.00484262	0	0	8	0.00387409	0	0
chr9	+	92607230	92608427	84761	Plod2	3UTR	protein_coding	1198	10	0.00834725	0	0	9	0.00751252	0	0
chr5	-	139018655	139017305	84876	Prkar1b	3UTR	protein_coding	1351	10	0.00740192	0	0	10	0.00740192	0	0
chr4	-	130531901	130531601	85296	Nkain1	3UTR	protein_coding	301	10	0.0332226	0	0	7	0.0232558	0	0
chr8	+	95346834	95347506	85490	Usb1	3UTR	protein_coding	673	10	0.0148588	0	0	8	0.0118871	0	0
chr12	-	31596338	31595353	86037	Bcap29	3UTR	protein_coding	986	10	0.010142	0	0	10	0.010142	0	0
chr3	+	142783329	142783602	86706	Gtf2b	3UTR	protein_coding	274	10	0.0364964	0	0	9	0.0328467	0	0
chr1	+	167330265	167333977	88335	Tmco1	3UTR	protein_coding	3713	10	0.00269324	0	0	8	0.00215459	0	0
chr4	-	116601712	116601051	90289	Nasp	3UTR	protein_coding	662	10	0.0151057	0	0	8	0.0120846	0	0
chr17	-	65849946	65848432	90600	Ralbp1	3UTR	protein_coding	1515	10	0.00660066	0	0	8	0.00528053	0	0
chr12	+	76317696	76319819	90848	Mthfd1	3UTR	protein_coding	244	10	0.0409836	0	0	9	0.0368852	0	0
chr3	+	158005870	158006832	91940	Ankrd13c	3UTR	protein_coding	963	10	0.0103842	0	0	9	0.00934579	0	0
chr8	+	39164841	39165111	96304	Tusc3	3UTR	protein_coding	271	10	0.0369004	0	0	10	0.0369004	0	0
chr1	+	136173571	136177997	97479	Kif21b	3UTR	protein_coding	3987	10	0.00250815	0	0	10	0.00250815	0	0
chr8	+	22940642	22943258	98176	Kat6a	3UTR	protein_coding	2617	10	0.00382117	0	0	10	0.00382117	0	0
chr1	-	161818362	161816111	98252	Suco	3UTR	protein_coding	2252	10	0.0044405	0	0	9	0.00399645	0	0
chr7	-	98230582	98213657	98492	Acer3	3UTR	protein_coding	3311	10	0.00302024	0	0	9	0.00271821	0	0
chr15	+	78893844	78894584	98688	Gga1	3UTR	protein_coding	741	10	0.0134953	0	0	9	0.0121457	0	0
chr11	-	120561067	120560297	98700	P4hb	3UTR	protein_coding	525	10	0.0190476	0	0	8	0.0152381	0	0
chr4	-	41520236	41517690	98844	Fam219a	3UTR	protein_coding	2547	10	0.00392619	0	0	10	0.00392619	0	0
chr10	-	61433793	61432496	100071	Eif4ebp2	3UTR	protein_coding	1298	10	0.00770416	0	0	8	0.00616333	0	0
chr2	+	29922434	29931745	100387	Odf2	3UTR	protein_coding	1190	10	0.00840336	0	0	9	0.00756303	0	0
chr11	-	57484014	57482992	100463	Fam114a2	3UTR	protein_coding	1023	10	0.00977517	0	0	7	0.00684262	0	0
chr10	-	127661666	127660917	100467	Nab2	3UTR	protein_coding	750	10	0.0133333	0	0	9	0.012	0	0
chr9	+	21575014	21589486	102486	Carm1	3UTR	protein_coding	1366	10	0.00732064	0	0	8	0.00585652	0	0
chr4	+	46502644	46503631	102818	Nans	3UTR	protein_coding	988	10	0.0101215	0	0	10	0.0101215	0	0
chr11	+	68496250	68497848	104752	Pik3r5	3UTR	protein_coding	1599	10	0.00625391	0	0	9	0.00562852	0	0
chr7	-	100327860	100326736	104991	Ppme1	3UTR	protein_coding	1125	10	0.00888889	0	0	9	0.008	0	0
chr2	-	148441239	148436639	106082	Cd93	3UTR	protein_coding	4601	10	0.00217344	0	0	7	0.00152141	0	0
chr5	+	8865950	8866313	107119	Abcb1b	3UTR	protein_coding	364	10	0.0274725	0	0	9	0.0247253	0	0
chr13	-	113594605	113592179	108741	Snx18	3UTR	protein_coding	2427	10	0.00412031	0	0	10	0.00412031	0	0
chr7	+	66172421	66173788	110017	Chsy1	3UTR	protein_coding	1368	10	0.00730994	0	0	9	0.00657895	0	0
chr17	+	79089768	79090242	110261	Qpct	3UTR	protein_coding	475	10	0.0210526	0	0	7	0.0147368	0	0
chr14	-	20508495	20499363	113786	Ppp3cb	3UTR	protein_coding	2944	10	0.00339674	0	0	9	0.00305707	0	0
chr12	+	116370216	116373095	114708	Esyt2	3UTR	protein_coding	2880	10	0.00347222	0	0	6	0.00208333	0	0
chr13	-	106980218	106958995	114782	Kif2a	3UTR	protein_coding	4173	10	0.00239636	0	0	10	0.00239636	0	0
chr5	+	144859343	144859777	115188	Trrap	3UTR	protein_coding	435	10	0.0229885	0	0	10	0.0229885	0	0
chr14	+	47734259	47736562	115677	Ktn1	3UTR	protein_coding	469	10	0.021322	0	0	8	0.0170576	0	0
chr6	-	120894277	120891929	115999	Bid	3UTR	protein_coding	2051	10	0.00487567	0	0	8	0.00390054	0	0
chr1	+	40024712	40026309	116235	Map4k4	3UTR	protein_coding	1598	10	0.00625782	0	0	10	0.00625782	0	0
chr13	+	56737478	56742376	116502	Smad5	3UTR	protein_coding	4639	10	0.00215564	0	0	8	0.00172451	0	0
chr12	+	86962667	86965361	701	2310044G17Rik	3UTR	protein_coding	2695	9	0.00333952	0	0	8	0.00296846	0	0
chr15	-	58784905	58782268	3185	Tmem65	3UTR	protein_coding	2638	9	0.00341168	0	0	9	0.00341168	0	0
chr5	-	115147911	115142980	3429	Mlec	3UTR	protein_coding	4932	9	0.00182482	0	0	8	0.00162206	0	0
chr11	+	55232638	55233836	3584	Slc36a1	3UTR	protein_coding	1199	9	0.00750626	0	0	8	0.00667223	0	0
chr1	-	177025360	177020072	5484	Akt3	3UTR	protein_coding	3259	9	0.00276158	0	0	8	0.00245474	0	0
chr8	-	117792182	117791644	6911	Mphosph6	3UTR	protein_coding	539	9	0.0166976	0	0	8	0.0148423	0	0
chr13	-	48803595	48801749	7218	Phf2	3UTR	protein_coding	1847	9	0.00487277	0	0	9	0.00487277	0	0
chr10	-	128679526	128677192	7444	Rab5b	3UTR	protein_coding	2335	9	0.00385439	0	0	8	0.00342612	0	0
chr15	-	102236020	102234937	8312	Rarg	3UTR	protein_coding	1084	9	0.00830258	0	0	8	0.00738007	0	0
chr2	-	52402380	52397950	10467	Arl5a	3UTR	protein_coding	4431	9	0.00203114	0	0	8	0.00180546	0	0
chr5	-	72159869	72156999	13147	Commd8	3UTR	protein_coding	2871	9	0.0031348	0	0	8	0.00278649	0	0
chr4	-	86581965	86578854	14444	Haus6	3UTR	protein_coding	3112	9	0.00289203	0	0	8	0.00257069	0	0
chr5	+	77349169	77349323	14960	Polr2b	3UTR	protein_coding	155	9	0.0580645	0	0	8	0.0516129	0	0
chr16	-	45731611	45729724	15442	Abhd10	3UTR	protein_coding	1888	9	0.00476695	0	0	6	0.00317797	0	0
chr3	-	9692765	9687478	16786	Pag1	3UTR	protein_coding	5288	9	0.00170197	0	0	7	0.00132375	0	0
chr11	-	33155335	33152286	17367	Npm1	3UTR	protein_coding	516	9	0.0174419	0	0	9	0.0174419	0	0
chr12	-	83795435	83794033	19476	Numb	3UTR	protein_coding	1403	9	0.00641483	0	0	9	0.00641483	0	0
chrX	+	98944988	98949016	19490	Yipf6	3UTR	protein_coding	4029	9	0.0022338	0	0	8	0.0019856	0	0
chr19	+	8951655	8952302	19918	Mta2	3UTR	protein_coding	648	9	0.0138889	0	0	9	0.0138889	0	0
chr4	+	118625870	118627775	20777	Ebna1bp2	3UTR	protein_coding	1906	9	0.00472193	0	0	9	0.00472193	0	0
chr12	-	32176574	32173472	22240	Pik3cg	3UTR	protein_coding	2901	9	0.00310238	0	0	6	0.00206825	0	0
chr11	+	87122139	87124634	22618	Ska2	3UTR	protein_coding	2118	9	0.00424929	0	0	8	0.00377715	0	0
chr4	-	134127737	134127405	23372	Sh3bgrl3	3UTR	protein_coding	333	9	0.027027	0	0	7	0.021021	0	0
chr5	+	121685492	121687247	23633	Brap	3UTR	protein_coding	1756	9	0.00512528	0	0	9	0.00512528	0	0
chr10	+	41528841	41531041	23689	Cd164	3UTR	protein_coding	2201	9	0.00408905	0	0	9	0.00408905	0	0
chr3	-	107664481	107663117	24525	Ahcyl1	3UTR	protein_coding	913	9	0.00985761	0	0	7	0.00766703	0	0
chr11	+	98831566	98833813	25971	Casc3	3UTR	protein_coding	1596	9	0.0056391	0	0	7	0.00438596	0	0
chr5	+	124886329	124888629	26007	Zfp664	3UTR	protein_coding	2301	9	0.00391134	0	0	7	0.00304216	0	0
chr4	-	119278165	119277980	26934	Ybx1	3UTR	protein_coding	186	9	0.0483871	0	0	4	0.0215054	0	0
chr1	-	16586113	16540789	27621	Ube2w	3UTR	protein_coding	2870	9	0.00313589	0	0	7	0.00243902	0	0
chr7	-	25736737	25721497	27703	Hnrnpul1	3UTR	protein_coding	889	9	0.0101237	0	0	8	0.00899888	0	0
chr4	+	126709586	126709713	28765	Psmb2	3UTR	protein_coding	128	9	0.0703125	0	0	8	0.0625	0	0
chr7	-	121923298	121922838	30157	Cog7	3UTR	protein_coding	461	9	0.0195228	0	0	6	0.0130152	0	0
chr4	-	132332823	132331918	30179	Rcc1	3UTR	protein_coding	906	9	0.00993377	0	0	9	0.00993377	0	0
chr17	+	40960696	40961988	30756	Mut	3UTR	protein_coding	1293	9	0.00696056	0	0	7	0.00541377	0	0
chr1	-	37444655	37439339	32037	Mgat4a	3UTR	protein_coding	5317	9	0.00169268	0	0	8	0.00150461	0	0
chr12	-	101837542	101834042	34680	Trip11	3UTR	protein_coding	3501	9	0.00257069	0	0	8	0.00228506	0	0
chr1	-	93800794	93792575	34824	Dtymk	3UTR	protein_coding	986	9	0.00912779	0	0	8	0.00811359	0	0
chr2	+	57367853	57370718	34929	Gpd2	3UTR	protein_coding	2866	9	0.00314027	0	0	7	0.00244243	0	0
chr2	+	30301981	30344265	35881	Nup188	3UTR	protein_coding	469	9	0.0191898	0	0	8	0.0170576	0	0
chr11	-	6271647	6270368	38085	Tmed4	3UTR	protein_coding	1280	9	0.00703125	0	0	9	0.00703125	0	0
chr10	+	18531973	18533891	38147	Nhsl1	3UTR	protein_coding	1919	9	0.00468994	0	0	8	0.00416884	0	0
chr3	-	79456885	79455970	38559	Fnip2	3UTR	protein_coding	916	9	0.00982533	0	0	7	0.00764192	0	0
chr6	-	8256161	8255935	38935	Rpa3	3UTR	protein_coding	227	9	0.0396476	0	0	8	0.0352423	0	0
chr12	-	59043641	59043092	39712	Trappc6b	3UTR	protein_coding	550	9	0.0163636	0	0	8	0.0145455	0	0
chr9	-	57253958	57252321	40883	1700017B05Rik	3UTR	protein_coding	1638	9	0.00549451	0	0	8	0.004884	0	0
chr1	+	172194672	172196392	41653	Dcaf8	3UTR	protein_coding	1721	9	0.00522952	0	0	9	0.00522952	0	0
chr6	-	115955736	115954810	41906	Plxnd1	3UTR	protein_coding	927	9	0.00970874	0	0	7	0.00755124	0	0
chr14	+	122158716	122159603	41988	Tm9sf2	3UTR	protein_coding	888	9	0.0101351	0	0	5	0.00563063	0	0
chr1	-	79609163	79606875	42624	Ap1s3	3UTR	protein_coding	2289	9	0.00393185	0	0	6	0.00262123	0	0
chr19	-	44397915	44394450	43046	Scd1	3UTR	protein_coding	3466	9	0.00259665	0	0	6	0.0017311	0	0
chr10	+	99266299	99267487	44337	Dusp6	3UTR	protein_coding	1189	9	0.00756939	0	0	8	0.00672834	0	0
chr2	+	166070200	166073241	45348	Ncoa3	3UTR	protein_coding	3042	9	0.00295858	0	0	9	0.00295858	0	0
chr17	+	78374232	78376591	46256	Crim1	3UTR	protein_coding	2360	9	0.00381356	0	0	8	0.00338983	0	0
chr2	-	143986158	143985852	47649	Rrbp1	3UTR	protein_coding	307	9	0.029316	0	0	9	0.029316	0	0
chr1	-	118300800	118298516	49551	Tsn	3UTR	protein_coding	2285	9	0.00393873	0	0	7	0.00306346	0	0
chr8	+	11822141	11835218	50813	Arhgef7	3UTR	protein_coding	5477	9	0.00164324	0	0	8	0.00146065	0	0
chr17	+	26629942	26656930	51243	Ergic1	3UTR	protein_coding	1934	9	0.00465357	0	0	9	0.00465357	0	0
chr19	-	21630661	21581201	51594	1110059E24Rik	3UTR	protein_coding	1938	9	0.00464396	0	0	8	0.00412797	0	0
chr1	-	80321903	80264922	52296	Cul3	3UTR	protein_coding	2351	9	0.00382816	0	0	9	0.00382816	0	0
chr18	+	76304730	76305730	52576	Smad2	3UTR	protein_coding	1001	9	0.00899101	0	0	8	0.00799201	0	0
chr2	-	31053987	31026205	54226	Fnbp1	3UTR	protein_coding	3431	9	0.00262314	0	0	7	0.00204022	0	0
chr12	+	11317884	11319784	55072	Smc6	3UTR	protein_coding	1901	9	0.00473435	0	0	8	0.00420831	0	0
chr11	+	51791443	51791924	55383	Sar1b	3UTR	protein_coding	482	9	0.0186722	0	0	9	0.0186722	0	0
chr12	+	3497011	3506846	55871	Asxl2	3UTR	protein_coding	5066	9	0.00177655	0	0	9	0.00177655	0	0
chr14	+	70548495	70548932	57302	Reep4	3UTR	protein_coding	438	9	0.0205479	0	0	7	0.0159817	0	0
chr5	+	147875531	147875777	58579	Pomp	3UTR	protein_coding	247	9	0.0364372	0	0	7	0.0283401	0	0
chr8	-	72483762	72480640	58721	Slc35e1	3UTR	protein_coding	3123	9	0.00288184	0	0	6	0.00192123	0	0
chr9	-	35047429	35046578	59147	St3gal4	3UTR	protein_coding	852	9	0.0105634	0	0	7	0.00821596	0	0
chr19	-	8707719	8706881	59230	Slc3a2	3UTR	protein_coding	839	9	0.0107271	0	0	9	0.0107271	0	0
chr8	+	13880252	13881638	59442	Champ1	3UTR	protein_coding	1387	9	0.00648882	0	0	9	0.00648882	0	0
chr6	-	71390465	71388633	60070	Rmnd5a	3UTR	protein_coding	1833	9	0.00490998	0	0	7	0.00381888	0	0
chr14	+	101695985	101696123	60103	Uchl3	3UTR	protein_coding	139	9	0.0647482	0	0	8	0.057554	0	0
chr16	-	90940472	90936091	60127	Synj1	3UTR	protein_coding	2147	9	0.0041919	0	0	8	0.00372613	0	0
chr8	+	14896854	14901719	61632	Cln8	3UTR	protein_coding	4866	9	0.00184957	0	0	7	0.00143855	0	0
chr9	+	123590937	123592597	61915	Sacm1l	3UTR	protein_coding	1661	9	0.00541842	0	0	8	0.00481638	0	0
[truncated: 10,230 more rows]

## Sheet: scores FDR<0.05_all
chromosome	hit_position	strand	seg_type	seg_biotype	gene_name	value [unknown_counts]	extended_value_15nt [unknown_counts]	p.value	FDR
chr1	4846104	+	3UTR	protein_coding	Lypla1	2	5	0.0540541	0
chr1	4846106	+	3UTR	protein_coding	Lypla1	1	4	0.189189	0
chr1	4846107	+	3UTR	protein_coding	Lypla1	1	4	0.189189	0
chr1	4846328	+	3UTR	protein_coding	Lypla1	1	5	0.0540541	0
chr1	4846332	+	3UTR	protein_coding	Lypla1	1	4	0.189189	0
chr1	4846333	+	3UTR	protein_coding	Lypla1	1	4	0.189189	0
chr1	4846335	+	3UTR	protein_coding	Lypla1	1	4	0.189189	0
chr1	5162246	+	3UTR	protein_coding	Atp6v1h	2	7	0.769231	0
chr1	5162249	+	3UTR	protein_coding	Atp6v1h	1	9	0.711538	0
chr1	5162250	+	3UTR	protein_coding	Atp6v1h	1	9	0.711538	0
chr1	5162251	+	3UTR	protein_coding	Atp6v1h	2	9	0.711538	0
chr1	5162256	+	3UTR	protein_coding	Atp6v1h	1	9	0.711538	0
chr1	5162263	+	3UTR	protein_coding	Atp6v1h	1	10	0.634615	0
chr1	5162264	+	3UTR	protein_coding	Atp6v1h	1	10	0.634615	0
chr1	5162273	+	3UTR	protein_coding	Atp6v1h	1	5	0.923077	0
chr1	5162276	+	3UTR	protein_coding	Atp6v1h	1	5	0.923077	0
chr1	5162278	+	3UTR	protein_coding	Atp6v1h	1	5	0.923077	0
chr1	5162316	+	3UTR	protein_coding	Atp6v1h	2	6	0.846154	0
chr1	5162317	+	3UTR	protein_coding	Atp6v1h	1	6	0.846154	0
chr1	5162318	+	3UTR	protein_coding	Atp6v1h	1	6	0.846154	0
chr1	5162326	+	3UTR	protein_coding	Atp6v1h	1	8	0.75	0
chr1	5162330	+	3UTR	protein_coding	Atp6v1h	1	8	0.75	0
chr1	5162334	+	3UTR	protein_coding	Atp6v1h	1	4	0.961538	0
chr1	5162340	+	3UTR	protein_coding	Atp6v1h	1	5	0.923077	0
chr1	5162354	+	3UTR	protein_coding	Atp6v1h	1	6	0.846154	0
chr1	5162362	+	3UTR	protein_coding	Atp6v1h	1	12	0.596154	0
chr1	5162365	+	3UTR	protein_coding	Atp6v1h	2	20	0.576923	0
chr1	5162367	+	3UTR	protein_coding	Atp6v1h	1	20	0.576923	0
chr1	5162374	+	3UTR	protein_coding	Atp6v1h	4	31	0.538462	0
chr1	5162375	+	3UTR	protein_coding	Atp6v1h	2	34	0.5	0
chr1	5162376	+	3UTR	protein_coding	Atp6v1h	1	40	0.461538	0
chr1	5162378	+	3UTR	protein_coding	Atp6v1h	2	41	0.423077	0
chr1	5162379	+	3UTR	protein_coding	Atp6v1h	1	46	0.403846	0
chr1	5162380	+	3UTR	protein_coding	Atp6v1h	5	51	0.384615	0
chr1	5162384	+	3UTR	protein_coding	Atp6v1h	3	63	0.307692	0
chr1	5162385	+	3UTR	protein_coding	Atp6v1h	2	67	0.230769	0
chr1	5162387	+	3UTR	protein_coding	Atp6v1h	4	71	0.134615	0
chr1	5162388	+	3UTR	protein_coding	Atp6v1h	1	74	0.0576923	0
chr1	5162389	+	3UTR	protein_coding	Atp6v1h	2	79	0.0192308	0
chr1	5162390	+	3UTR	protein_coding	Atp6v1h	3	75	0.0384615	0
chr1	5162391	+	3UTR	protein_coding	Atp6v1h	6	73	0.0769231	0
chr1	5162392	+	3UTR	protein_coding	Atp6v1h	1	72	0.115385	0
chr1	5162393	+	3UTR	protein_coding	Atp6v1h	1	72	0.115385	0
chr1	5162394	+	3UTR	protein_coding	Atp6v1h	5	70	0.173077	0
chr1	5162395	+	3UTR	protein_coding	Atp6v1h	5	70	0.173077	0
chr1	5162396	+	3UTR	protein_coding	Atp6v1h	2	66	0.269231	0
chr1	5162397	+	3UTR	protein_coding	Atp6v1h	2	66	0.269231	0
chr1	5162398	+	3UTR	protein_coding	Atp6v1h	3	67	0.230769	0
chr1	5162399	+	3UTR	protein_coding	Atp6v1h	8	67	0.230769	0
chr1	5162400	+	3UTR	protein_coding	Atp6v1h	4	64	0.288462	0
chr1	5162402	+	3UTR	protein_coding	Atp6v1h	4	62	0.326923	0
chr1	5162403	+	3UTR	protein_coding	Atp6v1h	3	58	0.346154	0
chr1	5162404	+	3UTR	protein_coding	Atp6v1h	5	57	0.365385	0
chr1	5162410	+	3UTR	protein_coding	Atp6v1h	1	40	0.461538	0
chr1	5162411	+	3UTR	protein_coding	Atp6v1h	1	35	0.480769	0
chr1	5162413	+	3UTR	protein_coding	Atp6v1h	1	31	0.538462	0
chr1	5162424	+	3UTR	protein_coding	Atp6v1h	1	4	0.961538	0
chr1	6859996	+	3UTR	protein_coding	St18	1	3	0.25	0
chr1	6860003	+	3UTR	protein_coding	St18	1	3	0.25	0
chr1	6860004	+	3UTR	protein_coding	St18	1	3	0.25	0
chr1	6860568	+	3UTR	protein_coding	St18	1	2	0.5	0
chr1	6860582	+	3UTR	protein_coding	St18	1	2	0.5	0
chr1	6860623	+	3UTR	protein_coding	St18	1	2	0.5	0
chr1	6860637	+	3UTR	protein_coding	St18	1	3	0.25	0
chr1	6860641	+	3UTR	protein_coding	St18	1	2	0.5	0
chr1	9547165	+	3UTR	protein_coding	Rrs1	1	12	0.183673	0
chr1	9547166	+	3UTR	protein_coding	Rrs1	1	13	0.0408163	0
chr1	9547169	+	3UTR	protein_coding	Rrs1	2	10	0.387755	0
chr1	9547172	+	3UTR	protein_coding	Rrs1	1	12	0.183673	0
chr1	9547173	+	3UTR	protein_coding	Rrs1	2	12	0.183673	0
chr1	9547174	+	3UTR	protein_coding	Rrs1	1	12	0.183673	0
chr1	9547176	+	3UTR	protein_coding	Rrs1	1	12	0.183673	0
chr1	9547181	+	3UTR	protein_coding	Rrs1	1	15	0.0204082	0
chr1	9547185	+	3UTR	protein_coding	Rrs1	1	12	0.183673	0
chr1	9547187	+	3UTR	protein_coding	Rrs1	1	12	0.183673	0
chr1	9547192	+	3UTR	protein_coding	Rrs1	2	7	0.44898	0
chr1	9547193	+	3UTR	protein_coding	Rrs1	1	7	0.44898	0
chr1	9547195	+	3UTR	protein_coding	Rrs1	1	7	0.44898	0
chr1	9547372	+	3UTR	protein_coding	Rrs1	1	10	0.387755	0
chr1	9547378	+	3UTR	protein_coding	Rrs1	2	11	0.326531	0
chr1	9547379	+	3UTR	protein_coding	Rrs1	1	11	0.326531	0
chr1	9547382	+	3UTR	protein_coding	Rrs1	1	11	0.326531	0
chr1	9547383	+	3UTR	protein_coding	Rrs1	1	11	0.326531	0
chr1	9547384	+	3UTR	protein_coding	Rrs1	1	11	0.326531	0
chr1	9547385	+	3UTR	protein_coding	Rrs1	2	11	0.326531	0
chr1	9547386	+	3UTR	protein_coding	Rrs1	1	11	0.326531	0
chr1	9547392	+	3UTR	protein_coding	Rrs1	1	10	0.387755	0
chr1	9561457	-	3UTR	protein_coding	2610203C22Rik	-1	-2	0.666667	0
chr1	9561461	-	3UTR	protein_coding	2610203C22Rik	-1	-2	0.666667	0
chr1	9668905	-	3UTR	protein_coding	Mybl1	-1	-4	0.107143	0
chr1	9668910	-	3UTR	protein_coding	Mybl1	-1	-4	0.107143	0
chr1	9668913	-	3UTR	protein_coding	Mybl1	-2	-4	0.107143	0
chr1	9668957	-	3UTR	protein_coding	Mybl1	-1	-3	0.357143	0
chr1	9668964	-	3UTR	protein_coding	Mybl1	-2	-3	0.357143	0
chr1	9669335	-	3UTR	protein_coding	Mybl1	-1	-3	0.357143	0
chr1	9669338	-	3UTR	protein_coding	Mybl1	-2	-3	0.357143	0
chr1	9669681	-	3UTR	protein_coding	Mybl1	-1	-3	0.357143	0
chr1	9669691	-	3UTR	protein_coding	Mybl1	-1	-3	0.357143	0
chr1	9669692	-	3UTR	protein_coding	Mybl1	-1	-3	0.357143	0
chr1	9724312	-	3UTR	protein_coding	Vcpip1	-1	-3	0.1	0
chr1	9724313	-	3UTR	protein_coding	Vcpip1	-1	-3	0.1	0
chr1	9724315	-	3UTR	protein_coding	Vcpip1	-1	-4	0.0333333	0
chr1	9899662	+	3UTR	protein_coding	Sgk3	2	4	0.1875	0
chr1	9899667	+	3UTR	protein_coding	Sgk3	1	5	0.125	0
chr1	9899668	+	3UTR	protein_coding	Sgk3	1	5	0.125	0
chr1	9899678	+	3UTR	protein_coding	Sgk3	1	3	0.25	0
chr1	9921221	+	3UTR	protein_coding	Mcmdc2	1	3	1	0
chr1	9921224	+	3UTR	protein_coding	Mcmdc2	1	3	1	0
chr1	9921225	+	3UTR	protein_coding	Mcmdc2	1	3	1	0
chr1	10067684	+	3UTR	protein_coding	Cspp1	1	2	0.25	0
chr1	10067688	+	3UTR	protein_coding	Cspp1	1	2	0.25	0
chr1	10137684	-	3UTR	protein_coding	Arfgef1	-2	-3	0.47619	0
chr1	10137690	-	3UTR	protein_coding	Arfgef1	-1	-3	0.47619	0
chr1	10138225	-	3UTR	protein_coding	Arfgef1	-1	-3	0.47619	0
chr1	10138231	-	3UTR	protein_coding	Arfgef1	-1	-4	0.0952381	0
chr1	10138234	-	3UTR	protein_coding	Arfgef1	-1	-4	0.0952381	0
chr1	10138243	-	3UTR	protein_coding	Arfgef1	-1	-3	0.47619	0
chr1	10138496	-	3UTR	protein_coding	Arfgef1	-1	-3	0.47619	0
chr1	10138735	-	3UTR	protein_coding	Arfgef1	-1	-3	0.47619	0
chr1	10138736	-	3UTR	protein_coding	Arfgef1	-1	-3	0.47619	0
chr1	10138745	-	3UTR	protein_coding	Arfgef1	-1	-3	0.47619	0
chr1	13139206	-	3UTR	protein_coding	Ncoa2	-1	-3	0.384615	0
chr1	13139210	-	3UTR	protein_coding	Ncoa2	-1	-3	0.384615	0
chr1	13139212	-	3UTR	protein_coding	Ncoa2	-1	-3	0.384615	0
chr1	13140982	-	3UTR	protein_coding	Ncoa2	-1	-13	0.192308	0
chr1	13140983	-	3UTR	protein_coding	Ncoa2	-1	-14	0.153846	0
chr1	13140984	-	3UTR	protein_coding	Ncoa2	-2	-14	0.153846	0
chr1	13140985	-	3UTR	protein_coding	Ncoa2	-3	-14	0.153846	0
chr1	13140986	-	3UTR	protein_coding	Ncoa2	-1	-14	0.153846	0
chr1	13140988	-	3UTR	protein_coding	Ncoa2	-2	-14	0.153846	0
chr1	13140993	-	3UTR	protein_coding	Ncoa2	-1	-14	0.153846	0
chr1	13140994	-	3UTR	protein_coding	Ncoa2	-1	-14	0.153846	0
chr1	13140995	-	3UTR	protein_coding	Ncoa2	-1	-14	0.153846	0
chr1	13140998	-	3UTR	protein_coding	Ncoa2	-1	-13	0.192308	0
chr1	13141129	-	3UTR	protein_coding	Ncoa2	-1	-3	0.384615	0
chr1	13141137	-	3UTR	protein_coding	Ncoa2	-1	-3	0.384615	0
chr1	13141144	-	3UTR	protein_coding	Ncoa2	-1	-3	0.384615	0
chr1	13141670	-	3UTR	protein_coding	Ncoa2	-1	-4	0.269231	0
chr1	13141676	-	3UTR	protein_coding	Ncoa2	-1	-4	0.269231	0
chr1	13141677	-	3UTR	protein_coding	Ncoa2	-1	-4	0.269231	0
chr1	13141678	-	3UTR	protein_coding	Ncoa2	-1	-4	0.269231	0
chr1	13564732	-	3UTR	protein_coding	Tram1	-1	-7	0.234694	0
chr1	13564733	-	3UTR	protein_coding	Tram1	-2	-7	0.234694	0
chr1	13564736	-	3UTR	protein_coding	Tram1	-1	-7	0.234694	0
chr1	13564741	-	3UTR	protein_coding	Tram1	-2	-7	0.234694	0
chr1	13564743	-	3UTR	protein_coding	Tram1	-1	-7	0.234694	0
chr1	13565093	-	3UTR	protein_coding	Tram1	-1	-5	0.408163	0
chr1	13565098	-	3UTR	protein_coding	Tram1	-1	-5	0.408163	0
chr1	13565158	-	3UTR	protein_coding	Tram1	-1	-5	0.408163	0
chr1	13565159	-	3UTR	protein_coding	Tram1	-2	-5	0.408163	0
chr1	13565165	-	3UTR	protein_coding	Tram1	-1	-5	0.408163	0
chr1	13565166	-	3UTR	protein_coding	Tram1	-1	-5	0.408163	0
chr1	13565833	-	3UTR	protein_coding	Tram1	-1	-7	0.234694	0
chr1	13565836	-	3UTR	protein_coding	Tram1	-2	-8	0.153061	0
chr1	13565837	-	3UTR	protein_coding	Tram1	-3	-10	0.112245	0
chr1	13565838	-	3UTR	protein_coding	Tram1	-1	-10	0.112245	0
chr1	13565851	-	3UTR	protein_coding	Tram1	-1	-9	0.122449	0
chr1	13565852	-	3UTR	protein_coding	Tram1	-2	-7	0.234694	0
chr1	13565872	-	3UTR	protein_coding	Tram1	-1	-11	0.0918367	0
chr1	13565873	-	3UTR	protein_coding	Tram1	-2	-12	0.0714286	0
chr1	13565875	-	3UTR	protein_coding	Tram1	-1	-13	0.0612245	0
chr1	13565876	-	3UTR	protein_coding	Tram1	-2	-13	0.0612245	0
chr1	13565877	-	3UTR	protein_coding	Tram1	-1	-13	0.0612245	0
chr1	13565879	-	3UTR	protein_coding	Tram1	-2	-13	0.0612245	0
chr1	13565884	-	3UTR	protein_coding	Tram1	-2	-13	0.0612245	0
chr1	13565888	-	3UTR	protein_coding	Tram1	-1	-13	0.0612245	0
chr1	13565889	-	3UTR	protein_coding	Tram1	-1	-11	0.0918367	0
chr1	13565932	-	3UTR	protein_coding	Tram1	-1	-5	0.408163	0
chr1	13565946	-	3UTR	protein_coding	Tram1	-2	-5	0.408163	0
chr1	13565960	-	3UTR	protein_coding	Tram1	-1	-8	0.153061	0
chr1	13565961	-	3UTR	protein_coding	Tram1	-1	-8	0.153061	0
chr1	13565965	-	3UTR	protein_coding	Tram1	-1	-6	0.326531	0
chr1	13565966	-	3UTR	protein_coding	Tram1	-1	-6	0.326531	0
chr1	13565967	-	3UTR	protein_coding	Tram1	-1	-6	0.326531	0
chr1	13565970	-	3UTR	protein_coding	Tram1	-1	-7	0.234694	0
chr1	13566050	-	3UTR	protein_coding	Tram1	-1	-6	0.326531	0
chr1	13566055	-	3UTR	protein_coding	Tram1	-1	-6	0.326531	0
chr1	13566059	-	3UTR	protein_coding	Tram1	-1	-6	0.326531	0
chr1	13566061	-	3UTR	protein_coding	Tram1	-1	-6	0.326531	0
chr1	13566062	-	3UTR	protein_coding	Tram1	-1	-6	0.326531	0
chr1	13566064	-	3UTR	protein_coding	Tram1	-1	-6	0.326531	0
chr1	13626026	-	3UTR	protein_coding	Lactb2	-1	-4	0.588235	0
chr1	13626029	-	3UTR	protein_coding	Lactb2	-1	-4	0.588235	0
chr1	13626031	-	3UTR	protein_coding	Lactb2	-1	-5	0.352941	0
chr1	13626038	-	3UTR	protein_coding	Lactb2	-1	-5	0.352941	0
chr1	13626045	-	3UTR	protein_coding	Lactb2	-1	-3	0.705882	0
chr1	13626784	-	3UTR	protein_coding	Lactb2	-1	-4	0.588235	0
chr1	13626788	-	3UTR	protein_coding	Lactb2	-1	-5	0.352941	0
chr1	13626789	-	3UTR	protein_coding	Lactb2	-1	-5	0.352941	0
chr1	13626793	-	3UTR	protein_coding	Lactb2	-1	-6	0.117647	0
chr1	13626801	-	3UTR	protein_coding	Lactb2	-1	-6	0.117647	0
chr1	13626806	-	3UTR	protein_coding	Lactb2	-1	-4	0.588235	0
chr1	13626814	-	3UTR	protein_coding	Lactb2	-1	-3	0.705882	0
chr1	14168979	-	3UTR	protein_coding	Eya1	-2	-4	0.357143	0
chr1	14168986	-	3UTR	protein_coding	Eya1	-1	-4	0.357143	0
chr1	14168990	-	3UTR	protein_coding	Eya1	-1	-4	0.357143	0
chr1	14169697	-	3UTR	protein_coding	Eya1	-1	-3	0.47619	0
chr1	14169707	-	3UTR	protein_coding	Eya1	-1	-4	0.357143	0
chr1	14169708	-	3UTR	protein_coding	Eya1	-1	-4	0.357143	0
chr1	14169713	-	3UTR	protein_coding	Eya1	-1	-3	0.47619	0
chr1	14169890	-	3UTR	protein_coding	Eya1	-1	-3	0.47619	0
chr1	14169893	-	3UTR	protein_coding	Eya1	-1	-3	0.47619	0
chr1	14169896	-	3UTR	protein_coding	Eya1	-1	-3	0.47619	0
chr1	14170422	-	3UTR	protein_coding	Eya1	-1	-4	0.357143	0
chr1	14170424	-	3UTR	protein_coding	Eya1	-1	-8	0.190476	0
chr1	14170425	-	3UTR	protein_coding	Eya1	-1	-9	0.166667	0
chr1	14170433	-	3UTR	protein_coding	Eya1	-1	-17	0.0238095	0
chr1	14170439	-	3UTR	protein_coding	Eya1	-4	-16	0.047619	0
chr1	14170440	-	3UTR	protein_coding	Eya1	-1	-15	0.119048	0
chr1	14170442	-	3UTR	protein_coding	Eya1	-5	-14	0.142857	0
chr1	14170444	-	3UTR	protein_coding	Eya1	-1	-15	0.119048	0
chr1	14170447	-	3UTR	protein_coding	Eya1	-2	-15	0.119048	0
chr1	14170458	-	3UTR	protein_coding	Eya1	-1	-4	0.357143	0
chr1	15843320	+	3UTR	protein_coding	Terf1	1	3	0.111111	0
chr1	16570347	-	3UTR	protein_coding	Ube2w	-1	-3	0.333333	0
chr1	16570349	-	3UTR	protein_coding	Ube2w	-1	-3	0.333333	0
chr1	16570350	-	3UTR	protein_coding	Ube2w	-1	-3	0.333333	0
chr1	16570652	-	3UTR	protein_coding	Ube2w	-1	-3	0.333333	0
chr1	16570660	-	3UTR	protein_coding	Ube2w	-1	-3	0.333333	0
chr1	16570662	-	3UTR	protein_coding	Ube2w	-1	-3	0.333333	0
chr1	16571001	-	3UTR	protein_coding	Ube2w	-3	-3	0.333333	0
chr1	16643269	-	3UTR	protein_coding	Tceb1	-1	-5	0.714286	0
chr1	16643272	-	3UTR	protein_coding	Tceb1	-1	-5	0.714286	0
chr1	16643275	-	3UTR	protein_coding	Tceb1	-1	-5	0.714286	0
chr1	16643279	-	3UTR	protein_coding	Tceb1	-1	-5	0.714286	0
chr1	16643280	-	3UTR	protein_coding	Tceb1	-1	-5	0.714286	0
chr1	16677486	+	3UTR	protein_coding	Tmem70	1	5	0.565217	0
chr1	16677488	+	3UTR	protein_coding	Tmem70	1	5	0.565217	0
chr1	16677489	+	3UTR	protein_coding	Tmem70	1	5	0.565217	0
chr1	16677490	+	3UTR	protein_coding	Tmem70	1	6	0.130435	0
chr1	16677496	+	3UTR	protein_coding	Tmem70	1	6	0.130435	0
chr1	16677783	+	3UTR	protein_coding	Tmem70	1	5	0.565217	0
chr1	16677787	+	3UTR	protein_coding	Tmem70	1	5	0.565217	0
chr1	16677790	+	3UTR	protein_coding	Tmem70	1	5	0.565217	0
chr1	16677791	+	3UTR	protein_coding	Tmem70	1	5	0.565217	0
chr1	16677802	+	3UTR	protein_coding	Tmem70	1	8	0.0434783	0
chr1	16677809	+	3UTR	protein_coding	Tmem70	1	5	0.565217	0
chr1	16677813	+	3UTR	protein_coding	Tmem70	1	5	0.565217	0
chr1	16677817	+	3UTR	protein_coding	Tmem70	2	5	0.565217	0
chr1	20803050	-	3UTR	protein_coding	Mcm3	-1	-9	0.428571	0
chr1	20803052	-	3UTR	protein_coding	Mcm3	-1	-9	0.428571	0
chr1	20803053	-	3UTR	protein_coding	Mcm3	-1	-9	0.428571	0
chr1	20803055	-	3UTR	protein_coding	Mcm3	-1	-9	0.428571	0
chr1	20803056	-	3UTR	protein_coding	Mcm3	-2	-9	0.428571	0
chr1	20803057	-	3UTR	protein_coding	Mcm3	-1	-9	0.428571	0
chr1	20803062	-	3UTR	protein_coding	Mcm3	-1	-10	0.0952381	0
chr1	20803064	-	3UTR	protein_coding	Mcm3	-1	-10	0.0952381	0
chr1	20803076	-	3UTR	protein_coding	Mcm3	-1	-9	0.428571	0
chr1	20803080	-	3UTR	protein_coding	Mcm3	-1	-7	0.619048	0
chr1	20803082	-	3UTR	protein_coding	Mcm3	-1	-7	0.619048	0
chr1	20803086	-	3UTR	protein_coding	Mcm3	-2	-7	0.619048	0
chr1	20803090	-	3UTR	protein_coding	Mcm3	-2	-8	0.47619	0
chr1	23369707	-	3UTR	protein_coding	Ogfrl1	-1	-3	0.176471	0
chr1	23369708	-	3UTR	protein_coding	Ogfrl1	-1	-3	0.176471	0
chr1	23369709	-	3UTR	protein_coding	Ogfrl1	-1	-3	0.176471	0
chr1	23995994	-	3UTR	protein_coding	1110058L19Rik	-1	-4	0.4	0
chr1	23995997	-	3UTR	protein_coding	1110058L19Rik	-2	-5	0.2	0
chr1	23996001	-	3UTR	protein_coding	1110058L19Rik	-1	-5	0.2	0
chr1	23996010	-	3UTR	protein_coding	1110058L19Rik	-1	-4	0.4	0
chr1	24762806	+	3UTR	protein_coding	Lmbrd1	1	3	0.1875	0
chr1	24762872	+	3UTR	protein_coding	Lmbrd1	1	3	0.1875	0
chr1	24762880	+	3UTR	protein_coding	Lmbrd1	2	3	0.1875	0
chr1	30803573	-	3UTR	protein_coding	Phf3	-2	-3	0.105263	0
chr1	30803576	-	3UTR	protein_coding	Phf3	-1	-3	0.105263	0
chr1	33453864	-	3UTR	protein_coding	Prim2	-1	-3	0.75	0
chr1	33453869	-	3UTR	protein_coding	Prim2	-1	-3	0.75	0
chr1	33453875	-	3UTR	protein_coding	Prim2	-1	-4	0.25	0
chr1	33453887	-	3UTR	protein_coding	Prim2	-1	-2	1	0
chr1	33745512	-	3UTR	protein_coding	Bag2	-1	-5	0.6	0
chr1	33745513	-	3UTR	protein_coding	Bag2	-1	-5	0.6	0
chr1	33745520	-	3UTR	protein_coding	Bag2	-1	-11	0.52	0
chr1	33745523	-	3UTR	protein_coding	Bag2	-1	-18	0.44	0
chr1	33745525	-	3UTR	protein_coding	Bag2	-1	-22	0.28	0
chr1	33745530	-	3UTR	protein_coding	Bag2	-2	-21	0.36	0
chr1	33745532	-	3UTR	protein_coding	Bag2	-3	-23	0.16	0
chr1	33745534	-	3UTR	protein_coding	Bag2	-1	-23	0.16	0
chr1	33745536	-	3UTR	protein_coding	Bag2	-5	-23	0.16	0
chr1	33745537	-	3UTR	protein_coding	Bag2	-2	-23	0.16	0
chr1	33745539	-	3UTR	protein_coding	Bag2	-1	-22	0.28	0
chr1	33745540	-	3UTR	protein_coding	Bag2	-3	-22	0.28	0
chr1	33745542	-	3UTR	protein_coding	Bag2	-1	-21	0.36	0
chr1	33745547	-	3UTR	protein_coding	Bag2	-2	-19	0.4	0
chr1	33745550	-	3UTR	protein_coding	Bag2	-1	-15	0.48	0
chr1	33761931	-	3UTR	protein_coding	Zfp451	-1	-4	0.0493827	0
chr1	33761934	-	3UTR	protein_coding	Zfp451	-1	-4	0.0493827	0
chr1	33761935	-	3UTR	protein_coding	Zfp451	-1	-4	0.0493827	0
chr1	33761938	-	3UTR	protein_coding	Zfp451	-1	-4	0.0493827	0
chr1	34308009	+	3UTR	protein_coding	Dst	1	6	0.681818	0
chr1	34308010	+	3UTR	protein_coding	Dst	1	6	0.681818	0
chr1	34308012	+	3UTR	protein_coding	Dst	1	6	0.681818	0
chr1	34308019	+	3UTR	protein_coding	Dst	2	6	0.681818	0
chr1	34308022	+	3UTR	protein_coding	Dst	1	6	0.681818	0
chr1	34308558	+	3UTR	protein_coding	Dst	1	3	0.727273	0
chr1	34308565	+	3UTR	protein_coding	Dst	1	6	0.681818	0
chr1	34308566	+	3UTR	protein_coding	Dst	1	7	0.409091	0
chr1	34308577	+	3UTR	protein_coding	Dst	1	12	0.136364	0
chr1	34308578	+	3UTR	protein_coding	Dst	1	12	0.136364	0
chr1	34308580	+	3UTR	protein_coding	Dst	1	12	0.136364	0
chr1	34308581	+	3UTR	protein_coding	Dst	1	11	0.181818	0
chr1	34308582	+	3UTR	protein_coding	Dst	3	10	0.363636	0
chr1	34308584	+	3UTR	protein_coding	Dst	1	10	0.363636	0
chr1	34308586	+	3UTR	protein_coding	Dst	1	10	0.363636	0
chr1	34308587	+	3UTR	protein_coding	Dst	1	10	0.363636	0
chr1	34436733	-	3UTR	protein_coding	Ccdc115	-1	-5	0.555556	0
chr1	34436734	-	3UTR	protein_coding	Ccdc115	-1	-5	0.555556	0
chr1	34436738	-	3UTR	protein_coding	Ccdc115	-1	-6	0.222222	0
chr1	34436741	-	3UTR	protein_coding	Ccdc115	-1	-6	0.222222	0
chr1	34436752	-	3UTR	protein_coding	Ccdc115	-2	-5	0.555556	0
chr1	34444930	+	3UTR	protein_coding	Imp4	1	4	0.363636	0
chr1	34444932	+	3UTR	protein_coding	Imp4	1	4	0.363636	0
chr1	34444934	+	3UTR	protein_coding	Imp4	1	4	0.363636	0
chr1	34444937	+	3UTR	protein_coding	Imp4	1	4	0.363636	0
chr1	34473723	+	3UTR	protein_coding	Ptpn18	2	4	0.666667	0
chr1	34473724	+	3UTR	protein_coding	Ptpn18	2	4	0.666667	0
chr1	34813342	-	3UTR	protein_coding	Fam168b	-2	-4	0.16	0
chr1	34813345	-	3UTR	protein_coding	Fam168b	-1	-4	0.16	0
chr1	34813351	-	3UTR	protein_coding	Fam168b	-1	-4	0.16	0
chr1	34813479	-	3UTR	protein_coding	Fam168b	-1	-5	0.02	0
chr1	34813487	-	3UTR	protein_coding	Fam168b	-1	-4	0.16	0
chr1	34813488	-	3UTR	protein_coding	Fam168b	-1	-4	0.16	0
chr1	34813489	-	3UTR	protein_coding	Fam168b	-1	-4	0.16	0
chr1	34814368	-	3UTR	protein_coding	Fam168b	-1	-4	0.16	0
chr1	34877122	+	3UTR	protein_coding	Plekhb2	1	4	0.172414	0
chr1	34877137	+	3UTR	protein_coding	Plekhb2	1	6	0.0344828	0
chr1	34877138	+	3UTR	protein_coding	Plekhb2	1	5	0.137931	0
chr1	34877143	+	3UTR	protein_coding	Plekhb2	2	5	0.137931	0
chr1	34877146	+	3UTR	protein_coding	Plekhb2	1	5	0.137931	0
chr1	36106284	+	3UTR	protein_coding	Hs6st1	1	5	0.290323	0
chr1	36106285	+	3UTR	protein_coding	Hs6st1	1	5	0.290323	0
chr1	36106286	+	3UTR	protein_coding	Hs6st1	2	5	0.290323	0
chr1	36106299	+	3UTR	protein_coding	Hs6st1	1	12	0.0322581	0
chr1	36106303	+	3UTR	protein_coding	Hs6st1	1	8	0.193548	0
chr1	36106308	+	3UTR	protein_coding	Hs6st1	1	8	0.193548	0
chr1	36106309	+	3UTR	protein_coding	Hs6st1	2	8	0.193548	0
chr1	36106310	+	3UTR	protein_coding	Hs6st1	2	8	0.193548	0
chr1	36106311	+	3UTR	protein_coding	Hs6st1	1	8	0.193548	0
chr1	36143455	-	3UTR	protein_coding	Uggt1	-1	-2	0.5	0
chr1	36143469	-	3UTR	protein_coding	Uggt1	-1	-2	0.5	0
chr1	36508562	+	3UTR	protein_coding	Cnnm4	1	2	0.5	0
chr1	36508567	+	3UTR	protein_coding	Cnnm4	1	2	0.5	0
chr1	36693348	+	3UTR	protein_coding	Cox5b	1	5	1	0
chr1	36693353	+	3UTR	protein_coding	Cox5b	1	5	1	0
chr1	36693354	+	3UTR	protein_coding	Cox5b	1	5	1	0
chr1	36693355	+	3UTR	protein_coding	Cox5b	1	5	1	0
chr1	36693356	+	3UTR	protein_coding	Cox5b	1	5	1	0
chr1	36699257	-	3UTR	protein_coding	Actr1b	-1	-3	0.375	0
chr1	36699262	-	3UTR	protein_coding	Actr1b	-1	-3	0.375	0
chr1	36699263	-	3UTR	protein_coding	Actr1b	-1	-3	0.375	0
chr1	36792462	-	3UTR	protein_coding	Tmem131	-1	-3	0.272727	0
chr1	36792464	-	3UTR	protein_coding	Tmem131	-1	-3	0.272727	0
chr1	36792465	-	3UTR	protein_coding	Tmem131	-1	-3	0.272727	0
chr1	37410588	+	3UTR	protein_coding	Inpp4a	1	4	0.470588	0
chr1	37410592	+	3UTR	protein_coding	Inpp4a	2	5	0.176471	0
chr1	37410597	+	3UTR	protein_coding	Inpp4a	1	6	0.0588235	0
chr1	37410604	+	3UTR	protein_coding	Inpp4a	1	5	0.176471	0
chr1	37410612	+	3UTR	protein_coding	Inpp4a	1	3	0.529412	0
chr1	37410639	+	3UTR	protein_coding	Inpp4a	1	4	0.470588	0
chr1	37410643	+	3UTR	protein_coding	Inpp4a	1	4	0.470588	0
chr1	37410645	+	3UTR	protein_coding	Inpp4a	1	4	0.470588	0
chr1	37410646	+	3UTR	protein_coding	Inpp4a	1	4	0.470588	0
chr1	37418248	-	3UTR	protein_coding	Coa5	-1	-6	0.0769231	0
chr1	37418251	-	3UTR	protein_coding	Coa5	-2	-6	0.0769231	0
chr1	37418253	-	3UTR	protein_coding	Coa5	-1	-6	0.0769231	0
chr1	37418256	-	3UTR	protein_coding	Coa5	-1	-6	0.0769231	0
chr1	37418257	-	3UTR	protein_coding	Coa5	-1	-6	0.0769231	0
chr1	37418627	-	3UTR	protein_coding	Coa5	-2	-5	0.166667	0
chr1	37418629	-	3UTR	protein_coding	Coa5	-1	-5	0.166667	0
chr1	37418631	-	3UTR	protein_coding	Coa5	-1	-5	0.166667	0
chr1	37418634	-	3UTR	protein_coding	Coa5	-1	-5	0.166667	0
chr1	37418675	-	3UTR	protein_coding	Coa5	-2	-6	0.0769231	0
chr1	37418677	-	3UTR	protein_coding	Coa5	-1	-5	0.166667	0
chr1	37418679	-	3UTR	protein_coding	Coa5	-1	-5	0.166667	0
chr1	37418680	-	3UTR	protein_coding	Coa5	-1	-5	0.166667	0
chr1	37438917	+	3UTR	protein_coding	Unc50	1	3	0.25	0
chr1	37439493	-	3UTR	protein_coding	Mgat4a	-1	-4	0.2	0
chr1	37439494	-	3UTR	protein_coding	Mgat4a	-1	-3	0.266667	0
chr1	37439497	-	3UTR	protein_coding	Mgat4a	-1	-3	0.266667	0
chr1	37444180	-	3UTR	protein_coding	Mgat4a	-1	-5	0.166667	0
chr1	37444184	-	3UTR	protein_coding	Mgat4a	-1	-6	0.1	0
chr1	37444186	-	3UTR	protein_coding	Mgat4a	-2	-6	0.1	0
chr1	37444193	-	3UTR	protein_coding	Mgat4a	-1	-6	0.1	0
chr1	37444197	-	3UTR	protein_coding	Mgat4a	-1	-5	0.166667	0
chr1	37985359	-	3UTR	protein_coding	Txndc9	-2	-3	0.47619	0
chr1	37985371	-	3UTR	protein_coding	Txndc9	-1	-6	0.047619	0
chr1	37985375	-	3UTR	protein_coding	Txndc9	-1	-4	0.333333	0
chr1	37985379	-	3UTR	protein_coding	Txndc9	-1	-5	0.142857	0
chr1	37985383	-	3UTR	protein_coding	Txndc9	-1	-5	0.142857	0
chr1	37985391	-	3UTR	protein_coding	Txndc9	-1	-4	0.333333	0
chr1	37985553	-	3UTR	protein_coding	Txndc9	-1	-3	0.47619	0
chr1	37985556	-	3UTR	protein_coding	Txndc9	-1	-4	0.333333	0
chr1	37985567	-	3UTR	protein_coding	Txndc9	-1	-4	0.333333	0
chr1	37985569	-	3UTR	protein_coding	Txndc9	-1	-3	0.47619	0
chr1	38051746	+	3UTR	protein_coding	Eif5b	1	2	0.666667	0
chr1	38051755	+	3UTR	protein_coding	Eif5b	1	2	0.666667	0
chr1	38051919	+	3UTR	protein_coding	Eif5b	1	2	0.666667	0
chr1	38051925	+	3UTR	protein_coding	Eif5b	1	2	0.666667	0
chr1	38052831	-	3UTR	protein_coding	Rev1	-1	-3	0.727273	0
chr1	38052836	-	3UTR	protein_coding	Rev1	-2	-3	0.727273	0
chr1	38052854	-	3UTR	protein_coding	Rev1	-1	-3	0.727273	0
chr1	38052855	-	3UTR	protein_coding	Rev1	-1	-4	0.454545	0
chr1	38052860	-	3UTR	protein_coding	Rev1	-1	-6	0.0909091	0
chr1	38052870	-	3UTR	protein_coding	Rev1	-1	-5	0.181818	0
chr1	38052873	-	3UTR	protein_coding	Rev1	-1	-4	0.454545	0
chr1	38052874	-	3UTR	protein_coding	Rev1	-1	-4	0.454545	0
chr1	38996328	+	3UTR	protein_coding	Pdcl3	1	4	0.214286	0
chr1	38996335	+	3UTR	protein_coding	Pdcl3	1	4	0.214286	0
chr1	38996411	+	3UTR	protein_coding	Pdcl3	2	4	0.214286	0
chr1	39371736	+	3UTR	protein_coding	Rpl31	1	6	0.454545	0
chr1	39371737	+	3UTR	protein_coding	Rpl31	2	6	0.454545	0
chr1	39371738	+	3UTR	protein_coding	Rpl31	1	6	0.454545	0
chr1	39371741	+	3UTR	protein_coding	Rpl31	1	6	0.454545	0
chr1	39371744	+	3UTR	protein_coding	Rpl31	1	6	0.454545	0
chr1	39372231	-	3UTR	protein_coding	Tbc1d8	-1	-2	0.4	0
chr1	39372237	-	3UTR	protein_coding	Tbc1d8	-1	-2	0.4	0
chr1	39552258	-	3UTR	protein_coding	Rnf149	-1	-8	0.594595	0
chr1	39552266	-	3UTR	protein_coding	Rnf149	-2	-16	0.27027	0
chr1	39552270	-	3UTR	protein_coding	Rnf149	-1	-18	0.243243	0
chr1	39552271	-	3UTR	protein_coding	Rnf149	-2	-19	0.189189	0
chr1	39552272	-	3UTR	protein_coding	Rnf149	-1	-19	0.189189	0
chr1	39552274	-	3UTR	protein_coding	Rnf149	-3	-19	0.189189	0
chr1	39552277	-	3UTR	protein_coding	Rnf149	-1	-19	0.189189	0
chr1	39552278	-	3UTR	protein_coding	Rnf149	-1	-19	0.189189	0
chr1	39552281	-	3UTR	protein_coding	Rnf149	-4	-20	0.027027	0
chr1	39552282	-	3UTR	protein_coding	Rnf149	-2	-19	0.189189	0
chr1	39552286	-	3UTR	protein_coding	Rnf149	-1	-18	0.243243	0
chr1	39552288	-	3UTR	protein_coding	Rnf149	-1	-15	0.297297	0
chr1	39552294	-	3UTR	protein_coding	Rnf149	-1	-14	0.324324	0
chr1	39552297	-	3UTR	protein_coding	Rnf149	-1	-11	0.378378	0
chr1	39552306	-	3UTR	protein_coding	Rnf149	-1	-9	0.513514	0
chr1	39552307	-	3UTR	protein_coding	Rnf149	-1	-9	0.513514	0
chr1	39552308	-	3UTR	protein_coding	Rnf149	-1	-9	0.513514	0
chr1	39552309	-	3UTR	protein_coding	Rnf149	-1	-10	0.405405	0
chr1	39552312	-	3UTR	protein_coding	Rnf149	-1	-9	0.513514	0
chr1	39552313	-	3UTR	protein_coding	Rnf149	-1	-8	0.594595	0
chr1	39552320	-	3UTR	protein_coding	Rnf149	-1	-11	0.378378	0
chr1	39552324	-	3UTR	protein_coding	Rnf149	-1	-8	0.594595	0
chr1	39552331	-	3UTR	protein_coding	Rnf149	-1	-5	0.675676	0
chr1	39552332	-	3UTR	protein_coding	Rnf149	-1	-5	0.675676	0
chr1	39552334	-	3UTR	protein_coding	Rnf149	-1	-6	0.621622	0
chr1	39552348	-	3UTR	protein_coding	Rnf149	-1	-4	0.702703	0
chr1	40025446	+	3UTR	protein_coding	Map4k4	1	3	0.333333	0
chr1	40025448	+	3UTR	protein_coding	Map4k4	1	3	0.333333	0
chr1	40025449	+	3UTR	protein_coding	Map4k4	1	3	0.333333	0
chr1	40026252	+	3UTR	protein_coding	Map4k4	1	3	0.333333	0
chr1	40026257	+	3UTR	protein_coding	Map4k4	1	3	0.333333	0
chr1	40026266	+	3UTR	protein_coding	Map4k4	1	3	0.333333	0
chr1	40462424	+	3UTR	protein_coding	Il1rl1	1	6	0.357143	0
chr1	40462428	+	3UTR	protein_coding	Il1rl1	1	6	0.357143	0
chr1	40462430	+	3UTR	protein_coding	Il1rl1	2	6	0.357143	0
chr1	40462431	+	3UTR	protein_coding	Il1rl1	1	6	0.357143	0
chr1	40462432	+	3UTR	protein_coding	Il1rl1	1	6	0.357143	0
chr1	42905559	+	3UTR	protein_coding	Mrps9	1	2	1	0
chr1	42905560	+	3UTR	protein_coding	Mrps9	1	2	1	0
chr1	42905589	+	3UTR	protein_coding	Mrps9	1	2	1	0
chr1	42905601	+	3UTR	protein_coding	Mrps9	1	2	1	0
chr1	42905632	+	3UTR	protein_coding	Mrps9	1	4	0.428571	0
chr1	42905636	+	3UTR	protein_coding	Mrps9	2	4	0.428571	0
chr1	42905639	+	3UTR	protein_coding	Mrps9	1	4	0.428571	0
chr1	43115910	+	3UTR	protein_coding	AI597479	1	3	0.2	0
chr1	43115917	+	3UTR	protein_coding	AI597479	1	3	0.2	0
chr1	43115924	+	3UTR	protein_coding	AI597479	1	3	0.2	0
chr1	43749870	-	3UTR	protein_coding	Uxs1	-1	-3	0.5	0
chr1	43749874	-	3UTR	protein_coding	Uxs1	-2	-3	0.5	0
chr1	43749930	-	3UTR	protein_coding	Uxs1	-1	-4	0.375	0
chr1	43749934	-	3UTR	protein_coding	Uxs1	-2	-4	0.375	0
chr1	43749935	-	3UTR	protein_coding	Uxs1	-1	-4	0.375	0
chr1	43749978	-	3UTR	protein_coding	Uxs1	-1	-4	0.375	0
chr1	43749980	-	3UTR	protein_coding	Uxs1	-2	-4	0.375	0
chr1	43749981	-	3UTR	protein_coding	Uxs1	-1	-4	0.375	0
chr1	44002229	+	3UTR	protein_coding	Tpp2	1	3	0.666667	0
chr1	44002231	+	3UTR	protein_coding	Tpp2	1	3	0.666667	0
chr1	44002232	+	3UTR	protein_coding	Tpp2	1	3	0.666667	0
chr1	44002263	+	3UTR	protein_coding	Tpp2	1	3	0.666667	0
chr1	44002266	+	3UTR	protein_coding	Tpp2	2	4	0.30303	0
chr1	44002279	+	3UTR	protein_coding	Tpp2	1	4	0.30303	0
chr1	44002324	+	3UTR	protein_coding	Tpp2	1	4	0.30303	0
chr1	44002325	+	3UTR	protein_coding	Tpp2	1	4	0.30303	0
chr1	44002329	+	3UTR	protein_coding	Tpp2	1	4	0.30303	0
chr1	44002332	+	3UTR	protein_coding	Tpp2	1	4	0.30303	0
chr1	44002528	+	3UTR	protein_coding	Tpp2	2	3	0.666667	0
chr1	44002541	+	3UTR	protein_coding	Tpp2	1	3	0.666667	0
chr1	44002588	+	3UTR	protein_coding	Tpp2	1	4	0.30303	0
chr1	44002602	+	3UTR	protein_coding	Tpp2	2	3	0.666667	0
chr1	44002676	+	3UTR	protein_coding	Tpp2	1	3	0.666667	0
chr1	44002688	+	3UTR	protein_coding	Tpp2	1	4	0.30303	0
chr1	44002692	+	3UTR	protein_coding	Tpp2	1	3	0.666667	0
chr1	44002700	+	3UTR	protein_coding	Tpp2	1	3	0.666667	0
chr1	44002951	+	3UTR	protein_coding	Tpp2	1	3	0.666667	0
chr1	44002961	+	3UTR	protein_coding	Tpp2	1	4	0.30303	0
chr1	44002966	+	3UTR	protein_coding	Tpp2	1	4	0.30303	0
chr1	44002968	+	3UTR	protein_coding	Tpp2	1	3	0.666667	0
chr1	44086650	-	3UTR	protein_coding	Tex30	-1	-6	0.607143	0
chr1	44086651	-	3UTR	protein_coding	Tex30	-1	-7	0.428571	0
chr1	44086659	-	3UTR	protein_coding	Tex30	-1	-14	0.142857	0
chr1	44086660	-	3UTR	protein_coding	Tex30	-1	-14	0.142857	0
chr1	44086663	-	3UTR	protein_coding	Tex30	-1	-14	0.142857	0
chr1	44086665	-	3UTR	protein_coding	Tex30	-1	-14	0.142857	0
chr1	44086666	-	3UTR	protein_coding	Tex30	-1	-13	0.178571	0
chr1	44086667	-	3UTR	protein_coding	Tex30	-1	-12	0.357143	0
chr1	44086668	-	3UTR	protein_coding	Tex30	-2	-12	0.357143	0
chr1	44086670	-	3UTR	protein_coding	Tex30	-2	-12	0.357143	0
chr1	44086671	-	3UTR	protein_coding	Tex30	-1	-12	0.357143	0
chr1	44086674	-	3UTR	protein_coding	Tex30	-1	-12	0.357143	0
chr1	44086704	-	3UTR	protein_coding	Tex30	-1	-5	0.714286	0
chr1	44086707	-	3UTR	protein_coding	Tex30	-1	-5	0.714286	0
chr1	44086709	-	3UTR	protein_coding	Tex30	-1	-4	0.857143	0
chr1	44086715	-	3UTR	protein_coding	Tex30	-1	-5	0.714286	0
chr1	44086743	-	3UTR	protein_coding	Tex30	-1	-4	0.857143	0
chr1	44086748	-	3UTR	protein_coding	Tex30	-1	-4	0.857143	0
chr1	44086757	-	3UTR	protein_coding	Tex30	-1	-6	0.607143	0
chr1	44086762	-	3UTR	protein_coding	Tex30	-1	-7	0.428571	0
chr1	44086769	-	3UTR	protein_coding	Tex30	-1	-6	0.607143	0
chr1	44086771	-	3UTR	protein_coding	Tex30	-1	-6	0.607143	0
chr1	44086775	-	3UTR	protein_coding	Tex30	-2	-6	0.607143	0
chr1	44086787	-	3UTR	protein_coding	Tex30	-1	-4	0.857143	0
chr1	46809238	-	3UTR	protein_coding	Slc39a10	-1	-3	0.15	0
chr1	46809240	-	3UTR	protein_coding	Slc39a10	-1	-3	0.15	0
chr1	46809253	-	3UTR	protein_coding	Slc39a10	-1	-3	0.15	0
chr1	51471184	-	3UTR	protein_coding	Nabp1	-2	-5	0.0434783	0
chr1	51751018	-	3UTR	protein_coding	Myo1b	-1	-2	0.666667	0
chr1	51751027	-	3UTR	protein_coding	Myo1b	-1	-2	0.666667	0
chr1	52185327	-	3UTR	protein_coding	Gls	-1	-6	0.320261	0
chr1	52185333	-	3UTR	protein_coding	Gls	-1	-6	0.320261	0
chr1	52185336	-	3UTR	protein_coding	Gls	-1	-9	0.137255	0
chr1	52185337	-	3UTR	protein_coding	Gls	-2	-10	0.124183	0
chr1	52185342	-	3UTR	protein_coding	Gls	-1	-12	0.0915033	0
chr1	52185349	-	3UTR	protein_coding	Gls	-1	-12	0.0915033	0
chr1	52185350	-	3UTR	protein_coding	Gls	-1	-12	0.0915033	0
chr1	52185351	-	3UTR	protein_coding	Gls	-1	-12	0.0915033	0
chr1	52185352	-	3UTR	protein_coding	Gls	-1	-12	0.0915033	0
chr1	52185354	-	3UTR	protein_coding	Gls	-1	-10	0.124183	0
chr1	52185355	-	3UTR	protein_coding	Gls	-1	-10	0.124183	0
chr1	52185363	-	3UTR	protein_coding	Gls	-2	-10	0.124183	0
chr1	52185367	-	3UTR	protein_coding	Gls	-1	-7	0.24183	0
chr1	52185375	-	3UTR	protein_coding	Gls	-1	-8	0.189542	0
chr1	52185383	-	3UTR	protein_coding	Gls	-1	-7	0.24183	0
chr1	52185385	-	3UTR	protein_coding	Gls	-1	-8	0.189542	0
chr1	52185386	-	3UTR	protein_coding	Gls	-1	-8	0.189542	0
chr1	52185390	-	3UTR	protein_coding	Gls	-1	-8	0.189542	0
chr1	52185398	-	3UTR	protein_coding	Gls	-2	-9	0.137255	0
chr1	52185399	-	3UTR	protein_coding	Gls	-1	-8	0.189542	0
chr1	52185408	-	3UTR	protein_coding	Gls	-1	-7	0.24183	0
chr1	52185411	-	3UTR	protein_coding	Gls	-1	-7	0.24183	0
chr1	52185475	-	3UTR	protein_coding	Gls	-1	-5	0.398693	0
chr1	52185477	-	3UTR	protein_coding	Gls	-1	-6	0.320261	0
chr1	52185481	-	3UTR	protein_coding	Gls	-1	-8	0.189542	0
chr1	52185487	-	3UTR	protein_coding	Gls	-1	-8	0.189542	0
chr1	52185492	-	3UTR	protein_coding	Gls	-1	-7	0.24183	0
chr1	52185493	-	3UTR	protein_coding	Gls	-1	-6	0.320261	0
chr1	52185494	-	3UTR	protein_coding	Gls	-1	-6	0.320261	0
chr1	52185495	-	3UTR	protein_coding	Gls	-1	-6	0.320261	0
chr1	52186295	-	3UTR	protein_coding	Gls	-1	-5	0.398693	0
chr1	52186794	-	3UTR	protein_coding	Gls	-1	-7	0.24183	0
chr1	52186795	-	3UTR	protein_coding	Gls	-1	-7	0.24183	0
chr1	52186798	-	3UTR	protein_coding	Gls	-4	-7	0.24183	0
chr1	52186805	-	3UTR	protein_coding	Gls	-1	-8	0.189542	0
chr1	52186833	-	3UTR	protein_coding	Gls	-1	-5	0.398693	0
chr1	52186837	-	3UTR	protein_coding	Gls	-2	-6	0.320261	0
chr1	52186840	-	3UTR	protein_coding	Gls	-1	-6	0.320261	0
chr1	52186850	-	3UTR	protein_coding	Gls	-1	-6	0.320261	0
chr1	52186851	-	3UTR	protein_coding	Gls	-1	-6	0.320261	0
chr1	52186859	-	3UTR	protein_coding	Gls	-1	-5	0.398693	0
chr1	52187031	-	3UTR	protein_coding	Gls	-1	-6	0.320261	0
chr1	52187035	-	3UTR	protein_coding	Gls	-1	-10	0.124183	0
chr1	52187044	-	3UTR	protein_coding	Gls	-3	-17	0.0130719	0
chr1	52187045	-	3UTR	protein_coding	Gls	-1	-17	0.0130719	0
chr1	52187048	-	3UTR	protein_coding	Gls	-2	-16	0.0261438	0
chr1	52187049	-	3UTR	protein_coding	Gls	-2	-16	0.0261438	0
chr1	52187051	-	3UTR	protein_coding	Gls	-2	-15	0.0588235	0
chr1	52187052	-	3UTR	protein_coding	Gls	-1	-15	0.0588235	0
chr1	52187053	-	3UTR	protein_coding	Gls	-2	-15	0.0588235	0
chr1	52187054	-	3UTR	protein_coding	Gls	-1	-15	0.0588235	0
chr1	52187055	-	3UTR	protein_coding	Gls	-1	-15	0.0588235	0
chr1	52187469	-	3UTR	protein_coding	Gls	-1	-6	0.320261	0
chr1	52187472	-	3UTR	protein_coding	Gls	-2	-5	0.398693	0
chr1	52187475	-	3UTR	protein_coding	Gls	-1	-5	0.398693	0
chr1	52187478	-	3UTR	protein_coding	Gls	-1	-5	0.398693	0
chr1	52187535	-	3UTR	protein_coding	Gls	-1	-5	0.398693	0
chr1	52187538	-	3UTR	protein_coding	Gls	-1	-5	0.398693	0
chr1	52187540	-	3UTR	protein_coding	Gls	-1	-5	0.398693	0
chr1	52187541	-	3UTR	protein_coding	Gls	-1	-5	0.398693	0
chr1	52187548	-	3UTR	protein_coding	Gls	-1	-5	0.398693	0
chr1	52458919	-	3UTR	protein_coding	Nab1	-1	-3	0.157895	0
chr1	52458931	-	3UTR	protein_coding	Nab1	-1	-3	0.157895	0
chr1	52458935	-	3UTR	protein_coding	Nab1	-1	-3	0.157895	0
chr1	52656750	-	3UTR	protein_coding	Mfsd6	-2	-3	0.357143	0
chr1	52656753	-	3UTR	protein_coding	Mfsd6	-1	-3	0.357143	0
chr1	52657909	-	3UTR	protein_coding	Mfsd6	-1	-4	0.214286	0
chr1	52657911	-	3UTR	protein_coding	Mfsd6	-2	-4	0.214286	0
chr1	52657914	-	3UTR	protein_coding	Mfsd6	-1	-4	0.214286	0
chr1	53756209	-	3UTR	protein_coding	Stk17b	-1	-11	0.0217391	0
chr1	53756211	-	3UTR	protein_coding	Stk17b	-2	-10	0.173913	0
chr1	53756212	-	3UTR	protein_coding	Stk17b	-1	-10	0.173913	0
chr1	53756213	-	3UTR	protein_coding	Stk17b	-2	-10	0.173913	0
chr1	53756214	-	3UTR	protein_coding	Stk17b	-1	-10	0.173913	0
chr1	53756215	-	3UTR	protein_coding	Stk17b	-1	-10	0.173913	0
chr1	53756216	-	3UTR	protein_coding	Stk17b	-1	-10	0.173913	0
chr1	53756221	-	3UTR	protein_coding	Stk17b	-1	-10	0.173913	0
chr1	53756281	-	3UTR	protein_coding	Stk17b	-1	-4	0.413043	0
chr1	53756290	-	3UTR	protein_coding	Stk17b	-1	-4	0.413043	0
chr1	53756291	-	3UTR	protein_coding	Stk17b	-2	-4	0.413043	0
chr1	53757286	-	3UTR	protein_coding	Stk17b	-2	-5	0.347826	0
chr1	53757288	-	3UTR	protein_coding	Stk17b	-1	-5	0.347826	0
chr1	53757290	-	3UTR	protein_coding	Stk17b	-1	-5	0.347826	0
chr1	53757293	-	3UTR	protein_coding	Stk17b	-1	-5	0.347826	0
chr1	53757398	-	3UTR	protein_coding	Stk17b	-1	-6	0.26087	0
chr1	53757402	-	3UTR	protein_coding	Stk17b	-2	-6	0.26087	0
chr1	53757405	-	3UTR	protein_coding	Stk17b	-1	-6	0.26087	0
chr1	53757406	-	3UTR	protein_coding	Stk17b	-2	-6	0.26087	0
chr1	54647855	-	3UTR	protein_coding	Ankrd44	-1	-3	0.382353	0
chr1	54647868	-	3UTR	protein_coding	Ankrd44	-1	-4	0.264706	0
chr1	54647872	-	3UTR	protein_coding	Ankrd44	-1	-3	0.382353	0
chr1	54647874	-	3UTR	protein_coding	Ankrd44	-1	-3	0.382353	0
chr1	54647901	-	3UTR	protein_coding	Ankrd44	-1	-3	0.382353	0
chr1	54647933	-	3UTR	protein_coding	Ankrd44	-1	-6	0.205882	0
chr1	54647934	-	3UTR	protein_coding	Ankrd44	-1	-6	0.205882	0
chr1	54647936	-	3UTR	protein_coding	Ankrd44	-1	-6	0.205882	0
chr1	54647938	-	3UTR	protein_coding	Ankrd44	-1	-8	0.0882353	0
chr1	54647939	-	3UTR	protein_coding	Ankrd44	-1	-8	0.0882353	0
chr1	54647942	-	3UTR	protein_coding	Ankrd44	-1	-8	0.0882353	0
chr1	54647952	-	3UTR	protein_coding	Ankrd44	-2	-6	0.205882	0
chr1	54647960	-	3UTR	protein_coding	Ankrd44	-1	-4	0.264706	0
chr1	54985228	-	3UTR	protein_coding	Sf3b1	-1	-4	0.4	0
chr1	54985230	-	3UTR	protein_coding	Sf3b1	-1	-4	0.4	0
chr1	54985231	-	3UTR	protein_coding	Sf3b1	-1	-4	0.4	0
chr1	54985242	-	3UTR	protein_coding	Sf3b1	-1	-5	0.28	0
chr1	54987067	-	3UTR	protein_coding	Sf3b1	-1	-3	0.52	0
chr1	54987070	-	3UTR	protein_coding	Sf3b1	-1	-3	0.52	0
chr1	54987072	-	3UTR	protein_coding	Sf3b1	-1	-3	0.52	0
chr1	54987108	-	3UTR	protein_coding	Sf3b1	-1	-6	0.24	0
chr1	54987109	-	3UTR	protein_coding	Sf3b1	-1	-6	0.24	0
chr1	54987110	-	3UTR	protein_coding	Sf3b1	-1	-6	0.24	0
chr1	54987113	-	3UTR	protein_coding	Sf3b1	-1	-6	0.24	0
chr1	54987114	-	3UTR	protein_coding	Sf3b1	-1	-6	0.24	0
chr1	54987115	-	3UTR	protein_coding	Sf3b1	-1	-6	0.24	0
chr1	55072190	+	3UTR	protein_coding	Coq10b	1	5	0.272727	0
chr1	55072196	+	3UTR	protein_coding	Coq10b	1	6	0.181818	0
chr1	55072197	+	3UTR	protein_coding	Coq10b	1	6	0.181818	0
chr1	55072201	+	3UTR	protein_coding	Coq10b	1	6	0.181818	0
chr1	55072203	+	3UTR	protein_coding	Coq10b	1	6	0.181818	0
chr1	55072209	+	3UTR	protein_coding	Coq10b	1	5	0.272727	0
chr1	55077999	-	3UTR	protein_coding	Hspd1	-1	-5	0.9	0
chr1	55078007	-	3UTR	protein_coding	Hspd1	-1	-5	0.9	0
chr1	55078009	-	3UTR	protein_coding	Hspd1	-1	-5	0.9	0
chr1	55078010	-	3UTR	protein_coding	Hspd1	-1	-5	0.9	0
chr1	55078012	-	3UTR	protein_coding	Hspd1	-1	-5	0.9	0
chr1	55078142	-	3UTR	protein_coding	Hspd1	-1	-4	1	0
chr1	55078150	-	3UTR	protein_coding	Hspd1	-1	-6	0.3	0
chr1	55078154	-	3UTR	protein_coding	Hspd1	-1	-6	0.3	0
chr1	55078156	-	3UTR	protein_coding	Hspd1	-1	-6	0.3	0
chr1	55078165	-	3UTR	protein_coding	Hspd1	-2	-5	0.9	0
chr1	55091196	+	3UTR	protein_coding	Hspe1	1	9	0.875	0
chr1	55091202	+	3UTR	protein_coding	Hspe1	1	11	0.125	0
chr1	55091209	+	3UTR	protein_coding	Hspe1	3	10	0.5	0
chr1	55091210	+	3UTR	protein_coding	Hspe1	1	10	0.5	0
chr1	55091211	+	3UTR	protein_coding	Hspe1	2	10	0.5	0
chr1	55091212	+	3UTR	protein_coding	Hspe1	1	9	0.875	0
chr1	55091215	+	3UTR	protein_coding	Hspe1	1	9	0.875	0
chr1	57415821	+	3UTR	protein_coding	9430016H08Rik	2	6	0.714286	0
chr1	57415822	+	3UTR	protein_coding	9430016H08Rik	1	6	0.714286	0
chr1	57415826	+	3UTR	protein_coding	9430016H08Rik	1	6	0.714286	0
chr1	57415828	+	3UTR	protein_coding	9430016H08Rik	1	7	0.285714	0
chr1	57415829	+	3UTR	protein_coding	9430016H08Rik	1	7	0.285714	0
chr1	57415843	+	3UTR	protein_coding	9430016H08Rik	1	3	0.857143	0
chr1	58025841	+	3UTR	protein_coding	Sgol2	1	4	0.352941	0
chr1	58025844	+	3UTR	protein_coding	Sgol2	1	4	0.352941	0
chr1	58025856	+	3UTR	protein_coding	Sgol2	2	7	0.0588235	0
chr1	58025865	+	3UTR	protein_coding	Sgol2	1	5	0.235294	0
chr1	58025866	+	3UTR	protein_coding	Sgol2	1	5	0.235294	0
chr1	58025869	+	3UTR	protein_coding	Sgol2	1	5	0.235294	0
chr1	58406082	+	3UTR	protein_coding	Bzw1	1	11	0.291667	0
chr1	58406086	+	3UTR	protein_coding	Bzw1	1	11	0.291667	0
chr1	58406089	+	3UTR	protein_coding	Bzw1	1	11	0.291667	0
chr1	58406091	+	3UTR	protein_coding	Bzw1	1	11	0.291667	0
chr1	58406092	+	3UTR	protein_coding	Bzw1	1	11	0.291667	0
chr1	58406093	+	3UTR	protein_coding	Bzw1	1	11	0.291667	0
chr1	58406095	+	3UTR	protein_coding	Bzw1	5	11	0.291667	0
chr1	58406508	+	3UTR	protein_coding	Bzw1	1	6	0.541667	0
chr1	58406517	+	3UTR	protein_coding	Bzw1	1	7	0.458333	0
chr1	58406520	+	3UTR	protein_coding	Bzw1	1	7	0.458333	0
chr1	58406521	+	3UTR	protein_coding	Bzw1	1	7	0.458333	0
chr1	58406523	+	3UTR	protein_coding	Bzw1	2	7	0.458333	0
chr1	58406524	+	3UTR	protein_coding	Bzw1	1	6	0.541667	0
chr1	58463982	-	3UTR	protein_coding	Orc2	-1	-4	0.25	0
chr1	58463983	-	3UTR	protein_coding	Orc2	-2	-4	0.25	0
chr1	58463995	-	3UTR	protein_coding	Orc2	-1	-4	0.25	0
chr1	58522989	-	3UTR	protein_coding	Fam126b	-1	-4	0.190476	0
chr1	58522993	-	3UTR	protein_coding	Fam126b	-1	-4	0.190476	0
chr1	58522994	-	3UTR	protein_coding	Fam126b	-1	-4	0.190476	0
chr1	58522996	-	3UTR	protein_coding	Fam126b	-1	-4	0.190476	0
chr1	58755179	+	3UTR	protein_coding	Cflar	1	9	0.399083	0
chr1	58755191	+	3UTR	protein_coding	Cflar	1	35	0.169725	0
chr1	58755192	+	3UTR	protein_coding	Cflar	3	37	0.165138	0
chr1	58755194	+	3UTR	protein_coding	Cflar	2	40	0.155963	0
chr1	58755195	+	3UTR	protein_coding	Cflar	1	41	0.151376	0
chr1	58755196	+	3UTR	protein_coding	Cflar	1	41	0.151376	0
chr1	58755197	+	3UTR	protein_coding	Cflar	5	41	0.151376	0
chr1	58755198	+	3UTR	protein_coding	Cflar	2	41	0.151376	0
chr1	58755199	+	3UTR	protein_coding	Cflar	1	41	0.151376	0
chr1	58755203	+	3UTR	protein_coding	Cflar	7	42	0.114679	0
chr1	58755204	+	3UTR	protein_coding	Cflar	3	44	0.0779817	0
chr1	58755205	+	3UTR	protein_coding	Cflar	3	45	0.0550459	0
chr1	58755206	+	3UTR	protein_coding	Cflar	5	45	0.0550459	0
chr1	58755207	+	3UTR	protein_coding	Cflar	2	44	0.0779817	0
chr1	58755208	+	3UTR	protein_coding	Cflar	2	43	0.0963303	0
chr1	58755209	+	3UTR	protein_coding	Cflar	1	43	0.0963303	0
chr1	58755210	+	3UTR	protein_coding	Cflar	2	42	0.114679	0
chr1	58755218	+	3UTR	protein_coding	Cflar	1	32	0.174312	0
chr1	58755219	+	3UTR	protein_coding	Cflar	2	25	0.183486	0
chr1	58755220	+	3UTR	protein_coding	Cflar	1	22	0.206422	0
chr1	58755223	+	3UTR	protein_coding	Cflar	2	14	0.307339	0
chr1	58755225	+	3UTR	protein_coding	Cflar	1	11	0.366972	0
chr1	58755237	+	3UTR	protein_coding	Cflar	2	8	0.408257	0
chr1	58755248	+	3UTR	protein_coding	Cflar	1	11	0.366972	0
chr1	58755250	+	3UTR	protein_coding	Cflar	1	12	0.353211	0
chr1	58755251	+	3UTR	protein_coding	Cflar	1	13	0.321101	0
chr1	58755255	+	3UTR	protein_coding	Cflar	2	12	0.353211	0
chr1	58755256	+	3UTR	protein_coding	Cflar	2	12	0.353211	0
chr1	58755257	+	3UTR	protein_coding	Cflar	1	12	0.353211	0
chr1	58755259	+	3UTR	protein_coding	Cflar	1	12	0.353211	0
chr1	58755265	+	3UTR	protein_coding	Cflar	1	13	0.321101	0
chr1	58755266	+	3UTR	protein_coding	Cflar	1	12	0.353211	0
chr1	58755268	+	3UTR	protein_coding	Cflar	1	11	0.366972	0
chr1	58755276	+	3UTR	protein_coding	Cflar	1	6	0.472477	0
chr1	58755279	+	3UTR	protein_coding	Cflar	1	6	0.472477	0
chr1	58755452	+	3UTR	protein_coding	Cflar	1	6	0.472477	0
chr1	58757458	+	3UTR	protein_coding	Cflar	2	9	0.399083	0
chr1	58757461	+	3UTR	protein_coding	Cflar	1	9	0.399083	0
chr1	58757465	+	3UTR	protein_coding	Cflar	1	9	0.399083	0
chr1	58757467	+	3UTR	protein_coding	Cflar	2	9	0.399083	0
chr1	58757469	+	3UTR	protein_coding	Cflar	1	9	0.399083	0
chr1	58757471	+	3UTR	protein_coding	Cflar	2	9	0.399083	0
chr1	58757531	+	3UTR	protein_coding	Cflar	1	6	0.472477	0
chr1	58757534	+	3UTR	protein_coding	Cflar	1	6	0.472477	0
chr1	58757535	+	3UTR	protein_coding	Cflar	1	6	0.472477	0
chr1	58757544	+	3UTR	protein_coding	Cflar	1	6	0.472477	0
chr1	58757545	+	3UTR	protein_coding	Cflar	1	6	0.472477	0
chr1	58757546	+	3UTR	protein_coding	Cflar	1	6	0.472477	0
chr1	58757704	+	3UTR	protein_coding	Cflar	1	6	0.472477	0
chr1	58757805	+	3UTR	protein_coding	Cflar	1	6	0.472477	0
chr1	58757810	+	3UTR	protein_coding	Cflar	1	7	0.417431	0
chr1	58757813	+	3UTR	protein_coding	Cflar	1	16	0.293578	0
chr1	58757818	+	3UTR	protein_coding	Cflar	1	19	0.243119	0
chr1	58757819	+	3UTR	protein_coding	Cflar	1	20	0.229358	0
chr1	58757825	+	3UTR	protein_coding	Cflar	1	21	0.211009	0
chr1	58757826	+	3UTR	protein_coding	Cflar	1	20	0.229358	0
chr1	58757827	+	3UTR	protein_coding	Cflar	6	20	0.229358	0
chr1	58757828	+	3UTR	protein_coding	Cflar	2	20	0.229358	0
chr1	58757829	+	3UTR	protein_coding	Cflar	1	19	0.243119	0
chr1	58757830	+	3UTR	protein_coding	Cflar	1	19	0.243119	0
chr1	58757832	+	3UTR	protein_coding	Cflar	2	22	0.206422	0
chr1	58757834	+	3UTR	protein_coding	Cflar	1	23	0.192661	0
chr1	58757838	+	3UTR	protein_coding	Cflar	1	22	0.206422	0
chr1	58757840	+	3UTR	protein_coding	Cflar	1	23	0.192661	0
chr1	58757846	+	3UTR	protein_coding	Cflar	1	16	0.293578	0
chr1	58757847	+	3UTR	protein_coding	Cflar	2	18	0.247706	0
chr1	58757849	+	3UTR	protein_coding	Cflar	2	17	0.261468	0
chr1	58757854	+	3UTR	protein_coding	Cflar	1	17	0.261468	0
chr1	58757859	+	3UTR	protein_coding	Cflar	3	16	0.293578	0
chr1	58757860	+	3UTR	protein_coding	Cflar	1	16	0.293578	0
chr1	58757861	+	3UTR	protein_coding	Cflar	1	16	0.293578	0
chr1	58757862	+	3UTR	protein_coding	Cflar	2	15	0.302752	0
chr1	58757863	+	3UTR	protein_coding	Cflar	1	13	0.321101	0
chr1	58757865	+	3UTR	protein_coding	Cflar	1	12	0.353211	0
chr1	58757868	+	3UTR	protein_coding	Cflar	1	16	0.293578	0
chr1	58757880	+	3UTR	protein_coding	Cflar	1	41	0.151376	0
chr1	58757882	+	3UTR	protein_coding	Cflar	2	41	0.151376	0
chr1	58757883	+	3UTR	protein_coding	Cflar	2	42	0.114679	0
chr1	58757884	+	3UTR	protein_coding	Cflar	5	41	0.151376	0
chr1	58757886	+	3UTR	protein_coding	Cflar	1	43	0.0963303	0
chr1	58757887	+	3UTR	protein_coding	Cflar	1	45	0.0550459	0
chr1	58757888	+	3UTR	protein_coding	Cflar	1	46	0.0412844	0
chr1	58757890	+	3UTR	protein_coding	Cflar	3	48	0.0366972	0
chr1	58757891	+	3UTR	protein_coding	Cflar	10	49	0.0321101	0
chr1	58757892	+	3UTR	protein_coding	Cflar	4	49	0.0321101	0
chr1	58757893	+	3UTR	protein_coding	Cflar	1	52	0.0183486	0
chr1	58757894	+	3UTR	protein_coding	Cflar	5	52	0.0183486	0
chr1	58757895	+	3UTR	protein_coding	Cflar	3	52	0.0183486	0
chr1	58757897	+	3UTR	protein_coding	Cflar	1	52	0.0183486	0
chr1	58757898	+	3UTR	protein_coding	Cflar	1	50	0.0229358	0
chr1	58757900	+	3UTR	protein_coding	Cflar	1	44	0.0779817	0
chr1	58757901	+	3UTR	protein_coding	Cflar	1	44	0.0779817	0
chr1	58757902	+	3UTR	protein_coding	Cflar	2	44	0.0779817	0
chr1	58757903	+	3UTR	protein_coding	Cflar	1	43	0.0963303	0
chr1	58757905	+	3UTR	protein_coding	Cflar	2	42	0.114679	0
chr1	58757906	+	3UTR	protein_coding	Cflar	1	39	0.16055	0
chr1	58757908	+	3UTR	protein_coding	Cflar	3	25	0.183486	0
chr1	58757911	+	3UTR	protein_coding	Cflar	1	17	0.261468	0
chr1	58757915	+	3UTR	protein_coding	Cflar	1	16	0.293578	0
chr1	58757917	+	3UTR	protein_coding	Cflar	1	15	0.302752	0
chr1	58757926	+	3UTR	protein_coding	Cflar	1	8	0.408257	0
chr1	58757929	+	3UTR	protein_coding	Cflar	1	7	0.417431	0
chr1	58757932	+	3UTR	protein_coding	Cflar	1	6	0.472477	0
chr1	58846812	+	3UTR	protein_coding	Casp8	2	24	0.454545	0
chr1	58846813	+	3UTR	protein_coding	Casp8	3	24	0.454545	0
chr1	58846814	+	3UTR	protein_coding	Casp8	1	24	0.454545	0
chr1	58846815	+	3UTR	protein_coding	Casp8	2	24	0.454545	0
chr1	58846817	+	3UTR	protein_coding	Casp8	4	24	0.454545	0
chr1	58846820	+	3UTR	protein_coding	Casp8	3	25	0.227273	0
chr1	58846821	+	3UTR	protein_coding	Casp8	4	26	0.181818	0
chr1	58846822	+	3UTR	protein_coding	Casp8	3	26	0.181818	0
chr1	58846823	+	3UTR	protein_coding	Casp8	1	26	0.181818	0
chr1	58846826	+	3UTR	protein_coding	Casp8	1	26	0.181818	0
chr1	58846835	+	3UTR	protein_coding	Casp8	1	15	0.5	0
chr1	58846836	+	3UTR	protein_coding	Casp8	1	13	0.545455	0
chr1	58846849	+	3UTR	protein_coding	Casp8	1	6	0.636364	0
chr1	58846851	+	3UTR	protein_coding	Casp8	1	5	0.727273	0
chr1	58846853	+	3UTR	protein_coding	Casp8	1	4	0.863636	0
chr1	58846864	+	3UTR	protein_coding	Casp8	1	7	0.590909	0
chr1	58846873	+	3UTR	protein_coding	Casp8	1	4	0.863636	0
chr1	58846874	+	3UTR	protein_coding	Casp8	1	4	0.863636	0
chr1	58846877	+	3UTR	protein_coding	Casp8	1	5	0.727273	0
chr1	58902544	-	3UTR	protein_coding	Trak2	-1	-3	0.294118	0
chr1	58902545	-	3UTR	protein_coding	Trak2	-2	-3	0.294118	0
chr1	58902601	-	3UTR	protein_coding	Trak2	-1	-7	0.176471	0
chr1	58902605	-	3UTR	protein_coding	Trak2	-1	-7	0.176471	0
chr1	58902608	-	3UTR	protein_coding	Trak2	-2	-7	0.176471	0
chr1	58902611	-	3UTR	protein_coding	Trak2	-1	-8	0.0882353	0
chr1	58902613	-	3UTR	protein_coding	Trak2	-1	-8	0.0882353	0
chr1	58902616	-	3UTR	protein_coding	Trak2	-1	-8	0.0882353	0
chr1	58902626	-	3UTR	protein_coding	Trak2	-1	-4	0.205882	0
chr1	58902860	-	3UTR	protein_coding	Trak2	-1	-3	0.294118	0
chr1	59639968	-	3UTR	protein_coding	Sumo1	-1	-3	1	0
chr1	59639970	-	3UTR	protein_coding	Sumo1	-1	-3	1	0
chr1	59639972	-	3UTR	protein_coding	Sumo1	-1	-3	1	0
chr1	59711431	+	3UTR	protein_coding	Nop58	1	5	0.538462	0
chr1	59711438	+	3UTR	protein_coding	Nop58	1	6	0.384615	0
chr1	59711441	+	3UTR	protein_coding	Nop58	1	6	0.384615	0
chr1	59711446	+	3UTR	protein_coding	Nop58	1	7	0.0769231	0
chr1	59711449	+	3UTR	protein_coding	Nop58	1	6	0.384615	0
chr1	59711450	+	3UTR	protein_coding	Nop58	1	6	0.384615	0
chr1	59711459	+	3UTR	protein_coding	Nop58	1	5	0.538462	0
chr1	59983062	+	3UTR	protein_coding	Fam117b	1	3	0.09375	0
chr1	59983065	+	3UTR	protein_coding	Fam117b	1	3	0.09375	0
chr1	59983075	+	3UTR	protein_coding	Fam117b	1	3	0.09375	0
chr1	60478497	+	3UTR	protein_coding	Abi2	1	3	0.285714	0
chr1	60478498	+	3UTR	protein_coding	Abi2	1	3	0.285714	0
chr1	60478507	+	3UTR	protein_coding	Abi2	1	3	0.285714	0
chr1	60478879	+	3UTR	protein_coding	Abi2	1	8	0.119048	0
chr1	60478881	+	3UTR	protein_coding	Abi2	1	8	0.119048	0
chr1	60478882	+	3UTR	protein_coding	Abi2	2	9	0.0714286	0
chr1	60478883	+	3UTR	protein_coding	Abi2	3	9	0.0714286	0
chr1	60478886	+	3UTR	protein_coding	Abi2	1	9	0.0714286	0
chr1	60478897	+	3UTR	protein_coding	Abi2	1	7	0.142857	0
chr1	60479281	+	3UTR	protein_coding	Abi2	1	4	0.190476	0
chr1	60479287	+	3UTR	protein_coding	Abi2	1	3	0.285714	0
chr1	60479291	+	3UTR	protein_coding	Abi2	1	4	0.190476	0
chr1	60771531	+	3UTR	protein_coding	Cd28	1	3	0.423077	0
chr1	60771533	+	3UTR	protein_coding	Cd28	1	3	0.423077	0
chr1	60771541	+	3UTR	protein_coding	Cd28	1	3	0.423077	0
chr1	60773207	+	3UTR	protein_coding	Cd28	1	7	0.269231	0
chr1	60773210	+	3UTR	protein_coding	Cd28	1	7	0.269231	0
chr1	60773212	+	3UTR	protein_coding	Cd28	1	8	0.153846	0
chr1	60773214	+	3UTR	protein_coding	Cd28	1	9	0.115385	0
chr1	60773215	+	3UTR	protein_coding	Cd28	1	9	0.115385	0
chr1	60773216	+	3UTR	protein_coding	Cd28	2	9	0.115385	0
chr1	60773226	+	3UTR	protein_coding	Cd28	1	7	0.269231	0
chr1	60773229	+	3UTR	protein_coding	Cd28	1	6	0.307692	0
chr1	62796197	+	3UTR	protein_coding	Nrp2	1	3	0.453125	0
chr1	62796202	+	3UTR	protein_coding	Nrp2	1	3	0.453125	0
chr1	62796206	+	3UTR	protein_coding	Nrp2	1	3	0.453125	0
chr1	62815980	+	3UTR	protein_coding	Nrp2	2	10	0.109375	0
chr1	62815984	+	3UTR	protein_coding	Nrp2	1	10	0.109375	0
chr1	62815988	+	3UTR	protein_coding	Nrp2	1	11	0.078125	0
chr1	62815989	+	3UTR	protein_coding	Nrp2	1	11	0.078125	0
chr1	62815990	+	3UTR	protein_coding	Nrp2	2	11	0.078125	0
chr1	62815992	+	3UTR	protein_coding	Nrp2	1	11	0.078125	0
chr1	62815994	+	3UTR	protein_coding	Nrp2	2	11	0.078125	0
chr1	62816001	+	3UTR	protein_coding	Nrp2	1	8	0.140625	0
chr1	62816298	+	3UTR	protein_coding	Nrp2	1	3	0.453125	0
chr1	62816299	+	3UTR	protein_coding	Nrp2	1	3	0.453125	0
chr1	62816305	+	3UTR	protein_coding	Nrp2	1	4	0.359375	0
chr1	62817635	+	3UTR	protein_coding	Nrp2	1	6	0.25	0
chr1	62817637	+	3UTR	protein_coding	Nrp2	1	6	0.25	0
chr1	62817639	+	3UTR	protein_coding	Nrp2	1	6	0.25	0
chr1	62817643	+	3UTR	protein_coding	Nrp2	1	6	0.25	0
chr1	62817645	+	3UTR	protein_coding	Nrp2	1	7	0.171875	0
chr1	62817647	+	3UTR	protein_coding	Nrp2	1	7	0.171875	0
chr1	62817659	+	3UTR	protein_coding	Nrp2	1	3	0.453125	0
chr1	62818631	+	3UTR	protein_coding	Nrp2	1	5	0.3125	0
chr1	62818633	+	3UTR	protein_coding	Nrp2	1	5	0.3125	0
chr1	62818637	+	3UTR	protein_coding	Nrp2	1	5	0.3125	0
chr1	62818638	+	3UTR	protein_coding	Nrp2	1	6	0.25	0
chr1	62818642	+	3UTR	protein_coding	Nrp2	1	8	0.140625	0
chr1	62818653	+	3UTR	protein_coding	Nrp2	1	5	0.3125	0
chr1	62818655	+	3UTR	protein_coding	Nrp2	1	4	0.359375	0
chr1	62818656	+	3UTR	protein_coding	Nrp2	1	4	0.359375	0
chr1	63047928	-	3UTR	protein_coding	Ino80d	-1	-3	0.178571	0
chr1	63047937	-	3UTR	protein_coding	Ino80d	-1	-3	0.178571	0
chr1	63047941	-	3UTR	protein_coding	Ino80d	-1	-3	0.178571	0
chr1	63048846	-	3UTR	protein_coding	Ino80d	-1	-4	0.125	0
chr1	63048851	-	3UTR	protein_coding	Ino80d	-1	-4	0.125	0
chr1	63048854	-	3UTR	protein_coding	Ino80d	-1	-4	0.125	0
chr1	63048855	-	3UTR	protein_coding	Ino80d	-1	-4	0.125	0
chr1	63050600	-	3UTR	protein_coding	Ino80d	-1	-4	0.125	0
chr1	63050601	-	3UTR	protein_coding	Ino80d	-2	-4	0.125	0
chr1	63050610	-	3UTR	protein_coding	Ino80d	-1	-4	0.125	0
chr1	63143653	-	3UTR	protein_coding	Ndufs1	-1	-4	0.828571	0
chr1	63143655	-	3UTR	protein_coding	Ndufs1	-1	-4	0.828571	0
chr1	63143668	-	3UTR	protein_coding	Ndufs1	-2	-9	0.457143	0
chr1	63143672	-	3UTR	protein_coding	Ndufs1	-1	-7	0.6	0
chr1	63143674	-	3UTR	protein_coding	Ndufs1	-1	-7	0.6	0
chr1	63143675	-	3UTR	protein_coding	Ndufs1	-1	-7	0.6	0
chr1	63143681	-	3UTR	protein_coding	Ndufs1	-1	-8	0.514286	0
chr1	63143682	-	3UTR	protein_coding	Ndufs1	-1	-8	0.514286	0
chr1	63143709	-	3UTR	protein_coding	Ndufs1	-1	-11	0.4	0
chr1	63143711	-	3UTR	protein_coding	Ndufs1	-1	-11	0.4	0
chr1	63143712	-	3UTR	protein_coding	Ndufs1	-1	-12	0.342857	0
chr1	63143715	-	3UTR	protein_coding	Ndufs1	-1	-19	0.228571	0
chr1	63143716	-	3UTR	protein_coding	Ndufs1	-1	-19	0.228571	0
chr1	63143718	-	3UTR	protein_coding	Ndufs1	-1	-19	0.228571	0
chr1	63143722	-	3UTR	protein_coding	Ndufs1	-4	-21	0.0571429	0
chr1	63143723	-	3UTR	protein_coding	Ndufs1	-1	-21	0.0571429	0
chr1	63143727	-	3UTR	protein_coding	Ndufs1	-1	-20	0.114286	0
chr1	63143728	-	3UTR	protein_coding	Ndufs1	-1	-19	0.228571	0
chr1	63143730	-	3UTR	protein_coding	Ndufs1	-6	-20	0.114286	0
chr1	63143735	-	3UTR	protein_coding	Ndufs1	-1	-17	0.285714	0
chr1	63143736	-	3UTR	protein_coding	Ndufs1	-1	-17	0.285714	0
chr1	63143741	-	3UTR	protein_coding	Ndufs1	-1	-12	0.342857	0
chr1	63143745	-	3UTR	protein_coding	Ndufs1	-1	-10	0.428571	0
chr1	63143764	-	3UTR	protein_coding	Ndufs1	-1	-6	0.771429	0
chr1	63143765	-	3UTR	protein_coding	Ndufs1	-1	-6	0.771429	0
chr1	63143767	-	3UTR	protein_coding	Ndufs1	-1	-6	0.771429	0
chr1	63143768	-	3UTR	protein_coding	Ndufs1	-1	-6	0.771429	0
chr1	63143769	-	3UTR	protein_coding	Ndufs1	-1	-6	0.771429	0
chr1	63143771	-	3UTR	protein_coding	Ndufs1	-1	-6	0.771429	0
chr1	63179612	+	3UTR	protein_coding	Eef1b2	1	6	0.714286	0
chr1	63179613	+	3UTR	protein_coding	Eef1b2	2	6	0.714286	0
chr1	63179614	+	3UTR	protein_coding	Eef1b2	1	6	0.714286	0
chr1	63179615	+	3UTR	protein_coding	Eef1b2	1	6	0.714286	0
chr1	63179616	+	3UTR	protein_coding	Eef1b2	1	6	0.714286	0
chr1	64029554	-	3UTR	protein_coding	Klf7	-1	-4	0.0681818	0
chr1	64029555	-	3UTR	protein_coding	Klf7	-2	-4	0.0681818	0
chr1	64029565	-	3UTR	protein_coding	Klf7	-1	-5	0.0227273	0
chr1	64029577	-	3UTR	protein_coding	Klf7	-1	-3	0.340909	0
chr1	64029604	-	3UTR	protein_coding	Klf7	-2	-3	0.340909	0
chr1	64029618	-	3UTR	protein_coding	Klf7	-1	-3	0.340909	0
chr1	64029639	-	3UTR	protein_coding	Klf7	-1	-3	0.340909	0
chr1	64029640	-	3UTR	protein_coding	Klf7	-1	-3	0.340909	0
chr1	64029645	-	3UTR	protein_coding	Klf7	-1	-3	0.340909	0
chr1	64029730	-	3UTR	protein_coding	Klf7	-1	-3	0.340909	0
chr1	64029735	-	3UTR	protein_coding	Klf7	-1	-3	0.340909	0
chr1	64031707	-	3UTR	protein_coding	Klf7	-1	-3	0.340909	0
chr1	64031716	-	3UTR	protein_coding	Klf7	-1	-3	0.340909	0
chr1	64031728	-	3UTR	protein_coding	Klf7	-1	-3	0.340909	0
chr1	64031740	-	3UTR	protein_coding	Klf7	-1	-3	0.340909	0
chr1	64731167	-	3UTR	protein_coding	Fzd5	-1	-4	0.285714	0
chr1	64731168	-	3UTR	protein_coding	Fzd5	-1	-4	0.285714	0
chr1	64731170	-	3UTR	protein_coding	Fzd5	-1	-4	0.285714	0
chr1	64731172	-	3UTR	protein_coding	Fzd5	-1	-4	0.285714	0
chr1	64789184	-	3UTR	protein_coding	Plekhm3	-1	-4	0.513514	0
chr1	64789198	-	3UTR	protein_coding	Plekhm3	-1	-6	0.432432	0
chr1	64789199	-	3UTR	protein_coding	Plekhm3	-1	-6	0.432432	0
chr1	64789203	-	3UTR	protein_coding	Plekhm3	-2	-5	0.472973	0
chr1	64789212	-	3UTR	protein_coding	Plekhm3	-1	-5	0.472973	0
chr1	64789280	-	3UTR	protein_coding	Plekhm3	-1	-7	0.310811	0
chr1	64789283	-	3UTR	protein_coding	Plekhm3	-2	-6	0.432432	0
chr1	64789285	-	3UTR	protein_coding	Plekhm3	-1	-6	0.432432	0
chr1	64789287	-	3UTR	protein_coding	Plekhm3	-1	-6	0.432432	0
chr1	64789294	-	3UTR	protein_coding	Plekhm3	-1	-6	0.432432	0
chr1	64792973	-	3UTR	protein_coding	Plekhm3	-1	-3	0.608108	0
chr1	64792976	-	3UTR	protein_coding	Plekhm3	-2	-3	0.608108	0
chr1	64793798	-	3UTR	protein_coding	Plekhm3	-1	-3	0.608108	0
chr1	64793808	-	3UTR	protein_coding	Plekhm3	-1	-3	0.608108	0
chr1	64793823	-	3UTR	protein_coding	Plekhm3	-1	-3	0.608108	0
chr1	64793831	-	3UTR	protein_coding	Plekhm3	-1	-6	0.432432	0
chr1	64793841	-	3UTR	protein_coding	Plekhm3	-1	-13	0.135135	0
chr1	64793842	-	3UTR	protein_coding	Plekhm3	-1	-13	0.135135	0
chr1	64793844	-	3UTR	protein_coding	Plekhm3	-1	-13	0.135135	0
chr1	64793846	-	3UTR	protein_coding	Plekhm3	-1	-13	0.135135	0
chr1	64793847	-	3UTR	protein_coding	Plekhm3	-1	-13	0.135135	0
chr1	64793848	-	3UTR	protein_coding	Plekhm3	-1	-13	0.135135	0
chr1	64793850	-	3UTR	protein_coding	Plekhm3	-3	-14	0.0405405	0
chr1	64793851	-	3UTR	protein_coding	Plekhm3	-2	-15	0.027027	0
chr1	64793854	-	3UTR	protein_coding	Plekhm3	-1	-15	0.027027	0
chr1	64793862	-	3UTR	protein_coding	Plekhm3	-1	-13	0.135135	0
chr1	64793864	-	3UTR	protein_coding	Plekhm3	-1	-11	0.256757	0
chr1	64793866	-	3UTR	protein_coding	Plekhm3	-1	-8	0.297297	0
chr1	64793875	-	3UTR	protein_coding	Plekhm3	-1	-6	0.432432	0
chr1	64793876	-	3UTR	protein_coding	Plekhm3	-1	-6	0.432432	0
chr1	64793885	-	3UTR	protein_coding	Plekhm3	-1	-5	0.472973	0
chr1	64793896	-	3UTR	protein_coding	Plekhm3	-1	-4	0.513514	0
chr1	64793900	-	3UTR	protein_coding	Plekhm3	-1	-4	0.513514	0
chr1	64793905	-	3UTR	protein_coding	Plekhm3	-1	-3	0.608108	0
chr1	64794921	-	3UTR	protein_coding	Plekhm3	-1	-9	0.283784	0
chr1	64794926	-	3UTR	protein_coding	Plekhm3	-1	-11	0.256757	0
chr1	64794927	-	3UTR	protein_coding	Plekhm3	-2	-11	0.256757	0
chr1	64794930	-	3UTR	protein_coding	Plekhm3	-1	-12	0.189189	0
chr1	64794932	-	3UTR	protein_coding	Plekhm3	-2	-12	0.189189	0
chr1	64794935	-	3UTR	protein_coding	Plekhm3	-1	-12	0.189189	0
chr1	64794936	-	3UTR	protein_coding	Plekhm3	-1	-12	0.189189	0
chr1	64794939	-	3UTR	protein_coding	Plekhm3	-1	-11	0.256757	0
chr1	64794940	-	3UTR	protein_coding	Plekhm3	-1	-11	0.256757	0
chr1	64794943	-	3UTR	protein_coding	Plekhm3	-1	-9	0.283784	0
chr1	64794957	-	3UTR	protein_coding	Plekhm3	-1	-3	0.608108	0
chr1	65158645	-	3UTR	protein_coding	Idh1	-1	-6	0.469388	0
chr1	65158647	-	3UTR	protein_coding	Idh1	-1	-6	0.469388	0
chr1	65158649	-	3UTR	protein_coding	Idh1	-1	-6	0.469388	0
chr1	65158650	-	3UTR	protein_coding	Idh1	-1	-6	0.469388	0
chr1	65158654	-	3UTR	protein_coding	Idh1	-1	-7	0.244898	0
chr1	65158656	-	3UTR	protein_coding	Idh1	-1	-7	0.244898	0
chr1	65158666	-	3UTR	protein_coding	Idh1	-1	-4	0.673469	0
chr1	65158711	-	3UTR	protein_coding	Idh1	-1	-4	0.673469	0
chr1	65158725	-	3UTR	protein_coding	Idh1	-1	-4	0.673469	0
chr1	65158726	-	3UTR	protein_coding	Idh1	-1	-4	0.673469	0
chr1	65159193	-	3UTR	protein_coding	Idh1	-1	-6	0.469388	0
chr1	65159200	-	3UTR	protein_coding	Idh1	-1	-5	0.530612	0
chr1	65159201	-	3UTR	protein_coding	Idh1	-1	-5	0.530612	0
chr1	65159207	-	3UTR	protein_coding	Idh1	-1	-5	0.530612	0
chr1	65159213	-	3UTR	protein_coding	Idh1	-1	-4	0.673469	0
chr1	65159241	-	3UTR	protein_coding	Idh1	-1	-11	0.204082	0
chr1	65159246	-	3UTR	protein_coding	Idh1	-1	-12	0.163265	0
chr1	65159247	-	3UTR	protein_coding	Idh1	-1	-12	0.163265	0
chr1	65159248	-	3UTR	protein_coding	Idh1	-2	-12	0.163265	0
chr1	65159249	-	3UTR	protein_coding	Idh1	-1	-12	0.163265	0
chr1	65159250	-	3UTR	protein_coding	Idh1	-1	-12	0.163265	0
chr1	65159251	-	3UTR	protein_coding	Idh1	-1	-12	0.163265	0
chr1	65159255	-	3UTR	protein_coding	Idh1	-1	-12	0.163265	0
chr1	65159256	-	3UTR	protein_coding	Idh1	-2	-12	0.163265	0
chr1	65159257	-	3UTR	protein_coding	Idh1	-1	-11	0.204082	0
chr1	65159302	-	3UTR	protein_coding	Idh1	-1	-4	0.673469	0
chr1	65159305	-	3UTR	protein_coding	Idh1	-1	-4	0.673469	0
chr1	65159387	-	3UTR	protein_coding	Idh1	-1	-6	0.469388	0
chr1	65159392	-	3UTR	protein_coding	Idh1	-1	-6	0.469388	0
chr1	65159394	-	3UTR	protein_coding	Idh1	-1	-6	0.469388	0
chr1	65159399	-	3UTR	protein_coding	Idh1	-1	-6	0.469388	0
chr1	65159400	-	3UTR	protein_coding	Idh1	-1	-6	0.469388	0
chr1	65159401	-	3UTR	protein_coding	Idh1	-1	-6	0.469388	0
chr1	66718368	+	3UTR	protein_coding	Rpe	1	3	0.5	0
chr1	66718383	+	3UTR	protein_coding	Rpe	2	6	0.25	0
chr1	66718384	+	3UTR	protein_coding	Rpe	1	5	0.375	0
chr1	66718397	+	3UTR	protein_coding	Rpe	1	5	0.375	0
chr1	66718398	+	3UTR	protein_coding	Rpe	1	5	0.375	0
chr1	66719131	+	3UTR	protein_coding	Rpe	1	6	0.25	0
chr1	66719133	+	3UTR	protein_coding	Rpe	1	6	0.25	0
chr1	66719135	+	3UTR	protein_coding	Rpe	2	6	0.25	0
chr1	66719142	+	3UTR	protein_coding	Rpe	1	8	0.0833333	0
chr1	66719144	+	3UTR	protein_coding	Rpe	1	8	0.0833333	0
chr1	66719151	+	3UTR	protein_coding	Rpe	1	4	0.458333	0
chr1	66719156	+	3UTR	protein_coding	Rpe	1	4	0.458333	0
chr1	66831328	-	3UTR	protein_coding	Acadl	-1	-3	0.0909091	0
chr1	71028313	-	3UTR	protein_coding	Bard1	-1	-5	0.361702	0
chr1	71028322	-	3UTR	protein_coding	Bard1	-1	-5	0.361702	0
chr1	71028323	-	3UTR	protein_coding	Bard1	-2	-5	0.361702	0
chr1	71028327	-	3UTR	protein_coding	Bard1	-1	-5	0.361702	0
chr1	71029512	-	3UTR	protein_coding	Bard1	-1	-3	0.553191	0
chr1	71029520	-	3UTR	protein_coding	Bard1	-1	-3	0.553191	0
chr1	71029522	-	3UTR	protein_coding	Bard1	-1	-3	0.553191	0
chr1	71029756	-	3UTR	protein_coding	Bard1	-1	-5	0.361702	0
chr1	71029762	-	3UTR	protein_coding	Bard1	-2	-6	0.255319	0
chr1	71029764	-	3UTR	protein_coding	Bard1	-1	-6	0.255319	0
chr1	71029766	-	3UTR	protein_coding	Bard1	-1	-6	0.255319	0
chr1	71029773	-	3UTR	protein_coding	Bard1	-1	-6	0.255319	0
chr1	71029785	-	3UTR	protein_coding	Bard1	-1	-4	0.382979	0
chr1	71029796	-	3UTR	protein_coding	Bard1	-1	-3	0.553191	0
chr1	71029797	-	3UTR	protein_coding	Bard1	-1	-3	0.553191	0
chr1	71029902	-	3UTR	protein_coding	Bard1	-1	-7	0.170213	0
chr1	71029903	-	3UTR	protein_coding	Bard1	-1	-8	0.12766	0
chr1	71029914	-	3UTR	protein_coding	Bard1	-1	-9	0.0851064	0
chr1	71029915	-	3UTR	protein_coding	Bard1	-1	-9	0.0851064	0
chr1	71029916	-	3UTR	protein_coding	Bard1	-2	-9	0.0851064	0
chr1	71029917	-	3UTR	protein_coding	Bard1	-1	-9	0.0851064	0
chr1	71029918	-	3UTR	protein_coding	Bard1	-1	-8	0.12766	0
chr1	71029919	-	3UTR	protein_coding	Bard1	-1	-7	0.170213	0
chr1	71030097	-	3UTR	protein_coding	Bard1	-1	-3	0.553191	0
chr1	71030098	-	3UTR	protein_coding	Bard1	-1	-3	0.553191	0
chr1	71030112	-	3UTR	protein_coding	Bard1	-1	-3	0.553191	0
chr1	71578750	+	3UTR	protein_coding	Atic	1	3	0.533333	0
chr1	71578751	+	3UTR	protein_coding	Atic	1	3	0.533333	0
chr1	71578753	+	3UTR	protein_coding	Atic	1	3	0.533333	0
chr1	71578804	+	3UTR	protein_coding	Atic	1	3	0.533333	0
chr1	71578816	+	3UTR	protein_coding	Atic	1	4	0.266667	0
chr1	71578824	+	3UTR	protein_coding	Atic	1	3	0.533333	0
chr1	71578825	+	3UTR	protein_coding	Atic	1	3	0.533333	0
chr1	71579142	+	3UTR	protein_coding	Atic	1	5	0.233333	0
chr1	71579151	+	3UTR	protein_coding	Atic	1	7	0.133333	0
chr1	71579155	+	3UTR	protein_coding	Atic	1	7	0.133333	0
chr1	71579156	+	3UTR	protein_coding	Atic	1	7	0.133333	0
chr1	71579157	+	3UTR	protein_coding	Atic	1	7	0.133333	0
chr1	71579163	+	3UTR	protein_coding	Atic	1	6	0.2	0
chr1	71579164	+	3UTR	protein_coding	Atic	1	6	0.2	0
chr1	71579346	+	3UTR	protein_coding	Atic	1	3	0.533333	0
chr1	71579361	+	3UTR	protein_coding	Atic	1	3	0.533333	0
chr1	72713611	+	3UTR	protein_coding	Rpl37a	1	8	0.5	0
chr1	72713612	+	3UTR	protein_coding	Rpl37a	1	8	0.5	0
chr1	72713617	+	3UTR	protein_coding	Rpl37a	1	8	0.5	0
chr1	72713618	+	3UTR	protein_coding	Rpl37a	2	8	0.5	0
chr1	72713619	+	3UTR	protein_coding	Rpl37a	1	8	0.5	0
chr1	72713620	+	3UTR	protein_coding	Rpl37a	1	8	0.5	0
chr1	72713626	+	3UTR	protein_coding	Rpl37a	1	8	0.5	0
chr1	74267931	+	3UTR	protein_coding	Arpc2	1	4	0.893333	0
chr1	74267973	+	3UTR	protein_coding	Arpc2	1	9	0.826667	0
chr1	74267985	+	3UTR	protein_coding	Arpc2	1	11	0.813333	0
chr1	74267986	+	3UTR	protein_coding	Arpc2	2	11	0.813333	0
chr1	74267987	+	3UTR	protein_coding	Arpc2	3	11	0.813333	0
chr1	74267988	+	3UTR	protein_coding	Arpc2	2	12	0.746667	0
chr1	74267989	+	3UTR	protein_coding	Arpc2	1	11	0.813333	0
chr1	74267990	+	3UTR	protein_coding	Arpc2	1	11	0.813333	0
chr1	74268003	+	3UTR	protein_coding	Arpc2	1	6	0.853333	0
chr1	74268020	+	3UTR	protein_coding	Arpc2	1	23	0.346667	0
chr1	74268029	+	3UTR	protein_coding	Arpc2	5	33	0.146667	0
chr1	74268030	+	3UTR	protein_coding	Arpc2	4	35	0.12	0
chr1	74268031	+	3UTR	protein_coding	Arpc2	2	35	0.12	0
chr1	74268032	+	3UTR	protein_coding	Arpc2	2	35	0.12	0
chr1	74268033	+	3UTR	protein_coding	Arpc2	2	35	0.12	0
chr1	74268035	+	3UTR	protein_coding	Arpc2	6	35	0.12	0
chr1	74268036	+	3UTR	protein_coding	Arpc2	7	34	0.133333	0
chr1	74268037	+	3UTR	protein_coding	Arpc2	1	35	0.12	0
chr1	74268038	+	3UTR	protein_coding	Arpc2	2	36	0.04	0
chr1	74268044	+	3UTR	protein_coding	Arpc2	1	44	0.0133333	0
chr1	74268045	+	3UTR	protein_coding	Arpc2	2	40	0.0266667	0
chr1	74268052	+	3UTR	protein_coding	Arpc2	1	18	0.466667	0
chr1	74268053	+	3UTR	protein_coding	Arpc2	1	17	0.56	0
chr1	74268054	+	3UTR	protein_coding	Arpc2	1	15	0.706667	0
chr1	74268055	+	3UTR	protein_coding	Arpc2	1	16	0.653333	0
chr1	74268056	+	3UTR	protein_coding	Arpc2	1	16	0.653333	0
chr1	74268058	+	3UTR	protein_coding	Arpc2	2	16	0.653333	0
chr1	74268059	+	3UTR	protein_coding	Arpc2	3	16	0.653333	0
chr1	74268060	+	3UTR	protein_coding	Arpc2	1	15	0.706667	0
chr1	74268065	+	3UTR	protein_coding	Arpc2	1	14	0.733333	0
chr1	74268070	+	3UTR	protein_coding	Arpc2	1	14	0.733333	0
chr1	74268079	+	3UTR	protein_coding	Arpc2	1	16	0.653333	0
chr1	74268083	+	3UTR	protein_coding	Arpc2	2	16	0.653333	0
chr1	74268085	+	3UTR	protein_coding	Arpc2	1	16	0.653333	0
chr1	74268086	+	3UTR	protein_coding	Arpc2	2	15	0.706667	0
chr1	74268087	+	3UTR	protein_coding	Arpc2	2	15	0.706667	0
chr1	74268088	+	3UTR	protein_coding	Arpc2	1	17	0.56	0
chr1	74268089	+	3UTR	protein_coding	Arpc2	1	17	0.56	0
chr1	74268090	+	3UTR	protein_coding	Arpc2	1	17	0.56	0
chr1	74268091	+	3UTR	protein_coding	Arpc2	1	22	0.4	0
chr1	74268092	+	3UTR	protein_coding	Arpc2	1	24	0.32	0
chr1	74268094	+	3UTR	protein_coding	Arpc2	1	25	0.306667	0
chr1	74268098	+	3UTR	protein_coding	Arpc2	1	25	0.306667	0
chr1	74268103	+	3UTR	protein_coding	Arpc2	2	20	0.44	0
chr1	74268106	+	3UTR	protein_coding	Arpc2	5	17	0.56	0
chr1	74268107	+	3UTR	protein_coding	Arpc2	2	17	0.56	0
chr1	74268109	+	3UTR	protein_coding	Arpc2	1	19	0.453333	0
chr1	74268112	+	3UTR	protein_coding	Arpc2	1	22	0.4	0
chr1	74268115	+	3UTR	protein_coding	Arpc2	1	22	0.4	0
chr1	74268117	+	3UTR	protein_coding	Arpc2	1	23	0.346667	0
chr1	74268122	+	3UTR	protein_coding	Arpc2	1	29	0.16	0
chr1	74268123	+	3UTR	protein_coding	Arpc2	1	27	0.253333	0
chr1	74268124	+	3UTR	protein_coding	Arpc2	2	27	0.253333	0
chr1	74268125	+	3UTR	protein_coding	Arpc2	2	26	0.28	0
chr1	74268126	+	3UTR	protein_coding	Arpc2	2	27	0.253333	0
chr1	74268130	+	3UTR	protein_coding	Arpc2	1	28	0.173333	0
chr1	74268132	+	3UTR	protein_coding	Arpc2	1	27	0.253333	0
chr1	74268133	+	3UTR	protein_coding	Arpc2	3	26	0.28	0
chr1	74268136	+	3UTR	protein_coding	Arpc2	4	27	0.253333	0
chr1	74268137	+	3UTR	protein_coding	Arpc2	6	27	0.253333	0
chr1	74268141	+	3UTR	protein_coding	Arpc2	1	22	0.4	0
chr1	74268144	+	3UTR	protein_coding	Arpc2	1	20	0.44	0
chr1	74268145	+	3UTR	protein_coding	Arpc2	1	20	0.44	0
chr1	74268151	+	3UTR	protein_coding	Arpc2	1	17	0.56	0
chr1	74268153	+	3UTR	protein_coding	Arpc2	1	7	0.84	0
chr1	74268161	+	3UTR	protein_coding	Arpc2	1	5	0.88	0
chr1	74268163	+	3UTR	protein_coding	Arpc2	1	5	0.88	0
chr1	74435546	-	3UTR	protein_coding	Usp37	-1	-3	0.333333	0
chr1	74435550	-	3UTR	protein_coding	Usp37	-1	-5	0.111111	0
chr1	74435555	-	3UTR	protein_coding	Usp37	-1	-5	0.111111	0
chr1	74435565	-	3UTR	protein_coding	Usp37	-2	-5	0.111111	0
chr1	74435576	-	3UTR	protein_coding	Usp37	-1	-4	0.185185	0
chr1	74435583	-	3UTR	protein_coding	Usp37	-1	-3	0.333333	0
chr1	74437692	-	3UTR	protein_coding	Usp37	-1	-4	0.185185	0
chr1	74437702	-	3UTR	protein_coding	Usp37	-1	-3	0.333333	0
chr1	74437704	-	3UTR	protein_coding	Usp37	-1	-3	0.333333	0
chr1	74530777	+	3UTR	protein_coding	Rqcd1	1	4	0.190476	0
chr1	74530778	+	3UTR	protein_coding	Rqcd1	1	4	0.190476	0
chr1	74530781	+	3UTR	protein_coding	Rqcd1	1	4	0.190476	0
chr1	74530786	+	3UTR	protein_coding	Rqcd1	1	4	0.190476	0
chr1	78425162	-	3UTR	protein_coding	Farsb	-1	-2	0.6	0
chr1	78425172	-	3UTR	protein_coding	Farsb	-1	-3	0.2	0
chr1	78425186	-	3UTR	protein_coding	Farsb	-1	-2	0.6	0
chr1	79608460	-	3UTR	protein_coding	Ap1s3	-1	-8	0.428571	0
chr1	79608469	-	3UTR	protein_coding	Ap1s3	-3	-9	0.285714	0
chr1	79608472	-	3UTR	protein_coding	Ap1s3	-1	-9	0.285714	0
chr1	79608473	-	3UTR	protein_coding	Ap1s3	-1	-9	0.285714	0
chr1	79608475	-	3UTR	protein_coding	Ap1s3	-2	-9	0.285714	0
chr1	79608476	-	3UTR	protein_coding	Ap1s3	-1	-8	0.428571	0
chr1	79781344	+	3UTR	protein_coding	Mrpl44	1	6	0.571429	0
chr1	79781354	+	3UTR	protein_coding	Mrpl44	1	10	0.142857	0
chr1	79781359	+	3UTR	protein_coding	Mrpl44	3	10	0.142857	0
chr1	79781362	+	3UTR	protein_coding	Mrpl44	1	9	0.428571	0
chr1	79781363	+	3UTR	protein_coding	Mrpl44	1	9	0.428571	0
chr1	79781365	+	3UTR	protein_coding	Mrpl44	1	9	0.428571	0
chr1	79781369	+	3UTR	protein_coding	Mrpl44	1	9	0.428571	0
chr1	79781372	+	3UTR	protein_coding	Mrpl44	1	8	0.5	0
chr1	80265812	-	3UTR	protein_coding	Cul3	-1	-4	0.181818	0
chr1	80265817	-	3UTR	protein_coding	Cul3	-1	-4	0.181818	0
chr1	80265818	-	3UTR	protein_coding	Cul3	-1	-4	0.181818	0
chr1	80265826	-	3UTR	protein_coding	Cul3	-1	-6	0.0454545	0
chr1	80265840	-	3UTR	protein_coding	Cul3	-1	-3	0.409091	0
chr1	80265841	-	3UTR	protein_coding	Cul3	-1	-3	0.409091	0
chr1	80266359	-	3UTR	protein_coding	Cul3	-1	-3	0.409091	0
chr1	80266360	-	3UTR	protein_coding	Cul3	-1	-3	0.409091	0
chr1	80266363	-	3UTR	protein_coding	Cul3	-1	-3	0.409091	0
chr1	80501113	-	3UTR	protein_coding	Dock10	-1	-3	0.617647	0
chr1	80501146	-	3UTR	protein_coding	Dock10	-3	-6	0.323529	0
chr1	80501152	-	3UTR	protein_coding	Dock10	-1	-7	0.264706	0
chr1	80501154	-	3UTR	protein_coding	Dock10	-1	-7	0.264706	0
chr1	80501158	-	3UTR	protein_coding	Dock10	-1	-7	0.264706	0
chr1	80501165	-	3UTR	protein_coding	Dock10	-1	-4	0.588235	0
chr1	80501224	-	3UTR	protein_coding	Dock10	-1	-4	0.588235	0
chr1	80501226	-	3UTR	protein_coding	Dock10	-1	-4	0.588235	0
chr1	80501232	-	3UTR	protein_coding	Dock10	-1	-4	0.588235	0
chr1	80501233	-	3UTR	protein_coding	Dock10	-1	-4	0.588235	0
chr1	80501256	-	3UTR	protein_coding	Dock10	-1	-4	0.588235	0
chr1	80501259	-	3UTR	protein_coding	Dock10	-1	-4	0.588235	0
chr1	80501260	-	3UTR	protein_coding	Dock10	-1	-4	0.588235	0
chr1	80501261	-	3UTR	protein_coding	Dock10	-1	-4	0.588235	0
chr1	80501592	-	3UTR	protein_coding	Dock10	-1	-6	0.323529	0
chr1	80501600	-	3UTR	protein_coding	Dock10	-1	-7	0.264706	0
chr1	80501605	-	3UTR	protein_coding	Dock10	-1	-9	0.0588235	0
chr1	80501606	-	3UTR	protein_coding	Dock10	-3	-9	0.0588235	0
chr1	80501615	-	3UTR	protein_coding	Dock10	-1	-8	0.0882353	0
chr1	80501619	-	3UTR	protein_coding	Dock10	-1	-7	0.264706	0
chr1	80501620	-	3UTR	protein_coding	Dock10	-1	-7	0.264706	0
chr1	82445168	+	3UTR	protein_coding	Rhbdd1	1	3	0.5	0
chr1	82445233	+	3UTR	protein_coding	Rhbdd1	1	3	0.5	0
chr1	82445243	+	3UTR	protein_coding	Rhbdd1	2	6	0.05	0
chr1	82445253	+	3UTR	protein_coding	Rhbdd1	1	5	0.2	0
chr1	82445254	+	3UTR	protein_coding	Rhbdd1	1	5	0.2	0
chr1	82445255	+	3UTR	protein_coding	Rhbdd1	1	5	0.2	0
chr1	82445272	+	3UTR	protein_coding	Rhbdd1	1	4	0.4	0
chr1	82445276	+	3UTR	protein_coding	Rhbdd1	1	4	0.4	0
chr1	82445281	+	3UTR	protein_coding	Rhbdd1	1	4	0.4	0
chr1	82445286	+	3UTR	protein_coding	Rhbdd1	1	4	0.4	0
chr1	82752344	+	3UTR	protein_coding	Mff	1	6	0.133333	0
chr1	82752349	+	3UTR	protein_coding	Mff	1	6	0.133333	0
chr1	82752354	+	3UTR	protein_coding	Mff	1	5	0.333333	0
chr1	82752356	+	3UTR	protein_coding	Mff	1	5	0.333333	0
chr1	82752357	+	3UTR	protein_coding	Mff	1	5	0.333333	0
chr1	82896237	+	3UTR	protein_coding	Agfg1	1	7	0.205882	0
chr1	82896243	+	3UTR	protein_coding	Agfg1	1	7	0.205882	0
chr1	82896245	+	3UTR	protein_coding	Agfg1	1	8	0.147059	0
chr1	82896246	+	3UTR	protein_coding	Agfg1	2	8	0.147059	0
chr1	82896249	+	3UTR	protein_coding	Agfg1	1	8	0.147059	0
chr1	82896251	+	3UTR	protein_coding	Agfg1	1	8	0.147059	0
chr1	82896259	+	3UTR	protein_coding	Agfg1	1	8	0.147059	0
chr1	84036406	-	3UTR	protein_coding	Pid1	-1	-3	0.403846	0
chr1	84036407	-	3UTR	protein_coding	Pid1	-1	-3	0.403846	0
chr1	84036408	-	3UTR	protein_coding	Pid1	-1	-3	0.403846	0
chr1	84036435	-	3UTR	protein_coding	Pid1	-1	-6	0.115385	0
chr1	84036437	-	3UTR	protein_coding	Pid1	-1	-6	0.115385	0
chr1	84036442	-	3UTR	protein_coding	Pid1	-1	-6	0.115385	0
chr1	84036444	-	3UTR	protein_coding	Pid1	-1	-6	0.115385	0
chr1	84036445	-	3UTR	protein_coding	Pid1	-1	-6	0.115385	0
chr1	84036447	-	3UTR	protein_coding	Pid1	-1	-6	0.115385	0
chr1	84036494	-	3UTR	protein_coding	Pid1	-2	-3	0.403846	0
chr1	84036508	-	3UTR	protein_coding	Pid1	-1	-3	0.403846	0
chr1	84036557	-	3UTR	protein_coding	Pid1	-1	-3	0.403846	0
chr1	84036627	-	3UTR	protein_coding	Pid1	-1	-3	0.403846	0
chr1	84036633	-	3UTR	protein_coding	Pid1	-1	-3	0.403846	0
chr1	84036636	-	3UTR	protein_coding	Pid1	-1	-3	0.403846	0
chr1	84037402	-	3UTR	protein_coding	Pid1	-2	-4	0.173077	0
chr1	84037407	-	3UTR	protein_coding	Pid1	-1	-4	0.173077	0
chr1	84037416	-	3UTR	protein_coding	Pid1	-1	-4	0.173077	0
chr1	84037854	-	3UTR	protein_coding	Pid1	-1	-3	0.403846	0
chr1	84037864	-	3UTR	protein_coding	Pid1	-1	-3	0.403846	0
chr1	84037865	-	3UTR	protein_coding	Pid1	-1	-3	0.403846	0
chr1	84370343	-	3UTR	protein_coding	Dner	-1	-2	0.2	0
chr1	84370354	-	3UTR	protein_coding	Dner	-1	-2	0.2	0
chr1	84723659	-	3UTR	protein_coding	Trip12	-1	-3	0.464286	0
chr1	84723662	-	3UTR	protein_coding	Trip12	-2	-3	0.464286	0
chr1	84723730	-	3UTR	protein_coding	Trip12	-1	-3	0.464286	0
chr1	84723736	-	3UTR	protein_coding	Trip12	-1	-3	0.464286	0
chr1	84723745	-	3UTR	protein_coding	Trip12	-1	-5	0.214286	0
chr1	84723755	-	3UTR	protein_coding	Trip12	-2	-4	0.285714	0
chr1	84723764	-	3UTR	protein_coding	Trip12	-1	-6	0.0357143	0
chr1	84723778	-	3UTR	protein_coding	Trip12	-3	-4	0.285714	0
chr1	84723804	-	3UTR	protein_coding	Trip12	-1	-5	0.214286	0
chr1	84723814	-	3UTR	protein_coding	Trip12	-1	-5	0.214286	0
chr1	84723818	-	3UTR	protein_coding	Trip12	-1	-5	0.214286	0
chr1	84723819	-	3UTR	protein_coding	Trip12	-2	-5	0.214286	0
chr1	84724192	-	3UTR	protein_coding	Trip12	-1	-3	0.464286	0
chr1	85849949	+	3UTR	protein_coding	Cab39	1	4	0.340426	0
chr1	85849952	+	3UTR	protein_coding	Cab39	1	4	0.340426	0
chr1	85849956	+	3UTR	protein_coding	Cab39	1	4	0.340426	0
chr1	85849961	+	3UTR	protein_coding	Cab39	1	4	0.340426	0
chr1	85850003	+	3UTR	protein_coding	Cab39	1	4	0.340426	0
chr1	85850004	+	3UTR	protein_coding	Cab39	2	5	0.0851064	0
chr1	85850018	+	3UTR	protein_coding	Cab39	1	5	0.0851064	0
chr1	85850019	+	3UTR	protein_coding	Cab39	1	4	0.340426	0
chr1	85850267	+	3UTR	protein_coding	Cab39	1	4	0.340426	0
chr1	85850278	+	3UTR	protein_coding	Cab39	1	4	0.340426	0
chr1	85850279	+	3UTR	protein_coding	Cab39	1	4	0.340426	0
chr1	85850282	+	3UTR	protein_coding	Cab39	1	4	0.340426	0
chr1	85850517	+	3UTR	protein_coding	Cab39	1	4	0.340426	0
chr1	85850528	+	3UTR	protein_coding	Cab39	1	5	0.0851064	0
chr1	85850529	+	3UTR	protein_coding	Cab39	2	5	0.0851064	0
chr1	85850539	+	3UTR	protein_coding	Cab39	1	4	0.340426	0
chr1	85908609	+	3UTR	protein_coding	Itm2c	1	16	0.555556	0
chr1	85908612	+	3UTR	protein_coding	Itm2c	1	18	0.518519	0
chr1	85908615	+	3UTR	protein_coding	Itm2c	1	20	0.481481	0
chr1	85908616	+	3UTR	protein_coding	Itm2c	1	21	0.407407	0
chr1	85908617	+	3UTR	protein_coding	Itm2c	2	23	0.296296	0
chr1	85908620	+	3UTR	protein_coding	Itm2c	4	23	0.296296	0
chr1	85908621	+	3UTR	protein_coding	Itm2c	1	24	0.148148	0
chr1	85908622	+	3UTR	protein_coding	Itm2c	3	24	0.148148	0
chr1	85908623	+	3UTR	protein_coding	Itm2c	1	24	0.148148	0
chr1	85908624	+	3UTR	protein_coding	Itm2c	1	24	0.148148	0
chr1	85908625	+	3UTR	protein_coding	Itm2c	1	23	0.296296	0
chr1	85908626	+	3UTR	protein_coding	Itm2c	1	23	0.296296	0
chr1	85908629	+	3UTR	protein_coding	Itm2c	2	22	0.333333	0
chr1	85908631	+	3UTR	protein_coding	Itm2c	1	21	0.407407	0
chr1	85908632	+	3UTR	protein_coding	Itm2c	2	20	0.481481	0
chr1	85908636	+	3UTR	protein_coding	Itm2c	1	14	0.592593	0
chr1	86348020	-	3UTR	protein_coding	Ncl	-2	-5	0.283784	0
chr1	86348021	-	3UTR	protein_coding	Ncl	-1	-5	0.283784	0
chr1	86348030	-	3UTR	protein_coding	Ncl	-1	-5	0.283784	0
chr1	86348033	-	3UTR	protein_coding	Ncl	-1	-5	0.283784	0
chr1	86350553	-	3UTR	protein_coding	Ncl	-1	-5	0.283784	0
chr1	86350555	-	3UTR	protein_coding	Ncl	-1	-5	0.283784	0
chr1	86350556	-	3UTR	protein_coding	Ncl	-1	-5	0.283784	0
chr1	86350558	-	3UTR	protein_coding	Ncl	-1	-5	0.283784	0
chr1	86350560	-	3UTR	protein_coding	Ncl	-1	-6	0.175676	0
chr1	86350575	-	3UTR	protein_coding	Ncl	-1	-17	0.148649	0
chr1	86350585	-	3UTR	protein_coding	Ncl	-4	-26	0.135135	0
chr1	86350586	-	3UTR	protein_coding	Ncl	-2	-26	0.135135	0
chr1	86350587	-	3UTR	protein_coding	Ncl	-3	-26	0.135135	0
chr1	86350588	-	3UTR	protein_coding	Ncl	-2	-26	0.135135	0
chr1	86350589	-	3UTR	protein_coding	Ncl	-4	-26	0.135135	0
chr1	86350591	-	3UTR	protein_coding	Ncl	-4	-26	0.135135	0
chr1	86350592	-	3UTR	protein_coding	Ncl	-3	-26	0.135135	0
chr1	86350593	-	3UTR	protein_coding	Ncl	-1	-26	0.135135	0
chr1	86350594	-	3UTR	protein_coding	Ncl	-1	-26	0.135135	0
chr1	86350599	-	3UTR	protein_coding	Ncl	-1	-26	0.135135	0
chr1	86350606	-	3UTR	protein_coding	Ncl	-1	-11	0.162162	0
chr1	86530584	+	3UTR	protein_coding	Ptma	1	15	1	0
chr1	86530586	+	3UTR	protein_coding	Ptma	1	22	0.952381	0
chr1	86530587	+	3UTR	protein_coding	Ptma	2	24	0.904762	0
chr1	86530588	+	3UTR	protein_coding	Ptma	2	25	0.857143	0
chr1	86530590	+	3UTR	protein_coding	Ptma	1	25	0.857143	0
chr1	86530591	+	3UTR	protein_coding	Ptma	2	25	0.857143	0
chr1	86530592	+	3UTR	protein_coding	Ptma	2	26	0.714286	0
chr1	86530594	+	3UTR	protein_coding	Ptma	2	28	0.666667	0
chr1	86530595	+	3UTR	protein_coding	Ptma	1	28	0.666667	0
chr1	86530597	+	3UTR	protein_coding	Ptma	1	33	0.333333	0
chr1	86530600	+	3UTR	protein_coding	Ptma	4	45	0.0952381	0
chr1	86530601	+	3UTR	protein_coding	Ptma	3	45	0.0952381	0
chr1	86530602	+	3UTR	protein_coding	Ptma	2	44	0.142857	0
chr1	86530603	+	3UTR	protein_coding	Ptma	1	42	0.190476	0
chr1	86530607	+	3UTR	protein_coding	Ptma	1	37	0.238095	0
chr1	86530608	+	3UTR	protein_coding	Ptma	2	35	0.285714	0
chr1	86530611	+	3UTR	protein_coding	Ptma	1	32	0.428571	0
chr1	86530612	+	3UTR	protein_coding	Ptma	4	32	0.428571	0
chr1	86530613	+	3UTR	protein_coding	Ptma	3	31	0.571429	0
chr1	86530614	+	3UTR	protein_coding	Ptma	6	31	0.571429	0
chr1	86530615	+	3UTR	protein_coding	Ptma	4	31	0.571429	0
chr1	87049862	+	3UTR	protein_coding	Dis3l2	1	3	1	0
chr1	87049868	+	3UTR	protein_coding	Dis3l2	1	3	1	0
chr1	87049872	+	3UTR	protein_coding	Dis3l2	1	3	1	0
chr1	87227991	+	3UTR	protein_coding	Eif4e2	1	3	0.176471	0
chr1	87227994	+	3UTR	protein_coding	Eif4e2	1	3	0.176471	0
chr1	87227998	+	3UTR	protein_coding	Eif4e2	1	3	0.176471	0
chr1	87720004	+	3UTR	protein_coding	Inpp5d	3	3	0.125	0
chr1	87943044	+	3UTR	protein_coding	Dgkd	1	4	0.763636	0
chr1	87943050	+	3UTR	protein_coding	Dgkd	1	4	0.763636	0
chr1	87943052	+	3UTR	protein_coding	Dgkd	1	4	0.763636	0
chr1	87943059	+	3UTR	protein_coding	Dgkd	1	4	0.763636	0
chr1	87944346	+	3UTR	protein_coding	Dgkd	1	10	0.654545	0
chr1	87944357	+	3UTR	protein_coding	Dgkd	1	56	0.345455	0
chr1	87944358	+	3UTR	protein_coding	Dgkd	3	66	0.309091	0
chr1	87944359	+	3UTR	protein_coding	Dgkd	4	70	0.290909	0
chr1	87944360	+	3UTR	protein_coding	Dgkd	1	72	0.236364	0
chr1	87944363	+	3UTR	protein_coding	Dgkd	2	77	0.181818	0
chr1	87944364	+	3UTR	protein_coding	Dgkd	4	77	0.181818	0
chr1	87944365	+	3UTR	protein_coding	Dgkd	1	79	0.145455	0
chr1	87944367	+	3UTR	protein_coding	Dgkd	3	79	0.145455	0
chr1	87944368	+	3UTR	protein_coding	Dgkd	2	79	0.145455	0
chr1	87944369	+	3UTR	protein_coding	Dgkd	8	79	0.145455	0
chr1	87944370	+	3UTR	protein_coding	Dgkd	8	79	0.145455	0
chr1	87944371	+	3UTR	protein_coding	Dgkd	10	80	0.0363636	0
chr1	87944372	+	3UTR	protein_coding	Dgkd	8	80	0.0363636	0
chr1	87944373	+	3UTR	protein_coding	Dgkd	10	79	0.145455	0
chr1	87944374	+	3UTR	protein_coding	Dgkd	4	76	0.2	0
chr1	87944375	+	3UTR	protein_coding	Dgkd	2	72	0.236364	0
chr1	87944376	+	3UTR	protein_coding	Dgkd	4	71	0.272727	0
chr1	87944377	+	3UTR	protein_coding	Dgkd	2	71	0.272727	0
chr1	87944380	+	3UTR	protein_coding	Dgkd	2	65	0.327273	0
chr1	87944386	+	3UTR	protein_coding	Dgkd	1	46	0.363636	0
chr1	87944397	+	3UTR	protein_coding	Dgkd	1	20	0.636364	0
chr1	87944398	+	3UTR	protein_coding	Dgkd	2	22	0.618182	0
chr1	87944402	+	3UTR	protein_coding	Dgkd	2	25	0.527273	0
chr1	87944404	+	3UTR	protein_coding	Dgkd	2	25	0.527273	0
chr1	87944406	+	3UTR	protein_coding	Dgkd	1	25	0.527273	0
chr1	87944407	+	3UTR	protein_coding	Dgkd	1	25	0.527273	0
chr1	87944408	+	3UTR	protein_coding	Dgkd	1	25	0.527273	0
chr1	87944409	+	3UTR	protein_coding	Dgkd	4	25	0.527273	0
chr1	87944410	+	3UTR	protein_coding	Dgkd	1	25	0.527273	0
chr1	87944411	+	3UTR	protein_coding	Dgkd	1	25	0.527273	0
chr1	87944412	+	3UTR	protein_coding	Dgkd	3	25	0.527273	0
chr1	87944413	+	3UTR	protein_coding	Dgkd	2	24	0.545455	0
chr1	87944414	+	3UTR	protein_coding	Dgkd	2	22	0.618182	0
chr1	87944415	+	3UTR	protein_coding	Dgkd	1	22	0.618182	0
chr1	87944416	+	3UTR	protein_coding	Dgkd	1	22	0.618182	0
chr1	87944444	+	3UTR	protein_coding	Dgkd	1	4	0.763636	0
chr1	87944447	+	3UTR	protein_coding	Dgkd	1	4	0.763636	0
chr1	88218453	+	3UTR	protein_coding	Ugt1a1	1	8	0.3	0
chr1	88218455	+	3UTR	protein_coding	Ugt1a1	1	8	0.3	0
chr1	88218456	+	3UTR	protein_coding	Ugt1a1	1	8	0.3	0
chr1	88218457	+	3UTR	protein_coding	Ugt1a1	1	8	0.3	0
chr1	88218458	+	3UTR	protein_coding	Ugt1a1	3	8	0.3	0
chr1	88218460	+	3UTR	protein_coding	Ugt1a1	1	8	0.3	0
chr1	88264885	-	3UTR	protein_coding	Hjurp	-3	-8	0.121212	0
chr1	88264886	-	3UTR	protein_coding	Hjurp	-1	-8	0.121212	0
chr1	88264888	-	3UTR	protein_coding	Hjurp	-2	-8	0.121212	0
chr1	88264890	-	3UTR	protein_coding	Hjurp	-2	-9	0.030303	0
chr1	88700501	-	3UTR	protein_coding	Arl4c	-2	-7	0.121212	0
chr1	88700502	-	3UTR	protein_coding	Arl4c	-1	-7	0.121212	0
chr1	88700506	-	3UTR	protein_coding	Arl4c	-2	-7	0.121212	0
chr1	88700507	-	3UTR	protein_coding	Arl4c	-2	-7	0.121212	0
chr1	89895046	+	3UTR	protein_coding	Agap1	1	2	0.285714	0
chr1	89895053	+	3UTR	protein_coding	Agap1	1	2	0.285714	0
chr1	90612996	+	3UTR	protein_coding	Cops8	1	3	0.727273	0
chr1	90612999	+	3UTR	protein_coding	Cops8	1	3	0.727273	0
chr1	90613008	+	3UTR	protein_coding	Cops8	1	3	0.727273	0
chr1	90613069	+	3UTR	protein_coding	Cops8	3	5	0.363636	0
chr1	90613074	+	3UTR	protein_coding	Cops8	1	7	0.181818	0
chr1	90613076	+	3UTR	protein_coding	Cops8	1	7	0.181818	0
chr1	90613088	+	3UTR	protein_coding	Cops8	2	5	0.363636	0
chr1	90613099	+	3UTR	protein_coding	Cops8	1	3	0.727273	0
chr1	91116763	+	3UTR	protein_coding	Lrrfip1	1	5	0.661017	0
chr1	91116764	+	3UTR	protein_coding	Lrrfip1	2	5	0.661017	0
chr1	91116766	+	3UTR	protein_coding	Lrrfip1	2	5	0.661017	0
chr1	91116794	+	3UTR	protein_coding	Lrrfip1	1	3	0.779661	0
chr1	91116804	+	3UTR	protein_coding	Lrrfip1	1	6	0.542373	0
chr1	91116806	+	3UTR	protein_coding	Lrrfip1	1	7	0.40678	0
chr1	91116811	+	3UTR	protein_coding	Lrrfip1	1	7	0.40678	0
chr1	91116812	+	3UTR	protein_coding	Lrrfip1	1	7	0.40678	0
chr1	91116813	+	3UTR	protein_coding	Lrrfip1	1	7	0.40678	0
chr1	91116820	+	3UTR	protein_coding	Lrrfip1	1	6	0.542373	0
chr1	91116826	+	3UTR	protein_coding	Lrrfip1	1	5	0.661017	0
chr1	91116891	+	3UTR	protein_coding	Lrrfip1	2	7	0.40678	0
chr1	91116898	+	3UTR	protein_coding	Lrrfip1	2	7	0.40678	0
chr1	91116903	+	3UTR	protein_coding	Lrrfip1	1	9	0.20339	0
chr1	91116904	+	3UTR	protein_coding	Lrrfip1	1	9	0.20339	0
chr1	91116905	+	3UTR	protein_coding	Lrrfip1	1	9	0.20339	0
chr1	91116914	+	3UTR	protein_coding	Lrrfip1	1	5	0.661017	0
chr1	91116916	+	3UTR	protein_coding	Lrrfip1	1	5	0.661017	0
chr1	91116971	+	3UTR	protein_coding	Lrrfip1	1	3	0.779661	0
chr1	91117001	+	3UTR	protein_coding	Lrrfip1	1	5	0.661017	0
chr1	91117006	+	3UTR	protein_coding	Lrrfip1	1	6	0.542373	0
chr1	91117011	+	3UTR	protein_coding	Lrrfip1	1	7	0.40678	0
chr1	91117013	+	3UTR	protein_coding	Lrrfip1	1	7	0.40678	0
chr1	91117014	+	3UTR	protein_coding	Lrrfip1	1	7	0.40678	0
chr1	91117018	+	3UTR	protein_coding	Lrrfip1	1	6	0.542373	0
chr1	91117026	+	3UTR	protein_coding	Lrrfip1	1	7	0.40678	0
chr1	91117034	+	3UTR	protein_coding	Lrrfip1	1	3	0.779661	0
chr1	91117039	+	3UTR	protein_coding	Lrrfip1	1	9	0.20339	0
chr1	91117050	+	3UTR	protein_coding	Lrrfip1	1	12	0.0508475	0
chr1	91117051	+	3UTR	protein_coding	Lrrfip1	4	12	0.0508475	0
chr1	91117052	+	3UTR	protein_coding	Lrrfip1	1	12	0.0508475	0
chr1	91117055	+	3UTR	protein_coding	Lrrfip1	1	11	0.135593	0
chr1	91117056	+	3UTR	protein_coding	Lrrfip1	1	11	0.135593	0
chr1	91117057	+	3UTR	protein_coding	Lrrfip1	1	11	0.135593	0
chr1	91117059	+	3UTR	protein_coding	Lrrfip1	1	11	0.135593	0
chr1	91117062	+	3UTR	protein_coding	Lrrfip1	1	11	0.135593	0
chr1	91117080	+	3UTR	protein_coding	Lrrfip1	1	6	0.542373	0
chr1	91117081	+	3UTR	protein_coding	Lrrfip1	1	6	0.542373	0
chr1	91117085	+	3UTR	protein_coding	Lrrfip1	1	6	0.542373	0
chr1	91117087	+	3UTR	protein_coding	Lrrfip1	1	6	0.542373	0
chr1	91117090	+	3UTR	protein_coding	Lrrfip1	1	7	0.40678	0
chr1	91117095	+	3UTR	protein_coding	Lrrfip1	1	7	0.40678	0
chr1	91117105	+	3UTR	protein_coding	Lrrfip1	1	4	0.711864	0
chr1	91117116	+	3UTR	protein_coding	Lrrfip1	1	4	0.711864	0
chr1	91117129	+	3UTR	protein_coding	Lrrfip1	2	4	0.711864	0
chr1	91117133	+	3UTR	protein_coding	Lrrfip1	1	3	0.779661	0
chr1	91285879	+	3UTR	protein_coding	Ube2f	1	3	0.214286	0
chr1	91285881	+	3UTR	protein_coding	Ube2f	1	3	0.214286	0
chr1	91285883	+	3UTR	protein_coding	Ube2f	1	3	0.214286	0
chr1	91528284	+	3UTR	protein_coding	Traf3ip1	1	2	0.75	0
chr1	91528285	+	3UTR	protein_coding	Traf3ip1	1	2	0.75	0
chr1	91529165	+	3UTR	protein_coding	Traf3ip1	1	2	0.75	0
chr1	91529179	+	3UTR	protein_coding	Traf3ip1	1	2	0.75	0
chr1	91529254	+	3UTR	protein_coding	Traf3ip1	1	2	0.75	0
chr1	91529256	+	3UTR	protein_coding	Traf3ip1	1	2	0.75	0
chr1	91932879	-	3UTR	protein_coding	Hdac4-ENSMUSG00000026313	-1	-2	0.666667	0
chr1	91932880	-	3UTR	protein_coding	Hdac4-ENSMUSG00000026313	-1	-2	0.666667	0
chr1	92439763	-	3UTR	protein_coding	Ndufa10	-1	-3	0.5	0
chr1	92439764	-	3UTR	protein_coding	Ndufa10	-1	-3	0.5	0
chr1	92439765	-	3UTR	protein_coding	Ndufa10	-1	-3	0.5	0
chr1	93507900	+	3UTR	protein_coding	2002-09-01	3	6	0.357895	0
chr1	93507907	+	3UTR	protein_coding	2002-09-01	1	11	0.136842	0
chr1	93507913	+	3UTR	protein_coding	2002-09-01	2	13	0.0631579	0
chr1	93507917	+	3UTR	protein_coding	2002-09-01	1	12	0.115789	0
chr1	93507918	+	3UTR	protein_coding	2002-09-01	1	13	0.0631579	0
chr1	93507920	+	3UTR	protein_coding	2002-09-01	2	14	0.0210526	0
chr1	93507921	+	3UTR	protein_coding	2002-09-01	1	14	0.0210526	0
chr1	93507923	+	3UTR	protein_coding	2002-09-01	1	13	0.0631579	0
chr1	93507925	+	3UTR	protein_coding	2002-09-01	1	13	0.0631579	0
chr1	93507930	+	3UTR	protein_coding	2002-09-01	1	12	0.115789	0
chr1	93507932	+	3UTR	protein_coding	2002-09-01	1	12	0.115789	0
chr1	93507933	+	3UTR	protein_coding	2002-09-01	1	11	0.136842	0
chr1	93507934	+	3UTR	protein_coding	2002-09-01	1	10	0.2	0
chr1	93507942	+	3UTR	protein_coding	2002-09-01	1	5	0.484211	0
chr1	93507989	+	3UTR	protein_coding	2002-09-01	2	7	0.273684	0
chr1	93507994	+	3UTR	protein_coding	2002-09-01	1	8	0.252632	0
chr1	93508000	+	3UTR	protein_coding	2002-09-01	1	8	0.252632	0
chr1	93508001	+	3UTR	protein_coding	2002-09-01	1	8	0.252632	0
chr1	93508004	+	3UTR	protein_coding	2002-09-01	1	8	0.252632	0
chr1	93508006	+	3UTR	protein_coding	2002-09-01	1	6	0.357895	0
chr1	93508007	+	3UTR	protein_coding	2002-09-01	1	6	0.357895	0
chr1	93508025	+	3UTR	protein_coding	2002-09-01	1	6	0.357895	0
chr1	93508027	+	3UTR	protein_coding	2002-09-01	3	6	0.357895	0
chr1	93508028	+	3UTR	protein_coding	2002-09-01	1	7	0.273684	0
chr1	93508032	+	3UTR	protein_coding	2002-09-01	1	8	0.252632	0
chr1	93508043	+	3UTR	protein_coding	2002-09-01	1	6	0.357895	0
chr1	93508046	+	3UTR	protein_coding	2002-09-01	1	5	0.484211	0
chr1	93508048	+	3UTR	protein_coding	2002-09-01	2	4	0.578947	0
chr1	93508094	+	3UTR	protein_coding	2002-09-01	1	4	0.578947	0
chr1	93508279	+	3UTR	protein_coding	2002-09-01	1	4	0.578947	0
chr1	93508280	+	3UTR	protein_coding	2002-09-01	2	4	0.578947	0
chr1	93508282	+	3UTR	protein_coding	2002-09-01	1	4	0.578947	0
chr1	93508689	+	3UTR	protein_coding	2002-09-01	1	5	0.484211	0
chr1	93508692	+	3UTR	protein_coding	2002-09-01	1	5	0.484211	0
chr1	93508701	+	3UTR	protein_coding	2002-09-01	1	4	0.578947	0
chr1	93508704	+	3UTR	protein_coding	2002-09-01	1	4	0.578947	0
chr1	93509259	+	3UTR	protein_coding	2002-09-01	1	6	0.357895	0
chr1	93509266	+	3UTR	protein_coding	2002-09-01	1	5	0.484211	0
chr1	93509267	+	3UTR	protein_coding	2002-09-01	1	5	0.484211	0
chr1	93509269	+	3UTR	protein_coding	2002-09-01	2	5	0.484211	0
chr1	93509489	+	3UTR	protein_coding	2002-09-01	1	5	0.484211	0
chr1	93509490	+	3UTR	protein_coding	2002-09-01	1	5	0.484211	0
chr1	93509492	+	3UTR	protein_coding	2002-09-01	1	5	0.484211	0
chr1	93509500	+	3UTR	protein_coding	2002-09-01	2	6	0.357895	0
chr1	93509529	+	3UTR	protein_coding	2002-09-01	1	5	0.484211	0
chr1	93509530	+	3UTR	protein_coding	2002-09-01	4	5	0.484211	0
chr1	93509665	+	3UTR	protein_coding	2002-09-01	1	4	0.578947	0
chr1	93509671	+	3UTR	protein_coding	2002-09-01	1	4	0.578947	0
chr1	93509677	+	3UTR	protein_coding	2002-09-01	1	12	0.115789	0
chr1	93509678	+	3UTR	protein_coding	2002-09-01	1	12	0.115789	0
chr1	93509687	+	3UTR	protein_coding	2002-09-01	1	10	0.2	0
chr1	93509689	+	3UTR	protein_coding	2002-09-01	2	10	0.2	0
chr1	93509690	+	3UTR	protein_coding	2002-09-01	2	10	0.2	0
chr1	93509691	+	3UTR	protein_coding	2002-09-01	2	10	0.2	0
chr1	93509692	+	3UTR	protein_coding	2002-09-01	1	10	0.2	0
chr1	93800540	-	3UTR	protein_coding	Dtymk	-1	-5	0.294118	0
chr1	93800543	-	3UTR	protein_coding	Dtymk	-1	-5	0.294118	0
chr1	93800544	-	3UTR	protein_coding	Dtymk	-1	-5	0.294118	0
chr1	93800547	-	3UTR	protein_coding	Dtymk	-1	-5	0.294118	0
chr1	93800548	-	3UTR	protein_coding	Dtymk	-1	-5	0.294118	0
chr1	93820362	+	3UTR	protein_coding	Ing5	1	3	0.473684	0
chr1	93820363	+	3UTR	protein_coding	Ing5	1	3	0.473684	0
chr1	93820369	+	3UTR	protein_coding	Ing5	1	4	0.105263	0
chr1	93820382	+	3UTR	protein_coding	Ing5	1	4	0.105263	0
chr1	93820385	+	3UTR	protein_coding	Ing5	1	3	0.473684	0
chr1	93820390	+	3UTR	protein_coding	Ing5	1	3	0.473684	0
chr1	93822013	+	3UTR	protein_coding	Ing5	1	3	0.473684	0
chr1	93822015	+	3UTR	protein_coding	Ing5	1	3	0.473684	0
chr1	93822020	+	3UTR	protein_coding	Ing5	1	3	0.473684	0
chr1	95334107	+	3UTR	protein_coding	Fam174a	1	6	0.4	0
chr1	95334112	+	3UTR	protein_coding	Fam174a	1	8	0.2	0
chr1	95334113	+	3UTR	protein_coding	Fam174a	2	8	0.2	0
chr1	95334116	+	3UTR	protein_coding	Fam174a	1	11	0.0857143	0
chr1	95334120	+	3UTR	protein_coding	Fam174a	1	12	0.0285714	0
chr1	95334127	+	3UTR	protein_coding	Fam174a	2	11	0.0857143	0
chr1	95334129	+	3UTR	protein_coding	Fam174a	2	8	0.2	0
chr1	95334130	+	3UTR	protein_coding	Fam174a	1	8	0.2	0
chr1	95334135	+	3UTR	protein_coding	Fam174a	1	7	0.285714	0
chr1	95334288	+	3UTR	protein_coding	Fam174a	1	6	0.4	0
chr1	95334289	+	3UTR	protein_coding	Fam174a	1	7	0.285714	0
chr1	95334292	+	3UTR	protein_coding	Fam174a	1	6	0.4	0
chr1	95334301	+	3UTR	protein_coding	Fam174a	2	7	0.285714	0
chr1	95334304	+	3UTR	protein_coding	Fam174a	1	6	0.4	0
chr1	95334308	+	3UTR	protein_coding	Fam174a	1	4	0.657143	0
chr1	95334400	+	3UTR	protein_coding	Fam174a	1	4	0.657143	0
chr1	95334402	+	3UTR	protein_coding	Fam174a	1	4	0.657143	0
chr1	95334404	+	3UTR	protein_coding	Fam174a	1	4	0.657143	0
chr1	95334409	+	3UTR	protein_coding	Fam174a	1	5	0.514286	0
chr1	95334423	+	3UTR	protein_coding	Fam174a	1	5	0.514286	0
chr1	95334425	+	3UTR	protein_coding	Fam174a	1	4	0.657143	0
chr1	95334429	+	3UTR	protein_coding	Fam174a	1	5	0.514286	0
chr1	95334432	+	3UTR	protein_coding	Fam174a	1	5	0.514286	0
chr1	97643952	-	3UTR	protein_coding	D1Ertd622e	-1	-9	0.295455	0
chr1	97643958	-	3UTR	protein_coding	D1Ertd622e	-1	-19	0.25	0
chr1	97643963	-	3UTR	protein_coding	D1Ertd622e	-1	-22	0.227273	0
chr1	97643964	-	3UTR	protein_coding	D1Ertd622e	-2	-22	0.227273	0
chr1	97643965	-	3UTR	protein_coding	D1Ertd622e	-2	-22	0.227273	0
chr1	97643967	-	3UTR	protein_coding	D1Ertd622e	-2	-23	0.0227273	0
chr1	97643968	-	3UTR	protein_coding	D1Ertd622e	-1	-22	0.227273	0
chr1	97643969	-	3UTR	protein_coding	D1Ertd622e	-6	-22	0.227273	0
chr1	97643970	-	3UTR	protein_coding	D1Ertd622e	-1	-22	0.227273	0
chr1	97643971	-	3UTR	protein_coding	D1Ertd622e	-2	-22	0.227273	0
chr1	97643976	-	3UTR	protein_coding	D1Ertd622e	-2	-22	0.227273	0
chr1	97643977	-	3UTR	protein_coding	D1Ertd622e	-1	-22	0.227273	0
chr1	97643982	-	3UTR	protein_coding	D1Ertd622e	-1	-17	0.272727	0
chr1	97643989	-	3UTR	protein_coding	D1Ertd622e	-1	-5	0.431818	0
chr1	97644990	-	3UTR	protein_coding	D1Ertd622e	-1	-6	0.363636	0
chr1	97644993	-	3UTR	protein_coding	D1Ertd622e	-1	-5	0.431818	0
chr1	97644995	-	3UTR	protein_coding	D1Ertd622e	-1	-5	0.431818	0
chr1	97644999	-	3UTR	protein_coding	D1Ertd622e	-2	-6	0.363636	0
chr1	97645014	-	3UTR	protein_coding	D1Ertd622e	-1	-6	0.363636	0
chr1	105518864	-	3UTR	protein_coding	Pign	-2	-4	0.166667	0
chr1	105518865	-	3UTR	protein_coding	Pign	-1	-4	0.166667	0
chr1	105518875	-	3UTR	protein_coding	Pign	-1	-4	0.166667	0
chr1	105753938	+	3UTR	protein_coding	2310035C23Rik	1	4	0.444444	0
chr1	105753940	+	3UTR	protein_coding	2310035C23Rik	1	4	0.444444	0
chr1	105753943	+	3UTR	protein_coding	2310035C23Rik	1	4	0.444444	0
chr1	105753947	+	3UTR	protein_coding	2310035C23Rik	1	4	0.444444	0
chr1	105754053	+	3UTR	protein_coding	2310035C23Rik	1	5	0.222222	0
chr1	105754059	+	3UTR	protein_coding	2310035C23Rik	1	5	0.222222	0
chr1	105754061	+	3UTR	protein_coding	2310035C23Rik	1	5	0.222222	0
chr1	105754064	+	3UTR	protein_coding	2310035C23Rik	2	5	0.222222	0
chr1	105845050	+	3UTR	protein_coding	Tnfrsf11a	1	4	0.372093	0
chr1	105845052	+	3UTR	protein_coding	Tnfrsf11a	1	5	0.325581	0
chr1	105845061	+	3UTR	protein_coding	Tnfrsf11a	1	5	0.325581	0
chr1	105845067	+	3UTR	protein_coding	Tnfrsf11a	1	5	0.325581	0
chr1	105845076	+	3UTR	protein_coding	Tnfrsf11a	1	4	0.372093	0
chr1	105845101	+	3UTR	protein_coding	Tnfrsf11a	2	12	0.186047	0
chr1	105845103	+	3UTR	protein_coding	Tnfrsf11a	1	12	0.186047	0
chr1	105845104	+	3UTR	protein_coding	Tnfrsf11a	2	12	0.186047	0
chr1	105845107	+	3UTR	protein_coding	Tnfrsf11a	1	14	0.116279	0
chr1	105845108	+	3UTR	protein_coding	Tnfrsf11a	2	15	0.0930233	0
chr1	105845109	+	3UTR	protein_coding	Tnfrsf11a	1	15	0.0930233	0
chr1	105845113	+	3UTR	protein_coding	Tnfrsf11a	1	15	0.0930233	0
chr1	105845114	+	3UTR	protein_coding	Tnfrsf11a	2	15	0.0930233	0
chr1	105845121	+	3UTR	protein_coding	Tnfrsf11a	1	10	0.232558	0
chr1	105845122	+	3UTR	protein_coding	Tnfrsf11a	1	10	0.232558	0
chr1	105845123	+	3UTR	protein_coding	Tnfrsf11a	1	9	0.255814	0
chr1	106033873	+	3UTR	protein_coding	Zcchc2	2	3	0.333333	0
chr1	106033884	+	3UTR	protein_coding	Zcchc2	1	3	0.333333	0
chr1	106033969	+	3UTR	protein_coding	Zcchc2	1	4	0.0666667	0
chr1	106033979	+	3UTR	protein_coding	Zcchc2	1	3	0.333333	0
chr1	106033981	+	3UTR	protein_coding	Zcchc2	1	3	0.333333	0
chr1	106542993	-	3UTR	protein_coding	Bcl2	-1	-2	0.181818	0
chr1	106543007	-	3UTR	protein_coding	Bcl2	-1	-2	0.181818	0
chr1	106724468	-	3UTR	protein_coding	Kdsr	-1	-3	0.136364	0
chr1	106724469	-	3UTR	protein_coding	Kdsr	-1	-3	0.136364	0
chr1	106724479	-	3UTR	protein_coding	Kdsr	-1	-3	0.136364	0
chr1	106771139	-	3UTR	protein_coding	Vps4b	-1	-3	0.434783	0
chr1	106771217	-	3UTR	protein_coding	Vps4b	-1	-3	0.434783	0
chr1	106771231	-	3UTR	protein_coding	Vps4b	-1	-3	0.434783	0
chr1	106771243	-	3UTR	protein_coding	Vps4b	-1	-3	0.434783	0
chr1	106771465	-	3UTR	protein_coding	Vps4b	-1	-3	0.434783	0
chr1	106771466	-	3UTR	protein_coding	Vps4b	-1	-3	0.434783	0
chr1	106771474	-	3UTR	protein_coding	Vps4b	-1	-3	0.434783	0
chr1	106771609	-	3UTR	protein_coding	Vps4b	-1	-3	0.434783	0
chr1	106771612	-	3UTR	protein_coding	Vps4b	-1	-3	0.434783	0
chr1	106771614	-	3UTR	protein_coding	Vps4b	-1	-3	0.434783	0
chr1	118299890	-	3UTR	protein_coding	Tsn	-1	-3	0.35	0
chr1	118299891	-	3UTR	protein_coding	Tsn	-1	-3	0.35	0
chr1	118299892	-	3UTR	protein_coding	Tsn	-1	-3	0.35	0
chr1	118300693	-	3UTR	protein_coding	Tsn	-1	-6	0.2	0
chr1	118300695	-	3UTR	protein_coding	Tsn	-2	-6	0.2	0
chr1	118300696	-	3UTR	protein_coding	Tsn	-2	-6	0.2	0
chr1	118300705	-	3UTR	protein_coding	Tsn	-1	-6	0.2	0
chr1	118333214	+	3UTR	protein_coding	Mki67ip	1	4	0.0588235	0
chr1	118609309	+	3UTR	protein_coding	Clasp1	1	2	0.916667	0
chr1	118609310	+	3UTR	protein_coding	Clasp1	1	2	0.916667	0
chr1	118609334	+	3UTR	protein_coding	Clasp1	1	3	0.666667	0
chr1	118609341	+	3UTR	protein_coding	Clasp1	1	3	0.666667	0
chr1	118609342	+	3UTR	protein_coding	Clasp1	1	3	0.666667	0
chr1	118609392	+	3UTR	protein_coding	Clasp1	1	3	0.666667	0
chr1	118609393	+	3UTR	protein_coding	Clasp1	1	3	0.666667	0
chr1	118609396	+	3UTR	protein_coding	Clasp1	1	4	0.0833333	0
chr1	118609411	+	3UTR	protein_coding	Clasp1	1	3	0.666667	0
chr1	118609421	+	3UTR	protein_coding	Clasp1	1	3	0.666667	0
chr1	118609427	+	3UTR	protein_coding	Clasp1	1	2	0.916667	0
chr1	119470379	-	3UTR	protein_coding	Ralb	-1	-4	0.621212	0
chr1	119470384	-	3UTR	protein_coding	Ralb	-1	-4	0.621212	0
chr1	119470390	-	3UTR	protein_coding	Ralb	-1	-4	0.621212	0
chr1	119470394	-	3UTR	protein_coding	Ralb	-1	-5	0.484848	0
chr1	119470408	-	3UTR	protein_coding	Ralb	-1	-5	0.484848	0
chr1	119470411	-	3UTR	protein_coding	Ralb	-1	-4	0.621212	0
chr1	119470412	-	3UTR	protein_coding	Ralb	-1	-4	0.621212	0
chr1	119470420	-	3UTR	protein_coding	Ralb	-1	-4	0.621212	0
chr1	119470880	-	3UTR	protein_coding	Ralb	-2	-5	0.484848	0
chr1	119470883	-	3UTR	protein_coding	Ralb	-3	-5	0.484848	0
chr1	119470909	-	3UTR	protein_coding	Ralb	-1	-7	0.424242	0
chr1	119470911	-	3UTR	protein_coding	Ralb	-3	-7	0.424242	0
chr1	119470916	-	3UTR	protein_coding	Ralb	-2	-12	0.287879	0
chr1	119470918	-	3UTR	protein_coding	Ralb	-1	-16	0.166667	0
chr1	119470928	-	3UTR	protein_coding	Ralb	-1	-21	0.0606061	0
chr1	119470929	-	3UTR	protein_coding	Ralb	-1	-21	0.0606061	0
chr1	119470930	-	3UTR	protein_coding	Ralb	-1	-21	0.0606061	0
chr1	119470931	-	3UTR	protein_coding	Ralb	-2	-21	0.0606061	0
chr1	119470932	-	3UTR	protein_coding	Ralb	-2	-19	0.0909091	0
chr1	119470933	-	3UTR	protein_coding	Ralb	-2	-19	0.0909091	0
chr1	119470934	-	3UTR	protein_coding	Ralb	-6	-18	0.151515	0
chr1	119470935	-	3UTR	protein_coding	Ralb	-1	-18	0.151515	0
chr1	119470937	-	3UTR	protein_coding	Ralb	-1	-18	0.151515	0
chr1	119470943	-	3UTR	protein_coding	Ralb	-1	-18	0.151515	0
chr1	119471041	-	3UTR	protein_coding	Ralb	-1	-7	0.424242	0
chr1	119471043	-	3UTR	protein_coding	Ralb	-1	-7	0.424242	0
chr1	119471046	-	3UTR	protein_coding	Ralb	-1	-7	0.424242	0
chr1	119471050	-	3UTR	protein_coding	Ralb	-1	-10	0.333333	0
chr1	119471052	-	3UTR	protein_coding	Ralb	-1	-13	0.242424	0
chr1	119471054	-	3UTR	protein_coding	Ralb	-2	-15	0.181818	0
chr1	119471063	-	3UTR	protein_coding	Ralb	-1	-13	0.242424	0
chr1	119471064	-	3UTR	protein_coding	Ralb	-1	-13	0.242424	0
chr1	119471065	-	3UTR	protein_coding	Ralb	-1	-13	0.242424	0
chr1	119471066	-	3UTR	protein_coding	Ralb	-2	-12	0.287879	0
chr1	119471067	-	3UTR	protein_coding	Ralb	-1	-12	0.287879	0
chr1	119471068	-	3UTR	protein_coding	Ralb	-1	-11	0.318182	0
chr1	119471069	-	3UTR	protein_coding	Ralb	-1	-11	0.318182	0
chr1	119471070	-	3UTR	protein_coding	Ralb	-1	-9	0.348485	0
chr1	119471334	-	3UTR	protein_coding	Ralb	-2	-4	0.621212	0
chr1	119471337	-	3UTR	protein_coding	Ralb	-1	-4	0.621212	0
chr1	119471340	-	3UTR	protein_coding	Ralb	-1	-4	0.621212	0
chr1	119545167	-	3UTR	protein_coding	Epb4.1l5	-1	-2	0.666667	0
chr1	119545173	-	3UTR	protein_coding	Epb4.1l5	-1	-2	0.666667	0
chr1	120227424	-	3UTR	protein_coding	Steap3	-1	-6	0.375	0
chr1	120227425	-	3UTR	protein_coding	Steap3	-1	-6	0.375	0
chr1	120227426	-	3UTR	protein_coding	Steap3	-1	-6	0.375	0
chr1	120227427	-	3UTR	protein_coding	Steap3	-1	-6	0.375	0
chr1	120227428	-	3UTR	protein_coding	Steap3	-1	-6	0.375	0
chr1	120227439	-	3UTR	protein_coding	Steap3	-1	-6	0.375	0
chr1	121304418	-	3UTR	protein_coding	Insig2	-1	-4	0.588235	0
chr1	121304426	-	3UTR	protein_coding	Insig2	-1	-4	0.588235	0
chr1	121304433	-	3UTR	protein_coding	Insig2	-1	-4	0.588235	0
chr1	121304437	-	3UTR	protein_coding	Insig2	-1	-3	0.705882	0
chr1	121304488	-	3UTR	protein_coding	Insig2	-1	-3	0.705882	0
chr1	121304491	-	3UTR	protein_coding	Insig2	-2	-4	0.588235	0
chr1	121304504	-	3UTR	protein_coding	Insig2	-1	-7	0.0588235	0
chr1	121304514	-	3UTR	protein_coding	Insig2	-1	-6	0.294118	0
chr1	121304516	-	3UTR	protein_coding	Insig2	-1	-6	0.294118	0
chr1	121304517	-	3UTR	protein_coding	Insig2	-1	-6	0.294118	0
chr1	121304519	-	3UTR	protein_coding	Insig2	-1	-6	0.294118	0
chr1	121304520	-	3UTR	protein_coding	Insig2	-1	-5	0.352941	0
chr1	125392948	-	3UTR	protein_coding	Actr3	-1	-5	0.876923	0
chr1	125392957	-	3UTR	protein_coding	Actr3	-1	-6	0.615385	0
chr1	125392958	-	3UTR	protein_coding	Actr3	-2	-6	0.615385	0
chr1	125392959	-	3UTR	protein_coding	Actr3	-1	-7	0.446154	0
chr1	125392965	-	3UTR	protein_coding	Actr3	-1	-8	0.4	0
chr1	125392974	-	3UTR	protein_coding	Actr3	-1	-5	0.876923	0
chr1	125392975	-	3UTR	protein_coding	Actr3	-1	-4	0.953846	0
chr1	125392980	-	3UTR	protein_coding	Actr3	-1	-4	0.953846	0
chr1	125393164	-	3UTR	protein_coding	Actr3	-1	-4	0.953846	0
chr1	125393171	-	3UTR	protein_coding	Actr3	-1	-5	0.876923	0
chr1	125393179	-	3UTR	protein_coding	Actr3	-1	-7	0.446154	0
chr1	125393183	-	3UTR	protein_coding	Actr3	-1	-7	0.446154	0
chr1	125393187	-	3UTR	protein_coding	Actr3	-1	-6	0.615385	0
chr1	125393191	-	3UTR	protein_coding	Actr3	-1	-6	0.615385	0
chr1	125393192	-	3UTR	protein_coding	Actr3	-1	-6	0.615385	0
chr1	125393198	-	3UTR	protein_coding	Actr3	-1	-5	0.876923	0
chr1	125393264	-	3UTR	protein_coding	Actr3	-1	-5	0.876923	0
chr1	125393267	-	3UTR	protein_coding	Actr3	-1	-5	0.876923	0
chr1	125393268	-	3UTR	protein_coding	Actr3	-1	-5	0.876923	0
chr1	125393274	-	3UTR	protein_coding	Actr3	-1	-8	0.4	0
chr1	125393275	-	3UTR	protein_coding	Actr3	-1	-8	0.4	0
chr1	125393284	-	3UTR	protein_coding	Actr3	-1	-5	0.876923	0
chr1	125393287	-	3UTR	protein_coding	Actr3	-2	-5	0.876923	0
chr1	125393310	-	3UTR	protein_coding	Actr3	-1	-8	0.4	0
chr1	125393314	-	3UTR	protein_coding	Actr3	-1	-9	0.323077	0
chr1	125393319	-	3UTR	protein_coding	Actr3	-2	-9	0.323077	0
chr1	125393321	-	3UTR	protein_coding	Actr3	-2	-9	0.323077	0
chr1	125393322	-	3UTR	protein_coding	Actr3	-1	-9	0.323077	0
chr1	125393323	-	3UTR	protein_coding	Actr3	-1	-9	0.323077	0
chr1	125393327	-	3UTR	protein_coding	Actr3	-1	-8	0.4	0
chr1	125393368	-	3UTR	protein_coding	Actr3	-1	-5	0.876923	0
chr1	125393376	-	3UTR	protein_coding	Actr3	-1	-5	0.876923	0
chr1	125393383	-	3UTR	protein_coding	Actr3	-2	-5	0.876923	0
chr1	125393386	-	3UTR	protein_coding	Actr3	-1	-4	0.953846	0
chr1	125393617	-	3UTR	protein_coding	Actr3	-1	-9	0.323077	0
chr1	125393622	-	3UTR	protein_coding	Actr3	-1	-9	0.323077	0
chr1	125393623	-	3UTR	protein_coding	Actr3	-1	-10	0.2	0
chr1	125393625	-	3UTR	protein_coding	Actr3	-1	-10	0.2	0
chr1	125393626	-	3UTR	protein_coding	Actr3	-1	-10	0.2	0
chr1	125393627	-	3UTR	protein_coding	Actr3	-1	-11	0.0923077	0
chr1	125393628	-	3UTR	protein_coding	Actr3	-1	-11	0.0923077	0
chr1	125393630	-	3UTR	protein_coding	Actr3	-2	-11	0.0923077	0
chr1	125393638	-	3UTR	protein_coding	Actr3	-1	-9	0.323077	0
chr1	125393642	-	3UTR	protein_coding	Actr3	-1	-6	0.615385	0
chr1	125393763	-	3UTR	protein_coding	Actr3	-1	-5	0.876923	0
chr1	125393764	-	3UTR	protein_coding	Actr3	-1	-5	0.876923	0
chr1	125393769	-	3UTR	protein_coding	Actr3	-1	-5	0.876923	0
chr1	125393771	-	3UTR	protein_coding	Actr3	-1	-5	0.876923	0
chr1	125393772	-	3UTR	protein_coding	Actr3	-1	-5	0.876923	0
chr1	125393790	-	3UTR	protein_coding	Actr3	-1	-6	0.615385	0
chr1	125393791	-	3UTR	protein_coding	Actr3	-1	-6	0.615385	0
chr1	125393792	-	3UTR	protein_coding	Actr3	-3	-6	0.615385	0
chr1	125393796	-	3UTR	protein_coding	Actr3	-1	-6	0.615385	0
chr1	125393848	-	3UTR	protein_coding	Actr3	-1	-4	0.953846	0
chr1	125393856	-	3UTR	protein_coding	Actr3	-1	-6	0.615385	0
chr1	125393862	-	3UTR	protein_coding	Actr3	-2	-12	0.0153846	0
chr1	125393869	-	3UTR	protein_coding	Actr3	-1	-11	0.0923077	0
chr1	125393870	-	3UTR	protein_coding	Actr3	-1	-11	0.0923077	0
chr1	125393873	-	3UTR	protein_coding	Actr3	-2	-10	0.2	0
chr1	125393875	-	3UTR	protein_coding	Actr3	-1	-10	0.2	0
chr1	125393876	-	3UTR	protein_coding	Actr3	-2	-10	0.2	0
chr1	125393877	-	3UTR	protein_coding	Actr3	-1	-10	0.2	0
chr1	125595660	+	3UTR	protein_coding	Slc35f5	2	2	0.333333	0
chr1	127483018	+	3UTR	protein_coding	Mgat5	1	4	0.444444	0
chr1	127483019	+	3UTR	protein_coding	Mgat5	1	4	0.444444	0
chr1	127483020	+	3UTR	protein_coding	Mgat5	1	4	0.444444	0
chr1	127483025	+	3UTR	protein_coding	Mgat5	1	5	0.111111	0
chr1	127483138	+	3UTR	protein_coding	Mgat5	2	3	0.666667	0
chr1	127483140	+	3UTR	protein_coding	Mgat5	1	3	0.666667	0
chr1	127805250	+	3UTR	protein_coding	Ccnt2	2	3	0.0952381	0
chr1	127805252	+	3UTR	protein_coding	Ccnt2	1	3	0.0952381	0
chr1	127954905	-	3UTR	protein_coding	Zranb3	-1	-2	0.333333	0
chr1	127954914	-	3UTR	protein_coding	Zranb3	-1	-2	0.333333	0
chr1	128277197	+	3UTR	protein_coding	Ubxn4	1	3	0.333333	0
chr1	128277204	+	3UTR	protein_coding	Ubxn4	2	3	0.333333	0
chr1	128331791	-	3UTR	protein_coding	Mcm6	-1	-2	0.5	0
chr1	128331793	-	3UTR	protein_coding	Mcm6	-1	-2	0.5	0
chr1	128363772	-	3UTR	protein_coding	Dars	-2	-6	0.658537	0
chr1	128363783	-	3UTR	protein_coding	Dars	-2	-6	0.658537	0
chr1	128363785	-	3UTR	protein_coding	Dars	-1	-6	0.658537	0
chr1	128363795	-	3UTR	protein_coding	Dars	-1	-6	0.658537	0
chr1	128363805	-	3UTR	protein_coding	Dars	-1	-8	0.512195	0
chr1	128363809	-	3UTR	protein_coding	Dars	-1	-9	0.341463	0
chr1	128363812	-	3UTR	protein_coding	Dars	-1	-8	0.512195	0
chr1	128363815	-	3UTR	protein_coding	Dars	-2	-8	0.512195	0
chr1	128363816	-	3UTR	protein_coding	Dars	-2	-9	0.341463	0
chr1	128363822	-	3UTR	protein_coding	Dars	-1	-8	0.512195	0
chr1	128363831	-	3UTR	protein_coding	Dars	-1	-6	0.658537	0
chr1	128363841	-	3UTR	protein_coding	Dars	-1	-4	0.731707	0
chr1	128363945	-	3UTR	protein_coding	Dars	-1	-8	0.512195	0
chr1	128363949	-	3UTR	protein_coding	Dars	-1	-8	0.512195	0
chr1	128363950	-	3UTR	protein_coding	Dars	-1	-8	0.512195	0
chr1	128363955	-	3UTR	protein_coding	Dars	-2	-10	0.292683	0
chr1	128363958	-	3UTR	protein_coding	Dars	-1	-10	0.292683	0
chr1	128363959	-	3UTR	protein_coding	Dars	-1	-10	0.292683	0
chr1	128363960	-	3UTR	protein_coding	Dars	-1	-10	0.292683	0
chr1	128363968	-	3UTR	protein_coding	Dars	-2	-7	0.536585	0
chr1	128364094	-	3UTR	protein_coding	Dars	-1	-12	0.195122	0
chr1	128364096	-	3UTR	protein_coding	Dars	-1	-12	0.195122	0
chr1	128364100	-	3UTR	protein_coding	Dars	-2	-13	0.146341	0
chr1	128364101	-	3UTR	protein_coding	Dars	-1	-13	0.146341	0
chr1	128364102	-	3UTR	protein_coding	Dars	-3	-13	0.146341	0
chr1	128364103	-	3UTR	protein_coding	Dars	-3	-13	0.146341	0
chr1	128364107	-	3UTR	protein_coding	Dars	-1	-13	0.146341	0
chr1	128364115	-	3UTR	protein_coding	Dars	-1	-13	0.146341	0
chr1	128364125	-	3UTR	protein_coding	Dars	-1	-4	0.731707	0
chr1	128364130	-	3UTR	protein_coding	Dars	-1	-4	0.731707	0
chr1	130721523	+	3UTR	protein_coding	Yod1	1	5	0.333333	0
chr1	130721527	+	3UTR	protein_coding	Yod1	1	6	0.266667	0
chr1	130721535	+	3UTR	protein_coding	Yod1	2	6	0.266667	0
chr1	130721538	+	3UTR	protein_coding	Yod1	1	6	0.266667	0
chr1	130721539	+	3UTR	protein_coding	Yod1	1	5	0.333333	0
chr1	130721701	+	3UTR	protein_coding	Yod1	1	6	0.266667	0
chr1	130721710	+	3UTR	protein_coding	Yod1	2	6	0.266667	0
chr1	130721711	+	3UTR	protein_coding	Yod1	1	6	0.266667	0
chr1	130721715	+	3UTR	protein_coding	Yod1	1	6	0.266667	0
chr1	130721716	+	3UTR	protein_coding	Yod1	1	6	0.266667	0
chr1	131053741	-	3UTR	protein_coding	Mapkapk2	-2	-5	0.295455	0
chr1	131053745	-	3UTR	protein_coding	Mapkapk2	-3	-6	0.227273	0
chr1	131053758	-	3UTR	protein_coding	Mapkapk2	-1	-5	0.295455	0
chr1	131053784	-	3UTR	protein_coding	Mapkapk2	-1	-4	0.340909	0
chr1	131054797	-	3UTR	protein_coding	Mapkapk2	-1	-4	0.340909	0
chr1	131054803	-	3UTR	protein_coding	Mapkapk2	-1	-6	0.227273	0
chr1	131054808	-	3UTR	protein_coding	Mapkapk2	-1	-7	0.159091	0
chr1	131054810	-	3UTR	protein_coding	Mapkapk2	-1	-7	0.159091	0
chr1	131054816	-	3UTR	protein_coding	Mapkapk2	-1	-8	0.0909091	0
chr1	131054817	-	3UTR	protein_coding	Mapkapk2	-1	-8	0.0909091	0
chr1	131054823	-	3UTR	protein_coding	Mapkapk2	-1	-7	0.159091	0
chr1	131054830	-	3UTR	protein_coding	Mapkapk2	-1	-8	0.0909091	0
chr1	131054831	-	3UTR	protein_coding	Mapkapk2	-1	-8	0.0909091	0
chr1	131054842	-	3UTR	protein_coding	Mapkapk2	-3	-6	0.227273	0
chr1	131054847	-	3UTR	protein_coding	Mapkapk2	-1	-5	0.295455	0
chr1	131178454	-	3UTR	protein_coding	Rassf5	-1	-3	0.375	0
chr1	131178467	-	3UTR	protein_coding	Rassf5	-1	-5	0.25	0
chr1	131178468	-	3UTR	protein_coding	Rassf5	-1	-6	0.0625	0
chr1	131178471	-	3UTR	protein_coding	Rassf5	-1	-5	0.25	0
chr1	131178477	-	3UTR	protein_coding	Rassf5	-1	-5	0.25	0
chr1	131178483	-	3UTR	protein_coding	Rassf5	-1	-4	0.3125	0
chr1	131288904	-	3UTR	protein_coding	Srgap2	-1	-4	0.352941	0
chr1	131288910	-	3UTR	protein_coding	Srgap2	-1	-6	0.235294	0
chr1	131288913	-	3UTR	protein_coding	Srgap2	-1	-6	0.235294	0
chr1	131288919	-	3UTR	protein_coding	Srgap2	-1	-6	0.235294	0
chr1	131288921	-	3UTR	protein_coding	Srgap2	-1	-5	0.294118	0
chr1	131288923	-	3UTR	protein_coding	Srgap2	-1	-6	0.235294	0
chr1	131538954	+	3UTR	protein_coding	Fam72a	3	11	1	0
chr1	131538956	+	3UTR	protein_coding	Fam72a	1	14	0.636364	0
chr1	131538958	+	3UTR	protein_coding	Fam72a	1	14	0.636364	0
chr1	131538963	+	3UTR	protein_coding	Fam72a	1	16	0.454545	0
chr1	131538966	+	3UTR	protein_coding	Fam72a	1	16	0.454545	0
chr1	131538967	+	3UTR	protein_coding	Fam72a	1	16	0.454545	0
chr1	131538968	+	3UTR	protein_coding	Fam72a	1	16	0.454545	0
chr1	131538969	+	3UTR	protein_coding	Fam72a	2	16	0.454545	0
chr1	131538970	+	3UTR	protein_coding	Fam72a	2	13	0.818182	0
chr1	131538971	+	3UTR	protein_coding	Fam72a	1	13	0.818182	0
chr1	131538976	+	3UTR	protein_coding	Fam72a	2	11	1	0
chr1	131848768	+	3UTR	protein_coding	Slc41a1	1	5	0.8	0
chr1	131848771	+	3UTR	protein_coding	Slc41a1	1	5	0.8	0
chr1	131848778	+	3UTR	protein_coding	Slc41a1	1	8	0.3	0
chr1	131848782	+	3UTR	protein_coding	Slc41a1	1	8	0.3	0
chr1	131848783	+	3UTR	protein_coding	Slc41a1	1	8	0.3	0
chr1	131848787	+	3UTR	protein_coding	Slc41a1	1	6	0.6	0
chr1	131848788	+	3UTR	protein_coding	Slc41a1	1	6	0.6	0
chr1	131848790	+	3UTR	protein_coding	Slc41a1	1	6	0.6	0
chr1	131931832	+	3UTR	protein_coding	Nucks1	1	8	0.180212	0
chr1	131931833	+	3UTR	protein_coding	Nucks1	1	8	0.180212	0
chr1	131931834	+	3UTR	protein_coding	Nucks1	1	8	0.180212	0
chr1	131931836	+	3UTR	protein_coding	Nucks1	4	8	0.180212	0
chr1	131931840	+	3UTR	protein_coding	Nucks1	1	8	0.180212	0
chr1	131932108	+	3UTR	protein_coding	Nucks1	1	15	0.120141	0
chr1	131932109	+	3UTR	protein_coding	Nucks1	2	16	0.116608	0
chr1	131932110	+	3UTR	protein_coding	Nucks1	3	16	0.116608	0
chr1	131932111	+	3UTR	protein_coding	Nucks1	3	16	0.116608	0
chr1	131932115	+	3UTR	protein_coding	Nucks1	1	16	0.116608	0
chr1	131932116	+	3UTR	protein_coding	Nucks1	1	16	0.116608	0
chr1	131932118	+	3UTR	protein_coding	Nucks1	1	16	0.116608	0
chr1	131932122	+	3UTR	protein_coding	Nucks1	2	17	0.0883392	0
chr1	131932123	+	3UTR	protein_coding	Nucks1	1	17	0.0883392	0
chr1	131932124	+	3UTR	protein_coding	Nucks1	1	16	0.116608	0
chr1	131932137	+	3UTR	protein_coding	Nucks1	1	6	0.314488	0
chr1	131932436	+	3UTR	protein_coding	Nucks1	1	7	0.204947	0
chr1	131932438	+	3UTR	protein_coding	Nucks1	1	8	0.180212	0
chr1	131932441	+	3UTR	protein_coding	Nucks1	1	8	0.180212	0
chr1	131932446	+	3UTR	protein_coding	Nucks1	2	7	0.204947	0
chr1	131932451	+	3UTR	protein_coding	Nucks1	1	8	0.180212	0
chr1	131932452	+	3UTR	protein_coding	Nucks1	1	7	0.204947	0
chr1	131932557	+	3UTR	protein_coding	Nucks1	2	6	0.314488	0
chr1	131932558	+	3UTR	protein_coding	Nucks1	1	6	0.314488	0
chr1	131932561	+	3UTR	protein_coding	Nucks1	1	6	0.314488	0
chr1	131932562	+	3UTR	protein_coding	Nucks1	1	6	0.314488	0
chr1	131932563	+	3UTR	protein_coding	Nucks1	1	7	0.204947	0
chr1	131932733	+	3UTR	protein_coding	Nucks1	1	6	0.314488	0
chr1	131932738	+	3UTR	protein_coding	Nucks1	1	6	0.314488	0
chr1	131932742	+	3UTR	protein_coding	Nucks1	1	6	0.314488	0
chr1	131932744	+	3UTR	protein_coding	Nucks1	1	6	0.314488	0
chr1	131932745	+	3UTR	protein_coding	Nucks1	1	6	0.314488	0
chr1	131932746	+	3UTR	protein_coding	Nucks1	1	6	0.314488	0
chr1	131932812	+	3UTR	protein_coding	Nucks1	1	8	0.180212	0
chr1	131932817	+	3UTR	protein_coding	Nucks1	1	6	0.314488	0
chr1	131932818	+	3UTR	protein_coding	Nucks1	1	6	0.314488	0
chr1	131932819	+	3UTR	protein_coding	Nucks1	1	6	0.314488	0
chr1	131932823	+	3UTR	protein_coding	Nucks1	1	8	0.180212	0
chr1	131932828	+	3UTR	protein_coding	Nucks1	1	7	0.204947	0
chr1	131932879	+	3UTR	protein_coding	Nucks1	1	16	0.116608	0
chr1	131932883	+	3UTR	protein_coding	Nucks1	6	43	0.0388693	0
chr1	131932884	+	3UTR	protein_coding	Nucks1	1	43	0.0388693	0
chr1	131932886	+	3UTR	protein_coding	Nucks1	2	44	0.0318021	0
chr1	131932889	+	3UTR	protein_coding	Nucks1	2	44	0.0318021	0
chr1	131932892	+	3UTR	protein_coding	Nucks1	1	45	0.024735	0
chr1	131932893	+	3UTR	protein_coding	Nucks1	2	45	0.024735	0
chr1	131932894	+	3UTR	protein_coding	Nucks1	1	45	0.024735	0
chr1	131932895	+	3UTR	protein_coding	Nucks1	4	45	0.024735	0
chr1	131932896	+	3UTR	protein_coding	Nucks1	5	45	0.024735	0
chr1	131932897	+	3UTR	protein_coding	Nucks1	6	45	0.024735	0
chr1	131932898	+	3UTR	protein_coding	Nucks1	12	45	0.024735	0
chr1	131932900	+	3UTR	protein_coding	Nucks1	1	38	0.0424028	0
chr1	131932907	+	3UTR	protein_coding	Nucks1	1	36	0.0459364	0
chr1	131932910	+	3UTR	protein_coding	Nucks1	1	33	0.04947	0
chr1	131933122	+	3UTR	protein_coding	Nucks1	1	8	0.180212	0
chr1	131933124	+	3UTR	protein_coding	Nucks1	1	8	0.180212	0
chr1	131933128	+	3UTR	protein_coding	Nucks1	2	6	0.314488	0
chr1	131933129	+	3UTR	protein_coding	Nucks1	1	6	0.314488	0
chr1	131933135	+	3UTR	protein_coding	Nucks1	1	6	0.314488	0
chr1	131934493	+	3UTR	protein_coding	Nucks1	1	6	0.314488	0
chr1	131934896	+	3UTR	protein_coding	Nucks1	1	7	0.204947	0
chr1	131935864	+	3UTR	protein_coding	Nucks1	4	7	0.204947	0
chr1	131935876	+	3UTR	protein_coding	Nucks1	1	24	0.0777385	0
chr1	131935878	+	3UTR	protein_coding	Nucks1	1	25	0.0530035	0
chr1	131935880	+	3UTR	protein_coding	Nucks1	1	24	0.0777385	0
chr1	131935884	+	3UTR	protein_coding	Nucks1	5	24	0.0777385	0
chr1	131935885	+	3UTR	protein_coding	Nucks1	7	24	0.0777385	0
chr1	131935886	+	3UTR	protein_coding	Nucks1	2	24	0.0777385	0
chr1	131935888	+	3UTR	protein_coding	Nucks1	3	24	0.0777385	0
chr1	131935893	+	3UTR	protein_coding	Nucks1	1	24	0.0777385	0
chr1	131935895	+	3UTR	protein_coding	Nucks1	3	23	0.0812721	0
chr1	131935904	+	3UTR	protein_coding	Nucks1	1	6	0.314488	0
chr1	131936103	+	3UTR	protein_coding	Nucks1	1	6	0.314488	0
chr1	131936105	+	3UTR	protein_coding	Nucks1	1	6	0.314488	0
chr1	131936106	+	3UTR	protein_coding	Nucks1	1	6	0.314488	0
chr1	131936108	+	3UTR	protein_coding	Nucks1	1	6	0.314488	0
chr1	131936111	+	3UTR	protein_coding	Nucks1	1	6	0.314488	0
chr1	131936116	+	3UTR	protein_coding	Nucks1	1	6	0.314488	0
chr1	131936132	+	3UTR	protein_coding	Nucks1	3	10	0.137809	0
chr1	131936136	+	3UTR	protein_coding	Nucks1	1	10	0.137809	0
chr1	131936137	+	3UTR	protein_coding	Nucks1	1	10	0.137809	0
chr1	131936140	+	3UTR	protein_coding	Nucks1	3	10	0.137809	0
chr1	131936142	+	3UTR	protein_coding	Nucks1	2	10	0.137809	0
chr1	131936196	+	3UTR	protein_coding	Nucks1	1	6	0.314488	0
chr1	131936197	+	3UTR	protein_coding	Nucks1	1	6	0.314488	0
chr1	131936199	+	3UTR	protein_coding	Nucks1	1	6	0.314488	0
chr1	131936200	+	3UTR	protein_coding	Nucks1	1	6	0.314488	0
chr1	131936207	+	3UTR	protein_coding	Nucks1	1	6	0.314488	0
chr1	131936208	+	3UTR	protein_coding	Nucks1	1	6	0.314488	0
chr1	132024026	+	3UTR	protein_coding	Elk4	1	3	0.176471	0
chr1	132024036	+	3UTR	protein_coding	Elk4	1	3	0.176471	0
chr1	132024038	+	3UTR	protein_coding	Elk4	1	3	0.176471	0
chr1	132113701	-	3UTR	protein_coding	Cdk18	-1	-3	0.222222	0
chr1	132113716	-	3UTR	protein_coding	Cdk18	-1	-5	0.111111	0
chr1	132113719	-	3UTR	protein_coding	Cdk18	-1	-4	0.148148	0
chr1	132113722	-	3UTR	protein_coding	Cdk18	-1	-5	0.111111	0
chr1	132113730	-	3UTR	protein_coding	Cdk18	-1	-5	0.111111	0
chr1	132113736	-	3UTR	protein_coding	Cdk18	-1	-3	0.222222	0
chr1	132333009	+	3UTR	protein_coding	Nuak2	1	4	0.363636	0
chr1	132333013	+	3UTR	protein_coding	Nuak2	1	4	0.363636	0
chr1	132333015	+	3UTR	protein_coding	Nuak2	1	4	0.363636	0
chr1	132333020	+	3UTR	protein_coding	Nuak2	1	5	0.0909091	0
chr1	132465584	+	3UTR	protein_coding	Dstyk	2	2	0.333333	0
chr1	132505424	+	3UTR	protein_coding	Rbbp5	1	5	0.235294	0
chr1	132505428	+	3UTR	protein_coding	Rbbp5	2	5	0.235294	0
chr1	132505431	+	3UTR	protein_coding	Rbbp5	1	5	0.235294	0
chr1	132505438	+	3UTR	protein_coding	Rbbp5	1	6	0.0588235	0
chr1	132505451	+	3UTR	protein_coding	Rbbp5	1	3	0.294118	0
chr1	133620004	-	3UTR	protein_coding	Zc3h11a	-1	-7	0.193548	0
chr1	133620005	-	3UTR	protein_coding	Zc3h11a	-1	-7	0.193548	0
chr1	133620010	-	3UTR	protein_coding	Zc3h11a	-2	-7	0.193548	0
chr1	133620013	-	3UTR	protein_coding	Zc3h11a	-1	-7	0.193548	0
chr1	133620014	-	3UTR	protein_coding	Zc3h11a	-2	-7	0.193548	0
chr1	133620680	-	3UTR	protein_coding	Zc3h11a	-1	-7	0.193548	0
chr1	133620681	-	3UTR	protein_coding	Zc3h11a	-1	-6	0.258065	0
chr1	133620683	-	3UTR	protein_coding	Zc3h11a	-1	-6	0.258065	0
[truncated: 109,610 more rows]

## Sheet: FDR<0.05_3´UTR
chromosome	hit_position	strand	seg_type	seg_biotype	gene_name	value [unknown_counts]	extended_value_15nt [unknown_counts]	p.value	FDR
chr1	4846104	+	3UTR	protein_coding	Lypla1	2	5	0.0540541	0
chr1	5162246	+	3UTR	protein_coding	Atp6v1h	2	7	0.769231	0
chr1	6859996	+	3UTR	protein_coding	St18	1	3	0.25	0
chr1	9547165	+	3UTR	protein_coding	Rrs1	1	12	0.183673	0
chr1	9561457	-	3UTR	protein_coding	2610203C22Rik	-1	-2	0.666667	0
chr1	9668905	-	3UTR	protein_coding	Mybl1	-1	-4	0.107143	0
chr1	9724312	-	3UTR	protein_coding	Vcpip1	-1	-3	0.1	0
chr1	9899662	+	3UTR	protein_coding	Sgk3	2	4	0.1875	0
chr1	9921221	+	3UTR	protein_coding	Mcmdc2	1	3	1	0
chr1	10067684	+	3UTR	protein_coding	Cspp1	1	2	0.25	0
chr1	10137684	-	3UTR	protein_coding	Arfgef1	-2	-3	0.47619	0
chr1	13139206	-	3UTR	protein_coding	Ncoa2	-1	-3	0.384615	0
chr1	13564732	-	3UTR	protein_coding	Tram1	-1	-7	0.234694	0
chr1	13626026	-	3UTR	protein_coding	Lactb2	-1	-4	0.588235	0
chr1	14168979	-	3UTR	protein_coding	Eya1	-2	-4	0.357143	0
chr1	15843320	+	3UTR	protein_coding	Terf1	1	3	0.111111	0
chr1	16570347	-	3UTR	protein_coding	Ube2w	-1	-3	0.333333	0
chr1	16643269	-	3UTR	protein_coding	Tceb1	-1	-5	0.714286	0
chr1	16677486	+	3UTR	protein_coding	Tmem70	1	5	0.565217	0
chr1	20803050	-	3UTR	protein_coding	Mcm3	-1	-9	0.428571	0
chr1	23369707	-	3UTR	protein_coding	Ogfrl1	-1	-3	0.176471	0
chr1	23995994	-	3UTR	protein_coding	1110058L19Rik	-1	-4	0.4	0
chr1	24762806	+	3UTR	protein_coding	Lmbrd1	1	3	0.1875	0
chr1	30803573	-	3UTR	protein_coding	Phf3	-2	-3	0.105263	0
chr1	33453864	-	3UTR	protein_coding	Prim2	-1	-3	0.75	0
chr1	33745512	-	3UTR	protein_coding	Bag2	-1	-5	0.6	0
chr1	33761931	-	3UTR	protein_coding	Zfp451	-1	-4	0.0493827	0
chr1	34308009	+	3UTR	protein_coding	Dst	1	6	0.681818	0
chr1	34436733	-	3UTR	protein_coding	Ccdc115	-1	-5	0.555556	0
chr1	34444930	+	3UTR	protein_coding	Imp4	1	4	0.363636	0
chr1	34473723	+	3UTR	protein_coding	Ptpn18	2	4	0.666667	0
chr1	34813342	-	3UTR	protein_coding	Fam168b	-2	-4	0.16	0
chr1	34877122	+	3UTR	protein_coding	Plekhb2	1	4	0.172414	0
chr1	36106284	+	3UTR	protein_coding	Hs6st1	1	5	0.290323	0
chr1	36143455	-	3UTR	protein_coding	Uggt1	-1	-2	0.5	0
chr1	36508562	+	3UTR	protein_coding	Cnnm4	1	2	0.5	0
chr1	36693348	+	3UTR	protein_coding	Cox5b	1	5	1	0
chr1	36699257	-	3UTR	protein_coding	Actr1b	-1	-3	0.375	0
chr1	36792462	-	3UTR	protein_coding	Tmem131	-1	-3	0.272727	0
chr1	37410588	+	3UTR	protein_coding	Inpp4a	1	4	0.470588	0
chr1	37418248	-	3UTR	protein_coding	Coa5	-1	-6	0.0769231	0
chr1	37438917	+	3UTR	protein_coding	Unc50	1	3	0.25	0
chr1	37439493	-	3UTR	protein_coding	Mgat4a	-1	-4	0.2	0
chr1	37985359	-	3UTR	protein_coding	Txndc9	-2	-3	0.47619	0
chr1	38051746	+	3UTR	protein_coding	Eif5b	1	2	0.666667	0
chr1	38052831	-	3UTR	protein_coding	Rev1	-1	-3	0.727273	0
chr1	38996328	+	3UTR	protein_coding	Pdcl3	1	4	0.214286	0
chr1	39371736	+	3UTR	protein_coding	Rpl31	1	6	0.454545	0
chr1	39372231	-	3UTR	protein_coding	Tbc1d8	-1	-2	0.4	0
chr1	39552258	-	3UTR	protein_coding	Rnf149	-1	-8	0.594595	0
chr1	40025446	+	3UTR	protein_coding	Map4k4	1	3	0.333333	0
chr1	40462424	+	3UTR	protein_coding	Il1rl1	1	6	0.357143	0
chr1	42905559	+	3UTR	protein_coding	Mrps9	1	2	1	0
chr1	43115910	+	3UTR	protein_coding	AI597479	1	3	0.2	0
chr1	43749870	-	3UTR	protein_coding	Uxs1	-1	-3	0.5	0
chr1	44002229	+	3UTR	protein_coding	Tpp2	1	3	0.666667	0
chr1	44086650	-	3UTR	protein_coding	Tex30	-1	-6	0.607143	0
chr1	46809238	-	3UTR	protein_coding	Slc39a10	-1	-3	0.15	0
chr1	51471184	-	3UTR	protein_coding	Nabp1	-2	-5	0.0434783	0
chr1	51751018	-	3UTR	protein_coding	Myo1b	-1	-2	0.666667	0
chr1	52185327	-	3UTR	protein_coding	Gls	-1	-6	0.320261	0
chr1	52458919	-	3UTR	protein_coding	Nab1	-1	-3	0.157895	0
chr1	52656750	-	3UTR	protein_coding	Mfsd6	-2	-3	0.357143	0
chr1	53756209	-	3UTR	protein_coding	Stk17b	-1	-11	0.0217391	0
chr1	54647855	-	3UTR	protein_coding	Ankrd44	-1	-3	0.382353	0
chr1	54985228	-	3UTR	protein_coding	Sf3b1	-1	-4	0.4	0
chr1	55072190	+	3UTR	protein_coding	Coq10b	1	5	0.272727	0
chr1	55077999	-	3UTR	protein_coding	Hspd1	-1	-5	0.9	0
chr1	55091196	+	3UTR	protein_coding	Hspe1	1	9	0.875	0
chr1	57415821	+	3UTR	protein_coding	9430016H08Rik	2	6	0.714286	0
chr1	58025841	+	3UTR	protein_coding	Sgol2	1	4	0.352941	0
chr1	58406082	+	3UTR	protein_coding	Bzw1	1	11	0.291667	0
chr1	58463982	-	3UTR	protein_coding	Orc2	-1	-4	0.25	0
chr1	58522989	-	3UTR	protein_coding	Fam126b	-1	-4	0.190476	0
chr1	58755179	+	3UTR	protein_coding	Cflar	1	9	0.399083	0
chr1	58846812	+	3UTR	protein_coding	Casp8	2	24	0.454545	0
chr1	58902544	-	3UTR	protein_coding	Trak2	-1	-3	0.294118	0
chr1	59639968	-	3UTR	protein_coding	Sumo1	-1	-3	1	0
chr1	59711431	+	3UTR	protein_coding	Nop58	1	5	0.538462	0
chr1	59983062	+	3UTR	protein_coding	Fam117b	1	3	0.09375	0
chr1	60478497	+	3UTR	protein_coding	Abi2	1	3	0.285714	0
chr1	60771531	+	3UTR	protein_coding	Cd28	1	3	0.423077	0
chr1	62796197	+	3UTR	protein_coding	Nrp2	1	3	0.453125	0
chr1	63047928	-	3UTR	protein_coding	Ino80d	-1	-3	0.178571	0
chr1	63143653	-	3UTR	protein_coding	Ndufs1	-1	-4	0.828571	0
chr1	63179612	+	3UTR	protein_coding	Eef1b2	1	6	0.714286	0
chr1	64029554	-	3UTR	protein_coding	Klf7	-1	-4	0.0681818	0
chr1	64731167	-	3UTR	protein_coding	Fzd5	-1	-4	0.285714	0
chr1	64789184	-	3UTR	protein_coding	Plekhm3	-1	-4	0.513514	0
chr1	65158645	-	3UTR	protein_coding	Idh1	-1	-6	0.469388	0
chr1	66718368	+	3UTR	protein_coding	Rpe	1	3	0.5	0
chr1	66831328	-	3UTR	protein_coding	Acadl	-1	-3	0.0909091	0
chr1	71028313	-	3UTR	protein_coding	Bard1	-1	-5	0.361702	0
chr1	71578750	+	3UTR	protein_coding	Atic	1	3	0.533333	0
chr1	72713611	+	3UTR	protein_coding	Rpl37a	1	8	0.5	0
chr1	74267931	+	3UTR	protein_coding	Arpc2	1	4	0.893333	0
chr1	74435546	-	3UTR	protein_coding	Usp37	-1	-3	0.333333	0
chr1	74530777	+	3UTR	protein_coding	Rqcd1	1	4	0.190476	0
chr1	78425162	-	3UTR	protein_coding	Farsb	-1	-2	0.6	0
chr1	79608460	-	3UTR	protein_coding	Ap1s3	-1	-8	0.428571	0
chr1	79781344	+	3UTR	protein_coding	Mrpl44	1	6	0.571429	0
chr1	80265812	-	3UTR	protein_coding	Cul3	-1	-4	0.181818	0
chr1	80501113	-	3UTR	protein_coding	Dock10	-1	-3	0.617647	0
chr1	82445168	+	3UTR	protein_coding	Rhbdd1	1	3	0.5	0
chr1	82752344	+	3UTR	protein_coding	Mff	1	6	0.133333	0
chr1	82896237	+	3UTR	protein_coding	Agfg1	1	7	0.205882	0
chr1	84036406	-	3UTR	protein_coding	Pid1	-1	-3	0.403846	0
chr1	84370343	-	3UTR	protein_coding	Dner	-1	-2	0.2	0
chr1	84723659	-	3UTR	protein_coding	Trip12	-1	-3	0.464286	0
chr1	85849949	+	3UTR	protein_coding	Cab39	1	4	0.340426	0
chr1	85908609	+	3UTR	protein_coding	Itm2c	1	16	0.555556	0
chr1	86348020	-	3UTR	protein_coding	Ncl	-2	-5	0.283784	0
chr1	86530584	+	3UTR	protein_coding	Ptma	1	15	1	0
chr1	87049862	+	3UTR	protein_coding	Dis3l2	1	3	1	0
chr1	87227991	+	3UTR	protein_coding	Eif4e2	1	3	0.176471	0
chr1	87720004	+	3UTR	protein_coding	Inpp5d	3	3	0.125	0
chr1	87943044	+	3UTR	protein_coding	Dgkd	1	4	0.763636	0
chr1	88218453	+	3UTR	protein_coding	Ugt1a1	1	8	0.3	0
chr1	88264885	-	3UTR	protein_coding	Hjurp	-3	-8	0.121212	0
chr1	88700501	-	3UTR	protein_coding	Arl4c	-2	-7	0.121212	0
chr1	89895046	+	3UTR	protein_coding	Agap1	1	2	0.285714	0
chr1	90612996	+	3UTR	protein_coding	Cops8	1	3	0.727273	0
chr1	91116763	+	3UTR	protein_coding	Lrrfip1	1	5	0.661017	0
chr1	91285879	+	3UTR	protein_coding	Ube2f	1	3	0.214286	0
chr1	91528284	+	3UTR	protein_coding	Traf3ip1	1	2	0.75	0
chr1	91932879	-	3UTR	protein_coding	Hdac4-ENSMUSG00000026313	-1	-2	0.666667	0
chr1	92439763	-	3UTR	protein_coding	Ndufa10	-1	-3	0.5	0
chr1	93507900	+	3UTR	protein_coding	2002-09-01	3	6	0.357895	0
chr1	93800540	-	3UTR	protein_coding	Dtymk	-1	-5	0.294118	0
chr1	93820362	+	3UTR	protein_coding	Ing5	1	3	0.473684	0
chr1	95334107	+	3UTR	protein_coding	Fam174a	1	6	0.4	0
chr1	97643952	-	3UTR	protein_coding	D1Ertd622e	-1	-9	0.295455	0
chr1	105518864	-	3UTR	protein_coding	Pign	-2	-4	0.166667	0
chr1	105753938	+	3UTR	protein_coding	2310035C23Rik	1	4	0.444444	0
chr1	105845050	+	3UTR	protein_coding	Tnfrsf11a	1	4	0.372093	0
chr1	106033873	+	3UTR	protein_coding	Zcchc2	2	3	0.333333	0
chr1	106542993	-	3UTR	protein_coding	Bcl2	-1	-2	0.181818	0
chr1	106724468	-	3UTR	protein_coding	Kdsr	-1	-3	0.136364	0
chr1	106771139	-	3UTR	protein_coding	Vps4b	-1	-3	0.434783	0
chr1	118299890	-	3UTR	protein_coding	Tsn	-1	-3	0.35	0
chr1	118333214	+	3UTR	protein_coding	Mki67ip	1	4	0.0588235	0
chr1	118609309	+	3UTR	protein_coding	Clasp1	1	2	0.916667	0
chr1	119470379	-	3UTR	protein_coding	Ralb	-1	-4	0.621212	0
chr1	119545167	-	3UTR	protein_coding	Epb4.1l5	-1	-2	0.666667	0
chr1	120227424	-	3UTR	protein_coding	Steap3	-1	-6	0.375	0
chr1	121304418	-	3UTR	protein_coding	Insig2	-1	-4	0.588235	0
chr1	125392948	-	3UTR	protein_coding	Actr3	-1	-5	0.876923	0
chr1	125595660	+	3UTR	protein_coding	Slc35f5	2	2	0.333333	0
chr1	127483018	+	3UTR	protein_coding	Mgat5	1	4	0.444444	0
chr1	127805250	+	3UTR	protein_coding	Ccnt2	2	3	0.0952381	0
chr1	127954905	-	3UTR	protein_coding	Zranb3	-1	-2	0.333333	0
chr1	128277197	+	3UTR	protein_coding	Ubxn4	1	3	0.333333	0
chr1	128331791	-	3UTR	protein_coding	Mcm6	-1	-2	0.5	0
chr1	128363772	-	3UTR	protein_coding	Dars	-2	-6	0.658537	0
chr1	130721523	+	3UTR	protein_coding	Yod1	1	5	0.333333	0
chr1	131053741	-	3UTR	protein_coding	Mapkapk2	-2	-5	0.295455	0
chr1	131178454	-	3UTR	protein_coding	Rassf5	-1	-3	0.375	0
chr1	131288904	-	3UTR	protein_coding	Srgap2	-1	-4	0.352941	0
chr1	131538954	+	3UTR	protein_coding	Fam72a	3	11	1	0
chr1	131848768	+	3UTR	protein_coding	Slc41a1	1	5	0.8	0
chr1	131931832	+	3UTR	protein_coding	Nucks1	1	8	0.180212	0
chr1	132024026	+	3UTR	protein_coding	Elk4	1	3	0.176471	0
chr1	132113701	-	3UTR	protein_coding	Cdk18	-1	-3	0.222222	0
chr1	132333009	+	3UTR	protein_coding	Nuak2	1	4	0.363636	0
chr1	132465584	+	3UTR	protein_coding	Dstyk	2	2	0.333333	0
chr1	132505424	+	3UTR	protein_coding	Rbbp5	1	5	0.235294	0
chr1	133620004	-	3UTR	protein_coding	Zc3h11a	-1	-7	0.193548	0
chr1	133656133	-	3UTR	protein_coding	Zbed6	-1	-3	0.291667	0
chr1	134077232	-	3UTR	protein_coding	Btg2	-1	-19	0.163043	0
chr1	134347471	-	3UTR	protein_coding	Tmem183a	-1	-4	0.307692	0
chr1	134411655	+	3UTR	protein_coding	Cyb5r1	2	6	0.444444	0
chr1	134432186	+	3UTR	protein_coding	Adipor1	1	5	0.705882	0
chr1	134506925	+	3UTR	protein_coding	Rabif	1	5	0.285714	0
chr1	134754765	-	3UTR	protein_coding	Ppp1r12b	-2	-4	0.214286	0
chr1	134973995	+	3UTR	protein_coding	Ube2t	2	5	0.642857	0
chr1	135145105	+	3UTR	protein_coding	Ptpn7	1	4	0.181818	0
chr1	135155619	+	3UTR	protein_coding	Arl8a	1	6	0.761364	0
chr1	135233378	+	3UTR	protein_coding	Gm4204	1	3	1	0
chr1	135301705	-	3UTR	protein_coding	Timm17a	-1	-4	0.914286	0
chr1	135384606	-	3UTR	protein_coding	Ipo9	-1	-7	0.222222	0
chr1	135440690	-	3UTR	protein_coding	Nav1-ENSMUSG00000009418	-1	-3	0.575758	0
chr1	135769087	+	3UTR	protein_coding	Phlda3	2	5	0.307692	0
chr1	136174724	+	3UTR	protein_coding	Kif21b	1	4	0.210526	0
chr1	136269486	-	3UTR	protein_coding	Camsap2	-1	-4	0.277778	0
chr1	136528372	+	3UTR	protein_coding	Kif14	1	3	0.210526	0
chr1	136628004	+	3UTR	protein_coding	Zfp281	1	4	0.222222	0
chr1	138063453	-	3UTR	protein_coding	Ptprc	-1	-4	0.565217	0
chr1	138485153	-	3UTR	protein_coding	Nek7	-1	-3	0.538462	0
chr1	139174640	+	3UTR	protein_coding	Dennd1b	1	3	0.15	0
chr1	139448344	+	3UTR	protein_coding	Zbtb41	1	4	0.0322581	0
chr1	139493932	+	3UTR	protein_coding	Aspm	1	4	0.9	0
chr1	143605513	-	3UTR	protein_coding	Cdc73-ENSMUSG00000078284	-1	-5	0.117647	0
chr1	143807062	+	3UTR	protein_coding	Uchl5	1	4	0.444444	0
chr1	144001125	-	3UTR	protein_coding	Rgs2	-1	-4	0.375	0
chr1	144753448	-	3UTR	protein_coding	Rgs18	-1	-3	0.583333	0
chr1	149829654	-	3UTR	protein_coding	Pla2g4a	-2	-5	0.818182	0
chr1	150105787	+	3UTR	protein_coding	Ptgs2	2	21	0.367188	0
chr1	150361353	-	3UTR	protein_coding	BC003331	-1	-5	0.611111	0
chr1	151363516	+	3UTR	protein_coding	Ivns1abp	1	4	0.3	0
chr1	151367730	-	3UTR	protein_coding	Swt1	-1	-3	0.5	0
chr1	151458028	+	3UTR	protein_coding	Trmt1l	1	3	0.75	0
chr1	151471254	-	3UTR	protein_coding	Rnf2	-1	-4	0.166667	0
chr1	151819864	+	3UTR	protein_coding	Edem3	1	3	0.428571	0
chr1	152518898	-	3UTR	protein_coding	Rgl1	-2	-4	0.230769	0
chr1	152774508	+	3UTR	protein_coding	Arpc5	1	5	0.539474	0
chr1	152837080	-	3UTR	protein_coding	Smg7	-1	-3	0.1875	0
chr1	153220040	-	3UTR	protein_coding	Lamc1	-1	-4	0.0833333	0
chr1	153455790	-	3UTR	protein_coding	Dhx9	-1	-6	0.807692	0
chr1	153764105	+	3UTR	protein_coding	Rnasel	1	3	0.363636	0
chr1	153908773	+	3UTR	protein_coding	Glul	2	4	0.361111	0
chr1	155097557	-	3UTR	protein_coding	Ier5	-1	-10	0.492537	0
chr1	155203432	+	3UTR	protein_coding	Stx6	1	3	0.333333	0
chr1	155275886	-	3UTR	protein_coding	Xpr1	-1	-6	0.0175439	0
chr1	155847563	-	3UTR	protein_coding	Cep350	-1	-2	0.222222	0
chr1	156005605	-	3UTR	protein_coding	Tor1aip1	-1	-3	0.444444	0
chr1	156068168	+	3UTR	protein_coding	Tor1aip2	1	4	0.191489	0
chr1	156366449	+	3UTR	protein_coding	Gm2000	1	6	1	0
chr1	156428536	-	3UTR	protein_coding	Soat1	-2	-9	0.329032	0
chr1	156643829	+	3UTR	protein_coding	Abl2	1	3	0.517241	0
chr1	156678658	-	3UTR	protein_coding	Fam20b	-1	-7	0.365854	0
chr1	156808181	-	3UTR	protein_coding	Ralgps2	-1	-2	0.5	0
chr1	159345195	+	3UTR	protein_coding	Rfwd2	1	2	0.285714	0
chr1	160199751	+	3UTR	protein_coding	Mrps14	1	6	0.3	0
chr1	160203073	-	3UTR	protein_coding	Cacybp	-1	-5	0.178571	0
chr1	160968055	+	3UTR	protein_coding	Rc3h1	1	8	0.148438	0
chr1	161418046	+	3UTR	protein_coding	Tnfsf4	1	2	0.857143	0
chr1	161817190	-	3UTR	protein_coding	Suco	-1	-3	0.416667	0
chr1	162594797	+	3UTR	protein_coding	Vamp4	2	3	0.642857	0
chr1	162672154	-	3UTR	protein_coding	Prrc2c	-1	-5	0.5	0
chr1	163954073	-	3UTR	protein_coding	BC055324	-1	-4	1	0
chr1	164265303	+	3UTR	protein_coding	Slc19a2	1	5	0.227273	0
chr1	164291393	-	3UTR	protein_coding	Blzf1	-1	-2	0.4	0
chr1	165178499	-	3UTR	protein_coding	Sft2d2	-1	-4	0.24	0
chr1	165214965	-	3UTR	protein_coding	Tiprl	-1	-6	0.461538	0
chr1	165774509	+	3UTR	protein_coding	Creg1	2	10	0.38	0
chr1	166393400	+	3UTR	protein_coding	Tada1	1	3	0.3	0
chr1	166394328	-	3UTR	protein_coding	Pogk	-1	-4	0.15	0
chr1	167226134	-	3UTR	protein_coding	Uck2-ENSMUSG00000026558	-1	-6	0.3	0
chr1	167330693	+	3UTR	protein_coding	Tmco1	2	5	0.5	0
chr1	167372412	-	3UTR	protein_coding	Mgst3	-2	-10	0.933333	0
chr1	168157149	-	3UTR	protein_coding	Pbx1	-1	-2	0.285714	0
chr1	169498360	-	3UTR	protein_coding	Nuf2	-1	-3	0.2	0
chr1	169950308	-	3UTR	protein_coding	Hsd17b7	-1	-4	0.2	0
chr1	170198328	-	3UTR	protein_coding	Uhmk1	-1	-7	0.25	0
chr1	170707451	-	3UTR	protein_coding	Atf6	-1	-11	0.268293	0
chr1	170960602	-	3UTR	protein_coding	Fcgr2b	-1	-3	0.75	0
chr1	171129207	-	3UTR	protein_coding	Sdhc	-1	-11	0.307692	0
chr1	171173296	-	3UTR	protein_coding	Pcp4l1	-1	-3	0.6	0
chr1	171219192	-	3UTR	protein_coding	Tomm40l	-1	-2	0.666667	0
chr1	171229654	-	3UTR	protein_coding	Fcer1g	-1	-5	0.518519	0
chr1	171358071	+	3UTR	protein_coding	Pfdn2	1	8	0.808511	0
chr1	171588660	-	3UTR	protein_coding	Ly9	-1	-3	1	0
chr1	171705128	+	3UTR	protein_coding	Cd48	1	5	0.769231	0
chr1	171889464	+	3UTR	protein_coding	Cd84	1	4	0.333333	0
chr1	172066048	-	3UTR	protein_coding	Ncstn	-1	-6	0.645161	0
chr1	172134962	+	3UTR	protein_coding	Pex19	3	10	0.383333	0
chr1	172195372	+	3UTR	protein_coding	Dcaf8	1	4	0.5	0
chr1	172319622	+	3UTR	protein_coding	Igsf8	1	3	0.970588	0
chr1	172506724	+	3UTR	protein_coding	Tagln2	1	9	0.631206	0
chr1	173465167	+	3UTR	protein_coding	Aim2	1	10	0.705882	0
chr1	176733718	-	3UTR	protein_coding	Cep170	-1	-3	0.384615	0
chr1	177024328	-	3UTR	protein_coding	Akt3	-1	-2	0.727273	0
chr1	178252224	+	3UTR	protein_coding	Desi2	1	3	0.0769231	0
chr1	178329066	-	3UTR	protein_coding	Hnrnpu	-1	-9	0.253012	0
chr1	179626595	+	3UTR	protein_coding	Cnst	1	4	0.5	0
chr1	179745003	-	3UTR	protein_coding	Ahctf1	-1	-3	0.545455	0
chr1	180422040	+	3UTR	protein_coding	Itpkb	1	3	0.37931	0
chr1	180600809	+	3UTR	protein_coding	Parp1	1	3	0.555556	0
chr1	180689568	+	3UTR	protein_coding	Lin9	1	3	0.375	0
chr1	180802750	-	3UTR	protein_coding	H3f3a	-1	-8	1	0
chr1	180866503	+	3UTR	protein_coding	Sde2	1	4	0.44898	0
chr1	181093711	-	3UTR	protein_coding	Nvl	-1	-3	0.428571	0
chr1	181173473	-	3UTR	protein_coding	Wdr26	-1	-5	0.275862	0
chr1	181815984	-	3UTR	protein_coding	Lbr	-1	-4	0.166667	0
chr1	182276349	-	3UTR	protein_coding	Degs1	-1	-6	0.638298	0
chr1	182467301	-	3UTR	protein_coding	Capn2	-1	-3	0.25	0
chr1	183277024	-	3UTR	protein_coding	Brox	-1	-3	0.333333	0
chr1	183327177	-	3UTR	protein_coding	Mia3	-2	-2	0.5	0
chr1	185357608	+	3UTR	protein_coding	Bpnt1	1	6	0.464286	0
chr1	185428233	+	3UTR	protein_coding	Eprs	2	4	0.428571	0
chr1	186088398	-	3UTR	protein_coding	Lyplal1	-1	-2	0.5	0
chr1	187234268	+	3UTR	protein_coding	Gpatch2	1	4	0.25	0
chr1	189641956	-	3UTR	protein_coding	Cenpf	-1	-3	0.733333	0
chr1	190772947	-	3UTR	protein_coding	Rps6kc1	-3	-4	0.666667	0
chr1	190947877	-	3UTR	protein_coding	Vash2	-1	-3	0.75	0
chr1	191005902	-	3UTR	protein_coding	Mfsd7b	-1	-4	0.266667	0
chr1	191170318	-	3UTR	protein_coding	Atf3	-1	-5	0.568182	0
chr1	191349989	+	3UTR	protein_coding	Tmem206	1	7	0.565217	0
chr1	191352176	-	3UTR	protein_coding	Ppp2r5a	-1	-5	0.272727	0
chr1	191538212	-	3UTR	protein_coding	Dtl	-1	-3	0.142857	0
chr1	191832926	+	3UTR	protein_coding	Nek2	1	4	0.333333	0
chr1	193104995	-	3UTR	protein_coding	Diexf	-1	-3	0.3	0
chr10	4155895	+	3UTR	protein_coding	Mthfd1l	1	6	0.625	0
chr10	5020241	-	3UTR	protein_coding	Syne1-ENSMUSG00000019769	-1	-4	0.363636	0
chr10	5813080	-	3UTR	protein_coding	Mtrf1l	-1	-3	0.75	0
chr10	7637799	-	3UTR	protein_coding	Pcmt1	-1	-7	0.4	0
chr10	7713161	+	3UTR	protein_coding	Lats1	1	4	0.3125	0
chr10	7822462	+	3UTR	protein_coding	Ppil4	1	3	0.4	0
chr10	7905678	-	3UTR	protein_coding	Tab2	-1	-3	0.361111	0
chr10	8722324	-	3UTR	protein_coding	Sash1	-1	-7	0.25	0
chr10	9756343	-	3UTR	protein_coding	Stxbp5	-1	-2	0.181818	0
chr10	10545287	-	3UTR	protein_coding	Rab32	-1	-4	0.2	0
chr10	11215218	+	3UTR	protein_coding	Shprh	1	3	0.428571	0
chr10	12940391	-	3UTR	protein_coding	Stx11	-1	-3	0.625	0
chr10	13009150	+	3UTR	protein_coding	Sf3b5	1	4	0.5	0
chr10	13178668	-	3UTR	protein_coding	Ltv1	-1	-5	0.695652	0
chr10	13207889	-	3UTR	protein_coding	Phactr2	-2	-3	0.222222	0
chr10	14150511	+	3UTR	protein_coding	Hivep2	1	2	0.285714	0
chr10	14655381	-	3UTR	protein_coding	Vta1	-1	-3	0.571429	0
chr10	17725598	+	3UTR	protein_coding	Cited2	1	10	0.212121	0
chr10	17900917	-	3UTR	protein_coding	Heca	-2	-4	0.166667	0
chr10	18011454	-	3UTR	protein_coding	Abracl	-1	-4	0.777778	0
chr10	18125034	+	3UTR	protein_coding	Reps1	1	3	0.714286	0
chr10	18533827	+	3UTR	protein_coding	Nhsl1	1	5	0.0769231	0
chr10	18589090	-	3UTR	protein_coding	D10Bwg1379e	-1	-3	0.3	0
chr10	19610039	+	3UTR	protein_coding	Ifngr1	1	6	0.0909091	0
chr10	20340960	+	3UTR	protein_coding	Bclaf1	1	8	0.224719	0
chr10	20361186	+	3UTR	protein_coding	Mtfr2	1	3	0.6	0
chr10	20399697	-	3UTR	protein_coding	Pde7b	-1	-2	0.666667	0
chr10	21311134	+	3UTR	protein_coding	Hbs1l	1	4	0.166667	0
chr10	21999642	+	3UTR	protein_coding	Sgk1	1	8	0.409091	0
chr10	24187976	+	3UTR	protein_coding	Stx7	1	5	0.392157	0
chr10	24913098	+	3UTR	protein_coding	Med23	1	6	0.416667	0
chr10	25522550	+	3UTR	protein_coding	Epb4.1l2	1	3	0.592593	0
chr10	29345160	+	3UTR	protein_coding	Echdc1	1	3	0.1875	0
chr10	29346547	-	3UTR	protein_coding	Rnf146	-1	-4	0.444444	0
chr10	30197137	-	3UTR	protein_coding	Cenpw	-1	-3	1	0
chr10	30534894	-	3UTR	protein_coding	Trmt11	-2	-3	0.4	0
chr10	30646852	-	3UTR	protein_coding	Ncoa7	-1	-5	0.333333	0
chr10	34151859	-	3UTR	protein_coding	Dse	-1	-4	0.166667	0
chr10	34303666	-	3UTR	protein_coding	Nt5dc1	-1	-2	0.5	0
chr10	35708700	-	3UTR	protein_coding	Amd2	-1	-3	1	0
chr10	37135268	-	3UTR	protein_coding	Marcks	-1	-7	0.12963	0
chr10	39564305	+	3UTR	protein_coding	Fyn	1	3	0.266667	0
chr10	39874990	+	3UTR	protein_coding	Rev3l	1	3	0.5	0
chr10	40035415	-	3UTR	protein_coding	Slc16a10	-1	-15	0.169231	0
chr10	40223508	-	3UTR	protein_coding	Rpf2	-1	-7	0.470588	0
chr10	40287986	-	3UTR	protein_coding	Amd1	-1	-9	0.461538	0
chr10	40480308	+	3UTR	protein_coding	Cdk19	1	4	0.384615	0
chr10	40833108	-	3UTR	protein_coding	Cdc40	-1	-4	0.263158	0
chr10	41529629	+	3UTR	protein_coding	Cd164	1	6	0.0425532	0
chr10	42182462	-	3UTR	protein_coding	Foxo3	-1	-3	0.289474	0
chr10	42535114	+	3UTR	protein_coding	Snx3	1	4	0.622642	0
chr10	42701266	+	3UTR	protein_coding	Ostm1	1	3	0.233333	0
chr10	42831908	+	3UTR	protein_coding	Sec63	1	3	0.571429	0
chr10	43513772	+	3UTR	protein_coding	Bend3	1	3	0.0588235	0
chr10	43874207	-	3UTR	protein_coding	Qrsl1	-1	-2	1	0
chr10	43947118	+	3UTR	protein_coding	Rtn4ip1	2	3	0.333333	0
chr10	43950655	-	3UTR	protein_coding	Aim1	-1	-3	0.75	0
chr10	45158720	+	3UTR	protein_coding	Prep	1	5	0.56	0
chr10	50851123	+	3UTR	protein_coding	Ascc3	1	2	0.333333	0
chr10	51486131	+	3UTR	protein_coding	Gp49a	1	4	0.4375	0
chr10	51496379	+	3UTR	protein_coding	Lilrb4	1	4	0.666667	0
chr10	52338351	-	3UTR	protein_coding	Gopc	-1	-5	0.266667	0
chr10	52436781	+	3UTR	protein_coding	Nus1	1	5	0.278689	0
chr10	53608079	+	3UTR	protein_coding	Asf1a	1	4	0.666667	0
chr10	53905455	-	3UTR	protein_coding	Man1a	-1	-4	0.423077	0
chr10	57512203	+	3UTR	protein_coding	Hsf2	1	3	0.703704	0
chr10	57515824	-	3UTR	protein_coding	Serinc1	-1	-6	0.564103	0
chr10	57811732	+	3UTR	protein_coding	Smpdl3a	1	4	0.833333	0
chr10	58421700	+	3UTR	protein_coding	Lims1	1	5	0.432432	0
chr10	58494113	+	3UTR	protein_coding	Ranbp2	1	3	0.444444	0
chr10	58575919	+	3UTR	protein_coding	Ccdc138	1	2	0.666667	0
chr10	59371871	+	3UTR	protein_coding	P4ha1	1	3	0.684211	0
chr10	60301775	+	3UTR	protein_coding	Psap	1	5	0.75	0
chr10	61098723	-	3UTR	protein_coding	Sgpl1	-1	-7	0.30303	0
chr10	61319706	-	3UTR	protein_coding	Pald1	-1	-2	0.285714	0
chr10	61432592	-	3UTR	protein_coding	Eif4ebp2	-1	-4	0.15	0
chr10	61691707	+	3UTR	protein_coding	Sar1a	1	4	0.142857	0
chr10	62455316	-	3UTR	protein_coding	Vps26a	-1	-8	0.113636	0
chr10	62494464	-	3UTR	protein_coding	Srgn	-1	-5	0.243243	0
chr10	62558810	-	3UTR	protein_coding	2510003E04Rik	-1	-3	0.2	0
chr10	62580299	-	3UTR	protein_coding	Ddx21	-1	-9	0.359223	0
chr10	62744334	-	3UTR	protein_coding	Ccar1	-1	-4	0.266667	0
chr10	62946325	+	3UTR	protein_coding	Slc25a16	1	3	0.25	0
chr10	63012380	+	3UTR	protein_coding	Rufy2	2	7	0.294118	0
chr10	63319048	-	3UTR	protein_coding	Sirt1	-2	-3	0.416667	0
chr10	67009460	-	3UTR	protein_coding	Reep3	-1	-4	0.277778	0
chr10	67255709	+	3UTR	protein_coding	Jmjd1c	1	4	0.735849	0
chr10	67546916	-	3UTR	protein_coding	Ado	-1	-4	0.423077	0
chr10	68095950	-	3UTR	protein_coding	Arid5b	-2	-3	0.4	0
chr10	69338325	-	3UTR	protein_coding	Cdk1	-1	-6	0.785714	0
chr10	70190567	+	3UTR	protein_coding	Ccdc6	1	4	0.189189	0
chr10	71227994	-	3UTR	protein_coding	Tfam	-1	-4	0.307692	0
chr10	71255170	-	3UTR	protein_coding	Ube2d1	-1	-4	0.0714286	0
chr10	71330733	-	3UTR	protein_coding	Cisd1	-1	-5	0.909091	0
chr10	71383385	+	3UTR	protein_coding	Ipmk	1	3	0.235294	0
chr10	72674856	+	3UTR	protein_coding	Zwint	2	5	0.0714286	0
chr10	75535364	+	3UTR	protein_coding	Snrpd3	1	5	0.928571	0
chr10	75859388	-	3UTR	protein_coding	Mif	-1	-7	1	0
chr10	76351303	-	3UTR	protein_coding	Pcnt	-1	-3	1	0
chr10	77053071	-	3UTR	protein_coding	Col18a1	-1	-3	0.333333	0
chr10	77269508	+	3UTR	protein_coding	Pofut2	1	8	0.705882	0
chr10	77565525	+	3UTR	protein_coding	Itgb2	1	16	0.659091	0
chr10	77598580	+	3UTR	protein_coding	Pttg1ip	1	3	0.153846	0
chr10	77616443	+	3UTR	protein_coding	Sumo3	1	4	0.307692	0
chr10	78078860	+	3UTR	protein_coding	Icosl	1	7	0.583333	0
chr10	78171624	-	3UTR	protein_coding	Pwp2	-1	-4	0.4	0
chr10	78186843	-	3UTR	protein_coding	Trappc10	-1	-3	0.863636	0
chr10	78273578	-	3UTR	protein_coding	Agpat3	-1	-2	0.5	0
chr10	78427518	+	3UTR	protein_coding	Cstb	1	13	0.818182	0
chr10	78436861	-	3UTR	protein_coding	Pdxk	-1	-4	0.117647	0
chr10	79540262	-	3UTR	protein_coding	Mier2-ENSMUSG00000091854	-1	-4	1	0
chr10	79688345	+	3UTR	protein_coding	Cdc34	2	3	0.285714	0
chr10	79711760	+	3UTR	protein_coding	Bsg	1	4	0.571429	0
chr10	79758590	-	3UTR	protein_coding	Rnf126	-1	-16	0.682927	0
chr10	79910348	-	3UTR	protein_coding	R3hdm4	-1	-5	0.357143	0
chr10	80171529	+	3UTR	protein_coding	Cirbp	1	5	0.6	0
chr10	80287963	+	3UTR	protein_coding	Dazap1	1	4	0.461538	0
chr10	80380497	-	3UTR	protein_coding	Mex3d	-2	-6	0.5	0
chr10	80515118	+	3UTR	protein_coding	Onecut3	2	2	1	0
chr10	80568238	-	3UTR	protein_coding	Klf16	-2	-6	0.363636	0
chr10	80640666	+	3UTR	protein_coding	Csnk1g2	1	3	0.333333	0
chr10	80685994	-	3UTR	protein_coding	Mob3a	-1	-2	0.4	0
chr10	80793669	+	3UTR	protein_coding	Dot1l	1	18	0.377358	0
chr10	80796368	-	3UTR	protein_coding	Plekhj1	-1	-3	0.2	0
chr10	80804866	+	3UTR	protein_coding	Sf3a2	1	4	0.6	0
chr10	80829182	+	3UTR	protein_coding	Oaz1	1	5	0.909091	0
chr10	80852851	-	3UTR	protein_coding	Lsm7	-1	-3	1	0
chr10	80868532	+	3UTR	protein_coding	Sppl2b	1	2	0.666667	0
chr10	80901981	-	3UTR	protein_coding	Lmnb2	-3	-7	0.333333	0
chr10	80932113	+	3UTR	protein_coding	Gadd45b	2	27	0.384615	0
chr10	81044851	-	3UTR	protein_coding	Sgta	-1	-4	0.333333	0
chr10	81148929	+	3UTR	protein_coding	Zbtb7a	2	8	0.113636	0
chr10	81153321	-	3UTR	protein_coding	Pias4	-1	-9	0.333333	0
chr10	81182196	+	3UTR	protein_coding	Eef2	1	6	0.684211	0
chr10	81364378	+	3UTR	protein_coding	Mfsd12	1	5	0.451613	0
chr10	81388274	+	3UTR	protein_coding	Dohh	1	3	0.428571	0
chr10	81565819	+	3UTR	protein_coding	Aes	1	3	0.545455	0
chr10	82227480	-	3UTR	protein_coding	Zfp938	-1	-3	1	0
chr10	82620051	-	3UTR	protein_coding	1190007I07Rik	-1	-4	1	0
chr10	82739303	+	3UTR	protein_coding	Hcfc2	1	4	0.636364	0
chr10	82896415	+	3UTR	protein_coding	Txnrd1	1	5	0.595745	0
chr10	83193548	+	3UTR	protein_coding	Chst11	1	2	0.4	0
chr10	83232101	-	3UTR	protein_coding	Slc41a2	-2	-3	0.133333	0
chr10	83595664	+	3UTR	protein_coding	A230046K03Rik	1	12	0.244444	0
chr10	83600453	-	3UTR	protein_coding	Appl2	-1	-3	0.428571	0
chr10	84726278	+	3UTR	protein_coding	Polr3b	1	2	0.4	0
chr10	85314400	+	3UTR	protein_coding	Gm8394	1	4	1	0
chr10	85888757	+	3UTR	protein_coding	Pwp1	1	3	0.307692	0
chr10	85892021	-	3UTR	protein_coding	Prdm4	-1	-3	0.533333	0
chr10	85938778	-	3UTR	protein_coding	Rtcb	-1	-2	0.333333	0
chr10	86837415	+	3UTR	protein_coding	Nt5dc3	1	5	0.707317	0
chr10	87930831	+	3UTR	protein_coding	Igf1	1	3	0.126984	0
chr10	88178270	+	3UTR	protein_coding	Nup37	1	5	0.722222	0
chr10	88323144	-	3UTR	protein_coding	Dram1	-1	-3	0.375	0
chr10	88446311	+	3UTR	protein_coding	Gnptab	1	4	0.378378	0
chr10	88470833	-	3UTR	protein_coding	Chpt1	-1	-2	1	0
chr10	88746661	-	3UTR	protein_coding	Utp20	-1	-3	0.428571	0
chr10	89409284	-	3UTR	protein_coding	Gas2l3	-1	-5	0.418605	0
chr10	89712003	-	3UTR	protein_coding	Actr6	-1	-3	0.5	0
chr10	89818467	+	3UTR	protein_coding	Uhrf1bp1l	2	4	0.423077	0
chr10	91102567	+	3UTR	protein_coding	Ikbip	1	3	0.3	0
chr10	91116815	-	3UTR	protein_coding	Slc25a3	-1	-7	0.75	0
chr10	91147827	-	3UTR	protein_coding	Tmpo	-1	-7	0.185567	0
chr10	92685726	-	3UTR	protein_coding	Nedd1	-1	-3	0.25	0
chr10	93239921	+	3UTR	protein_coding	Cdk17	1	10	0.333333	0
chr10	93249535	-	3UTR	protein_coding	Elk3	-1	-4	0.230769	0
chr10	93484816	+	3UTR	protein_coding	Lta4h	1	3	0.75	0
chr10	93583419	-	3UTR	protein_coding	Snrpf	-1	-8	1	0
chr10	93858622	-	3UTR	protein_coding	Metap2	-1	-2	0.333333	0
chr10	93965567	-	3UTR	protein_coding	Vezt	-1	-2	0.4	0
chr10	94141944	+	3UTR	protein_coding	Fgd6	1	3	0.470588	0
chr10	94790188	+	3UTR	protein_coding	Ccdc41	2	4	0.8	0
chr10	96042871	+	3UTR	protein_coding	Eea1	1	3	0.25	0
chr10	99023496	+	3UTR	protein_coding	Atp2b1	1	4	0.411765	0
chr10	99267176	+	3UTR	protein_coding	Dusp6	1	7	0.0740741	0
chr10	100097472	+	3UTR	protein_coding	Kitl	1	4	0.267857	0
chr10	100443963	-	3UTR	protein_coding	Tmtc3	-1	-4	0.25	0
chr10	100573403	+	3UTR	protein_coding	Cep290	1	3	0.428571	0
chr10	105763299	-	3UTR	protein_coding	Mettl25	-1	-2	1	0
chr10	110941831	-	3UTR	protein_coding	Zdhhc17	-1	-2	0.571429	0
chr10	111293778	+	3UTR	protein_coding	Osbpl8	1	6	0.387931	0
chr10	111496179	+	3UTR	protein_coding	Nap1l1	1	5	0.584615	0
chr10	111508260	+	3UTR	protein_coding	Phlda1	1	11	0.735849	0
chr10	111985481	-	3UTR	protein_coding	Glipr1	-1	-8	0.833333	0
chr10	112926753	-	3UTR	protein_coding	Atxn7l3b	-1	-6	0.0869565	0
chr10	115198779	-	3UTR	protein_coding	Tbc1d15	-1	-5	0.327273	0
chr10	115290305	-	3UTR	protein_coding	Rab21	-1	-5	0.414634	0
chr10	116485472	-	3UTR	protein_coding	Cnot2	-1	-3	0.384615	0
chr10	116906954	-	3UTR	protein_coding	Rab3ip	-1	-3	0.6	0
chr10	117051038	-	3UTR	protein_coding	Cct2	-1	-6	0.959184	0
chr10	117072680	-	3UTR	protein_coding	Frs2	-1	-4	0.12	0
chr10	117215226	-	3UTR	protein_coding	Yeats4	-1	-4	0.142857	0
chr10	117277369	-	3UTR	protein_coding	Lyz2	-1	-16	0.453947	0
chr10	117288547	-	3UTR	protein_coding	Lyz1	-1	-3	0.3	0
chr10	117344705	-	3UTR	protein_coding	Cpsf6	-1	-6	0.252101	0
chr10	117688911	-	3UTR	protein_coding	Mdm2	-1	-26	0.740319	0
chr10	117750649	-	3UTR	protein_coding	Nup107	-1	-5	0.823529	0
chr10	117814618	-	3UTR	protein_coding	Rap1b	-1	-5	0.712418	0
chr10	120084058	-	3UTR	protein_coding	Helb	-1	-3	0.214286	0
chr10	120361541	-	3UTR	protein_coding	Hmga2	-1	-4	0.412698	0
chr10	120923584	-	3UTR	protein_coding	Lemd3	-1	-3	0.2	0
chr10	121396972	+	3UTR	protein_coding	Gns	1	3	0.0952381	0
chr10	121410420	-	3UTR	protein_coding	Rassf3	-1	-16	0.392857	0
chr10	121546969	-	3UTR	protein_coding	Tbk1	-1	-4	0.521739	0
chr10	121590123	-	3UTR	protein_coding	Xpot	-1	-8	0.371429	0
chr10	121752665	+	3UTR	protein_coding	BC048403	1	3	0.375	0
chr10	122941687	+	3UTR	protein_coding	Ppm1h	2	3	0.181818	0
chr10	122995554	-	3UTR	protein_coding	Mon2	-1	-4	0.25	0
chr10	126015125	+	3UTR	protein_coding	Lrig3	1	2	0.5	0
chr10	126999915	+	3UTR	protein_coding	Ctdsp2	1	5	0.0555556	0
chr10	127022405	-	3UTR	protein_coding	Tsfm	-1	-3	0.75	0
chr10	127031189	-	3UTR	protein_coding	Mettl21b	-1	-3	1	0
chr10	127067350	-	3UTR	protein_coding	Tspan31	-1	-3	0.857143	0
chr10	127171952	+	3UTR	protein_coding	B4galnt1	1	3	0.222222	0
chr10	127197111	-	3UTR	protein_coding	Pip4k2c	-2	-5	0.666667	0
chr10	127281894	+	3UTR	protein_coding	Dctn2	1	3	0.6	0
chr10	127282209	-	3UTR	protein_coding	Mbd6	-1	-2	1	0
chr10	127499295	+	3UTR	protein_coding	R3hdm2	2	4	0.25	0
chr10	127517396	-	3UTR	protein_coding	Shmt2	-1	-4	0.0714286	0
chr10	127538197	-	3UTR	protein_coding	Lrp1	-1	-7	0.631579	0
chr10	127660950	-	3UTR	protein_coding	Nab2	-1	-6	0.5	0
chr10	128076229	+	3UTR	protein_coding	Ptges3	1	5	0.375	0
chr10	128129124	+	3UTR	protein_coding	Baz2a	1	3	0.2	0
chr10	128252889	+	3UTR	protein_coding	Timeless	1	3	0.75	0
chr10	128361270	+	3UTR	protein_coding	Cs	1	5	0.494845	0
chr10	128363569	-	3UTR	protein_coding	Coq10a	-1	-6	1	0
chr10	128390754	+	3UTR	protein_coding	Ankrd52	1	15	0.370787	0
chr10	128439359	+	3UTR	protein_coding	Rnf41	1	100	0.666667	0
chr10	128489382	+	3UTR	protein_coding	Smarcc2	1	3	0.117647	0
chr10	128558264	-	3UTR	protein_coding	Pa2g4	-2	-4	0.130435	0
chr10	128624575	-	3UTR	protein_coding	Rps26	-1	-9	0.4	0
chr10	128677204	-	3UTR	protein_coding	Rab5b	-2	-3	0.533333	0
chr10	128697973	-	3UTR	protein_coding	Cdk2	-2	-10	0.651163	0
chr10	128818062	+	3UTR	protein_coding	Dnajc14	1	6	0.733333	0
chr10	128877435	+	3UTR	protein_coding	Sarnp	2	6	1	0
chr10	128912754	+	3UTR	protein_coding	Cd63	1	7	1	0
chr11	3689271	+	3UTR	protein_coding	Morc2a	2	7	0.285714	0
chr11	3979190	+	3UTR	protein_coding	Pes1	1	2	0.5	0
chr11	4180589	+	3UTR	protein_coding	Sf3a1	1	3	0.6	0
chr11	4215309	+	3UTR	protein_coding	Tbc1d10a	1	11	0.75	0
chr11	4240910	+	3UTR	protein_coding	Osm	2	9	0.780488	0
chr11	4765885	-	3UTR	protein_coding	Nf2	-1	-5	0.142857	0
chr11	4928796	+	3UTR	protein_coding	Thoc5	1	2	1	0
chr11	5069800	-	3UTR	protein_coding	Ewsr1	-1	-4	0.1875	0
chr11	5191592	-	3UTR	protein_coding	Kremen1	-1	-3	0.333333	0
chr11	5279325	-	3UTR	protein_coding	Znrf3	-1	-3	0.214286	0
chr11	5525787	+	3UTR	protein_coding	Xbp1	1	5	0.190476	0
chr11	6271160	-	3UTR	protein_coding	Tmed4	-1	-4	0.5	0
chr11	6356428	+	3UTR	protein_coding	Ogdh	1	4	0.76	0
chr11	6473108	-	3UTR	protein_coding	Purb	-2	-6	0.0987654	0
chr11	8431679	-	3UTR	protein_coding	Tns3	-1	-3	0.648148	0
chr11	11771962	+	3UTR	protein_coding	Ikzf1	1	4	0.25	0
chr11	11800707	-	3UTR	protein_coding	Fignl1	-1	-4	0.25	0
chr11	16971754	-	3UTR	protein_coding	Plek	-1	-5	0.59375	0
chr11	17079258	+	3UTR	protein_coding	Cnrip1	2	3	0.25	0
chr11	17198566	+	3UTR	protein_coding	Ppp3r1	1	6	0.333333	0
chr11	17203325	-	3UTR	protein_coding	Pno1	-1	-4	0.730769	0
chr11	17233481	+	3UTR	protein_coding	Wdr92	1	3	0.333333	0
chr11	17266916	+	3UTR	protein_coding	C1d	1	3	0.0909091	0
chr11	20022188	+	3UTR	protein_coding	Spred2	1	3	0.545455	0
chr11	20062334	-	3UTR	protein_coding	Actr2	-2	-6	0.565445	0
chr11	20225084	+	3UTR	protein_coding	Rab1	1	7	0.254902	0
chr11	20650609	+	3UTR	protein_coding	Sertad2	1	6	0.21875	0
chr11	21148642	+	3UTR	protein_coding	Peli1	1	3	0.346154	0
chr11	21557276	-	3UTR	protein_coding	Mdh1	-1	-4	0.764706	0
chr11	22006042	-	3UTR	protein_coding	Ehbp1	-1	-5	0.5	0
chr11	22519181	+	3UTR	protein_coding	Tmem17	1	2	1	0
chr11	22835053	-	3UTR	protein_coding	B3gnt2	-2	-5	0.489362	0
chr11	23296169	+	3UTR	protein_coding	Xpo1	1	5	0.555556	0
chr11	23455167	+	3UTR	protein_coding	Usp34	1	2	0.363636	0
chr11	23490095	-	3UTR	protein_coding	Ahsa2	-1	-3	0.6	0
chr11	23574158	-	3UTR	protein_coding	0610010F05Rik	-1	-3	0.333333	0
chr11	23741867	-	3UTR	protein_coding	Rel	-1	-7	0.275862	0
chr11	29161681	+	3UTR	protein_coding	Pnpt1	1	2	0.666667	0
chr11	29219523	+	3UTR	protein_coding	Smek2	1	3	0.571429	0
chr11	29221822	-	3UTR	protein_coding	Ccdc104	-1	-2	0.666667	0
chr11	29510730	+	3UTR	protein_coding	Ccdc88a	1	3	0.428571	0
chr11	29742500	+	3UTR	protein_coding	Rtn4	1	4	0.666667	0
chr11	31933770	+	3UTR	protein_coding	Cpeb4	1	4	0.36	0
chr11	32423606	+	3UTR	protein_coding	Sh3pxd2b	1	7	0.177778	0
chr11	32745116	+	3UTR	protein_coding	Fbxw11	1	6	0.119048	0
chr11	33152493	-	3UTR	protein_coding	Npm1	-1	-3	0.642857	0
chr11	34090814	+	3UTR	protein_coding	Lcp2	2	7	0.484848	0
chr11	34226936	-	3UTR	protein_coding	Dock2	-1	-2	0.714286	0
chr11	34809230	-	3UTR	protein_coding	Spdl1	-1	-4	0.76	0
chr11	35785719	+	3UTR	protein_coding	Pank3	1	9	0.165138	0
chr11	40679355	-	3UTR	protein_coding	Mat2b	-1	-4	0.657895	0
chr11	40702248	-	3UTR	protein_coding	Hmmr	-1	-4	0.5	0
chr11	40749060	-	3UTR	protein_coding	Ccng1	-1	-12	0.203883	0
chr11	44564491	+	3UTR	protein_coding	Rnf145	2	5	0.192308	0
chr11	45909367	+	3UTR	protein_coding	Clint1	1	3	0.567568	0
chr11	45930660	-	3UTR	protein_coding	Lsm11	-1	-5	0.666667	0
chr11	48806688	-	3UTR	protein_coding	Trim41	-1	-5	0.444444	0
chr11	48865307	-	3UTR	protein_coding	Irgm1	-1	-3	0.25	0
chr11	49671560	-	3UTR	protein_coding	Cnot6	-1	-6	0.188406	0
chr11	50171819	+	3UTR	protein_coding	Tbc1d9b	2	2	1	0
chr11	50200202	-	3UTR	protein_coding	Sqstm1	-1	-5	0.459459	0
chr11	50235008	+	3UTR	protein_coding	Mgat4b	1	4	0.75	0
chr11	50256034	-	3UTR	protein_coding	Maml1	-2	-8	0.333333	0
chr11	50295014	-	3UTR	protein_coding	Canx	-1	-7	0.59893	0
chr11	51281495	+	3UTR	protein_coding	Clk4	1	5	0.769231	0
chr11	51600909	-	3UTR	protein_coding	Hnrnpab	-1	-9	0.738806	0
chr11	51685441	-	3UTR	protein_coding	0610009B22Rik	-1	-5	0.272727	0
chr11	51692671	-	3UTR	protein_coding	Sec24a	-1	-3	0.516129	0
chr11	51791540	+	3UTR	protein_coding	Sar1b	1	6	0.4	0
chr11	51813698	-	3UTR	protein_coding	Phf15	-1	-3	0.5	0
chr11	51976096	+	3UTR	protein_coding	Cdkn2aipnl	1	13	0.258065	0
chr11	51986344	-	3UTR	protein_coding	Ube2b	-1	-5	0.394737	0
chr11	52122419	+	3UTR	protein_coding	Ppp2ca	1	8	0.203704	0
chr11	52246171	+	3UTR	protein_coding	Skp1a	1	3	0.647059	0
chr11	52388917	+	3UTR	protein_coding	Vdac1	1	4	0.818182	0
chr11	52407346	+	3UTR	protein_coding	9530068E07Rik	1	5	0.363636	0
chr11	53332953	+	3UTR	protein_coding	Zcchc10	1	5	0.454545	0
chr11	53415873	+	3UTR	protein_coding	Aff4	1	6	0.333333	0
chr11	53541785	+	3UTR	protein_coding	2008-09-01	2	3	0.4	0
chr11	53649551	-	3UTR	protein_coding	Rad50	-1	-4	0.375	0
chr11	53777106	+	3UTR	protein_coding	Irf1	1	26	0.314286	0
chr11	54247309	-	3UTR	protein_coding	Csf2	-1	-5	0.5	0
chr11	54516048	+	3UTR	protein_coding	Fnip1	1	5	0.358209	0
chr11	54696515	+	3UTR	protein_coding	Rapgef6	1	3	0.296296	0
chr11	54717534	-	3UTR	protein_coding	Cdc42se2	-1	-3	0.5	0
chr11	54870393	+	3UTR	protein_coding	Hint1	1	7	0.5625	0
chr11	55110199	+	3UTR	protein_coding	Gm2a	1	8	0.428571	0
chr11	55232939	+	3UTR	protein_coding	Slc36a1	1	6	0.357143	0
chr11	55500295	+	3UTR	protein_coding	G3bp1	1	16	0.398148	0
chr11	57483803	-	3UTR	protein_coding	Fam114a2	-1	-10	0.583333	0
chr11	57532798	+	3UTR	protein_coding	Mfap3	1	3	0.0833333	0
chr11	58059032	+	3UTR	protein_coding	Larp1	1	4	0.435484	0
chr11	58118542	+	3UTR	protein_coding	Cnot8	1	4	0.307692	0
chr11	58347654	+	3UTR	protein_coding	Sh3bp5l	1	2	0.666667	0
chr11	58991388	+	3UTR	protein_coding	Trim11	1	3	0.714286	0
chr11	59183924	-	3UTR	protein_coding	Guk1	-1	-5	0.555556	0
chr11	59211476	-	3UTR	protein_coding	Arf1	-2	-7	0.294118	0
chr11	59485602	-	3UTR	protein_coding	Zkscan17	-1	-2	1	0
chr11	59566634	+	3UTR	protein_coding	Nlrp3	2	9	0.858156	0
chr11	60199618	-	3UTR	protein_coding	Srebf1	-1	-6	0.666667	0
chr11	60555860	+	3UTR	protein_coding	Alkbh5	1	4	0.262295	0
chr11	60714143	+	3UTR	protein_coding	Llgl1	1	2	0.5	0
chr11	60952213	+	3UTR	protein_coding	Map2k3	1	5	0.16	0
chr11	61151972	-	3UTR	protein_coding	Usp22	-1	-4	0.1875	0
chr11	61244913	-	3UTR	protein_coding	Aldh3a2	-1	-4	0.571429	0
chr11	61518809	-	3UTR	protein_coding	Epn2	-1	-3	0.555556	0
chr11	62220189	+	3UTR	protein_coding	Specc1	1	4	0.133333	0
chr11	62267315	-	3UTR	protein_coding	Zswim7	-2	-3	0.666667	0
chr11	62317072	-	3UTR	protein_coding	Ncor1	-1	-4	0.266667	0
chr11	62553140	+	3UTR	protein_coding	Ubb	1	7	1	0
chr11	62605333	-	3UTR	protein_coding	Fam211a	-3	-3	0.142857	0
chr11	63158580	+	3UTR	protein_coding	Pmp22	1	7	0.590909	0
chr11	63963943	-	3UTR	protein_coding	Cox10	-1	-9	0.421053	0
chr11	65688453	-	3UTR	protein_coding	Map2k4	-1	-3	0.484848	0
chr11	67064755	+	3UTR	protein_coding	Sco1	1	5	0.0909091	0
chr11	67687116	+	3UTR	protein_coding	Gas7	1	17	0.214286	0
chr11	68497776	+	3UTR	protein_coding	Pik3r5	1	3	0.409091	0
chr11	68821516	-	3UTR	protein_coding	Ndel1	-1	-4	0.8125	0
chr11	69051519	+	3UTR	protein_coding	Aurkb	1	5	0.666667	0
chr11	69109695	+	3UTR	protein_coding	Per1	1	6	0.333333	0
chr11	69399177	-	3UTR	protein_coding	Kdm6b	-1	-11	0.354167	0
chr11	69591802	+	3UTR	protein_coding	Trp53	1	18	0.454545	0
chr11	69653204	+	3UTR	protein_coding	Fxr2	1	4	0.619048	0
chr11	69664246	-	3UTR	protein_coding	Cd68	-1	-6	0.125	0
chr11	69686384	-	3UTR	protein_coding	Tnfsf12	-1	-3	1	0
chr11	69734032	-	3UTR	protein_coding	Polr2a	-1	-7	0.5	0
chr11	69850949	+	3UTR	protein_coding	Plscr3	1	3	0.272727	0
chr11	69913613	+	3UTR	protein_coding	Neurl4	3	13	0.5625	0
chr11	69916974	-	3UTR	protein_coding	Eif5a	-1	-10	0.729167	0
chr11	70010049	+	3UTR	protein_coding	Dvl2	1	4	0.714286	0
chr11	70044774	+	3UTR	protein_coding	Dlg4	2	5	0.888889	0
chr11	70235242	-	3UTR	protein_coding	0610010K14Rik	-1	-2	1	0
chr11	70238247	-	3UTR	protein_coding	Rnasek	-1	-8	0.535714	0
chr11	70644627	-	3UTR	protein_coding	Slc25a11	-1	-7	0.857143	0
chr11	70651874	-	3UTR	protein_coding	Pfn1	-4	-161	0.382353	0
chr11	70663842	-	3UTR	protein_coding	Spag7	-1	-8	0.529412	0
chr11	70893797	+	3UTR	protein_coding	Rabep1	2	3	0.3	0
chr11	70985210	-	3UTR	protein_coding	Dhx33	-1	-5	0.172414	0
chr11	71008795	-	3UTR	protein_coding	Derl2	-1	-3	0.2	0
chr11	72047252	+	3UTR	protein_coding	Fam64a	1	4	0.9	0
chr11	72209744	+	3UTR	protein_coding	Txndc17	1	4	0.3	0
chr11	72683711	+	3UTR	protein_coding	Ube2g1	1	3	0.25	0
chr11	72769211	+	3UTR	protein_coding	Ankfy1	1	3	0.103448	0
chr11	72992218	+	3UTR	protein_coding	Atp2a3	1	2	0.4	0
chr11	73176222	-	3UTR	protein_coding	Emc6	-1	-11	0.472222	0
chr11	75300407	-	3UTR	protein_coding	Rpa1	-1	-3	0.176471	0
chr11	75572812	+	3UTR	protein_coding	Slc43a2	1	4	0.193548	0
chr11	75626453	+	3UTR	protein_coding	Pitpna	1	8	0.451613	0
chr11	75672978	+	3UTR	protein_coding	Myo1c	1	3	0.230769	0
chr11	75705995	+	3UTR	protein_coding	Crk	1	4	0.181818	0
chr11	75764810	+	3UTR	protein_coding	Ywhae	1	11	0.377778	0
chr11	76221808	-	3UTR	protein_coding	Glod4	-1	-3	0.6	0
chr11	76416803	-	3UTR	protein_coding	Abr	-1	-8	0.455882	0
chr11	76729695	-	3UTR	protein_coding	Gosr1	-1	-4	0.166667	0
chr11	76778459	-	3UTR	protein_coding	Cpd	-1	-4	0.418182	0
chr11	76987323	+	3UTR	protein_coding	Blmh	1	3	0.3	0
chr11	77045427	-	3UTR	protein_coding	Ccdc55	-1	-3	0.125	0
chr11	77455534	+	3UTR	protein_coding	Ssh2	1	4	0.125	0
chr11	77507178	+	3UTR	protein_coding	Git1	2	3	0.5	0
chr11	77530117	-	3UTR	protein_coding	Taok1	-1	-4	0.201835	0
chr11	77709902	+	3UTR	protein_coding	Nufip2	1	6	0.193878	0
chr11	77865875	+	3UTR	protein_coding	Myo18a	1	3	0.3	0
chr11	78322418	+	3UTR	protein_coding	Spag5	1	3	0.666667	0
chr11	78342743	+	3UTR	protein_coding	Pigs	2	2	1	0
chr11	78348976	+	3UTR	protein_coding	Unc119	1	8	0.875	0
chr11	78507076	-	3UTR	protein_coding	Tmem199	-1	-4	0.666667	0
chr11	78524707	-	3UTR	protein_coding	Tnfaip1	-1	-4	0.16	0
chr11	78963026	-	3UTR	protein_coding	Lgals9	-1	-6	0.5	0
chr11	79243355	-	3UTR	protein_coding	Wsb1	-1	-2	1	0
chr11	79515081	-	3UTR	protein_coding	Evi2b	-1	-10	0.296296	0
chr11	79578843	+	3UTR	protein_coding	Nf1	1	3	0.526316	0
chr11	79935544	-	3UTR	protein_coding	Utp6	-1	-4	0.173913	0
chr11	80033272	+	3UTR	protein_coding	Suz12	1	6	0.45	0
chr11	80046577	-	3UTR	protein_coding	Crlf3	-1	-3	0.818182	0
chr11	80136726	-	3UTR	protein_coding	Tefm	-1	-5	0.916667	0
chr11	80266743	+	3UTR	protein_coding	Rhot1	1	2	0.4	0
chr11	80395718	+	3UTR	protein_coding	Zfp207	2	7	0.142857	0
chr11	80472601	+	3UTR	protein_coding	Psmd11	2	5	0.333333	0
chr11	80481011	+	3UTR	protein_coding	Cdk5r1	1	4	0.733333	0
chr11	82037187	+	3UTR	protein_coding	Ccl2	2	46	0.757732	0
chr11	82047246	+	3UTR	protein_coding	Ccl7	1	18	0.588889	0
chr11	82765620	+	3UTR	protein_coding	Zfp830	1	4	0.45	0
chr11	83402937	+	3UTR	protein_coding	Ap2b1	1	2	0.444444	0
chr11	83506645	+	3UTR	protein_coding	Taf15	1	3	0.727273	0
chr11	83574702	-	3UTR	protein_coding	Ccl9	-1	-11	0.358382	0
chr11	83647977	-	3UTR	protein_coding	Ccl3	-4	-56	0.659686	0
chr11	83664480	+	3UTR	protein_coding	Ccl4	2	37	0.761905	0
chr11	83783306	+	3UTR	protein_coding	Heatr6	1	7	0.75	0
chr11	84078952	-	3UTR	protein_coding	Tada2a	-1	-2	0.4	0
chr11	84911089	-	3UTR	protein_coding	Znhit3	-1	-8	0.545455	0
chr11	84985154	-	3UTR	protein_coding	Usp32	-1	-4	0.214286	0
chr11	85188073	-	3UTR	protein_coding	Appbp2	-1	-5	0.16129	0
chr11	86058249	-	3UTR	protein_coding	Brip1	-1	-3	0.272727	0
chr11	86210773	-	3UTR	protein_coding	Ints2	-1	-3	0.470588	0
chr11	86269574	-	3UTR	protein_coding	Med13	-1	-17	0.109589	0
chr11	86500091	-	3UTR	protein_coding	Rps6kb1	-1	-3	0.142857	0
chr11	86584543	-	3UTR	protein_coding	Vmp1	-1	-3	0.724138	0
chr11	86694698	-	3UTR	protein_coding	Cltc	-1	-4	0.715909	0
chr11	86937571	-	3UTR	protein_coding	Ypel2	-1	-2	0.4	0
chr11	87077779	-	3UTR	protein_coding	Smg8	-1	-11	0.5	0
chr11	87089328	-	3UTR	protein_coding	Prr11	-1	-6	0.0714286	0
chr11	87122313	+	3UTR	protein_coding	Ska2	1	4	0.25	0
chr11	87378672	-	3UTR	protein_coding	Rad51c	-1	-2	0.666667	0
chr11	87979691	-	3UTR	protein_coding	Dynll2	-3	-8	0.375	0
chr11	88051393	+	3UTR	protein_coding	Srsf1	3	10	0.166667	0
chr11	88082688	+	3UTR	protein_coding	Vezf1	1	4	0.138889	0
chr11	88194066	+	3UTR	protein_coding	Cuedc1	1	2	1	0
chr11	88343094	-	3UTR	protein_coding	Msi2	-1	-3	0.27027	0
chr11	88831142	-	3UTR	protein_coding	Akap1	-1	-3	0.666667	0
chr11	88924084	-	3UTR	protein_coding	Scpep1	-1	-7	0.44	0
chr11	89017316	+	3UTR	protein_coding	Trim25	1	5	0.296296	0
chr11	89039765	-	3UTR	protein_coding	Dgke	-1	-5	0.333333	0
chr11	90276989	+	3UTR	protein_coding	Mmd	1	3	0.291667	0
chr11	90645860	-	3UTR	protein_coding	Tom1l1	-1	-2	0.5	0
chr11	93946521	+	3UTR	protein_coding	Mbtd1	1	3	0.214286	0
chr11	93959311	-	3UTR	protein_coding	Nme1	-1	-3	0.428571	0
chr11	94122878	+	3UTR	protein_coding	Spag9	1	4	0.431373	0
chr11	94215304	+	3UTR	protein_coding	Tob1	3	7	0.217391	0
chr11	94291327	-	3UTR	protein_coding	Luc7l3	-1	-3	0.481481	0
chr11	94340254	+	3UTR	protein_coding	Ankrd40	1	3	0.0526316	0
chr11	95006819	+	3UTR	protein_coding	Ppp1r9b	1	6	0.217391	0
chr11	95274390	-	3UTR	protein_coding	Kat7	-1	-3	0.375	0
chr11	95391569	+	3UTR	protein_coding	Slc35b1	1	17	0.555556	0
chr11	95492294	+	3UTR	protein_coding	Spop	1	3	0.555556	0
chr11	95764268	+	3UTR	protein_coding	Zfp652	1	3	0.0645161	0
chr11	96049723	-	3UTR	protein_coding	Ube2z	-1	-9	0.304348	0
chr11	96803065	+	3UTR	protein_coding	Cbx1	1	3	0.6	0
chr11	96817474	-	3UTR	protein_coding	Nfe2l1	-1	-5	0.72973	0
chr11	96953492	-	3UTR	protein_coding	Sp2	-1	-5	0.545455	0
chr11	97048987	+	3UTR	protein_coding	Mrpl10	1	5	0.142857	0
chr11	97161587	-	3UTR	protein_coding	Kpnb1	-1	-13	0.195652	0
chr11	97205892	-	3UTR	protein_coding	Npepps	-1	-3	0.3	0
chr11	97397937	+	3UTR	protein_coding	Socs7	1	3	0.769231	0
chr11	97716663	-	3UTR	protein_coding	Pip4k2b	-1	-5	0.15625	0
chr11	97837147	+	3UTR	protein_coding	Lasp1	1	4	0.431034	0
chr11	97923942	-	3UTR	protein_coding	Plxdc1	-1	-2	0.666667	0
chr11	98089552	-	3UTR	protein_coding	Fbxl20	-2	-3	0.153846	0
chr11	98153574	-	3UTR	protein_coding	Med1	-1	-4	0.384615	0
chr11	98251315	+	3UTR	protein_coding	Cdk12	1	6	0.333333	0
chr11	98437759	-	3UTR	protein_coding	Mien1	-1	-17	0.647059	0
chr11	98695888	+	3UTR	protein_coding	Psmd3	1	3	0.625	0
chr11	98801009	+	3UTR	protein_coding	Msl1	1	4	0.4	0
chr11	98832612	+	3UTR	protein_coding	Casc3	1	6	0.357143	0
chr11	98901220	+	3UTR	protein_coding	Wipf2	1	5	0.258065	0
chr11	98992970	-	3UTR	protein_coding	Top2a	-1	-11	0.655172	0
chr11	99052409	+	3UTR	protein_coding	Igfbp4	1	3	0.5	0
chr11	100322005	+	3UTR	protein_coding	Eif1	1	5	0.5	0
chr11	100476704	-	3UTR	protein_coding	Acly	-1	-9	0.227273	0
chr11	100627217	+	3UTR	protein_coding	Nkiras2	1	5	0.555556	0
chr11	100715192	-	3UTR	protein_coding	Rab5c	-2	-5	0.456522	0
chr11	100884632	+	3UTR	protein_coding	Stat5a	1	3	0.3	0
chr11	100886843	-	3UTR	protein_coding	Stat3	-1	-3	0.529412	0
chr11	101062908	+	3UTR	protein_coding	Atp6v0a1	1	3	0.2	0
chr11	101126385	+	3UTR	protein_coding	Tubg1	1	2	1	0
chr11	101322901	+	3UTR	protein_coding	Psme3	1	8	0.205479	0
chr11	101458818	-	3UTR	protein_coding	Vat1	-2	-4	0.108108	0
chr11	101488809	-	3UTR	protein_coding	Brca1	-1	-4	0.375	0
chr11	101581836	+	3UTR	protein_coding	Nbr1	2	9	0.464286	0
chr11	101591144	+	3UTR	protein_coding	Tmem106a	1	4	0.571429	0
chr11	101971509	-	3UTR	protein_coding	Dusp3	-1	-5	0.268293	0
chr11	102162609	-	3UTR	protein_coding	Lsm12	-1	-5	0.413043	0
chr11	102306021	-	3UTR	protein_coding	Ubtf	-1	-23	0.363636	0
chr11	102476057	-	3UTR	protein_coding	Gpatch8	-1	-2	0.571429	0
chr11	102684813	-	3UTR	protein_coding	Ccdc43	-1	-3	0.105263	0
chr11	102838515	-	3UTR	protein_coding	Eftud2	-1	-5	1	0
chr11	102905564	-	3UTR	protein_coding	Kif18b	-1	-4	0.541667	0
chr11	103065983	+	3UTR	protein_coding	Nmt1	1	3	0.7	0
chr11	103118172	+	3UTR	protein_coding	Hexim1	2	18	0.307692	0
chr11	103366521	-	3UTR	protein_coding	Plekhm1	-1	-3	0.3	0
chr11	103821825	-	3UTR	protein_coding	Nsf	-1	-7	0.59375	0
chr11	104333686	-	3UTR	protein_coding	Kansl1	-1	-4	0.69697	0
chr11	104503838	-	3UTR	protein_coding	Cdc27	-2	-8	0.2	0
chr11	105282117	+	3UTR	protein_coding	Tlk2	2	8	0.5	0
chr11	106055341	+	3UTR	protein_coding	Dcaf7	1	6	0.184211	0
chr11	106199454	-	3UTR	protein_coding	Ccdc47	-1	-4	0.419355	0
chr11	106248208	+	3UTR	protein_coding	Ddx42	1	4	0.235294	0
chr11	106395129	-	3UTR	protein_coding	Ern1	-1	-4	0.6	0
chr11	106771391	-	3UTR	protein_coding	Polg2	-1	-2	1	0
chr11	106781654	-	3UTR	protein_coding	Ddx5	-1	-15	0.284314	0
chr11	106820140	-	3UTR	protein_coding	Smurf2	-1	-3	0.411765	0
chr11	107035345	-	3UTR	protein_coding	Bptf	-1	-3	0.533333	0
chr11	107167179	-	3UTR	protein_coding	Nol11	-1	-5	0.0909091	0
chr11	107207947	-	3UTR	protein_coding	Pitpnc1	-1	-3	0.1875	0
chr11	107686873	+	3UTR	protein_coding	Helz	1	3	0.0714286	0
chr11	109401183	+	3UTR	protein_coding	Gna13	1	9	0.0886076	0
chr11	109451080	-	3UTR	protein_coding	Slc16a6	-1	-5	0.538462	0
chr11	109667708	+	3UTR	protein_coding	Prkar1a	1	5	0.3125	0
chr11	110269646	-	3UTR	protein_coding	Abca5	-1	-2	0.5	0
chr11	113244958	-	3UTR	protein_coding	Slc39a11	-1	-3	0.5	0
chr11	113727423	-	3UTR	protein_coding	Cdc42ep4	-1	-3	0.1875	0
chr11	114720223	+	3UTR	protein_coding	Ttyh2	2	4	0.3	0
chr11	114901753	+	3UTR	protein_coding	Cd300a	1	12	0.285714	0
chr11	114984040	-	3UTR	protein_coding	Cd300ld	-1	-6	0.4	0
chr11	114996789	-	3UTR	protein_coding	AF251705	-1	-4	0.5	0
chr11	115116674	-	3UTR	protein_coding	Cd300lf	-1	-3	0.428571	0
chr11	115181058	+	3UTR	protein_coding	Slc9a3r1	1	3	0.5	0
chr11	115497982	-	3UTR	protein_coding	Hn1	-2	-3	0.444444	0
chr11	115644114	-	3UTR	protein_coding	Grb2	-1	-4	0.629032	0
chr11	116022343	-	3UTR	protein_coding	H3f3b	-1	-13	0.477778	0
chr11	116598188	-	3UTR	protein_coding	Rhbdf2	-1	-3	0.857143	0
chr11	117362248	+	3UTR	protein_coding	2009-09-01	1	9	0.5	0
chr11	117815609	-	3UTR	protein_coding	Tk1	-2	-2	0.5	0
chr11	117855650	+	3UTR	protein_coding	Birc5	1	4	0.583333	0
chr11	117966107	-	3UTR	protein_coding	Socs3	-1	-21	0.690909	0
chr11	118164223	-	3UTR	protein_coding	Cyth1	-1	-5	0.25	0
chr11	118301107	-	3UTR	protein_coding	Timp2	-1	-14	0.347826	0
chr11	118407032	-	3UTR	protein_coding	Cant1	-1	-6	0.454545	0
chr11	119080499	-	3UTR	protein_coding	Cbx4	-1	-3	0.333333	0
chr11	119487267	+	3UTR	protein_coding	Rnf213	2	8	0.037037	0
chr11	119898057	+	3UTR	protein_coding	Rptor	1	2	0.5	0
chr11	120002547	+	3UTR	protein_coding	Baiap2	1	3	0.272727	0
chr11	120104890	-	3UTR	protein_coding	Slc38a10	-1	-3	0.285714	0
chr11	120380875	-	3UTR	protein_coding	Nploc4	-1	-3	0.560976	0
chr11	120488612	+	3UTR	protein_coding	Mrpl12	1	4	0.1	0
chr11	120560997	-	3UTR	protein_coding	P4hb	-1	-4	0.166667	0
chr11	120578333	-	3UTR	protein_coding	Arhgdia	-1	-14	0.237762	0
chr11	120625233	-	3UTR	protein_coding	Mafg-ENSMUSG00000051510	-1	-27	0.27451	0
chr11	120764032	+	3UTR	protein_coding	Hmga1-rs1	1	6	0.666667	0
chr11	120807177	-	3UTR	protein_coding	Fasn	-1	-12	0.690476	0
chr11	120958192	+	3UTR	protein_coding	Slc16a3	2	5	0.2	0
chr11	120963409	-	3UTR	protein_coding	Csnk1d	-1	-4	0.272727	0
chr11	121254477	+	3UTR	protein_coding	Narf	1	2	1	0
chr11	121308386	+	3UTR	protein_coding	Foxk2	2	3	0.411765	0
chr11	121327295	-	3UTR	protein_coding	Wdr45b	-2	-3	0.4	0
chr11	121716222	+	3UTR	protein_coding	Metrnl	1	3	0.636364	0
chr12	3248495	-	3UTR	protein_coding	Rab10	-1	-6	0.259259	0
chr12	3403067	+	3UTR	protein_coding	Kif3c	1	2	0.666667	0
chr12	3404901	-	3UTR	protein_coding	1110002L01Rik	-1	-5	0.333333	0
chr12	3506347	+	3UTR	protein_coding	Asxl2	1	3	0.45	0
chr12	3908206	+	3UTR	protein_coding	Dnmt3a	1	7	0.333333	0
chr12	4247468	-	3UTR	protein_coding	Ncoa1	-2	-4	0.2	0
chr12	4713838	+	3UTR	protein_coding	Itsn2	1	3	0.875	0
chr12	4827165	+	3UTR	protein_coding	0610009D07Rik	1	8	0.642857	0
chr12	8497775	-	3UTR	protein_coding	Rhob	-1	-13	0.371681	0
chr12	8749797	+	3UTR	protein_coding	Pum2	2	5	0.49635	0
chr12	8938339	+	3UTR	protein_coding	Laptm4a	1	5	0.24	0
chr12	9036096	+	3UTR	protein_coding	Ttc32	1	5	0.125	0
chr12	10395405	+	3UTR	protein_coding	Rdh14	1	4	0.5	0
chr12	10898589	-	3UTR	protein_coding	Pgk1-rs7	-1	-5	1	0
chr12	11318076	+	3UTR	protein_coding	Smc6	2	4	0.176471	0
chr12	12372865	+	3UTR	protein_coding	Fam49a	1	3	0.214286	0
chr12	16537470	-	3UTR	protein_coding	Lpin1	-1	-8	0.28	0
chr12	16825992	+	3UTR	protein_coding	E2f6	1	5	0.5	0
chr12	16985192	+	3UTR	protein_coding	Rock2	1	3	0.424242	0
chr12	17284296	+	3UTR	protein_coding	Pdia6	1	10	0.68	0
chr12	17429761	+	3UTR	protein_coding	Nol10	1	4	0.473684	0
chr12	17791486	+	3UTR	protein_coding	Hpcal1	1	4	0.473684	0
chr12	21270782	-	3UTR	protein_coding	Itgb1bp1	-1	-2	0.666667	0
chr12	21323758	-	3UTR	protein_coding	Adam17	-2	-3	0.697674	0
chr12	24713713	+	3UTR	protein_coding	Rrm2	1	10	0.714286	0
chr12	25058125	+	3UTR	protein_coding	Kidins220	1	2	0.6	0
chr12	25093828	-	3UTR	protein_coding	Id2	-1	-14	0.328467	0
chr12	26479571	+	3UTR	protein_coding	Cmpk2	1	2	1	0
chr12	28659506	+	3UTR	protein_coding	Rnaseh1	1	4	0.846154	0
chr12	28681638	+	3UTR	protein_coding	Adi1	1	6	0.0555556	0
chr12	31331690	-	3UTR	protein_coding	Dld	-1	-8	0.28	0
chr12	31595419	-	3UTR	protein_coding	Bcap29	-1	-5	0.28	0
chr12	31958507	-	3UTR	protein_coding	Prkar2b	-1	-3	0.111111	0
chr12	32175324	-	3UTR	protein_coding	Pik3cg	-1	-3	0.26087	0
chr12	32380381	+	3UTR	protein_coding	Ccdc71l	1	5	0.0243902	0
chr12	32850699	+	3UTR	protein_coding	Nampt	1	8	0.16	0
chr12	33375016	+	3UTR	protein_coding	Atxn7l1	1	4	0.176471	0
chr12	33438354	+	3UTR	protein_coding	Twistnb	1	4	0.363636	0
chr12	35145411	+	3UTR	protein_coding	Snx13	1	2	0.5	0
chr12	36091965	-	3UTR	protein_coding	Bzw2	-1	-3	0.428571	0
chr12	40203170	-	3UTR	protein_coding	Ifrd1	-1	-6	0.894737	0
chr12	40844798	+	3UTR	protein_coding	Dock4	1	2	0.4	0
chr12	44206058	-	3UTR	protein_coding	Dnajb9	-1	-3	0.2	0
chr12	51609097	-	3UTR	protein_coding	Strn3	-1	-8	0.6	0
chr12	51743765	-	3UTR	protein_coding	Hectd1	-2	-4	0.782609	0
chr12	51999369	-	3UTR	protein_coding	Dtd2	-1	-3	0.333333	0
chr12	52567618	+	3UTR	protein_coding	Arhgap5	1	2	0.5	0
chr12	54179143	-	3UTR	protein_coding	Egln3	-1	-3	0.6	0
chr12	54645459	-	3UTR	protein_coding	Sptssa	-1	-7	0.555556	0
chr12	55489431	-	3UTR	protein_coding	Nfkbia	-7	-85	0.445087	0
chr12	55868668	+	3UTR	protein_coding	Brms1l	1	3	0.333333	0
chr12	56328391	-	3UTR	protein_coding	Mbip	-1	-7	0.583333	0
chr12	57239580	+	3UTR	protein_coding	Prps1l3	1	3	0.0833333	0
chr12	58959115	-	3UTR	protein_coding	Sec23a	-1	-3	0.538462	0
chr12	59043179	-	3UTR	protein_coding	Trappc6b	-1	-4	0.8	0
chr12	59072990	+	3UTR	protein_coding	Pnn	2	24	0.216216	0
chr12	59189856	+	3UTR	protein_coding	Ctage5	1	3	0.814815	0
chr12	65022060	+	3UTR	protein_coding	Fam179b	1	2	0.5	0
chr12	65062566	-	3UTR	protein_coding	Fkbp3	-1	-3	0.75	0
chr12	65130562	+	3UTR	protein_coding	Fancm	1	3	0.375	0
chr12	69178973	+	3UTR	protein_coding	Lrr1	1	4	0.428571	0
chr12	69186651	+	3UTR	protein_coding	Mgat2	1	6	0.25	0
chr12	69201801	-	3UTR	protein_coding	Pole2	-1	-3	0.75	0
chr12	69284262	+	3UTR	protein_coding	Klhdc1	1	2	0.4	0
chr12	69373478	+	3UTR	protein_coding	Arf6	1	24	0.126126	0
chr12	69690499	-	3UTR	protein_coding	L2hgdh	-1	-3	0.461538	0
chr12	69965067	-	3UTR	protein_coding	Sav1	-1	-6	0.25	0
chr12	70466402	+	3UTR	protein_coding	Tmx1	1	4	0.206897	0
chr12	70962178	+	3UTR	protein_coding	Actr10	2	6	0.555556	0
chr12	71098050	+	3UTR	protein_coding	Arid4a	1	3	0.45	0
chr12	71123248	-	3UTR	protein_coding	Timm9	-1	-3	0.6	0
chr12	72101346	+	3UTR	protein_coding	Jkamp	1	3	0.307692	0
chr12	72793916	+	3UTR	protein_coding	Ppm1a	1	4	0.235294	0
chr12	73777676	+	3UTR	protein_coding	Prkch	2	3	0.333333	0
chr12	73945784	+	3UTR	protein_coding	Hif1a	1	7	0.359375	0
chr12	75630940	-	3UTR	protein_coding	Wdr89	-3	-8	0.307692	0
chr12	75714999	-	3UTR	protein_coding	Sgpp1	-1	-5	0.321429	0
chr12	76319722	+	3UTR	protein_coding	Mthfd1	1	3	0.818182	0
chr12	76578888	+	3UTR	protein_coding	Plekhg3	1	6	0.545455	0
chr12	76921364	+	3UTR	protein_coding	Fntb	1	3	1	0
chr12	76937746	-	3UTR	protein_coding	Max	-1	-6	0.473684	0
chr12	78684723	+	3UTR	protein_coding	Gphn	1	2	0.666667	0
chr12	78843386	-	3UTR	protein_coding	Atp6v1d	-1	-9	0.272727	0
chr12	78885077	+	3UTR	protein_coding	Eif2s1	1	4	0.25	0
chr12	79174370	-	3UTR	protein_coding	Rdh11	-1	-4	0.307692	0
chr12	80167906	-	3UTR	protein_coding	Actn1	-1	-3	0.714286	0
chr12	80681267	+	3UTR	protein_coding	Slc39a9	1	3	0.28	0
chr12	80880675	+	3UTR	protein_coding	4933426M11Rik	1	6	0.614286	0
chr12	81501637	-	3UTR	protein_coding	Synj2bp	-1	-3	0.2	0
chr12	81573582	-	3UTR	protein_coding	Med6	-1	-2	0.75	0
chr12	83683045	+	3UTR	protein_coding	Rbm25	1	3	0.125	0
chr12	83794240	-	3UTR	protein_coding	Numb	-1	-2	0.642857	0
chr12	83952905	+	3UTR	protein_coding	2410016O06Rik	1	3	0.4	0
chr12	84149214	-	3UTR	protein_coding	Elmsan1	-1	-19	0.211111	0
chr12	84314742	+	3UTR	protein_coding	Ptgr2	1	5	0.307692	0
chr12	84374424	-	3UTR	protein_coding	Entpd5	-2	-2	0.2	0
chr12	84756467	-	3UTR	protein_coding	Npc2	-1	-3	0.0769231	0
chr12	84775024	+	3UTR	protein_coding	Isca2	1	4	0.166667	0
chr12	84918452	-	3UTR	protein_coding	Arel1	-1	-2	0.333333	0
chr12	85134019	+	3UTR	protein_coding	Dlst	1	7	0.333333	0
chr12	85272498	-	3UTR	protein_coding	Acyp1	-2	-4	0.6	0
chr12	85477084	+	3UTR	protein_coding	Fos	3	16	0.66129	0
chr12	85639589	+	3UTR	protein_coding	Jdp2	1	5	0.444444	0
chr12	86162385	+	3UTR	protein_coding	Ift43	1	4	0.8	0
chr12	86290719	+	3UTR	protein_coding	Gpatch2l	1	4	0.333333	0
chr12	86965147	+	3UTR	protein_coding	2310044G17Rik	1	3	0.347826	0
chr12	87171181	-	3UTR	protein_coding	Tmed8	-1	-4	0.307692	0
chr12	87305200	-	3UTR	protein_coding	Sptlc2	-1	-4	0.8	0
chr12	88461661	+	3UTR	protein_coding	Adck1	1	3	0.75	0
chr12	91555918	-	3UTR	protein_coding	Gtf2a1	-1	-4	0.363636	0
chr12	95781032	+	3UTR	protein_coding	Flrt2	1	2	0.285714	0
chr12	98276401	+	3UTR	protein_coding	Gpr65	1	3	0.1	0
chr12	99195496	-	3UTR	protein_coding	Foxn3	-1	-2	0.333333	0
chr12	100062451	+	3UTR	protein_coding	Kcnk13	1	3	0.384615	0
chr12	100206514	+	3UTR	protein_coding	Calm1	1	6	0.424658	0
chr12	100300892	-	3UTR	protein_coding	Ttc7b	-3	-4	0.368421	0
chr12	100549951	-	3UTR	protein_coding	Rps6ka5	-1	-4	0.307692	0
chr12	100871860	+	3UTR	protein_coding	9030617O03Rik	1	2	0.444444	0
chr12	101039979	-	3UTR	protein_coding	Smek1	-1	-5	0.294118	0
chr12	101834225	-	3UTR	protein_coding	Trip11	-1	-4	0.0384615	0
chr12	101921083	-	3UTR	protein_coding	Atxn3	-1	-5	0.0740741	0
chr12	102394130	-	3UTR	protein_coding	Lgmn	-1	-29	0.395833	0
chr12	102497643	+	3UTR	protein_coding	Golga5	1	13	0.529412	0
chr12	102784754	-	3UTR	protein_coding	Btbd7	-1	-2	0.4	0
chr12	104929980	-	3UTR	protein_coding	Syne3	-1	-3	0.387097	0
chr12	105616252	-	3UTR	protein_coding	Atg2b	-1	-2	0.444444	0
chr12	105701622	+	3UTR	protein_coding	Gskip	1	3	0.428571	0
chr12	105837300	+	3UTR	protein_coding	Papola	1	8	0.348214	0
chr12	108203254	+	3UTR	protein_coding	Ccnk	1	5	0.5	0
chr12	108688264	+	3UTR	protein_coding	Evl	2	2	0.5	0
chr12	108815993	+	3UTR	protein_coding	Yy1	1	4	0.217391	0
chr12	108860108	-	3UTR	protein_coding	Wars	-1	-2	1	0
chr12	110666714	+	3UTR	protein_coding	Dync1h1	2	3	0.666667	0
chr12	111113356	+	3UTR	protein_coding	Rcor1	1	3	0.619048	0
chr12	111267002	+	3UTR	protein_coding	Traf3	1	4	0.62069	0
chr12	111293040	-	3UTR	protein_coding	Cdc42bpb	-1	-5	0.5	0
chr12	111454883	+	3UTR	protein_coding	Tnfaip2	1	7	0.897959	0
chr12	111544828	+	3UTR	protein_coding	Eif5	3	7	0.0930233	0
chr12	111656119	+	3UTR	protein_coding	Mark3	1	3	0.444444	0
chr12	111669478	-	3UTR	protein_coding	Ckb	-1	-10	0.75	0
chr12	111709921	-	3UTR	protein_coding	Bag5	-1	-4	0.0909091	0
chr12	111961462	-	3UTR	protein_coding	2010107E04Rik	-1	-4	0.8	0
chr12	112641132	+	3UTR	protein_coding	Adssl1	1	4	0.833333	0
chr12	112653859	-	3UTR	protein_coding	Akt1	-1	-13	0.425926	0
chr12	112746359	+	3UTR	protein_coding	Cep170b	1	3	0.909091	0
chr12	112820316	-	3UTR	protein_coding	Cdca4	-3	-4	0.25	0
chr12	112934785	-	3UTR	protein_coding	Nudt14	-1	-2	1	0
chr12	113137034	+	3UTR	protein_coding	Mta1	1	5	0.5	0
chr12	116372298	+	3UTR	protein_coding	Esyt2	1	3	0.214286	0
chr12	116460956	+	3UTR	protein_coding	Ncapg2	1	5	0.37037	0
chr12	119264250	+	3UTR	protein_coding	Gm6768	1	3	1	0
chr13	3565198	+	3UTR	protein_coding	Gdi2	1	7	0.380952	0
chr13	3566185	-	3UTR	protein_coding	BC016423	-2	-4	0.3	0
chr13	3882615	-	3UTR	protein_coding	Net1	-1	-3	0.680851	0
chr13	4205525	+	3UTR	protein_coding	Akr1c13	1	2	1	0
chr13	5868466	+	3UTR	protein_coding	Klf6	1	11	0.394464	0
chr13	6579997	+	3UTR	protein_coding	Pitrm1	1	7	0.75	0
chr13	8972689	-	3UTR	protein_coding	Gtpbp4	-1	-8	0.466667	0
chr13	9172049	+	3UTR	protein_coding	Larp4b	1	8	0.5	0
chr13	9666328	+	3UTR	protein_coding	Dip2c	1	3	0.764706	0
chr13	12186957	-	3UTR	protein_coding	Mtr	-1	-2	1	0
chr13	13359088	-	3UTR	protein_coding	Gpr137b	-1	-5	0.666667	0
chr13	14198988	+	3UTR	protein_coding	Arid4b	1	3	0.0588235	0
chr13	14610343	-	3UTR	protein_coding	Mrpl32	-1	-6	0.857143	0
chr13	14637912	+	3UTR	protein_coding	AW209491	1	2	0.666667	0
chr13	17716127	-	3UTR	protein_coding	Cdk13	-1	-3	0.409091	0
chr13	17882323	-	3UTR	protein_coding	Rala	-1	-3	0.25	0
chr13	18866442	+	3UTR	protein_coding	Vps41	1	4	0.625	0
chr13	19357796	-	3UTR	protein_coding	Stard3nl	-1	-3	0.5	0
chr13	20606328	+	3UTR	protein_coding	Elmo1	1	10	0.614286	0
chr13	21023577	+	3UTR	protein_coding	Aoah	1	3	1	0
chr13	21192781	+	3UTR	protein_coding	Trim27	1	4	1	0
chr13	21387104	-	3UTR	protein_coding	Zkscan3	-1	-4	0.307692	0
chr13	21442383	-	3UTR	protein_coding	Zscan26	-1	-3	0.375	0
chr13	21735412	+	3UTR	protein_coding	Hist1h4j	1	12	1	0
chr13	21782942	-	3UTR	protein_coding	Hist1h3i	-1	-16	1	0
chr13	22036270	+	3UTR	protein_coding	Hist1h2bk	1	3	1	0
chr13	22042512	-	3UTR	protein_coding	Hist1h2ag	-1	-6	1	0
chr13	23551313	-	3UTR	protein_coding	Hist1h4f	-1	-3	1	0
chr13	23555778	+	3UTR	protein_coding	Hist1h1d	2	3	1	0
chr13	23576226	+	3UTR	protein_coding	Hist1h3d	1	5	0.6	0
chr13	23581914	+	3UTR	protein_coding	Hist1h4d	2	157	1	0
chr13	23621830	-	3UTR	protein_coding	Hist1h1e	-1	-3	0.333333	0
chr13	23692420	+	3UTR	protein_coding	Hist1h2bc	1	4	0.285714	0
chr13	23745068	-	3UTR	protein_coding	Hist1h3c	-2	-129	1	0
chr13	23751551	+	3UTR	protein_coding	Hist1h2ab	1	4	0.8	0
chr13	23757346	+	3UTR	protein_coding	Hist1h4b	1	3	1	0
chr13	23760818	-	3UTR	protein_coding	Hist1h4a	-2	-65	1	0
chr13	24751908	-	3UTR	protein_coding	Gmnn	-1	-5	0.666667	0
chr13	24813841	+	3UTR	protein_coding	BC005537	1	12	0.305085	0
chr13	24841989	+	3UTR	protein_coding	Tdp2	1	3	0.5	0
chr13	24992827	-	3UTR	protein_coding	Mrs2	-1	-4	0.333333	0
chr13	28950171	-	3UTR	protein_coding	Sox4	-1	-5	0.0740741	0
chr13	29906765	-	3UTR	protein_coding	E2f3	-1	-3	0.548387	0
chr13	30246529	+	3UTR	protein_coding	Mboat1	1	2	0.833333	0
chr13	30540522	-	3UTR	protein_coding	Uqcrfs1	-1	-6	0.861111	0
chr13	30710855	+	3UTR	protein_coding	Dusp22	1	3	0.6	0
chr13	30813984	-	3UTR	protein_coding	Exoc2	-1	-3	0.266667	0
chr13	31819641	-	3UTR	protein_coding	Gmds	-1	-3	1	0
chr13	32822557	+	3UTR	protein_coding	Wrnip1	1	4	0.444444	0
chr13	33016092	+	3UTR	protein_coding	Serpinb9	1	3	0.3	0
chr13	34035122	+	3UTR	protein_coding	Ripk1	1	3	0.166667	0
chr13	34074379	-	3UTR	protein_coding	Tubb2a	-1	-3	0.833333	0
chr13	35873563	+	3UTR	protein_coding	Cdyl	1	3	0.4	0
chr13	35979493	-	3UTR	protein_coding	Lyrm4	-1	-3	0.428571	0
chr13	37951460	+	3UTR	protein_coding	Rreb1	1	3	0.130435	0
chr13	37976505	-	3UTR	protein_coding	Ssr1	-1	-5	0.294118	0
chr13	38645717	-	3UTR	protein_coding	Eef1e1	-1	-9	0.836364	0
chr13	38932402	-	3UTR	protein_coding	Slc35b3	-2	-3	1	0
chr13	41022230	+	3UTR	protein_coding	Tmem14c	1	3	0.5	0
chr13	41274086	+	3UTR	protein_coding	Smim13	2	3	0.166667	0
chr13	41311537	-	3UTR	protein_coding	Nedd9	-1	-2	0.444444	0
chr13	41635158	+	3UTR	protein_coding	Tmem170b	1	4	0.137931	0
chr13	43402729	-	3UTR	protein_coding	Ranbp9	-1	-3	0.653846	0
chr13	45411894	+	3UTR	protein_coding	Mylip	1	5	0.0833333	0
chr13	45549848	-	3UTR	protein_coding	Atxn1	-2	-3	0.0740741	0
chr13	46677007	+	3UTR	protein_coding	C78339	1	3	0.375	0
chr13	46680404	-	3UTR	protein_coding	Nup153	-1	-7	0.6875	0
chr13	46749153	-	3UTR	protein_coding	Kif13a	-1	-3	0.1	0
chr13	48579543	-	3UTR	protein_coding	Ptpdc1	-1	-2	0.5	0
chr13	48801899	-	3UTR	protein_coding	Phf2	-1	-5	0.333333	0
chr13	48879850	-	3UTR	protein_coding	Fam120a	-1	-4	0.426471	0
chr13	49203006	-	3UTR	protein_coding	1110007C09Rik	-2	-30	0.653846	0
chr13	49230880	-	3UTR	protein_coding	Susd3	-1	-4	0.333333	0
chr13	49385654	+	3UTR	protein_coding	Bicd2	1	4	0.358974	0
chr13	49462811	+	3UTR	protein_coding	Ippk	1	3	0.75	0
chr13	49678810	+	3UTR	protein_coding	Nol8	1	3	0.857143	0
chr13	49734174	+	3UTR	protein_coding	Iars	1	11	0.7	0
chr13	51152394	+	3UTR	protein_coding	Spin1	1	3	0.25	0
chr13	51683857	+	3UTR	protein_coding	Secisbp2	1	5	0.444444	0
chr13	51701304	-	3UTR	protein_coding	Sema4d	-1	-4	0.605634	0
chr13	52648745	+	3UTR	protein_coding	Syk	1	6	0.192308	0
chr13	52835177	-	3UTR	protein_coding	Auh	-2	-4	0.181818	0
chr13	53333280	-	3UTR	protein_coding	Sptlc1	-1	-4	0.619048	0
chr13	54107171	+	3UTR	protein_coding	Sfxn1	1	4	0.138889	0
chr13	54550867	+	3UTR	protein_coding	Simc1	2	6	0.714286	0
chr13	54661232	+	3UTR	protein_coding	Faf2	1	4	0.363636	0
chr13	54679463	-	3UTR	protein_coding	Rnf44	-1	-8	0.178571	0
chr13	55006058	-	3UTR	protein_coding	Hk3	-1	-4	0.166667	0
chr13	55028335	-	3UTR	protein_coding	Uimc1	-1	-3	0.777778	0
chr13	55314368	+	3UTR	protein_coding	Nsd1	1	5	0.119048	0
chr13	55344830	-	3UTR	protein_coding	Lman2	-1	-3	0.142857	0
chr13	55460072	+	3UTR	protein_coding	Grk6	1	6	0.380952	0
chr13	55609940	+	3UTR	protein_coding	B4galt7	1	4	1	0
chr13	55680860	+	3UTR	protein_coding	Ddx46	1	3	0.136364	0
chr13	55703445	+	3UTR	protein_coding	B230219D22Rik	1	4	0.136364	0
chr13	55776753	+	3UTR	protein_coding	Pcbd2	1	2	1	0
chr13	56073668	-	3UTR	protein_coding	H2afy	-2	-7	0.25	0
chr13	56537872	+	3UTR	protein_coding	Fbxl21	2	2	1	0
chr13	56737576	+	3UTR	protein_coding	Smad5	1	4	0.166667	0
chr13	58127037	-	3UTR	protein_coding	Hnrnpa0	-1	-10	0.282609	0
chr13	58177528	-	3UTR	protein_coding	Ubqln1	-1	-17	0.328358	0
chr13	58391344	-	3UTR	protein_coding	Hnrnpk	-2	-10	0.317073	0
chr13	59493487	-	3UTR	protein_coding	Agtpbp1	-1	-2	0.666667	0
chr13	59772576	-	3UTR	protein_coding	Zcchc6	-1	-2	0.333333	0
chr13	60763078	+	3UTR	protein_coding	Dapk1	1	4	0.4	0
chr13	63899606	+	3UTR	protein_coding	Ercc6l2	1	3	0.25	0
chr13	64133246	-	3UTR	protein_coding	Zfp367	-1	-4	0.142857	0
chr13	64192756	-	3UTR	protein_coding	Cdc14b	-1	-3	0.307692	0
chr13	64363861	-	3UTR	protein_coding	Ctsl	-1	-9	0.674419	0
chr13	65065359	-	3UTR	protein_coding	Hiatl1	-1	-4	0.219512	0
chr13	66900652	-	3UTR	protein_coding	Uqcrb	-1	-4	0.2	0
chr13	66997473	+	3UTR	protein_coding	Ptdss1	1	4	0.375	0
chr13	67320791	-	3UTR	protein_coding	RP24-242F4.9	-1	-2	1	0
chr13	67589604	-	3UTR	protein_coding	AA987161	-2	-2	0.5	0
chr13	68561775	-	3UTR	protein_coding	Mtrr	-1	-3	0.375	0
chr13	68592194	+	3UTR	protein_coding	Fastkd3	1	6	0.5	0
chr13	68613077	+	3UTR	protein_coding	1700001L19Rik	1	2	1	0
chr13	69498316	-	3UTR	protein_coding	Papd7	-1	-3	0.3	0
chr13	69634099	+	3UTR	protein_coding	Nsun2	2	8	0.285714	0
chr13	70588773	-	3UTR	protein_coding	BC018507	-1	-3	0.111111	0
chr13	73515144	+	3UTR	protein_coding	Lpcat1	1	4	0.347826	0
chr13	73620525	+	3UTR	protein_coding	Clptm1l	1	5	0.454545	0
chr13	73815749	+	3UTR	protein_coding	Slc12a7	1	3	0.666667	0
chr13	74037858	-	3UTR	protein_coding	Cep72	-1	-3	0.166667	0
chr13	74303598	-	3UTR	protein_coding	Pdcd6	-1	-5	0.647059	0
chr13	74407304	+	3UTR	protein_coding	Gm10116	1	4	1	0
chr13	74694407	-	3UTR	protein_coding	Cast	-1	-2	0.375	0
chr13	75770838	+	3UTR	protein_coding	Ell2	1	4	0.454545	0
chr13	77043146	-	3UTR	protein_coding	Ankrd32	-1	-3	0.733333	0
chr13	80893788	+	3UTR	protein_coding	Arrdc3	1	3	0.75	0
chr13	81796831	+	3UTR	protein_coding	Cetn3	1	5	0.526316	0
chr13	83663281	+	3UTR	protein_coding	Mef2c	1	4	0.178571	0
chr13	84295577	+	3UTR	protein_coding	Tmem161b	1	3	0.6	0
chr13	85215046	-	3UTR	protein_coding	Rasa1	-1	-3	0.485714	0
chr13	89849024	-	3UTR	protein_coding	Xrcc4	-1	-3	0.571429	0
chr13	90104838	+	3UTR	protein_coding	Tmem167	1	6	0.04	0
chr13	93942928	+	3UTR	protein_coding	Arsb	2	4	0.176471	0
chr13	94194557	+	3UTR	protein_coding	Lhfpl2	1	4	0.444444	0
chr13	94203450	-	3UTR	protein_coding	Scamp1	-2	-4	0.166667	0
chr13	94842812	+	3UTR	protein_coding	Tbca	1	3	0.857143	0
chr13	95350942	-	3UTR	protein_coding	Aggf1	-1	-3	0.2	0
chr13	96414798	+	3UTR	protein_coding	Poc5	1	3	1	0
chr13	96480715	-	3UTR	protein_coding	Polk	-1	-3	0.7	0
chr13	96638567	+	3UTR	protein_coding	Col4a3bp	1	4	0.0526316	0
chr13	96649361	-	3UTR	protein_coding	Hmgcr	-1	-4	0.654545	0
chr13	97176461	-	3UTR	protein_coding	Hexb	-1	-2	1	0
chr13	97251695	+	3UTR	protein_coding	Enc1	1	5	0.27027	0
chr13	98247003	-	3UTR	protein_coding	Utp15	-2	-5	0.142857	0
chr13	98686261	-	3UTR	protein_coding	Tmem171	-1	-5	0.888889	0
chr13	98725036	-	3UTR	protein_coding	Fcho2	-1	-4	0.183673	0
chr13	98839105	-	3UTR	protein_coding	Tnpo1	-1	-6	0.225806	0
chr13	100018489	-	3UTR	protein_coding	Bdp1	-1	-7	0.381818	0
chr13	100114147	+	3UTR	protein_coding	Serf1	1	2	0.666667	0
chr13	100468737	-	3UTR	protein_coding	Gtf2h2	-1	-2	0.666667	0
chr13	100617180	-	3UTR	protein_coding	Rad17	-1	-5	0.285714	0
chr13	100666303	+	3UTR	protein_coding	Taf9-ENSMUSG00000078941	1	5	0.571429	0
chr13	100703333	-	3UTR	protein_coding	Cdk7	-1	-4	0.625	0
chr13	100802763	-	3UTR	protein_coding	Slc30a5	-1	-4	0.8	0
chr13	101684006	-	3UTR	protein_coding	Pik3r1	-1	-7	0.0322581	0
chr13	103741702	-	3UTR	protein_coding	Srek1	-1	-4	0.1875	0
chr13	103818878	-	3UTR	protein_coding	Erbb2ip	-1	-5	0.172414	0
chr13	104024296	-	3UTR	protein_coding	Nln	-1	-3	0.0909091	0
chr13	104143996	-	3UTR	protein_coding	Trappc13-ENSMUSG00000021711	-1	-4	0.434783	0
chr13	104202780	+	3UTR	protein_coding	Trim23	1	3	0.230769	0
chr13	104205194	-	3UTR	protein_coding	Ppwd1	-1	-3	0.5	0
chr13	104631437	-	3UTR	protein_coding	Cwc27	-1	-2	0.666667	0
chr13	106795418	-	3UTR	protein_coding	Ipo11	-1	-6	0.416667	0
chr13	106958824	+	3UTR	protein_coding	Dimt1	1	2	0.5	0
chr13	106960890	-	3UTR	protein_coding	Kif2a	-1	-4	0.357143	0
chr13	107724725	-	3UTR	protein_coding	Zswim6	-1	-3	0.354839	0
chr13	108049079	+	3UTR	protein_coding	Smim15	1	4	0.266667	0
chr13	108194433	+	3UTR	protein_coding	Ercc8	1	2	0.333333	0
chr13	110400234	+	3UTR	protein_coding	Plk2	1	20	0.818898	0
chr13	111426393	-	3UTR	protein_coding	Gpbp1	-1	-5	0.5	0
chr13	111746458	-	3UTR	protein_coding	Map3k1	-1	-4	0.56	0
chr13	112508924	+	3UTR	protein_coding	Il6st	1	3	0.15	0
chr13	112867841	-	3UTR	protein_coding	Skiv2l2	-1	-4	0.636364	0
chr13	113592628	-	3UTR	protein_coding	Snx18	-1	-4	0.28125	0
chr13	114156593	+	3UTR	protein_coding	Arl15	1	3	0.461538	0
chr13	116855034	-	3UTR	protein_coding	Parp8	-1	-2	0.75	0
chr13	117273126	+	3UTR	protein_coding	Emb	1	5	0.382353	0
chr13	119335639	-	3UTR	protein_coding	Nnt	-1	-2	0.625	0
chr13	119457214	+	3UTR	protein_coding	Paip1	1	3	0.761905	0
chr13	119707373	+	3UTR	protein_coding	Hmgcs1	1	3	0.413793	0
chr14	7951116	+	3UTR	protein_coding	Flnb	1	2	0.777778	0
chr14	8091709	+	3UTR	protein_coding	Rpp14-ENSMUSG00000023156	1	2	1	0
chr14	8165020	+	3UTR	protein_coding	Pxk	1	2	0.428571	0
chr14	8166069	-	3UTR	protein_coding	Pdhb	-2	-7	0.655172	0
chr14	12372632	-	3UTR	protein_coding	Cadps	-1	-3	0.607143	0
chr14	14797036	+	3UTR	protein_coding	Slc4a7	1	3	0.36	0
chr14	16240381	-	3UTR	protein_coding	Oxsm	-1	-3	0.5	0
chr14	16430537	+	3UTR	protein_coding	Top2b	1	3	0.555556	0
chr14	18205900	-	3UTR	protein_coding	Nr1d2	-1	-4	0.307692	0
chr14	18282990	-	3UTR	protein_coding	Ube2e1	-1	-3	0.3	0
chr14	19811997	-	3UTR	protein_coding	2700060E02Rik	-1	-3	0.666667	0
chr14	19873432	-	3UTR	protein_coding	Gng2	-1	-4	0.333333	0
chr14	20456197	-	3UTR	protein_coding	Anxa7	-1	-6	0.64	0
chr14	20500594	-	3UTR	protein_coding	Ppp3cb	-1	-6	0.15	0
chr14	20694803	+	3UTR	protein_coding	Sec24c	1	3	0.333333	0
chr14	20723525	+	3UTR	protein_coding	Zswim8	1	3	0.111111	0
chr14	20734921	-	3UTR	protein_coding	Camk2g	-1	-3	0.583333	0
chr14	20843217	+	3UTR	protein_coding	Plau	1	72	0.572464	0
chr14	21032182	+	3UTR	protein_coding	Vcl	1	3	0.352941	0
chr14	21034847	-	3UTR	protein_coding	Ap3m1	-2	-9	0.463415	0
chr14	21448121	+	3UTR	protein_coding	Adk	3	3	0.578947	0
chr14	21798630	+	3UTR	protein_coding	Samd8	1	6	0.285714	0
chr14	21845593	+	3UTR	protein_coding	Vdac2	1	3	0.9	0
chr14	21984557	-	3UTR	protein_coding	Zfp503	-1	-5	0.384615	0
chr14	24495824	+	3UTR	protein_coding	Rps24	1	4	1	0
chr14	25664609	+	3UTR	protein_coding	Zmiz1	1	3	0.596774	0
chr14	26413220	-	3UTR	protein_coding	Slmap	-1	-4	0.25	0
chr14	26629861	+	3UTR	protein_coding	Dennd6a	2	3	0.125	0
chr14	26663396	-	3UTR	protein_coding	Pde12	-1	-4	0.272727	0
chr14	26921983	-	3UTR	protein_coding	Appl1	-1	-3	0.166667	0
chr14	27403637	+	3UTR	protein_coding	Arhgef3	1	2	0.333333	0
chr14	29974711	+	3UTR	protein_coding	Selk	1	9	0.575758	0
chr14	29993156	+	3UTR	protein_coding	Actr8	1	5	0.4	0
chr14	30524369	+	3UTR	protein_coding	Dcp1a	1	3	0.25	0
chr14	30595448	-	3UTR	protein_coding	Prkcd	-1	-3	0.761905	0
chr14	30690875	+	3UTR	protein_coding	Rft1	1	2	1	0
chr14	30819337	+	3UTR	protein_coding	Sfmbt1	1	8	0.212121	0
chr14	30875073	+	3UTR	protein_coding	Tmem110	1	4	0.714286	0
chr14	31012488	-	3UTR	protein_coding	Gnl3	-1	-3	0.333333	0
chr14	31118979	+	3UTR	protein_coding	Pbrm1	1	3	0.517857	0
chr14	31373880	-	3UTR	protein_coding	Sh3bp5	-1	-2	0.555556	0
chr14	31509331	+	3UTR	protein_coding	Eaf1	1	8	0.484375	0
chr14	32297144	+	3UTR	protein_coding	Parg	1	3	0.333333	0
chr14	32577653	+	3UTR	protein_coding	Ercc6	1	3	0.263158	0
chr14	34237078	-	3UTR	protein_coding	Fam35a	-1	-2	0.5	0
chr14	34344175	+	3UTR	protein_coding	Glud1	2	3	0.627907	0
chr14	34414298	-	3UTR	protein_coding	Bmpr1a	-1	-3	0.0384615	0
chr14	36878089	-	3UTR	protein_coding	Ccser2	-1	-3	0.466667	0
chr14	37120865	-	3UTR	protein_coding	Ghitm	-1	-7	0.52	0
chr14	40906497	-	3UTR	protein_coding	Tspan14	-1	-5	0.294118	0
chr14	45348737	+	3UTR	protein_coding	Psmc6	1	4	0.75	0
chr14	45595358	-	3UTR	protein_coding	Ddhd1	-1	-2	1	0
chr14	46809554	-	3UTR	protein_coding	Gmfb	-1	-5	0.2	0
chr14	46854128	+	3UTR	protein_coding	Cgrrf1	1	2	1	0
chr14	47155657	-	3UTR	protein_coding	Gch1	-1	-4	0.555556	0
chr14	47240987	-	3UTR	protein_coding	Wdhd1	-1	-3	0.555556	0
chr14	47319662	+	3UTR	protein_coding	Mapk1ip1l	2	5	0.482759	0
chr14	47385708	+	3UTR	protein_coding	Lgals3	1	6	0.6	0
chr14	47387952	-	3UTR	protein_coding	Dlgap5	-1	-3	0.666667	0
chr14	47531845	+	3UTR	protein_coding	Fbxo34	1	3	0.5	0
chr14	47736172	+	3UTR	protein_coding	Ktn1	1	5	0.272727	0
chr14	48258337	+	3UTR	protein_coding	Peli2	1	2	0.5	0
chr14	48512789	+	3UTR	protein_coding	Tmem260	1	3	0.333333	0
chr14	49012181	-	3UTR	protein_coding	Exoc5	-1	-6	0.138889	0
chr14	50765498	-	3UTR	protein_coding	Ttc5	-2	-6	0.785714	0
chr14	52160475	-	3UTR	protein_coding	Supt16	-1	-9	0.304348	0
chr14	52198378	-	3UTR	protein_coding	Chd8	-2	-5	0.666667	0
chr14	54368564	+	3UTR	protein_coding	Oxa1l	1	4	0.714286	0
chr14	54583720	-	3UTR	protein_coding	4931414P19Rik	-1	-3	1	0
chr14	54642210	-	3UTR	protein_coding	Acin1	-2	-22	0.545455	0
chr14	54690542	+	3UTR	protein_coding	1700123O20Rik	1	3	0.5	0
chr14	54722259	-	3UTR	protein_coding	Slc7a8	-1	-3	0.35	0
chr14	54898151	+	3UTR	protein_coding	Pabpn1	1	5	0.571429	0
chr14	55662303	-	3UTR	protein_coding	Nedd8	-1	-3	0.5	0
chr14	56960117	+	3UTR	protein_coding	Zmym2	1	5	0.473684	0
chr14	57275102	-	3UTR	protein_coding	Cryl1	-1	-3	0.75	0
chr14	57689719	-	3UTR	protein_coding	Lats2	-1	-5	0.625	0
chr14	57806614	-	3UTR	protein_coding	Ska3	-1	-3	0.142857	0
chr14	57826882	+	3UTR	protein_coding	Mrp63	1	27	0.75	0
chr14	57832907	-	3UTR	protein_coding	Zdhhc20	-1	-3	0.230769	0
chr14	57916402	-	3UTR	protein_coding	Micu2	-1	-4	0.285714	0
chr14	59237089	+	3UTR	protein_coding	Rcbtb1	1	3	0.272727	0
chr14	59402162	-	3UTR	protein_coding	Setdb2	-1	-3	0.4	0
chr14	59548473	+	3UTR	protein_coding	Cab39l	1	2	0.5	0
chr14	60301880	+	3UTR	protein_coding	Mtmr6	1	7	0.448276	0
chr14	61215393	+	3UTR	protein_coding	Sacs	1	4	0.166667	0
chr14	61365886	-	3UTR	protein_coding	Kpna3	-1	-4	0.246377	0
chr14	61534935	-	3UTR	protein_coding	Spryd7	-2	-5	0.357143	0
chr14	63142366	+	3UTR	protein_coding	Ctsb	2	12	0.262857	0
chr14	63950416	+	3UTR	protein_coding	Sox7	1	3	0.315789	0
chr14	64811646	-	3UTR	protein_coding	Hmbox1	-1	-4	0.416667	0
chr14	65054151	-	3UTR	protein_coding	Extl3	-1	-3	0.5	0
chr14	65817425	+	3UTR	protein_coding	Pbk	1	5	0.676471	0
chr14	66311224	+	3UTR	protein_coding	Trim35	1	3	0.0952381	0
chr14	66802900	-	3UTR	protein_coding	Dpysl2	-1	-5	0.444444	0
chr14	67015710	-	3UTR	protein_coding	Ppp2r2a	-1	-6	0.34375	0
chr14	67740698	+	3UTR	protein_coding	Kctd9	1	3	0.428571	0
chr14	67752524	-	3UTR	protein_coding	Dock5	-1	-2	0.25	0
chr14	69785030	-	3UTR	protein_coding	Rhobtb2	-1	-2	1	0
chr14	70303531	-	3UTR	protein_coding	Slc39a14	-2	-7	0.2	0
chr14	70439211	-	3UTR	protein_coding	Polr3d	-1	-6	0.416667	0
chr14	70548662	+	3UTR	protein_coding	Reep4	2	6	0.4	0
chr14	70665360	-	3UTR	protein_coding	Xpo7	-2	-3	0.142857	0
chr14	72538739	-	3UTR	protein_coding	Fndc3a	-1	-6	0.357143	0
chr14	73195989	-	3UTR	protein_coding	Rb1	-1	-4	0.285714	0
chr14	73362309	-	3UTR	protein_coding	Itm2b	-1	-4	0.354839	0
chr14	73595524	+	3UTR	protein_coding	Sucla2	1	3	1	0
chr14	74749709	+	3UTR	protein_coding	Esd	1	2	1	0
chr14	74756414	-	3UTR	protein_coding	Lrch1	-1	-5	0.52381	0
chr14	75229558	+	3UTR	protein_coding	Lcp1	1	12	0.365854	0
chr14	75344269	+	3UTR	protein_coding	Zc3h13	1	3	0.333333	0
chr14	75702370	-	3UTR	protein_coding	Cog3	-1	-3	0.3	0
chr14	75897383	-	3UTR	protein_coding	Gtf2f2	-1	-3	0.6	0
chr14	76507417	+	3UTR	protein_coding	Tsc22d1	1	2	0.2	0
chr14	77024335	-	3UTR	protein_coding	Lacc1	-1	-11	0.28	0
chr14	78495082	-	3UTR	protein_coding	Akap11	-1	-4	0.314286	0
chr14	79288840	-	3UTR	protein_coding	Rgcc	-1	-2	1	0
chr14	79423543	+	3UTR	protein_coding	Mtrf1	1	2	0.666667	0
chr14	79461636	-	3UTR	protein_coding	Wbp4	-1	-3	0.4	0
chr14	79581031	+	3UTR	protein_coding	Elf1	1	5	0.545455	0
chr14	86656088	-	3UTR	protein_coding	Diap3	-1	-4	0.333333	0
chr14	87514606	+	3UTR	protein_coding	Tdrd3	1	3	0.272727	0
chr14	89896245	-	3UTR	protein_coding	Gm10110	-1	-2	1	0
chr14	99034723	-	3UTR	protein_coding	Mzt1	-1	-4	0.478261	0
chr14	99254364	+	3UTR	protein_coding	Pibf1	1	2	1	0
chr14	101633873	-	3UTR	protein_coding	Commd6	-1	-4	0.363636	0
chr14	101696064	+	3UTR	protein_coding	Uchl3	1	6	0.75	0
chr14	103055718	+	3UTR	protein_coding	Irg1	1	6	0.444444	0
chr14	103076706	+	3UTR	protein_coding	Cln5	1	4	0.285714	0
chr14	103081062	-	3UTR	protein_coding	Fbxl3	-1	-5	0.4	0
chr14	104477560	-	3UTR	protein_coding	Rnf219	-1	-4	0.210526	0
chr14	105108967	-	3UTR	protein_coding	Rbm26	-3	-3	0.0357143	0
chr14	118112527	-	3UTR	protein_coding	Tgds	-1	-5	0.428571	0
chr14	118163199	+	3UTR	protein_coding	Gpr180	1	3	0.5	0
chr14	120430995	+	3UTR	protein_coding	Mbnl2	1	3	0.333333	0
chr14	120947749	+	3UTR	protein_coding	Ipo5	1	6	0.382353	0
chr14	121286677	-	3UTR	protein_coding	Stk24	-1	-4	0.35	0
chr14	122158916	+	3UTR	protein_coding	Tm9sf2	1	9	0.294118	0
chr15	3280260	+	3UTR	protein_coding	Sepp1	3	5	0.176471	0
chr15	3985630	-	3UTR	protein_coding	AW549877	-1	-4	0.125	0
chr15	4154065	+	3UTR	protein_coding	Oxct1	1	6	0.157895	0
chr15	5180984	+	3UTR	protein_coding	Prkaa1	1	4	0.423077	0
chr15	5217674	+	3UTR	protein_coding	Ttc33	1	3	0.473684	0
chr15	5233995	-	3UTR	protein_coding	Ptger4	-1	-4	0.555556	0
chr15	6438888	+	3UTR	protein_coding	Dab2-ENSMUSG00000022150	1	5	0.752066	0
chr15	8158113	+	3UTR	protein_coding	Nup155	1	12	0.117647	0
chr15	9113235	-	3UTR	protein_coding	Skp2	-1	-5	0.380952	0
chr15	9507498	-	3UTR	protein_coding	Il7r	-1	-3	0.3	0
chr15	10476204	-	3UTR	protein_coding	Brix1	-1	-4	0.7	0
chr15	10493642	+	3UTR	protein_coding	Rad1	2	3	1	0
chr15	10569071	-	3UTR	protein_coding	Rai14	-1	-4	0.318182	0
chr15	11383778	-	3UTR	protein_coding	Tars	-1	-5	0.0909091	0
chr15	11984025	-	3UTR	protein_coding	Sub1	-1	-6	0.736842	0
chr15	12184505	+	3UTR	protein_coding	Zfr	1	3	0.55	0
chr15	12271863	+	3UTR	protein_coding	Mtmr12	1	4	0.466667	0
chr15	12350320	+	3UTR	protein_coding	Golph3	1	4	0.661765	0
chr15	12810383	-	3UTR	protein_coding	6030458C11Rik	-1	-5	0.263158	0
chr15	25363300	-	3UTR	protein_coding	Basp1	-1	-5	0.62766	0
chr15	25812801	+	3UTR	protein_coding	Myo10	1	3	0.296296	0
chr15	25972157	+	3UTR	protein_coding	Fam134b	1	4	0.607595	0
chr15	27594179	+	3UTR	protein_coding	Ank	2	3	0.666667	0
chr15	27656314	-	3UTR	protein_coding	Fam105a	-1	-4	0.375	0
chr15	27730679	-	3UTR	protein_coding	Trio	-1	-4	0.652778	0
chr15	31274270	+	3UTR	protein_coding	Dap	1	5	0.333333	0
chr15	31296020	-	3UTR	protein_coding	Ankrd33b	-1	-2	0.285714	0
chr15	31458521	-	3UTR	protein_coding	March6	-1	-6	0.0967742	0
chr15	34141283	+	3UTR	protein_coding	Mtdh	1	11	0.0821918	0
chr15	34284238	+	3UTR	protein_coding	Laptm4b	1	2	0.4	0
chr15	34530579	+	3UTR	protein_coding	Pop1	1	4	0.4	0
chr15	34876293	-	3UTR	protein_coding	Stk3	-1	-6	0.166667	0
chr15	35930775	+	3UTR	protein_coding	Vps13b	1	2	0.5	0
chr15	36241054	-	3UTR	protein_coding	Rnf19a	-1	-5	0.333333	0
chr15	36595739	-	3UTR	protein_coding	Pabpc1	-1	-8	1	0
chr15	36770813	-	3UTR	protein_coding	Ywhaz	-1	-5	0.669231	0
chr15	37000572	-	3UTR	protein_coding	Zfp706	-1	-5	0.375	0
chr15	37924303	-	3UTR	protein_coding	Rrm2b	-1	-3	0.3	0
chr15	37968007	-	3UTR	protein_coding	Ubr5	-1	-3	0.230769	0
chr15	38295294	-	3UTR	protein_coding	Klf10	-1	-10	0.189189	0
chr15	38488237	-	3UTR	protein_coding	Azin1	-1	-4	0.56383	0
chr15	38691853	+	3UTR	protein_coding	Atp6v1c1	1	9	0.689189	0
chr15	39094819	-	3UTR	protein_coding	Slc25a32	-1	-10	0.2	0
chr15	39146786	+	3UTR	protein_coding	Dcaf13	1	12	0.916667	0
chr15	39870742	-	3UTR	protein_coding	Lrp12	-2	-11	0.175	0
chr15	41860577	+	3UTR	protein_coding	Oxr1	1	5	0.354839	0
chr15	43527581	+	3UTR	protein_coding	Emc2	1	3	0.714286	0
chr15	44375866	-	3UTR	protein_coding	Nudcd1	-1	-4	0.5	0
chr15	44640755	+	3UTR	protein_coding	Ebag9	1	3	0.705882	0
chr15	51882615	+	3UTR	protein_coding	Utp23	2	7	0.352941	0
chr15	51962629	-	3UTR	protein_coding	Rad21	-1	-12	0.453125	0
chr15	52730312	+	3UTR	protein_coding	Med30	1	6	0.294118	0
chr15	53068306	-	3UTR	protein_coding	Ext1	-1	-2	0.5	0
chr15	55015162	-	3UTR	protein_coding	Taf2	-1	-4	0.5	0
chr15	55256050	+	3UTR	protein_coding	Deptor	1	3	0.388889	0
chr15	57869800	-	3UTR	protein_coding	Derl1	-3	-6	0.461538	0
chr15	57969915	+	3UTR	protein_coding	Tbc1d31	1	7	0.666667	0
chr15	58047529	-	3UTR	protein_coding	Zhx1	-1	-5	0.205882	0
chr15	58094101	-	3UTR	protein_coding	Atad2	-1	-8	0.300971	0
chr15	58180127	-	3UTR	protein_coding	Fbxo32	-1	-4	0.666667	0
chr15	58456396	+	3UTR	protein_coding	D15Ertd621e	1	4	0.31746	0
chr15	58784450	-	3UTR	protein_coding	Tmem65	-1	-3	0.310345	0
chr15	58941364	-	3UTR	protein_coding	Mtss1	-1	-5	0.22	0
chr15	59331026	+	3UTR	protein_coding	Sqle	2	3	0.777778	0
chr15	59332043	-	3UTR	protein_coding	E430025E21Rik	-1	-4	0.8	0
chr15	63931025	-	3UTR	protein_coding	Fam49b	-1	-6	0.747368	0
chr15	64086876	-	3UTR	protein_coding	Asap1	-1	-4	0.37931	0
chr15	65872089	+	3UTR	protein_coding	Efr3a	1	4	0.166667	0
chr15	67102921	-	3UTR	protein_coding	St3gal1	-3	-9	0.194444	0
chr15	73094019	+	3UTR	protein_coding	Chrac1	2	5	0.666667	0
chr15	73095916	-	3UTR	protein_coding	Ago2	-2	-6	0.25	0
chr15	73205365	-	3UTR	protein_coding	Ptk2	-1	-3	0.888889	0
chr15	74959151	+	3UTR	protein_coding	Ly6e	1	3	0.166667	0
chr15	75895288	-	3UTR	protein_coding	Eef1d	-1	-2	0.666667	0
chr15	76047197	-	3UTR	protein_coding	Scrib	-1	-2	1	0
chr15	76171180	-	3UTR	protein_coding	Plec	-1	-4	0.486486	0
chr15	76354173	+	3UTR	protein_coding	Maf1	1	3	0.75	0
chr15	76452300	+	3UTR	protein_coding	Mroh1	1	2	1	0
chr15	76500911	+	3UTR	protein_coding	Hsf1	1	2	0.666667	0
chr15	76724112	-	3UTR	protein_coding	Arhgap39	-1	-4	0.642857	0
chr15	76906283	+	3UTR	protein_coding	Rpl8	1	3	1	0
chr15	77760620	-	3UTR	protein_coding	Myh9	-1	-4	0.663366	0
chr15	78282589	-	3UTR	protein_coding	Csf2rb2	-1	-8	0.230769	0
chr15	78560945	-	3UTR	protein_coding	Rac2	-1	-6	0.0243902	0
chr15	78894463	+	3UTR	protein_coding	Gga1	1	4	0.375	0
chr15	78911865	+	3UTR	protein_coding	Sh3bp1	1	3	1	0
chr15	78919422	+	3UTR	protein_coding	Pdxp	2	3	0.5	0
chr15	79136747	+	3UTR	protein_coding	Micall1	1	3	0.310345	0
chr15	79151733	+	3UTR	protein_coding	Polr2f	1	5	0.833333	0
chr15	79358777	+	3UTR	protein_coding	Maff	1	6	0.860465	0
chr15	79360760	-	3UTR	protein_coding	Tmem184b	-1	-3	0.673913	0
chr15	79417907	-	3UTR	protein_coding	Csnk1e	-1	-5	0.78	0
chr15	79529417	-	3UTR	protein_coding	Ddx17	-1	-5	0.128571	0
chr15	79674333	-	3UTR	protein_coding	Josd1	-1	-4	0.45	0
chr15	79720242	+	3UTR	protein_coding	Gtpbp1	2	11	0.21875	0
chr15	79761494	-	3UTR	protein_coding	Dnal4	-3	-7	0.625	0
chr15	79995900	-	3UTR	protein_coding	Pdgfb	-1	-35	0.533333	0
chr15	80077832	-	3UTR	protein_coding	Rpl3	-1	-3	1	0
chr15	80113391	+	3UTR	protein_coding	Syngr1	1	2	1	0
chr15	80252630	+	3UTR	protein_coding	Mief1	1	10	0.487805	0
chr15	80257469	+	3UTR	protein_coding	Atf4	1	7	0.962963	0
chr15	80932371	+	3UTR	protein_coding	Tnrc6b	1	3	0.169492	0
chr15	81012784	-	3UTR	protein_coding	Mkl1	-2	-7	0.222222	0
chr15	81319002	-	3UTR	protein_coding	Slc25a17	-1	-6	0.617647	0
chr15	81363710	-	3UTR	protein_coding	St13	-1	-4	0.468085	0
chr15	81475172	+	3UTR	protein_coding	Rbx1	1	5	0.578947	0
chr15	81651122	+	3UTR	protein_coding	Ep300	1	3	0.657895	0
chr15	81704301	-	3UTR	protein_coding	Rangap1	-1	-4	0.266667	0
chr15	81848716	-	3UTR	protein_coding	Tob2-ENSMUSG00000048546	-1	-3	0.590909	0
chr15	81914936	+	3UTR	protein_coding	Aco2	1	5	0.942857	0
chr15	81994541	-	3UTR	protein_coding	Desi1	-1	-21	0.363636	0
chr15	82204294	+	3UTR	protein_coding	Srebf2	1	4	0.507937	0
chr15	82350194	-	3UTR	protein_coding	Ndufa6	-1	-6	0.818182	0
chr15	82809033	-	3UTR	protein_coding	Tcf20	-1	-5	0.352941	0
chr15	82999538	-	3UTR	protein_coding	Nfam1	-1	-7	0.107143	0
chr15	83126039	-	3UTR	protein_coding	Poldip3	-1	-5	0.263158	0
chr15	83299955	-	3UTR	protein_coding	Arfgap3	-2	-2	0.25	0
chr15	83376365	-	3UTR	protein_coding	Pacsin2	-2	-3	0.235294	0
chr15	83483892	-	3UTR	protein_coding	Ttll1	-1	-3	1	0
chr15	84313266	+	3UTR	protein_coding	Parvb	1	4	0.456522	0
chr15	84342898	+	3UTR	protein_coding	Parvg	2	7	0.166667	0
chr15	85463079	+	3UTR	protein_coding	Atxn10	1	3	0.428571	0
[truncated: 2,658 more rows]

## Sheet: FDR<0.05_5´UTR
chromosome	hit_position	strand	seg_type	seg_biotype	gene_name	value [unknown_counts]	extended_value_15nt [unknown_counts]	p.value	FDR
[truncated: 275 more rows]

[truncated: 2 more sheets: FDR<0.05_ORF, all targets 3´UTR, 5´UTR, ORF]
