# Supplementary material for: The RNA-binding protein TTP is a global post-transcriptional regulator of feedback control in inflammation
Source: Nucleic Acids Res. 2016 May 24;44(15):7418–40. doi: 10.1093/nar/gkw474 (PMC5009735; doi:10.1093/nar/gkw474)
Supplement: SUPPLEMENTARY DATA [file supp_gkw474_nar-00263-y-2016-File012.xlsx]

## Sheet: TTPvsGFP_RNASeq
	ensembl_gene_id	baseMean	log2FoldChange	lfcSE	stat	pvalue	padj	external_gene_name	mgi_symbol	mgi_description	chromosome_name
8848	ENSMUSG00000032216	4007.91	3.69688	0.144766	25.5369	7.67985e-144	9.2258e-140	Nedd4	Nedd4	neural precursor cell expressed, developmentally down-regulated 4	9
9504	ENSMUSG00000033880	736.97	-2.81322	0.140219	-20.063	1.55403e-89	9.33426e-86	Lgals3bp	Lgals3bp	lectin, galactoside-binding, soluble, 3 binding protein	11
6718	ENSMUSG00000028459	1669.69	-2.1376	0.133468	-16.0158	9.91196e-58	3.96908e-54	Cd72	Cd72	CD72 antigen	4
15771	ENSMUSG00000054404	467.864	-2.27346	0.155071	-14.6607	1.15073e-48	3.45594e-45	Slfn5	Slfn5	schlafen 5	11
14723	ENSMUSG00000050022	477.391	2.46735	0.171665	14.373	7.64032e-47	1.83566e-43	Amz1	Amz1	archaelysin family metallopeptidase 1	5
2202	ENSMUSG00000019872	1765.54	-2.05632	0.145864	-14.0975	3.93465e-45	7.87783e-42	Smpdl3a	Smpdl3a	sphingomyelin phosphodiesterase, acid-like 3A	10
1313	ENSMUSG00000010142	609.255	-1.88946	0.136854	-13.8064	2.33179e-43	4.00168e-40	Tnfrsf13b	Tnfrsf13b	tumor necrosis factor receptor superfamily, member 13b	11
5597	ENSMUSG00000026490	293.999	-2.62884	0.190599	-13.7925	2.82622e-43	4.24393e-40	Cdc42bpa	Cdc42bpa	CDC42 binding protein kinase alpha	1
7554	ENSMUSG00000029821	875.067	-1.495	0.111076	-13.4593	2.71404e-41	3.26038e-38	Dfna5	Dfna5	deafness, autosomal dominant 5 (human)	6
8355	ENSMUSG00000031389	96.7385	-2.93623	0.218054	-13.4656	2.49414e-41	3.26038e-38	Arhgap4	Arhgap4	Rho GTPase activating protein 4	X
5848	ENSMUSG00000026896	388.057	-2.33564	0.180259	-12.9571	2.14196e-38	2.33922e-35	Ifih1	Ifih1	interferon induced with helicase C domain 1	2
11394	ENSMUSG00000039007	338.156	-2.33394	0.181742	-12.8421	9.52929e-38	9.53961e-35	Cpq	Cpq	carboxypeptidase Q	15
7120	ENSMUSG00000029108	5771.26	1.59902	0.127521	12.5393	4.54925e-36	4.20386e-33	Pcdh7	Pcdh7	protocadherin 7	5
5448	ENSMUSG00000026222	391.884	-1.89843	0.152261	-12.4682	1.1125e-35	9.54605e-33	Sp100	Sp100	nuclear antigen Sp100	1
201	ENSMUSG00000001131	57.8342	2.8124	0.230964	12.1768	4.1323e-34	3.30942e-31	Timp1	Timp1	tissue inhibitor of metalloproteinase 1	X
16719	ENSMUSG00000058672	698.881	-1.52311	0.125804	-12.107	9.69768e-34	7.28114e-31	Tubb2a	Tubb2a	tubulin, beta 2A class IIA	13
17872	ENSMUSG00000063760	230.58	-2.19364	0.184016	-11.9209	9.20567e-33	6.50516e-30	Rnf217	Rnf217	ring finger protein 217	10
15368	ENSMUSG00000052534	222.313	-2.23151	0.188148	-11.8604	1.90102e-32	1.26872e-29	Pbx1	Pbx1	pre B cell leukemia homeobox 1	1
4206	ENSMUSG00000023915	224.064	-2.1253	0.18111	-11.7349	8.44732e-32	5.34093e-29	Tnfrsf21	Tnfrsf21	tumor necrosis factor receptor superfamily, member 21	17
7458	ENSMUSG00000029648	334.914	1.90636	0.163288	11.6748	1.71429e-31	1.02969e-28	Flt1	Flt1	FMS-like tyrosine kinase 1	5
15442	ENSMUSG00000052889	333.651	2.06383	0.177071	11.6554	2.15443e-31	1.23244e-28	Prkcb	Prkcb	protein kinase C, beta	7
11750	ENSMUSG00000039953	1996.21	1.1586	0.0999113	11.5963	4.3029e-31	2.34958e-28	Clstn1	Clstn1	calsyntenin 1	4
10440	ENSMUSG00000036634	207.417	-2.00116	0.175913	-11.3758	5.51779e-30	2.88197e-27	Mag	Mag	myelin-associated glycoprotein	7
12887	ENSMUSG00000043391	864.302	-1.5511	0.143276	-10.8259	2.5945e-27	1.29866e-24	2510009E07Rik	2510009E07Rik	RIKEN cDNA 2510009E07 gene	16
7525	ENSMUSG00000029765	421.855	2.17726	0.202911	10.7301	7.35096e-27	3.53228e-24	Plxna4	Plxna4	plexin A4	6
15678	ENSMUSG00000053965	100.027	-2.07489	0.197154	-10.5242	6.68189e-26	3.08729e-23	Pde5a	Pde5a	phosphodiesterase 5A, cGMP-specific	3
6504	ENSMUSG00000028082	150.499	-2.22819	0.212292	-10.4959	9.02245e-26	4.01432e-23	Sh3d19	Sh3d19	SH3 domain protein D19	3
8190	ENSMUSG00000031101	1581.27	-0.927051	0.0884881	-10.4766	1.10704e-25	4.74962e-23	Sash3	Sash3	SAM and SH3 domain containing 3	X
6581	ENSMUSG00000028223	241.021	-1.93735	0.185701	-10.4326	1.75983e-25	7.28993e-23	Decr1	Decr1	2,4-dienoyl CoA reductase 1, mitochondrial	4
5288	ENSMUSG00000025938	124.612	-1.85778	0.184564	-10.0658	7.82746e-24	3.13437e-21	Slco5a1	Slco5a1	solute carrier organic anion transporter family, member 5A1	1
14991	ENSMUSG00000050994	73.5028	-2.28023	0.23395	-9.74666	1.9063e-22	7.38721e-20	Adgb	Adgb	androglobin	10
14763	ENSMUSG00000050147	126.131	2.18458	0.224879	9.71445	2.61657e-22	9.82276e-20	F2rl3	F2rl3	coagulation factor II (thrombin) receptor-like 3	8
19197	ENSMUSG00000066877	186.657	-2.07103	0.216066	-9.58517	9.23091e-22	3.36033e-19	Nck2	Nck2	non-catalytic region of tyrosine kinase adaptor protein 2	1
6332	ENSMUSG00000027799	52.5651	-2.21231	0.231233	-9.56746	1.09569e-21	3.87132e-19	Nbea	Nbea	neurobeachin	3
2645	ENSMUSG00000020638	313.622	-2.03279	0.214287	-9.4863	2.39372e-21	8.14033e-19	Cmpk2	Cmpk2	cytidine monophosphate (UMP-CMP) kinase 2, mitochondrial	12
12757	ENSMUSG00000042842	153.565	-2.07038	0.218295	-9.48433	2.43946e-21	8.14033e-19	Serpinb6b	Serpinb6b	serine (or cysteine) peptidase inhibitor, clade B, member 6b	13
4569	ENSMUSG00000024538	4633.95	0.712578	0.0756203	9.4231	4.37969e-21	1.42198e-18	Ppic	Ppic	peptidylprolyl isomerase C	18
17103	ENSMUSG00000060314	111.121	-1.93511	0.205494	-9.41683	4.64911e-21	1.46973e-18	Zfp941	Zfp941	zinc finger protein 941	7
3982	ENSMUSG00000022912	1103.13	-1.57428	0.168046	-9.36813	7.38308e-21	2.27418e-18	Pros1	Pros1	protein S (alpha)	16
11762	ENSMUSG00000039981	408.245	-1.40742	0.150908	-9.32633	1.09603e-20	3.29166e-18	Zc3h12d	Zc3h12d	zinc finger CCCH type containing 12D	10
7536	ENSMUSG00000029781	579.373	1.61028	0.17343	9.28486	1.61926e-20	4.74442e-18	Fkbp9	Fkbp9	FK506 binding protein 9	6
3564	ENSMUSG00000022221	286.839	-1.64211	0.177284	-9.26257	1.99572e-20	5.70823e-18	Ripk3	Ripk3	receptor-interacting serine-threonine kinase 3	14
23164	ENSMUSG00000079685	355.382	-1.53656	0.166415	-9.23327	2.62485e-20	7.33309e-18	Ulbp1	Ulbp1	UL16 binding protein 1	10
19534	ENSMUSG00000068699	369.502	1.26126	0.136905	9.21263	3.1822e-20	8.68812e-18	Flnc	Flnc	filamin C, gamma	6
11439	ENSMUSG00000039114	133.461	-1.65191	0.179553	-9.20011	3.57592e-20	9.54613e-18	Nrn1	Nrn1	neuritin 1	13
7597	ENSMUSG00000029919	3028.23	-0.889656	0.0971868	-9.15409	5.48203e-20	1.43164e-17	Hpgds	Hpgds	hematopoietic prostaglandin D synthase	6
17986	ENSMUSG00000064215	6610.75	-1.01382	0.110898	-9.1419	6.13644e-20	1.56845e-17	Ifi27	Ifi27	interferon, alpha-inducible protein 27	12
19679	ENSMUSG00000069515	13056.1	-1.23317	0.135812	-9.07997	1.08608e-19	2.71815e-17	Lyz1	Lyz1	lysozyme 1	10
8056	ENSMUSG00000030793	5766.73	-0.786014	0.0866185	-9.07444	1.14262e-19	2.80129e-17	Pycard	Pycard	PYD and CARD domain containing	7
7107	ENSMUSG00000029090	44.8293	2.07867	0.232323	8.94735	3.64103e-19	8.74794e-17	Gpr125	Gpr125	G protein-coupled receptor 125	5
559	ENSMUSG00000003283	1356.18	-1.0997	0.124898	-8.80476	1.31127e-18	3.08869e-16	Hck	Hck	hemopoietic cell kinase	2
8979	ENSMUSG00000032412	37989.7	1.17137	0.133109	8.8001	1.367e-18	3.15804e-16	Atp1b3	Atp1b3	ATPase, Na+/K+ transporting, beta 3 polypeptide	9
8727	ENSMUSG00000031990	188.137	1.54788	0.177375	8.72659	2.62465e-18	5.94904e-16	Jam3	Jam3	junction adhesion molecule 3	9
4665	ENSMUSG00000024736	311.856	1.19195	0.137019	8.69919	3.34271e-18	7.43629e-16	Tmem132a	Tmem132a	transmembrane protein 132A	19
16964	ENSMUSG00000059734	6697.63	0.83986	0.0970225	8.65634	4.87141e-18	1.064e-15	Ndufs8	Ndufs8	NADH dehydrogenase (ubiquinone) Fe-S protein 8	19
19603	ENSMUSG00000069049	847.396	-1.20666	0.140855	-8.56668	1.06512e-17	2.28488e-15	Eif2s3y	Eif2s3y	eukaryotic translation initiation factor 2, subunit 3, structural gene Y-linked	Y
12862	ENSMUSG00000043300	206.187	-1.66145	0.196142	-8.47066	2.44e-17	5.14241e-15	B3galnt1	B3galnt1	UDP-GalNAc:betaGlcNAc beta 1,3-galactosaminyltransferase, polypeptide 1	3
23097	ENSMUSG00000079547	506.078	-1.07419	0.127177	-8.44637	3.00498e-17	6.22393e-15	H2-DMb1	H2-DMb1	histocompatibility 2, class II, locus Mb1	17
8345	ENSMUSG00000031379	288.721	-1.40499	0.166384	-8.44423	3.06049e-17	6.23147e-15	Pir	Pir	pirin	X
19943	ENSMUSG00000070576	44.6549	1.91622	0.227256	8.43199	3.39842e-17	6.80421e-15	Mn1	Mn1	meningioma 1	5
7673	ENSMUSG00000030107	275.517	-1.7999	0.213645	-8.42469	3.61714e-17	7.12339e-15	Usp18	Usp18	ubiquitin specific peptidase 18	6
23064	ENSMUSG00000079491	172.899	-1.51137	0.181264	-8.33794	7.55989e-17	1.46479e-14	H2-T10	H2-T10	histocompatibility 2, T region locus 10	17
11856	ENSMUSG00000040234	580.504	1.13649	0.136471	8.32764	8.24717e-17	1.57259e-14	Tm7sf3	Tm7sf3	transmembrane 7 superfamily member 3	6
15829	ENSMUSG00000054640	166.162	-1.3541	0.16525	-8.19421	2.52234e-16	4.73451e-14	Slc8a1	Slc8a1	solute carrier family 8 (sodium/calcium exchanger), member 1	17
15088	ENSMUSG00000051335	281.051	1.48361	0.181255	8.18522	2.71802e-16	5.02331e-14	Gfod1	Gfod1	glucose-fructose oxidoreductase domain containing 1	13
11763	ENSMUSG00000039982	2990.89	0.747682	0.0920531	8.12229	4.57468e-16	8.32661e-14	Dtx4	Dtx4	deltex 4 homolog (Drosophila)	19
9891	ENSMUSG00000034930	1513.98	1.13446	0.139914	8.10826	5.13479e-16	9.2066e-14	Rtkn	Rtkn	rhotekin	6
10884	ENSMUSG00000037820	7016.37	-1.34576	0.166335	-8.0907	5.93211e-16	1.04798e-13	Tgm2	Tgm2	transglutaminase 2, C polypeptide	2
11881	ENSMUSG00000040296	377.875	-1.37252	0.170029	-8.07224	6.90225e-16	1.20169e-13	Ddx58	Ddx58	DEAD (Asp-Glu-Ala-Asp) box polypeptide 58	4
6333	ENSMUSG00000027800	432.813	1.36714	0.170516	8.0177	1.07747e-15	1.84909e-13	Tm4sf1	Tm4sf1	transmembrane 4 superfamily member 1	3
11351	ENSMUSG00000038884	373.178	1.16291	0.147016	7.91007	2.57235e-15	4.35235e-13	A230050P20Rik	A230050P20Rik	RIKEN cDNA A230050P20 gene	9
11369	ENSMUSG00000038936	327.009	-1.41493	0.179961	-7.86239	3.76869e-15	6.20182e-13	Sccpdh	Sccpdh	saccharopine dehydrogenase (putative)	1
17827	ENSMUSG00000063564	376.257	1.45635	0.185215	7.86305	3.74902e-15	6.20182e-13	Col23a1	Col23a1	collagen, type XXIII, alpha 1	11
14566	ENSMUSG00000049422	635.145	1.31182	0.16729	7.84163	4.44729e-15	7.21964e-13	Chchd10	Chchd10	coiled-coil-helix-coiled-coil-helix domain containing 10	10
183	ENSMUSG00000001053	140.947	1.41937	0.182933	7.75897	8.56205e-15	1.35337e-12	N4bp3	N4bp3	NEDD4 binding protein 3	11
5932	ENSMUSG00000027074	1696.69	-0.750487	0.096714	-7.75986	8.5025e-15	1.35337e-12	Slc43a3	Slc43a3	solute carrier family 43, member 3	2
14596	ENSMUSG00000049539	1581.11	-1.38069	0.179115	-7.70836	1.27443e-14	1.98828e-12	Hist1h1a	Hist1h1a	histone cluster 1, H1a	13
19195	ENSMUSG00000066861	190.238	-1.47481	0.191517	-7.70067	1.35356e-14	2.08466e-12	Oas1g	Oas1g	2'-5' oligoadenylate synthetase 1G	5
15060	ENSMUSG00000051234	11677.1	0.590979	0.0767781	7.69723	1.39047e-14	2.1144e-12	Rnf7	Rnf7	ring finger protein 7	9
5496	ENSMUSG00000026307	342.368	-1.11475	0.145004	-7.68773	1.4977e-14	2.24898e-12	Scly	Scly	selenocysteine lyase	1
198	ENSMUSG00000001123	334.082	-1.22173	0.159035	-7.68215	1.56443e-14	2.32018e-12	Lgals9	Lgals9	lectin, galactose binding, soluble 9	11
9118	ENSMUSG00000032661	782.113	-1.40686	0.183604	-7.66249	1.82358e-14	2.65959e-12	Oas3	Oas3	2'-5' oligoadenylate synthetase 3	5
15687	ENSMUSG00000054008	462.418	1.06266	0.138701	7.66151	1.83756e-14	2.65959e-12	Ndst1	Ndst1	N-deacetylase/N-sulfotransferase (heparan glucosaminyl) 1	18
19111	ENSMUSG00000066456	190.239	-1.45145	0.190706	-7.61094	2.72112e-14	3.89152e-12	Hmgn3	Hmgn3	high mobility group nucleosomal binding domain 3	9
21164	ENSMUSG00000074968	102.828	-1.53253	0.20175	-7.59619	3.04972e-14	4.31015e-12	Ano3	Ano3	anoctamin 3	2
21136	ENSMUSG00000074892	224.157	-1.14985	0.151982	-7.5657	3.85794e-14	5.38901e-12	B3galt5	B3galt5	UDP-Gal:betaGlcNAc beta 1,3-galactosyltransferase, polypeptide 5	16
20253	ENSMUSG00000071723	95.79	-1.56122	0.209133	-7.46519	8.3177e-14	1.14851e-11	Gspt2	Gspt2	G1 to S phase transition 2	X
7102	ENSMUSG00000029082	812.062	-0.927266	0.125315	-7.39949	1.36709e-13	1.86624e-11	Bst1	Bst1	bone marrow stromal cell antigen 1	5
1439	ENSMUSG00000013419	702.487	0.894288	0.122237	7.31604	2.55402e-13	3.44736e-11	Zfp651	Zfp651	zinc finger protein 651	9
7674	ENSMUSG00000030108	528.85	-1.20814	0.165284	-7.30947	2.68205e-13	3.57995e-11	Slc6a13	Slc6a13	solute carrier family 6 (neurotransmitter transporter, GABA), member 13	6
3086	ENSMUSG00000021384	1998.32	-0.695953	0.0953107	-7.30194	2.83656e-13	3.74457e-11	Susd3	Susd3	sushi domain containing 3	13
5986	ENSMUSG00000027199	3345.3	-0.794148	0.108983	-7.28689	3.17199e-13	4.14186e-11	Gatm	Gatm	glycine amidinotransferase (L-arginine:glycine amidinotransferase)	2
9355	ENSMUSG00000033389	100.288	1.51911	0.208564	7.28365	3.24904e-13	4.19685e-11	Arhgap44	Arhgap44	Rho GTPase activating protein 44	11
46	ENSMUSG00000000266	59.6297	-1.67479	0.230891	-7.2536	4.0583e-13	5.18642e-11	Mid2	Mid2	midline 2	X
9962	ENSMUSG00000035171	4848.38	0.831166	0.114909	7.23326	4.71535e-13	5.96268e-11	1110059E24Rik	1110059E24Rik	RIKEN cDNA 1110059E24 gene	19
31546	ENSMUSG00000090523	308.083	-1.27961	0.179538	-7.12724	1.02398e-12	1.28136e-10	Gypc	Gypc	glycophorin C	18
6388	ENSMUSG00000027890	199.613	-1.15095	0.161716	-7.11715	1.10184e-12	1.36458e-10	Gstm4	Gstm4	glutathione S-transferase, mu 4	3
2821	ENSMUSG00000020902	200.924	1.18917	0.168781	7.04565	1.84604e-12	2.26291e-10	Ntn1	Ntn1	netrin 1	11
31195	ENSMUSG00000089942	213.332	-1.34163	0.190939	-7.02646	2.11837e-12	2.57051e-10	Pira2	Pira2	paired-Ig-like receptor A2	7
9386	ENSMUSG00000033488	115.68	-1.36532	0.195858	-6.97093	3.14844e-12	3.78222e-10	BC026585	BC026585	cDNA sequence BC026585	1
2199	ENSMUSG00000019866	2176.69	-0.808581	0.116439	-6.94425	3.8047e-12	4.52534e-10	Aim1	Aim1	absent in melanoma 1	10
20025	ENSMUSG00000070858	25.4403	-1.60917	0.232139	-6.93193	4.15133e-12	4.88921e-10	Gm1673	Gm1673	predicted gene 1673	5
6578	ENSMUSG00000028218	120.782	-1.40912	0.20482	-6.87982	5.9928e-12	6.98947e-10	Fam92a	Fam92a	family with sequence similarity 92, member A	4
6372	ENSMUSG00000027868	39.2006	-1.60137	0.233734	-6.85125	7.32092e-12	8.45637e-10	Tbx15	Tbx15	T-box 15	3
12581	ENSMUSG00000042363	150.071	-1.42458	0.210102	-6.78041	1.19831e-11	1.37099e-09	Lgalsl	Lgalsl	lectin, galactoside binding-like	11
12408	ENSMUSG00000041827	447.455	-1.32899	0.196638	-6.75857	1.39362e-11	1.57939e-09	Oasl1	Oasl1	2'-5' oligoadenylate synthetase-like 1	5
15422	ENSMUSG00000052776	958.729	-0.889953	0.131879	-6.74824	1.49645e-11	1.68008e-09	Oas1a	Oas1a	2'-5' oligoadenylate synthetase 1A	5
14660	ENSMUSG00000049744	832.989	-0.746094	0.110632	-6.74396	1.54131e-11	1.71442e-09	Arhgap15	Arhgap15	Rho GTPase activating protein 15	2
7766	ENSMUSG00000030268	802.907	1.1247	0.167427	6.71758	1.84774e-11	2.03641e-09	Bcat1	Bcat1	branched chain aminotransferase 1, cytosolic	6
3238	ENSMUSG00000021676	686.239	-1.24252	0.185392	-6.70214	2.05392e-11	2.24307e-09	Iqgap2	Iqgap2	IQ motif containing GTPase activating protein 2	13
6576	ENSMUSG00000028214	67.4854	-1.55765	0.232556	-6.69795	2.11359e-11	2.28744e-09	Gem	Gem	GTP binding protein (gene overexpressed in skeletal muscle)	4
17511	ENSMUSG00000062175	154.688	1.53872	0.229933	6.69201	2.20121e-11	2.36099e-09	Tgif2	Tgif2	TGFB-induced factor homeobox 2	2
9248	ENSMUSG00000033032	1385.02	0.613101	0.0919511	6.66769	2.59868e-11	2.76265e-09	Afap1l1	Afap1l1	actin filament associated protein 1-like 1	18
1687	ENSMUSG00000015947	502.409	-1.20407	0.180926	-6.65502	2.8327e-11	2.98501e-09	Fcgr1	Fcgr1	Fc receptor, IgG, high affinity I	3
15355	ENSMUSG00000052477	193.886	-1.42694	0.214623	-6.64859	2.95914e-11	3.09114e-09	C130026I21Rik	C130026I21Rik	RIKEN cDNA C130026I21 gene	1
7578	ENSMUSG00000029864	55.3431	-1.50696	0.227481	-6.62455	3.48317e-11	3.60718e-09	Gstk1	Gstk1	glutathione S-transferase kappa 1	6
19612	ENSMUSG00000069114	164.951	-1.28912	0.19522	-6.60342	4.0179e-11	4.11182e-09	Zbtb10	Zbtb10	zinc finger and BTB domain containing 10	3
23100	ENSMUSG00000079554	106.843	-1.39045	0.210589	-6.60264	4.03892e-11	4.11182e-09	Aox2	Aox2	aldehyde oxidase 2	1
3364	ENSMUSG00000021895	1470.35	-1.18285	0.179781	-6.57938	4.72398e-11	4.76884e-09	Arhgef3	Arhgef3	Rho guanine nucleotide exchange factor (GEF) 3	14
1274	ENSMUSG00000009654	1065.58	-0.788301	0.119862	-6.57676	4.80819e-11	4.8134e-09	Oit3	Oit3	oncoprotein induced transcript 3	10
10005	ENSMUSG00000035273	138.758	1.44562	0.220992	6.54148	6.09129e-11	6.0475e-09	Hpse	Hpse	heparanase	5
15480	ENSMUSG00000053080	255.029	1.15275	0.176354	6.53659	6.29387e-11	6.1974e-09	2700081O15Rik	2700081O15Rik	RIKEN cDNA 2700081O15 gene	19
16599	ENSMUSG00000058173	347.718	-0.942929	0.144495	-6.52569	6.76877e-11	6.61083e-09	Smco4	Smco4	single-pass membrane protein with coiled-coil domains 4	9
8954	ENSMUSG00000032377	211.338	-1.12419	0.172529	-6.51594	7.22371e-11	6.99826e-09	Plscr4	Plscr4	phospholipid scramblase 4	9
6021	ENSMUSG00000027253	542.64	-0.7377	0.114108	-6.46491	1.01357e-10	9.7408e-09	Lrp4	Lrp4	low density lipoprotein receptor-related protein 4	2
4830	ENSMUSG00000025001	4600.63	0.530768	0.0822559	6.45264	1.0992e-10	1.04799e-08	Hells	Hells	helicase, lymphoid specific	19
4110	ENSMUSG00000023191	517.52	0.743628	0.115317	6.44856	1.12918e-10	1.0681e-08	Leprel2	Leprel2	leprecan-like 2	6
4664	ENSMUSG00000024735	6373.01	0.515295	0.0800889	6.43404	1.24257e-10	1.16617e-08	Prpf19	Prpf19	PRP19/PSO4 pre-mRNA processing factor 19 homolog (S. cerevisiae)	19
4715	ENSMUSG00000024812	2577.59	0.628789	0.0979643	6.41856	1.37574e-10	1.28114e-08	Tjp2	Tjp2	tight junction protein 2	19
8262	ENSMUSG00000031227	114.284	-1.3377	0.209513	-6.38482	1.71596e-10	1.58568e-08	Magee1	Magee1	melanoma antigen, family E, 1	X
16889	ENSMUSG00000059412	123.191	-1.25489	0.197444	-6.35564	2.07555e-10	1.88891e-08	Fxyd2	Fxyd2	FXYD domain-containing ion transport regulator 2	9
4669	ENSMUSG00000024742	7738.61	0.525508	0.0829347	6.3364	2.3519e-10	2.12431e-08	Fen1	Fen1	flap structure specific endonuclease 1	19
16751	ENSMUSG00000058818	360.474	-1.1355	0.17927	-6.33401	2.38863e-10	2.14138e-08	Pirb	Pirb	paired Ig-like receptor B	7
13290	ENSMUSG00000044811	1762.03	-0.793185	0.125522	-6.31911	2.63068e-10	2.34091e-08	AF251705	AF251705	cDNA sequence AF251705	11
9126	ENSMUSG00000032690	157.916	-1.30543	0.207062	-6.30453	2.89066e-10	2.55335e-08	Oas2	Oas2	2'-5' oligoadenylate synthetase 2	5
4029	ENSMUSG00000023009	699.351	0.824679	0.13084	6.30294	2.92047e-10	2.56085e-08	Nckap5l	Nckap5l	NCK-associated protein 5-like	15
1344	ENSMUSG00000010663	3423.14	0.622619	0.0989077	6.29495	3.07493e-10	2.67675e-08	Fads1	Fads1	fatty acid desaturase 1	19
20577	ENSMUSG00000073433	173.599	1.13839	0.181646	6.26708	3.67876e-10	3.17935e-08	Arhgdig	Arhgdig	Rho GDP dissociation inhibitor (GDI) gamma	17
19255	ENSMUSG00000067212	534.45	-0.791519	0.128116	-6.17815	6.48568e-10	5.56517e-08	H2-T23	H2-T23	histocompatibility 2, T region locus 23	17
3439	ENSMUSG00000022014	546.14	-0.943514	0.153002	-6.16669	6.97341e-10	5.94124e-08	Epsti1	Epsti1	epithelial stromal interaction 1 (breast)	14
9281	ENSMUSG00000033147	48.7219	-1.38386	0.224524	-6.16352	7.11476e-10	6.01898e-08	Slc22a15	Slc22a15	solute carrier family 22 (organic anion/cation transporter), member 15	3
19602	ENSMUSG00000069045	527.719	-1.16944	0.190886	-6.12639	8.98925e-10	7.5516e-08	Ddx3y	Ddx3y	DEAD (Asp-Glu-Ala-Asp) box polypeptide 3, Y-linked	Y
6366	ENSMUSG00000027860	104.688	-1.31012	0.214204	-6.11623	9.58143e-10	7.99318e-08	Vangl1	Vangl1	vang-like 1 (van gogh, Drosophila)	3
5020	ENSMUSG00000025358	2105.98	-0.513883	0.0846014	-6.07417	1.24634e-09	1.0255e-07	Cdk2	Cdk2	cyclin-dependent kinase 2	10
17293	ENSMUSG00000061232	10927.1	-0.612576	0.100845	-6.07443	1.24428e-09	1.0255e-07	H2-K1	H2-K1	histocompatibility 2, K1, K region	17
11575	ENSMUSG00000039470	139.931	-1.34113	0.221011	-6.06819	1.29359e-09	1.05714e-07	Zdhhc2	Zdhhc2	zinc finger, DHHC domain containing 2	8
10065	ENSMUSG00000035441	147.154	-1.2147	0.201616	-6.02481	1.69312e-09	1.37429e-07	Myo1d	Myo1d	myosin ID	11
3674	ENSMUSG00000022415	3002.13	0.899235	0.149797	6.00302	1.93684e-09	1.56156e-07	Syngr1	Syngr1	synaptogyrin 1	15
4857	ENSMUSG00000025047	2862.61	0.523386	0.08737	5.99046	2.09253e-09	1.67583e-07	Pdcd11	Pdcd11	programmed cell death 11	19
10254	ENSMUSG00000036053	238.015	-1.11183	0.185967	-5.97862	2.25029e-09	1.79025e-07	Fmnl2	Fmnl2	formin-like 2	2
20564	ENSMUSG00000073411	18980.7	-0.526608	0.0881832	-5.97176	2.34712e-09	1.85499e-07	H2-D1	H2-D1	histocompatibility 2, D region locus 1	17
114	ENSMUSG00000000682	1989.79	-0.874719	0.147494	-5.93055	3.01921e-09	2.35716e-07	Cd52	Cd52	CD52 antigen	4
13354	ENSMUSG00000045045	1279.32	0.651845	0.109916	5.93041	3.02174e-09	2.35716e-07	Lrfn4	Lrfn4	leucine rich repeat and fibronectin type III domain containing 4	19
13247	ENSMUSG00000044674	28.061	-1.29065	0.218469	-5.9077	3.46915e-09	2.6887e-07	Fzd1	Fzd1	frizzled homolog 1 (Drosophila)	5
4406	ENSMUSG00000024238	108.653	-1.15122	0.195144	-5.89932	3.65009e-09	2.8108e-07	Zeb1	Zeb1	zinc finger E-box binding homeobox 1	18
5024	ENSMUSG00000025366	2458.79	-0.618592	0.105067	-5.88762	3.91808e-09	2.99795e-07	Esyt1	Esyt1	extended synaptotagmin-like protein 1	10
1809	ENSMUSG00000017400	65.1389	1.26027	0.214437	5.8771	4.17508e-09	3.17438e-07	Stac2	Stac2	SH3 and cysteine rich domain 2	11
1870	ENSMUSG00000017830	181.034	-1.18066	0.201582	-5.85697	4.71376e-09	3.56141e-07	Dhx58	Dhx58	DEXH (Asp-Glu-X-His) box polypeptide 58	11
5803	ENSMUSG00000026829	111.848	-1.26618	0.216953	-5.83621	5.34011e-09	4.00942e-07	Gbgt1	Gbgt1	globoside alpha-1,3-N-acetylgalactosaminyltransferase 1	2
8738	ENSMUSG00000032009	73.5355	-1.33953	0.229603	-5.83413	5.4071e-09	4.0345e-07	Sesn3	Sesn3	sestrin 3	9
546	ENSMUSG00000003206	275.05	-1.12819	0.194603	-5.79738	6.73592e-09	4.99498e-07	Ebi3	Ebi3	Epstein-Barr virus induced gene 3	17
3933	ENSMUSG00000022836	304.668	-0.80069	0.138399	-5.78536	7.23575e-09	5.33271e-07	Mylk	Mylk	myosin, light polypeptide kinase	16
412	ENSMUSG00000002325	410.376	-0.90724	0.157518	-5.75958	8.43241e-09	6.17674e-07	Irf9	Irf9	interferon regulatory factor 9	14
15647	ENSMUSG00000053835	342.458	-1.12877	0.19628	-5.75079	8.88259e-09	6.46706e-07	H2-T24	H2-T24	histocompatibility 2, T region locus 24	17
4458	ENSMUSG00000024338	3948.39	-0.525976	0.0916168	-5.74104	9.40951e-09	6.80942e-07	Psmb8	Psmb8	proteasome (prosome, macropain) subunit, beta type 8 (large multifunctional peptidase 7)	17
7192	ENSMUSG00000029209	675.235	-0.679249	0.118415	-5.73617	9.68398e-09	6.92636e-07	Gnpda2	Gnpda2	glucosamine-6-phosphate deaminase 2	5
7199	ENSMUSG00000029223	1431.71	-0.988329	0.172299	-5.73613	9.6864e-09	6.92636e-07	Uchl1	Uchl1	ubiquitin carboxy-terminal hydrolase L1	5
2909	ENSMUSG00000021069	594.811	-1.1306	0.197191	-5.73353	9.8359e-09	6.99164e-07	Pygl	Pygl	liver glycogen phosphorylase	12
7528	ENSMUSG00000029769	24.532	1.33365	0.233489	5.71186	1.11751e-08	7.85069e-07	Ccdc136	Ccdc136	coiled-coil domain containing 136	6
19424	ENSMUSG00000068115	664.075	-0.656746	0.114971	-5.71227	1.11482e-08	7.85069e-07	Ninl	Ninl	ninein-like	2
3071	ENSMUSG00000021362	138.772	-1.12243	0.198254	-5.66155	1.50012e-08	1.04773e-06	Gcm2	Gcm2	glial cells missing homolog 2 (Drosophila)	13
4648	ENSMUSG00000024691	8830.03	0.478401	0.0845924	5.65536	1.55516e-08	1.07989e-06	Fam111a	Fam111a	family with sequence similarity 111, member A	19
798	ENSMUSG00000005054	18786.7	-0.425772	0.0753286	-5.65219	1.58413e-08	1.09369e-06	Cstb	Cstb	cystatin B	10
4696	ENSMUSG00000024785	2496.34	0.540246	0.0956295	5.64937	1.61036e-08	1.10544e-06	Rcl1	Rcl1	RNA terminal phosphate cyclase-like 1	19
5957	ENSMUSG00000027133	5699.33	0.409889	0.0729256	5.62065	1.90245e-08	1.29853e-06	Nop10	Nop10	NOP10 ribonucleoprotein	2
2326	ENSMUSG00000020102	94.6836	-1.24647	0.222221	-5.60912	2.03358e-08	1.38019e-06	Slc16a7	Slc16a7	solute carrier family 16 (monocarboxylic acid transporters), member 7	10
11383	ENSMUSG00000038982	2378.06	-0.523046	0.0943332	-5.54466	2.94519e-08	1.98767e-06	Bloc1s5	Bloc1s5	biogenesis of lysosomal organelles complex-1, subunit 5, muted	13
4668	ENSMUSG00000024740	20706	0.42661	0.0772524	5.52229	3.34607e-08	2.2456e-06	Ddb1	Ddb1	damage specific DNA binding protein 1	19
17696	ENSMUSG00000062980	118.845	-1.05535	0.191269	-5.51765	3.43556e-08	2.29286e-06	Cped1	Cped1	cadherin-like and PC-esterase domain containing 1	6
34583	ENSMUSG00000095098	392.538	0.777917	0.141021	5.51633	3.46153e-08	2.29743e-06	Ccdc85b	Ccdc85b	coiled-coil domain containing 85B	19
2495	ENSMUSG00000020388	158.448	-0.99187	0.180403	-5.49809	3.83928e-08	2.53413e-06	Pdlim4	Pdlim4	PDZ and LIM domain 4	11
8822	ENSMUSG00000032135	74.8665	1.17666	0.214637	5.48209	4.20331e-08	2.75925e-06	Mcam	Mcam	melanoma cell adhesion molecule	9
20781	ENSMUSG00000073968	128.051	-0.997031	0.182616	-5.45971	4.76916e-08	3.11369e-06	Trim68	Trim68	tripartite motif-containing 68	7
5594	ENSMUSG00000026483	1890.41	-0.609357	0.111694	-5.4556	4.88079e-08	3.16935e-06	Fam129a	Fam129a	family with sequence similarity 129, member A	1
16217	ENSMUSG00000056418	90.6106	1.11025	0.203559	5.45423	4.91862e-08	3.17674e-06	BC043934	BC043934	cDNA sequence BC043934	9
4174	ENSMUSG00000023800	218.852	-0.989252	0.181538	-5.44927	5.05756e-08	3.24901e-06	Tiam2	Tiam2	T cell lymphoma invasion and metastasis 2	17
20319	ENSMUSG00000072437	425.394	0.708178	0.130018	5.44675	5.12974e-08	3.27785e-06	Nanos1	Nanos1	nanos homolog 1 (Drosophila)	19
10739	ENSMUSG00000037419	514.702	-0.926099	0.170466	-5.43274	5.54956e-08	3.52734e-06	Endod1	Endod1	endonuclease domain containing 1	9
795	ENSMUSG00000005034	6833.68	-0.445183	0.0821296	-5.4205	5.94323e-08	3.75768e-06	Prkacb	Prkacb	protein kinase, cAMP dependent, catalytic, beta	3
10851	ENSMUSG00000037731	284.892	-0.819485	0.151405	-5.41255	6.21325e-08	3.90784e-06	Themis2	Themis2	thymocyte selection associated family member 2	4
1920	ENSMUSG00000018341	56.3645	-1.26475	0.23445	-5.39455	6.86958e-08	4.28206e-06	Il12rb2	Il12rb2	interleukin 12 receptor, beta 2	6
2036	ENSMUSG00000018920	821.429	-1.02146	0.18936	-5.39427	6.88019e-08	4.28206e-06	Cxcl16	Cxcl16	chemokine (C-X-C motif) ligand 16	11
19456	ENSMUSG00000068245	315.125	-0.873738	0.162002	-5.39336	6.91517e-08	4.28206e-06	Phf11d	Phf11d	PHD finger protein 11D	14
11250	ENSMUSG00000038642	14837.2	-0.716775	0.132935	-5.39192	6.97105e-08	4.29452e-06	Ctss	Ctss	cathepsin S	3
10081	ENSMUSG00000035493	161.928	-1.1029	0.206144	-5.35017	8.78712e-08	5.3857e-06	Tgfbi	Tgfbi	transforming growth factor, beta induced	13
15102	ENSMUSG00000051373	61.769	-1.16443	0.218568	-5.32753	9.95601e-08	6.07114e-06	Ppapdc3	Ppapdc3	phosphatidic acid phosphatase type 2 domain containing 3	2
8123	ENSMUSG00000030921	666.629	-0.852194	0.160214	-5.31911	1.04276e-07	6.32658e-06	Trim30a	Trim30a	tripartite motif-containing 30A	7
21028	ENSMUSG00000074622	1495.94	-0.661909	0.124518	-5.31577	1.06206e-07	6.41134e-06	Mafb	Mafb	v-maf musculoaponeurotic fibrosarcoma oncogene family, protein B (avian)	2
17212	ENSMUSG00000060791	3349.82	-0.581348	0.10955	-5.30668	1.11641e-07	6.70574e-06	Gmfg	Gmfg	glia maturation factor, gamma	7
17216	ENSMUSG00000060802	26336.8	-0.530235	0.0999808	-5.30337	1.13685e-07	6.79452e-06	B2m	B2m	beta-2 microglobulin	2
12828	ENSMUSG00000043153	53.4639	-1.20864	0.228129	-5.29808	1.17029e-07	6.95974e-06	Ispd	Ispd	isoprenoid synthase domain containing	12
4806	ENSMUSG00000024968	146.787	0.914922	0.172738	5.2966	1.1798e-07	6.98172e-06	Rcor2	Rcor2	REST corepressor 2	19
3019	ENSMUSG00000021262	192.751	-1.18377	0.223674	-5.2924	1.20724e-07	7.10913e-06	Evl	Evl	Ena-vasodilator stimulated phosphoprotein	12
34713	ENSMUSG00000095253	244.112	-0.798558	0.150953	-5.2901	1.22251e-07	7.16391e-06	Zfp799	Zfp799	zinc finger protein 799	17
14396	ENSMUSG00000048752	4067.17	0.556078	0.105406	5.27559	1.32328e-07	7.67949e-06	Prss50	Prss50	protease, serine 50	9
5723	ENSMUSG00000026700	407.726	-0.877216	0.166442	-5.2704	1.36127e-07	7.82437e-06	Tnfsf4	Tnfsf4	tumor necrosis factor (ligand) superfamily, member 4	1
19771	ENSMUSG00000070034	317.315	-0.863478	0.163809	-5.27126	1.35493e-07	7.82437e-06	Sp110	Sp110	Sp110 nuclear body protein	1
13045	ENSMUSG00000044026	2427.95	0.45733	0.0868434	5.26614	1.39319e-07	7.96971e-06	Slc35g1	Slc35g1	solute carrier family 35, member G1	19
2161	ENSMUSG00000019806	210.163	0.937357	0.178085	5.26354	1.41311e-07	7.98409e-06	Aig1	Aig1	androgen-induced 1	10
8349	ENSMUSG00000031383	423.214	0.771808	0.146642	5.26322	1.41556e-07	7.98409e-06	Dusp9	Dusp9	dual specificity phosphatase 9	X
12717	ENSMUSG00000042729	2425.98	0.464879	0.0883262	5.26321	1.41564e-07	7.98409e-06	Wdr74	Wdr74	WD repeat domain 74	19
5326	ENSMUSG00000026012	1256.15	-0.853877	0.163	-5.23852	1.61873e-07	9.08683e-06	Cd28	Cd28	CD28 antigen	1
19536	ENSMUSG00000068732	1860.27	-0.461024	0.0880247	-5.23744	1.62817e-07	9.0973e-06	Tmem167b	Tmem167b	transmembrane protein 167B	3
7030	ENSMUSG00000028967	496.026	-0.989081	0.188902	-5.23596	1.64127e-07	9.12805e-06	Errfi1	Errfi1	ERBB receptor feedback inhibitor 1	4
4163	ENSMUSG00000023571	496.91	-0.785023	0.150167	-5.22765	1.71675e-07	9.50385e-06	Fam132a	Fam132a	family with sequence similarity 132, member A	4
12701	ENSMUSG00000042682	1867.2	-0.480532	0.0921194	-5.21641	1.82426e-07	1.00527e-05	Selk	Selk	selenoprotein K	14
16235	ENSMUSG00000056498	963.77	-0.64653	0.124811	-5.18008	2.21789e-07	1.2166e-05	Tmem154	Tmem154	transmembrane protein 154	3
6745	ENSMUSG00000028518	156.662	-1.01739	0.196687	-5.17261	2.30844e-07	1.26052e-05	Prkaa2	Prkaa2	protein kinase, AMP-activated, alpha 2 catalytic subunit	4
750	ENSMUSG00000004730	18441.8	-0.749093	0.144936	-5.16845	2.36048e-07	1.27159e-05	Emr1	Emr1	EGF-like module containing, mucin-like, hormone receptor-like sequence 1	17
13903	ENSMUSG00000046994	1677.6	0.437489	0.0846413	5.16874	2.35681e-07	1.27159e-05	Mars2	Mars2	methionine-tRNA synthetase 2 (mitochondrial)	1
31700	ENSMUSG00000090841	12117.2	-0.422401	0.0817999	-5.16383	2.41945e-07	1.29754e-05	Myl6	Myl6	myosin, light polypeptide 6, alkali, smooth muscle and non-muscle	10
14825	ENSMUSG00000050370	314.629	-1.11185	0.216294	-5.14048	2.74034e-07	1.4631e-05	Ch25h	Ch25h	cholesterol 25-hydroxylase	19
5101	ENSMUSG00000025498	72.0435	-1.17205	0.228224	-5.13553	2.81351e-07	1.49552e-05	Irf7	Irf7	interferon regulatory factor 7	7
59	ENSMUSG00000000318	162.852	-1.12788	0.219741	-5.13278	2.85493e-07	1.51085e-05	Clec10a	Clec10a	C-type lectin domain family 10, member A	11
5129	ENSMUSG00000025555	70.7392	-1.11148	0.217611	-5.10763	3.26233e-07	1.70405e-05	Farp1	Farp1	FERM, RhoGEF (Arhgef) and pleckstrin domain protein 1 (chondrocyte-derived)	14
5191	ENSMUSG00000025743	866.286	-0.940152	0.184075	-5.10744	3.26546e-07	1.70405e-05	Sdc3	Sdc3	syndecan 3	4
11452	ENSMUSG00000039148	3584.37	0.444016	0.0869397	5.10717	3.27024e-07	1.70405e-05	Sart1	Sart1	squamous cell carcinoma antigen recognized by T cells 1	19
19851	ENSMUSG00000070327	4396.34	-0.615565	0.120539	-5.10679	3.27675e-07	1.70405e-05	Rnf213	Rnf213	ring finger protein 213	11
4877	ENSMUSG00000025086	1144.81	0.497641	0.0980116	5.07737	3.82698e-07	1.97311e-05	Trub1	Trub1	TruB pseudouridine (psi) synthase homolog 1 (E. coli)	19
12681	ENSMUSG00000042628	934.019	-0.536896	0.105742	-5.0774	3.82642e-07	1.97311e-05	Zfyve1	Zfyve1	zinc finger, FYVE domain containing 1	12
3033	ENSMUSG00000021280	557.153	0.708486	0.139637	5.07377	3.90014e-07	2.00224e-05	Exoc3l4	Exoc3l4	exocyst complex component 3-like 4	12
601	ENSMUSG00000003526	201.879	0.820568	0.162061	5.06332	4.1202e-07	2.10256e-05	Prodh	Prodh	proline dehydrogenase	16
5282	ENSMUSG00000025932	998.12	-0.810861	0.160159	-5.06284	4.13055e-07	2.10256e-05	Eya1	Eya1	eyes absent 1 homolog (Drosophila)	1
28271	ENSMUSG00000086236	42.951	-1.16915	0.231149	-5.05801	4.23656e-07	2.14742e-05	5830418P13Rik	5830418P13Rik	RIKEN cDNA 5830418P13 gene	9
11622	ENSMUSG00000039611	55.9864	-1.14863	0.227715	-5.04413	4.55581e-07	2.29954e-05	Tmem246	Tmem246	transmembrane protein 246	4
480	ENSMUSG00000002799	201.199	1.09429	0.217107	5.04031	4.64772e-07	2.33611e-05	Jag2	Jag2	jagged 2	12
20199	ENSMUSG00000071547	970.439	0.594829	0.118183	5.0331	4.82617e-07	2.4157e-05	Nt5dc2	Nt5dc2	5'-nucleotidase domain containing 2	14
2819	ENSMUSG00000020900	422.517	0.703411	0.140148	5.01907	5.19218e-07	2.58812e-05	Myh10	Myh10	myosin, heavy polypeptide 10, non-muscle	11
18058	ENSMUSG00000064373	3015.87	-0.917119	0.182863	-5.01534	5.29387e-07	2.6279e-05	Sepp1	Sepp1	selenoprotein P, plasma, 1	15
15403	ENSMUSG00000052698	520.418	0.596834	0.119201	5.00694	5.53018e-07	2.73391e-05	Tln2	Tln2	talin 2	9
1807	ENSMUSG00000017386	631.718	0.653324	0.130561	5.00396	5.61655e-07	2.75467e-05	Traf4	Traf4	TNF receptor associated factor 4	11
6369	ENSMUSG00000027864	112.834	-1.08473	0.216777	-5.00391	5.61804e-07	2.75467e-05	Ptgfrn	Ptgfrn	prostaglandin F2 receptor negative regulator	3
4814	ENSMUSG00000024978	852.098	0.572627	0.114457	5.00301	5.64425e-07	2.75628e-05	Gpam	Gpam	glycerol-3-phosphate acyltransferase, mitochondrial	19
4631	ENSMUSG00000024665	1821.46	0.614679	0.123043	4.99565	5.86366e-07	2.85183e-05	Fads2	Fads2	fatty acid desaturase 2	19
2125	ENSMUSG00000019699	970.644	-0.648645	0.130459	-4.97203	6.62562e-07	3.20942e-05	Akt3	Akt3	thymoma viral proto-oncogene 3	1
2081	ENSMUSG00000019256	77.7318	-1.11371	0.22478	-4.95467	7.24526e-07	3.48149e-05	Ahr	Ahr	aryl-hydrocarbon receptor	12
7593	ENSMUSG00000029915	4602.58	0.413941	0.0835357	4.95525	7.22357e-07	3.48149e-05	Clec5a	Clec5a	C-type lectin domain family 5, member a	6
4292	ENSMUSG00000024063	77.6339	-1.0679	0.216293	-4.93727	7.92233e-07	3.77662e-05	Lbh	Lbh	limb-bud and heart	17
12060	ENSMUSG00000040723	887.602	-0.512563	0.103808	-4.93762	7.90801e-07	3.77662e-05	Rcsd1	Rcsd1	RCSD domain containing 1	1
10629	ENSMUSG00000037139	89.1458	1.01404	0.205618	4.93165	8.15385e-07	3.87163e-05	Myom3	Myom3	myomesin family, member 3	4
7847	ENSMUSG00000030410	47.9566	-1.15336	0.234037	-4.92813	8.30211e-07	3.91111e-05	Dmwd	Dmwd	dystrophia myotonica-containing WD repeat motif	7
8454	ENSMUSG00000031553	114.058	-1.02421	0.207805	-4.92871	8.2775e-07	3.91111e-05	Adam3	Adam3	a disintegrin and metallopeptidase domain 3 (cyritestin)	8
4805	ENSMUSG00000024966	7196.2	0.397214	0.0806872	4.92289	8.52759e-07	4.00164e-05	Stip1	Stip1	stress-induced phosphoprotein 1	19
4262	ENSMUSG00000024013	322.043	-0.934429	0.19052	-4.90462	9.36072e-07	4.35854e-05	Fgd2	Fgd2	FYVE, RhoGEF and PH domain containing 2	17
6418	ENSMUSG00000027951	1085.58	-0.559513	0.114079	-4.90462	9.36071e-07	4.35854e-05	Adar	Adar	adenosine deaminase, RNA-specific	3
11443	ENSMUSG00000039126	354.584	-0.778821	0.159833	-4.87271	1.10077e-06	5.10561e-05	Prune2	Prune2	prune homolog 2 (Drosophila)	19
2585	ENSMUSG00000020534	2722.63	0.474883	0.0976544	4.86289	1.15683e-06	5.32404e-05	Shmt1	Shmt1	serine hydroxymethyltransferase 1 (soluble)	11
14581	ENSMUSG00000049502	736.705	-0.597452	0.122878	-4.86215	1.16116e-06	5.32404e-05	Dtx3l	Dtx3l	deltex 3-like (Drosophila)	16
14704	ENSMUSG00000049929	32.5329	-1.13978	0.234354	-4.8635	1.15328e-06	5.32404e-05	Lpar4	Lpar4	lysophosphatidic acid receptor 4	X
9713	ENSMUSG00000034457	1988.12	0.716124	0.147311	4.86132	1.16606e-06	5.32619e-05	Eda2r	Eda2r	ectodysplasin A2 receptor	X
3323	ENSMUSG00000021806	144.281	-0.873354	0.179801	-4.85734	1.18975e-06	5.41381e-05	Nid2	Nid2	nidogen 2	14
10978	ENSMUSG00000038046	1037.35	0.535685	0.110576	4.8445	1.26929e-06	5.75396e-05	Rnmtl1	Rnmtl1	RNA methyltransferase like 1	11
5053	ENSMUSG00000025417	1635.29	-0.454811	0.0941353	-4.83146	1.35533e-06	6.12091e-05	Pip4k2c	Pip4k2c	phosphatidylinositol-5-phosphate 4-kinase, type II, gamma	10
5220	ENSMUSG00000025795	2770.39	-0.449311	0.0930976	-4.82624	1.39137e-06	6.2601e-05	Rassf3	Rassf3	Ras association (RalGDS/AF-6) domain family member 3	10
5012	ENSMUSG00000025348	39.7288	-1.11675	0.231584	-4.82222	1.41971e-06	6.36379e-05	Itga7	Itga7	integrin alpha 7	10
121	ENSMUSG00000000711	2864.71	-0.480281	0.0999982	-4.80289	1.56391e-06	6.95823e-05	Rab5b	Rab5b	RAB5B, member RAS oncogene family	10
9766	ENSMUSG00000034613	1231.7	-0.767078	0.159706	-4.80308	1.56247e-06	6.95823e-05	Ppm1h	Ppm1h	protein phosphatase 1H (PP2C domain containing)	10
2074	ENSMUSG00000019194	81.0063	-1.06452	0.223267	-4.76791	1.86147e-06	8.25159e-05	Scn1b	Scn1b	sodium channel, voltage-gated, type I, beta	7
12256	ENSMUSG00000041362	3471.2	0.409025	0.0860377	4.75402	1.99412e-06	8.80714e-05	4930506M07Rik	4930506M07Rik	RIKEN cDNA 4930506M07 gene	19
20829	ENSMUSG00000074093	46.1045	-1.10758	0.233055	-4.75243	2.0099e-06	8.84429e-05	Svip	Svip	small VCP/p97-interacting protein	7
14159	ENSMUSG00000047881	443.547	-0.721451	0.152196	-4.74029	2.1341e-06	9.35653e-05	Rell1	Rell1	RELT-like 1	5
5017	ENSMUSG00000025354	2943.5	-0.456181	0.0963784	-4.73323	2.20977e-06	9.65307e-05	Dnajc14	Dnajc14	DnaJ (Hsp40) homolog, subfamily C, member 14	10
9696	ENSMUSG00000034416	340.645	0.753974	0.159528	4.72629	2.28661e-06	9.95254e-05	Pkd1l2	Pkd1l2	polycystic kidney disease 1 like 2	8
4746	ENSMUSG00000024867	854.977	0.625445	0.13264	4.71534	2.41303e-06	0.000104649	Pip5k1b	Pip5k1b	phosphatidylinositol-4-phosphate 5-kinase, type 1 beta	19
16063	ENSMUSG00000055737	23.4161	-1.08989	0.231351	-4.71098	2.46529e-06	0.000106531	Ghr	Ghr	growth hormone receptor	15
9566	ENSMUSG00000034071	24.4678	-1.09355	0.232827	-4.69683	2.64235e-06	0.000113373	Zfp551	Zfp551	zinc fingr protein 551	7
19355	ENSMUSG00000067768	26.4849	-1.0985	0.233881	-4.69681	2.6425e-06	0.000113373	Xlr4b	Xlr4b	X-linked lymphocyte-regulated 4B	X
6318	ENSMUSG00000027775	14960.6	-0.359383	0.0765795	-4.69294	2.69312e-06	0.000115133	Mfsd1	Mfsd1	major facilitator superfamily domain containing 1	3
1742	ENSMUSG00000016526	2057.72	0.477097	0.101882	4.68285	2.82917e-06	0.000120521	Dyrk3	Dyrk3	dual-specificity tyrosine-(Y)-phosphorylation regulated kinase 3	1
18310	ENSMUSG00000064796	1250.93	-0.543579	0.116357	-4.67163	2.98817e-06	0.000126844	Terc	Terc	telomerase RNA component	3
8945	ENSMUSG00000032366	9222.28	0.388333	0.0832515	4.66458	3.09254e-06	0.000130812	Tpm1	Tpm1	tropomyosin 1, alpha	9
9776	ENSMUSG00000034640	2140.2	-0.430429	0.0924428	-4.65616	3.22154e-06	0.000135791	Tiparp	Tiparp	TCDD-inducible poly(ADP-ribose) polymerase	3
1459	ENSMUSG00000013707	1002.39	-0.481714	0.103571	-4.65104	3.30269e-06	0.00013868	Tnfaip8l2	Tnfaip8l2	tumor necrosis factor, alpha-induced protein 8-like 2	3
16171	ENSMUSG00000056209	3525.9	0.398943	0.0857871	4.65038	3.31317e-06	0.00013868	Npm3	Npm3	nucleoplasmin 3	19
1946	ENSMUSG00000018459	155.68	-0.957648	0.206454	-4.63854	3.50872e-06	0.000146355	Slc13a3	Slc13a3	solute carrier family 13 (sodium-dependent dicarboxylate transporter), member 3	2
4824	ENSMUSG00000024991	19304.9	0.417765	0.0901014	4.63661	3.54174e-06	0.000147221	Eif3a	Eif3a	eukaryotic translation initiation factor 3, subunit A	19
12292	ENSMUSG00000041491	1310.25	0.439378	0.0949468	4.62762	3.69888e-06	0.000152696	Cep78	Cep78	centrosomal protein 78	19
9899	ENSMUSG00000034957	186.991	0.9942	0.215328	4.61715	3.89053e-06	0.000160058	Cebpa	Cebpa	CCAAT/enhancer binding protein (C/EBP), alpha	7
21756	ENSMUSG00000076617	110.394	-1.05902	0.229926	-4.60591	4.10661e-06	0.000168371	Ighm	Ighm	immunoglobulin heavy constant mu	12
7281	ENSMUSG00000029373	726.354	-0.886166	0.192556	-4.60212	4.18208e-06	0.000170882	Pf4	Pf4	platelet factor 4	5
11473	ENSMUSG00000039193	773.372	-0.536324	0.116599	-4.59972	4.23067e-06	0.000172281	Nlrc4	Nlrc4	NLR family, CARD domain containing 4	17
10138	ENSMUSG00000035673	2088.8	-0.391928	0.0852251	-4.59874	4.2505e-06	0.000172504	Sbno2	Sbno2	strawberry notch homolog 2 (Drosophila)	10
8877	ENSMUSG00000032265	1184.4	-1.05663	0.230138	-4.5913	4.40503e-06	0.000178174	Fam46a	Fam46a	family with sequence similarity 46, member A	9
3587	ENSMUSG00000022257	3099	0.603223	0.131524	4.58642	4.50921e-06	0.000181776	Laptm4b	Laptm4b	lysosomal-associated protein transmembrane 4B	15
11712	ENSMUSG00000039831	83.3713	-0.991461	0.216326	-4.58318	4.57958e-06	0.000183646	Arhgap29	Arhgap29	Rho GTPase activating protein 29	3
12745	ENSMUSG00000042807	78.4218	-0.941679	0.205478	-4.58288	4.58619e-06	0.000183646	Hecw2	Hecw2	HECT, C2 and WW domain containing E3 ubiquitin protein ligase 2	1
17956	ENSMUSG00000064105	500.132	0.516032	0.112654	4.58068	4.63458e-06	0.000184967	Cnnm2	Cnnm2	cyclin M2	19
19770	ENSMUSG00000070031	358.779	-0.63117	0.137913	-4.57658	4.72643e-06	0.000188009	Sp140	Sp140	Sp140 nuclear body protein	1
388	ENSMUSG00000002204	102.557	-0.937929	0.205411	-4.5661	4.96889e-06	0.000196868	Napsa	Napsa	napsin A aspartic peptidase	7
6234	ENSMUSG00000027601	1710.94	-0.435864	0.0954762	-4.56516	4.99112e-06	0.000196868	Mtfr1	Mtfr1	mitochondrial fission regulator 1	3
10057	ENSMUSG00000035413	99.5621	-1.05153	0.230353	-4.56486	4.9983e-06	0.000196868	Tmem98	Tmem98	transmembrane protein 98	11
13980	ENSMUSG00000047242	160.832	-0.821455	0.180035	-4.56275	5.0488e-06	0.000198207	Taf9b	Taf9b	TAF9B RNA polymerase II, TATA box binding protein (TBP)-associated factor	X
748	ENSMUSG00000004707	2049.98	-0.414405	0.0909042	-4.5587	5.14713e-06	0.000201409	Ly9	Ly9	lymphocyte antigen 9	1
5352	ENSMUSG00000026062	35.4122	-1.0538	0.23125	-4.55699	5.18914e-06	0.000202393	Slc9a2	Slc9a2	solute carrier family 9 (sodium/hydrogen exchanger), member 2	1
13154	ENSMUSG00000044345	663.512	0.513901	0.112814	4.55528	5.23168e-06	0.000203392	Marveld1	Marveld1	MARVEL (membrane-associating) domain containing 1	19
1703	ENSMUSG00000016128	48.0322	-1.06384	0.233654	-4.55303	5.2878e-06	0.00020413	Stard13	Stard13	StAR-related lipid transfer (START) domain containing 13	5
6126	ENSMUSG00000027422	5184.2	0.549033	0.120582	4.55321	5.28331e-06	0.00020413	Rrbp1	Rrbp1	ribosome binding protein 1	2
4847	ENSMUSG00000025027	6072.23	0.380762	0.0836929	4.54951	5.37708e-06	0.000206374	Xpnpep1	Xpnpep1	X-prolyl aminopeptidase (aminopeptidase P) 1, soluble	19
13983	ENSMUSG00000047250	1409.34	0.630897	0.139034	4.53773	5.68619e-06	0.000216852	Ptgs1	Ptgs1	prostaglandin-endoperoxide synthase 1	2
4944	ENSMUSG00000025208	4256.13	0.365918	0.080819	4.52762	5.96516e-06	0.00022677	Mrpl43	Mrpl43	mitochondrial ribosomal protein L43	19
10916	ENSMUSG00000037916	6931.79	0.413781	0.0914289	4.52571	6.01937e-06	0.00022811	Ndufv1	Ndufv1	NADH dehydrogenase (ubiquinone) flavoprotein 1	19
19496	ENSMUSG00000068457	231.584	-0.895903	0.198306	-4.51779	6.24874e-06	0.000236057	Uty	Uty	ubiquitously transcribed tetratricopeptide repeat gene, Y chromosome	Y
5466	ENSMUSG00000026249	89.4877	-1.00905	0.223491	-4.51496	6.333e-06	0.00023849	Serpine2	Serpine2	serine (or cysteine) peptidase inhibitor, clade E, member 2	1
18486	ENSMUSG00000065145	50649.3	-0.580195	0.128696	-4.50826	6.5361e-06	0.000245369	Vaultrc5	Vaultrc5	vault RNA component 5	18
7762	ENSMUSG00000030259	2545.83	0.736217	0.163853	4.49315	7.01774e-06	0.00026263	Rassf8	Rassf8	Ras association (RalGDS/AF-6) domain family (N-terminal) member 8	6
19062	ENSMUSG00000066191	69.2738	-0.962518	0.214572	-4.48575	7.26578e-06	0.000271068	Anks6	Anks6	ankyrin repeat and sterile alpha motif domain containing 6	4
900	ENSMUSG00000005802	6441.56	0.387846	0.0864888	4.48436	7.31342e-06	0.000271161	Slc30a4	Slc30a4	solute carrier family 30 (zinc transporter), member 4	2
1829	ENSMUSG00000017607	35.4935	-1.02997	0.229678	-4.48438	7.31252e-06	0.000271161	Tns4	Tns4	tensin 4	11
8422	ENSMUSG00000031508	1573.92	0.423599	0.0944813	4.48341	7.3458e-06	0.000271523	Ankrd10	Ankrd10	ankyrin repeat domain 10	8
15897	ENSMUSG00000054942	529.644	0.602558	0.13443	4.48232	7.38343e-06	0.000272077	Fam73a	Fam73a	family with sequence similarity 73, member A	3
1401	ENSMUSG00000012187	243.17	-0.743942	0.166083	-4.47933	7.48761e-06	0.000275072	Mogat1	Mogat1	monoacylglycerol O-acyltransferase 1	1
5182	ENSMUSG00000025731	712.552	0.541562	0.121007	4.47545	7.62515e-06	0.000279271	0610011F06Rik	0610011F06Rik	RIKEN cDNA 0610011F06 gene	17
223	ENSMUSG00000001249	39.1506	-1.04793	0.234212	-4.47425	7.66797e-06	0.000279986	Hpn	Hpn	hepsin	7
6608	ENSMUSG00000028268	370.147	-0.931168	0.208391	-4.46837	7.88165e-06	0.000286916	Gbp3	Gbp3	guanylate binding protein 3	3
4790	ENSMUSG00000024943	3925.67	0.366747	0.0821405	4.46488	8.01136e-06	0.000290757	Smc5	Smc5	structural maintenance of chromosomes 5	19
21182	ENSMUSG00000075012	164.093	0.936882	0.21018	4.45751	8.29165e-06	0.000300023	Fjx1	Fjx1	four jointed box 1 (Drosophila)	2
2281	ENSMUSG00000020032	40.6468	-1.01406	0.227753	-4.45245	8.48945e-06	0.000306258	Nuak1	Nuak1	NUAK family, SNF1-like kinase, 1	10
5870	ENSMUSG00000026938	300.174	-0.721559	0.162309	-4.44559	8.76529e-06	0.000314321	Fcna	Fcna	ficolin A	2
16028	ENSMUSG00000055561	110.943	0.921409	0.207257	4.44574	8.75914e-06	0.000314321	Spink5	Spink5	serine peptidase inhibitor, Kazal type 5	18
6356	ENSMUSG00000027843	528.865	-0.608853	0.137277	-4.43521	9.19825e-06	0.000328865	Ptpn22	Ptpn22	protein tyrosine phosphatase, non-receptor type 22 (lymphoid)	3
9501	ENSMUSG00000033863	427.362	0.614539	0.138623	4.43318	9.28526e-06	0.000330991	Klf9	Klf9	Kruppel-like factor 9	19
20593	ENSMUSG00000073489	121.088	-1.00942	0.229077	-4.40646	1.05076e-05	0.000372352	Ifi204	Ifi204	interferon activated gene 204	1
10988	ENSMUSG00000038065	536.996	0.885603	0.201061	4.40466	1.0595e-05	0.000374347	Mturn	Mturn	maturin, neural progenitor differentiation regulator homolog (Xenopus)	6
5720	ENSMUSG00000026696	1889.36	-0.5831	0.132433	-4.403	1.06765e-05	0.000375021	Vamp4	Vamp4	vesicle-associated membrane protein 4	1
2259	ENSMUSG00000019990	208.534	-0.82101	0.186522	-4.40167	1.0742e-05	0.000375688	Pde7b	Pde7b	phosphodiesterase 7B	10
11181	ENSMUSG00000038507	1319.76	-0.447177	0.1016	-4.40135	1.07581e-05	0.000375688	Parp12	Parp12	poly (ADP-ribose) polymerase family, member 12	6
2983	ENSMUSG00000021211	315.123	-0.765647	0.174029	-4.39955	1.08475e-05	0.000377713	Akr1c12	Akr1c12	aldo-keto reductase family 1, member C12	13
20222	ENSMUSG00000071647	1654.8	0.378254	0.0861107	4.39265	1.1198e-05	0.000388789	Eml3	Eml3	echinoderm microtubule associated protein like 3	19
11556	ENSMUSG00000039395	577.682	0.794717	0.181061	4.38922	1.13756e-05	0.000393817	Mreg	Mreg	melanoregulin	1
11011	ENSMUSG00000038122	726.02	-0.546059	0.124427	-4.38858	1.14094e-05	0.000393853	Tbc1d32	Tbc1d32	TBC1 domain family, member 32	10
147	ENSMUSG00000000838	3696.19	0.378351	0.0862495	4.3867	1.15083e-05	0.00039613	Fmr1	Fmr1	fragile X mental retardation syndrome 1	X
7149	ENSMUSG00000029153	810.443	-0.70856	0.161554	-4.38591	1.15501e-05	0.000396431	Ociad2	Ociad2	OCIA domain containing 2	5
3651	ENSMUSG00000022372	1067.22	-0.669464	0.153096	-4.37285	1.22635e-05	0.000418884	Sla	Sla	src-like adaptor	15
7551	ENSMUSG00000029816	157534	-0.448127	0.102497	-4.37209	1.23063e-05	0.000418884	Gpnmb	Gpnmb	glycoprotein (transmembrane) nmb	6
13528	ENSMUSG00000045639	121.681	0.791822	0.18111	4.37204	1.23088e-05	0.000418884	Zfp629	Zfp629	zinc finger protein 629	7
4627	ENSMUSG00000024660	3187.46	0.459205	0.105254	4.36281	1.28405e-05	0.000435741	Incenp	Incenp	inner centromere protein	19
10532	ENSMUSG00000036904	23.1819	-1.00971	0.231601	-4.35967	1.30258e-05	0.000440731	Fzd8	Fzd8	frizzled homolog 8 (Drosophila)	18
36923	ENSMUSG00000097709	208.305	0.719934	0.165157	4.35908	1.30609e-05	0.000440731	2810429I04Rik	2810429I04Rik	RIKEN cDNA 2810429I04 gene	13
6394	ENSMUSG00000027901	444.82	-0.571404	0.131141	-4.35716	1.3176e-05	0.000443371	Dennd2d	Dennd2d	DENN/MADD domain containing 2D	3
35979	ENSMUSG00000096727	349.129	-0.763592	0.175669	-4.34676	1.38164e-05	0.000463621	Psmb9	Psmb9	proteasome (prosome, macropain) subunit, beta type 9 (large multifunctional peptidase 2)	17
4683	ENSMUSG00000024769	139.71	0.81587	0.187909	4.34182	1.41305e-05	0.000472839	Cdc42bpg	Cdc42bpg	CDC42 binding protein kinase gamma (DMPK-like)	19
5839	ENSMUSG00000026883	522.14	0.546155	0.126	4.33458	1.46038e-05	0.000487319	Dab2ip	Dab2ip	disabled 2 interacting protein	2
675	ENSMUSG00000004105	4431.18	0.618093	0.143055	4.32068	1.55549e-05	0.00051762	Angptl2	Angptl2	angiopoietin-like 2	2
23060	ENSMUSG00000079481	201.365	-0.843351	0.195601	-4.3116	1.6208e-05	0.000536382	Nhsl2	Nhsl2	NHS-like 2	X
1579	ENSMUSG00000015176	10293.9	0.446113	0.103485	4.31089	1.62596e-05	0.000536611	Nolc1	Nolc1	nucleolar and coiled-body phosphoprotein 1	19
17178	ENSMUSG00000060671	2056.74	-0.349399	0.081076	-4.30952	1.63608e-05	0.000538473	Atp8b2	Atp8b2	ATPase, class I, type 8B, member 2	3
20211	ENSMUSG00000071604	104.641	0.899306	0.208807	4.30689	1.65569e-05	0.000543437	Fam189a2	Fam189a2	family with sequence similarity 189, member A2	19
7659	ENSMUSG00000030088	528.276	-0.686909	0.159739	-4.3002	1.70642e-05	0.000558563	Aldh1l1	Aldh1l1	aldehyde dehydrogenase 1 family, member L1	6
36624	ENSMUSG00000097402	118.418	0.798812	0.185873	4.29762	1.72641e-05	0.000563569	Gm17399	Gm17399	predicted gene, 17399	9
3098	ENSMUSG00000021411	46.2089	-1.00174	0.233445	-4.2911	1.7779e-05	0.000578807	Pxdc1	Pxdc1	PX domain containing 1	13
7923	ENSMUSG00000030577	64.5795	-0.917442	0.214154	-4.28404	1.83531e-05	0.000595881	Cd22	Cd22	CD22 antigen	7
1309	ENSMUSG00000010097	2758.56	0.359771	0.0842383	4.27087	1.9471e-05	0.000630473	Nxf1	Nxf1	nuclear RNA export factor 1	19
2053	ENSMUSG00000019039	1375.7	0.461821	0.108154	4.27002	1.95453e-05	0.000631176	Dalrd3	Dalrd3	DALR anticodon binding domain containing 3	9
9910	ENSMUSG00000034997	71.3844	-0.924062	0.216728	-4.26369	2.01074e-05	0.000647588	Htr2a	Htr2a	5-hydroxytryptamine (serotonin) receptor 2A	14
20233	ENSMUSG00000071659	5034.69	0.387345	0.0910743	4.25307	2.10858e-05	0.000675476	Hnrnpul2	Hnrnpul2	heterogeneous nuclear ribonucleoprotein U-like 2	19
9928	ENSMUSG00000035049	2201.71	0.457438	0.108072	4.23273	2.30869e-05	0.000733713	Rrp12	Rrp12	ribosomal RNA processing 12 homolog (S. cerevisiae)	19
9995	ENSMUSG00000035242	15618.7	-0.301847	0.071303	-4.23331	2.3028e-05	0.000733713	Oaz1	Oaz1	ornithine decarboxylase antizyme 1	10
33332	ENSMUSG00000093661	1166.53	-0.400164	0.0945378	-4.23285	2.30749e-05	0.000733713	Eif4e3	Eif4e3	eukaryotic translation initiation factor 4E member 3	6
7416	ENSMUSG00000029591	1018.45	0.500774	0.118389	4.22991	2.33785e-05	0.000741018	Ung	Ung	uracil DNA glycosylase	5
12254	ENSMUSG00000041360	4215.41	0.428692	0.101441	4.22602	2.37858e-05	0.000748869	D19Bwg1357e	D19Bwg1357e	DNA segment, Chr 19, Brigham & Women's Genetics 1357 expressed	19
16570	ENSMUSG00000058046	180.894	-0.688325	0.162853	-4.22667	2.37176e-05	0.000748869	4933430I17Rik	4933430I17Rik	RIKEN cDNA 4933430I17 gene	4
20219	ENSMUSG00000071644	48142.6	0.281758	0.0666761	4.22576	2.38132e-05	0.000748869	Eef1g	Eef1g	eukaryotic translation elongation factor 1 gamma	19
14809	ENSMUSG00000050312	380.143	-0.597975	0.14164	-4.22181	2.42348e-05	0.000760139	Nsun3	Nsun3	NOL1/NOP2/Sun domain family member 3	16
21138	ENSMUSG00000074896	116.128	-0.969091	0.229581	-4.22114	2.43074e-05	0.000760429	Ifit3	Ifit3	interferon-induced protein with tetratricopeptide repeats 3	19
7821	ENSMUSG00000030357	13796.1	0.336316	0.0797944	4.21478	2.50024e-05	0.000780139	Fkbp4	Fkbp4	FK506 binding protein 4	6
41073	ENSMUSG00000101939	185.919	-0.706693	0.16778	-4.21201	2.53106e-05	0.00078771	Gm28438	Gm28438	predicted gene 28438	1
11771	ENSMUSG00000039997	297.135	-0.822734	0.19557	-4.20685	2.58958e-05	0.000803839	Ifi203	Ifi203	interferon activated gene 203	1
8803	ENSMUSG00000032109	206.527	-0.826777	0.196693	-4.20339	2.62941e-05	0.000814102	Nlrx1	Nlrx1	NLR family member X1	9
4646	ENSMUSG00000024683	2402.65	0.415216	0.0988336	4.20116	2.65551e-05	0.000820067	Mrpl16	Mrpl16	mitochondrial ribosomal protein L16	19
208	ENSMUSG00000001156	811.545	-0.654899	0.155992	-4.19829	2.68939e-05	0.000826281	Mxd1	Mxd1	MAX dimerization protein 1	6
16394	ENSMUSG00000057193	1128.17	0.431827	0.102857	4.19833	2.68894e-05	0.000826281	Slc44a2	Slc44a2	solute carrier family 44, member 2	9
5728	ENSMUSG00000026709	2531.52	0.372898	0.0888732	4.19584	2.71862e-05	0.000832679	Dars2	Dars2	aspartyl-tRNA synthetase 2 (mitochondrial)	1
12478	ENSMUSG00000042066	251.751	-0.699797	0.166802	-4.19539	2.72407e-05	0.000832679	Tmcc2	Tmcc2	transmembrane and coiled-coil domains 2	1
18018	ENSMUSG00000064326	2804.99	0.35901	0.0856466	4.19175	2.76806e-05	0.000843977	Siva1	Siva1	SIVA1, apoptosis-inducing factor	12
4349	ENSMUSG00000024151	3043.52	0.423155	0.101042	4.18789	2.81557e-05	0.00085629	Msh2	Msh2	mutS homolog 2 (E. coli)	17
6547	ENSMUSG00000028159	918.763	-0.415471	0.0993472	-4.18201	2.88938e-05	0.00087652	Dapp1	Dapp1	dual adaptor for phosphotyrosine and 3-phosphoinositides 1	3
16022	ENSMUSG00000055541	2611.62	-0.480891	0.11515	-4.17621	2.96405e-05	0.000896905	Lair1	Lair1	leukocyte-associated Ig-like receptor 1	7
7087	ENSMUSG00000029059	46.664	-0.974468	0.233613	-4.17129	3.02883e-05	0.000911914	Fam213b	Fam213b	family with sequence similarity 213, member B	4
20221	ENSMUSG00000071646	7045.44	0.347913	0.0833998	4.17163	3.02435e-05	0.000911914	Mta2	Mta2	metastasis-associated gene family, member 2	19
13923	ENSMUSG00000047044	973.9	0.455589	0.109259	4.16981	3.04854e-05	0.000915554	D030056L22Rik	D030056L22Rik	RIKEN cDNA D030056L22 gene	19
15781	ENSMUSG00000054423	4255.99	-0.376866	0.0904035	-4.16871	3.06324e-05	0.000917672	Cadps	Cadps	Ca2+-dependent secretion activator	14
14978	ENSMUSG00000050953	43.0884	-0.965112	0.231786	-4.1638	3.12989e-05	0.000930676	Gja1	Gja1	gap junction protein, alpha 1	10
19182	ENSMUSG00000066800	1255.59	-0.587937	0.141185	-4.1643	3.12312e-05	0.000930676	Rnasel	Rnasel	ribonuclease L (2', 5'-oligoisoadenylate synthetase-dependent)	1
6783	ENSMUSG00000028572	330.247	0.651915	0.156599	4.16295	3.14165e-05	0.000931869	Hook1	Hook1	hook homolog 1 (Drosophila)	4
4714	ENSMUSG00000024811	10922.6	0.335215	0.0805518	4.16148	3.16185e-05	0.00093555	Tnks2	Tnks2	tankyrase, TRF1-interacting ankyrin-related ADP-ribose polymerase 2	19
9310	ENSMUSG00000033227	93.4548	-0.968569	0.232962	-4.15762	3.2158e-05	0.000949176	Wnt6	Wnt6	wingless-type MMTV integration site family, member 6	1
10744	ENSMUSG00000037434	926.622	0.43842	0.105489	4.15606	3.23776e-05	0.000953314	Slc30a1	Slc30a1	solute carrier family 30 (zinc transporter), member 1	1
10191	ENSMUSG00000035847	1397	-0.715587	0.172279	-4.15364	3.27221e-05	0.000961103	Ids	Ids	iduronate 2-sulfatase	X
16151	ENSMUSG00000056124	1997.5	-0.606026	0.146238	-4.14412	3.41125e-05	0.000999496	B4galt6	B4galt6	UDP-Gal:betaGlcNAc beta 1,4-galactosyltransferase, polypeptide 6	18
6305	ENSMUSG00000027742	1019.37	-0.395504	0.095706	-4.13249	3.58851e-05	0.00104638	Cog6	Cog6	component of oligomeric golgi complex 6	3
7812	ENSMUSG00000030342	14110.3	0.482076	0.116655	4.13248	3.5887e-05	0.00104638	Cd9	Cd9	CD9 antigen	6
10933	ENSMUSG00000037960	1537.19	-0.441298	0.107092	-4.12076	3.77625e-05	0.00109841	1110007C09Rik	1110007C09Rik	RIKEN cDNA 1110007C09 gene	13
8888	ENSMUSG00000032288	2331.34	0.372582	0.0906276	4.11113	3.93735e-05	0.0011425	Imp3	Imp3	IMP3, U3 small nucleolar ribonucleoprotein, homolog (yeast)	9
13689	ENSMUSG00000046230	2410.85	0.357639	0.0870783	4.10709	4.00671e-05	0.00115982	Vps13a	Vps13a	vacuolar protein sorting 13A (yeast)	19
2241	ENSMUSG00000019951	3150.36	-0.430447	0.104935	-4.10205	4.09503e-05	0.00118254	Uhrf1bp1l	Uhrf1bp1l	UHRF1 (ICBP90) binding protein 1-like	10
2204	ENSMUSG00000019874	81.45	-0.951516	0.232297	-4.09612	4.20134e-05	0.00121033	Fabp7	Fabp7	fatty acid binding protein 7, brain	10
843	ENSMUSG00000005410	7751.97	0.350927	0.0856865	4.09547	4.21304e-05	0.00121079	Mcm5	Mcm5	minichromosome maintenance deficient 5, cell division cycle 46 (S. cerevisiae)	8
3813	ENSMUSG00000022629	54.8123	0.955327	0.233704	4.08777	4.35535e-05	0.00124871	Kif21a	Kif21a	kinesin family member 21A	15
21074	ENSMUSG00000074746	3451.68	0.364178	0.0891547	4.08478	4.4118e-05	0.00126188	Pdzd8	Pdzd8	PDZ domain containing 8	19
2861	ENSMUSG00000020962	2541.42	-0.385286	0.0944302	-4.08012	4.50133e-05	0.00128218	Gtf2a1	Gtf2a1	general transcription factor II A, 1	12
17768	ENSMUSG00000063286	509.843	-0.593198	0.145393	-4.07997	4.50414e-05	0.00128218	Gm8995	Gm8995	predicted gene 8995	7
11160	ENSMUSG00000038456	304.898	0.563232	0.138603	4.06363	4.83148e-05	0.00137212	Dennd2a	Dennd2a	DENN/MADD domain containing 2A	6
4932	ENSMUSG00000025194	35.2018	-0.948597	0.233531	-4.06198	4.86586e-05	0.00137862	Abcc2	Abcc2	ATP-binding cassette, sub-family C (CFTR/MRP), member 2	19
12795	ENSMUSG00000043017	663.361	0.500981	0.123383	4.06038	4.8992e-05	0.0013848	Ptgir	Ptgir	prostaglandin I receptor (IP)	7
5317	ENSMUSG00000025993	454.139	0.58388	0.143869	4.0584	4.94093e-05	0.00139332	Slc40a1	Slc40a1	solute carrier family 40 (iron-regulated transporter), member 1	1
11113	ENSMUSG00000038332	1854.07	-0.502759	0.124057	-4.05263	5.06459e-05	0.00142484	Sesn1	Sesn1	sestrin 1	10
9155	ENSMUSG00000032766	84.2092	-0.917162	0.226546	-4.04846	5.15552e-05	0.00144704	Gng11	Gng11	guanine nucleotide binding protein (G protein), gamma 11	6
14478	ENSMUSG00000049086	43.7662	-0.924969	0.228596	-4.0463	5.20335e-05	0.00145706	Bmyc	Bmyc	brain expressed myelocytomatosis oncogene	2
30319	ENSMUSG00000088789	2517.59	0.409391	0.101263	4.04285	5.28058e-05	0.00147525	Scarna13	Scarna13	small Cajal body-specific RNA 1	12
11681	ENSMUSG00000039748	2429.97	0.419062	0.103714	4.04056	5.33233e-05	0.00148625	Exo1	Exo1	exonuclease 1	1
4827	ENSMUSG00000024997	6739.44	0.391532	0.0969928	4.03671	5.42049e-05	0.00150732	Prdx3	Prdx3	peroxiredoxin 3	19
9134	ENSMUSG00000032717	43.4529	0.93332	0.231531	4.03108	5.55207e-05	0.00154035	Mdfi	Mdfi	MyoD family inhibitor	17
12558	ENSMUSG00000042298	788.65	0.42082	0.104487	4.02749	5.63753e-05	0.00156045	Ttc19	Ttc19	tetratricopeptide repeat domain 19	11
2368	ENSMUSG00000020170	819.636	-0.518378	0.128789	-4.02502	5.69697e-05	0.00157328	Frs2	Frs2	fibroblast growth factor receptor substrate 2	10
659	ENSMUSG00000004032	523.831	-0.613164	0.152557	-4.01926	5.83821e-05	0.00160859	Gstm5	Gstm5	glutathione S-transferase, mu 5	3
16874	ENSMUSG00000059363	635.054	0.459225	0.114427	4.01324	5.98898e-05	0.00164635	Fxn	Fxn	frataxin	19
1368	ENSMUSG00000011179	15926.5	0.287889	0.0717532	4.01221	6.01534e-05	0.00164982	Odc1	Odc1	ornithine decarboxylase, structural 1	12
10365	ENSMUSG00000036402	2281.8	-0.388044	0.0967778	-4.00964	6.08108e-05	0.00166405	Gng12	Gng12	guanine nucleotide binding protein (G protein), gamma 12	6
14007	ENSMUSG00000047368	2293.33	0.384882	0.0961309	4.00373	6.23515e-05	0.00170234	Abhd17b	Abhd17b	abhydrolase domain containing 17B	19
16133	ENSMUSG00000056032	4819.79	-0.589255	0.147289	-4.00066	6.31657e-05	0.00172066	BC018473	BC018473	cDNA sequence BC018473	11
1650	ENSMUSG00000015714	5008.56	-0.337436	0.0843698	-3.99949	6.34792e-05	0.00172528	Cers2	Cers2	ceramide synthase 2	3
7803	ENSMUSG00000030327	1853.12	-0.360952	0.0902738	-3.99842	6.37674e-05	0.0017292	Necap1	Necap1	NECAP endocytosis associated 1	6
31388	ENSMUSG00000090213	3811.18	-0.431583	0.107963	-3.9975	6.4015e-05	0.00173201	Tmem189	Tmem189	transmembrane protein 189	2
11738	ENSMUSG00000039908	135.609	-0.737252	0.184529	-3.99531	6.4609e-05	0.00174415	Slc26a11	Slc26a11	solute carrier family 26, member 11	11
8	ENSMUSG00000000058	5583.53	-0.392882	0.0984046	-3.99252	6.53749e-05	0.00176087	Cav2	Cav2	caveolin 2	6
14749	ENSMUSG00000050103	27.8108	-0.920164	0.230539	-3.99137	6.56936e-05	0.0017655	Agmo	Agmo	alkylglycerol monooxygenase	12
12986	ENSMUSG00000043822	52.2899	-0.900345	0.22569	-3.9893	6.62685e-05	0.00177697	Adamtsl5	Adamtsl5	ADAMTS-like 5	10
5022	ENSMUSG00000025362	16391.7	-0.327159	0.0820358	-3.988	6.66327e-05	0.00178276	Rps26	Rps26	ribosomal protein S26	10
6003	ENSMUSG00000027223	946.573	0.616877	0.15487	3.98319	6.79973e-05	0.00181523	Mapk8ip1	Mapk8ip1	mitogen-activated protein kinase 8 interacting protein 1	2
12564	ENSMUSG00000042312	1349.39	-0.510024	0.128163	-3.97949	6.90621e-05	0.00183956	S100a13	S100a13	S100 calcium binding protein A13	3
11581	ENSMUSG00000039480	846.275	-0.407856	0.102566	-3.97654	6.99262e-05	0.00185846	Nt5dc1	Nt5dc1	5'-nucleotidase domain containing 1	10
20846	ENSMUSG00000074151	479.973	-0.485507	0.122372	-3.96746	7.26412e-05	0.00192635	Nlrc5	Nlrc5	NLR family, CARD domain containing 5	8
11464	ENSMUSG00000039168	1714.6	-0.420162	0.10595	-3.96566	7.31926e-05	0.0019367	Dap	Dap	death-associated protein	15
16268	ENSMUSG00000056673	140.942	-0.867327	0.218782	-3.96435	7.35971e-05	0.00194312	Kdm5d	Kdm5d	lysine (K)-specific demethylase 5D	Y
15947	ENSMUSG00000055148	247.068	-0.720989	0.182079	-3.95977	7.50233e-05	0.00197644	Klf2	Klf2	Kruppel-like factor 2 (lung)	8
1940	ENSMUSG00000018428	2689.48	0.426061	0.10765	3.95783	7.56351e-05	0.00198819	Akap1	Akap1	A kinase (PRKA) anchor protein 1	11
11206	ENSMUSG00000038543	831.468	-0.441157	0.111584	-3.95359	7.69885e-05	0.00201901	BC028528	BC028528	cDNA sequence BC028528	3
17904	ENSMUSG00000063873	106.474	-0.839289	0.212311	-3.9531	7.71437e-05	0.00201901	Slc24a3	Slc24a3	solute carrier family 24 (sodium/potassium/calcium exchanger), member 3	2
13240	ENSMUSG00000044641	93.5723	0.852826	0.215906	3.94998	7.81574e-05	0.0020411	Pard6b	Pard6b	par-6 family cell polarity regulator beta	2
4633	ENSMUSG00000024667	383.969	0.526758	0.133973	3.93183	8.43013e-05	0.00219677	Tmem216	Tmem216	transmembrane protein 216	19
22711	ENSMUSG00000078695	521.846	0.45424	0.115617	3.92884	8.53583e-05	0.0022195	Cisd3	Cisd3	CDGSH iron sulfur domain 3	11
12662	ENSMUSG00000042572	5110.36	-0.293705	0.0749407	-3.91917	8.88552e-05	0.00230544	Ube2q1	Ube2q1	ubiquitin-conjugating enzyme E2Q (putative) 1	3
9762	ENSMUSG00000034602	3370.74	-0.305111	0.0779949	-3.91193	9.15597e-05	0.00237049	Mon2	Mon2	MON2 homolog (yeast)	10
20559	ENSMUSG00000073405	90.2234	-0.827077	0.211462	-3.91122	9.18294e-05	0.00237236	C920025E04Rik	C920025E04Rik	RIKEN cDNA C920025E04 gene	17
4140	ENSMUSG00000023341	30.0517	-0.914438	0.234093	-3.9063	9.37199e-05	0.002416	Mx2	Mx2	MX dynamin-like GTPase 2	16
9750	ENSMUSG00000034573	37.3138	-0.914592	0.234203	-3.90512	9.41787e-05	0.00242263	Ptpn13	Ptpn13	protein tyrosine phosphatase, non-receptor type 13	5
8556	ENSMUSG00000031730	1139.94	0.462722	0.11861	3.90122	9.57102e-05	0.00245677	Dhodh	Dhodh	dihydroorotate dehydrogenase	8
2648	ENSMUSG00000020641	1160.12	-0.9126	0.233995	-3.90008	9.61622e-05	0.00246311	Rsad2	Rsad2	radical S-adenosyl methionine domain containing 2	12
4287	ENSMUSG00000024053	11576.9	0.295085	0.0758254	3.89163	9.9571e-05	0.00253959	Emilin2	Emilin2	elastin microfibril interfacer 2	17
11742	ENSMUSG00000039914	565.903	-0.446249	0.114656	-3.89206	9.93971e-05	0.00253959	Coq10a	Coq10a	coenzyme Q10 homolog A (yeast)	10
6117	ENSMUSG00000027405	8684.37	0.286869	0.0737518	3.88965	0.000100388	0.00254961	Nop56	Nop56	NOP56 ribonucleoprotein	2
6459	ENSMUSG00000028015	808.212	-0.443324	0.113973	-3.88972	0.000100359	0.00254961	Ctso	Ctso	cathepsin O	3
16562	ENSMUSG00000058006	4509.76	0.327314	0.0844057	3.87787	0.000105374	0.00267059	Mdn1	Mdn1	midasin homolog (yeast)	4
10394	ENSMUSG00000036503	5569.36	-0.362814	0.093595	-3.87642	0.000106003	0.00268087	Rnf13	Rnf13	ring finger protein 13	3
17080	ENSMUSG00000060206	556.018	0.544315	0.140561	3.87243	0.000107754	0.00271943	Zfp462	Zfp462	zinc finger protein 462	4
14831	ENSMUSG00000050390	41.6922	0.906091	0.234069	3.87104	0.000108371	0.00272928	C77080	C77080	expressed sequence C77080	4
11657	ENSMUSG00000039693	142.648	-0.902818	0.233273	-3.87022	0.000108737	0.00273276	Msantd3	Msantd3	Myb/SANT-like DNA-binding domain containing 3	4
2263	ENSMUSG00000019998	4285	-0.369	0.0955926	-3.86013	0.000113325	0.0028421	Stx7	Stx7	syntaxin 7	10
7553	ENSMUSG00000029819	580.489	-0.547282	0.141798	-3.85959	0.000113576	0.00284249	Npy	Npy	neuropeptide Y	6
10027	ENSMUSG00000035342	528.161	0.665043	0.17235	3.85868	0.000114001	0.00284719	Lzts2	Lzts2	leucine zipper, putative tumor suppressor 2	19
1200	ENSMUSG00000008763	4507.19	-0.294156	0.0762713	-3.85671	0.000114925	0.0028643	Man1a2	Man1a2	mannosidase, alpha, class 1A, member 2	3
6348	ENSMUSG00000027828	10544.8	-0.331693	0.0860935	-3.8527	0.000116822	0.00289954	Ssr3	Ssr3	signal sequence receptor, gamma	3
21092	ENSMUSG00000074794	302.247	-0.799633	0.207549	-3.85275	0.000116799	0.00289954	Arrdc3	Arrdc3	arrestin domain containing 3	13
4412	ENSMUSG00000024247	57.9142	-0.854537	0.221953	-3.85009	0.000118075	0.00292462	Pkdcc	Pkdcc	protein kinase domain containing, cytoplasmic	17
9746	ENSMUSG00000034560	5443.39	-0.308575	0.0801758	-3.84874	0.000118729	0.00293476	A230046K03Rik	A230046K03Rik	RIKEN cDNA A230046K03 gene	10
13899	ENSMUSG00000046982	584.666	0.640841	0.166563	3.84745	0.000119354	0.00294414	Tshz1	Tshz1	teashirt zinc finger family member 1	18
9650	ENSMUSG00000034285	890.793	0.428073	0.111344	3.8446	0.000120748	0.00297244	Nipsnap1	Nipsnap1	4-nitrophenylphosphatase domain and non-neuronal SNAP25-like protein homolog 1 (C. elegans)	11
4726	ENSMUSG00000024833	1537.04	0.343263	0.089387	3.84019	0.000122942	0.00301718	Pola2	Pola2	polymerase (DNA directed), alpha 2	19
6573	ENSMUSG00000028207	7484.9	0.385798	0.10047	3.83993	0.000123068	0.00301718	Asph	Asph	aspartate-beta-hydroxylase	4
16346	ENSMUSG00000056999	3659.04	0.336222	0.0876213	3.83722	0.000124434	0.00304445	Ide	Ide	insulin degrading enzyme	19
12455	ENSMUSG00000041977	885.654	-0.525126	0.137047	-3.83173	0.000127246	0.00310692	Arhgef11	Arhgef11	Rho guanine nucleotide exchange factor (GEF) 11	3
4399	ENSMUSG00000024228	420.053	-0.555819	0.145158	-3.82907	0.00012863	0.00313435	Nudt12	Nudt12	nudix (nucleoside diphosphate linked moiety X)-type motif 12	17
2390	ENSMUSG00000020212	726.867	-0.415479	0.108553	-3.82744	0.000129484	0.00314876	Mdm1	Mdm1	transformed mouse 3T3 cell double minute 1	10
2651	ENSMUSG00000020646	36.2426	0.888636	0.232363	3.82434	0.000131124	0.00317606	Mboat2	Mboat2	membrane bound O-acyltransferase domain containing 2	12
8688	ENSMUSG00000031934	1801.45	0.503844	0.131747	3.82432	0.000131135	0.00317606	Panx1	Panx1	pannexin 1	9
2205	ENSMUSG00000019876	648.775	-0.438633	0.114797	-3.82095	0.000132938	0.00321324	Pkib	Pkib	protein kinase inhibitor beta, cAMP dependent, testis specific	10
5131	ENSMUSG00000025558	452.408	0.549154	0.144003	3.81348	0.000137023	0.00329872	Dock9	Dock9	dedicator of cytokinesis 9	14
6909	ENSMUSG00000028773	159.834	-0.656402	0.172111	-3.81384	0.000136826	0.00329872	Fabp3	Fabp3	fatty acid binding protein 3, muscle and heart	4
6424	ENSMUSG00000027957	3920.27	-0.411751	0.108022	-3.81172	0.000138004	0.00331569	Slc35a3	Slc35a3	solute carrier family 35 (UDP-N-acetylglucosamine (UDP-GlcNAc) transporter), member 3	3
11404	ENSMUSG00000039043	550.932	0.445954	0.117185	3.80555	0.000141489	0.00338588	2610034B18Rik	2610034B18Rik	RIKEN cDNA 2610034B18 gene	7
14139	ENSMUSG00000047810	3887.91	0.305226	0.0802005	3.80578	0.000141358	0.00338588	Ccdc88b	Ccdc88b	coiled-coil domain containing 88B	19
22715	ENSMUSG00000078713	6323.83	0.381018	0.10019	3.80297	0.000142972	0.00341455	Tomm5	Tomm5	translocase of outer mitochondrial membrane 5 homolog (yeast)	4
12392	ENSMUSG00000041774	2393.7	0.316387	0.0833246	3.79704	0.000146432	0.00349025	Ydjc	Ydjc	YdjC homolog (bacterial)	16
534	ENSMUSG00000003134	245.355	-0.608051	0.160317	-3.7928	0.000148958	0.00354344	Tbc1d8	Tbc1d8	TBC1 domain family, member 8	1
4945	ENSMUSG00000025209	1037.01	0.437478	0.115373	3.79185	0.000149528	0.00354995	Peo1	Peo1	progressive external ophthalmoplegia 1 (human)	19
4731	ENSMUSG00000024843	497.76	0.46291	0.12211	3.79092	0.000150092	0.00355631	Chka	Chka	choline kinase alpha	19
4811	ENSMUSG00000024974	3789.25	0.382514	0.101007	3.787	0.000152476	0.00360569	Smc3	Smc3	structural maintenance of chromosomes 3	19
8843	ENSMUSG00000032202	102.666	-0.789079	0.208392	-3.78651	0.000152777	0.00360571	Rab27a	Rab27a	RAB27A, member RAS oncogene family	9
6519	ENSMUSG00000028108	140.889	-0.644103	0.170128	-3.78599	0.000153095	0.00360613	Ecm1	Ecm1	extracellular matrix protein 1	3
8806	ENSMUSG00000032113	1126.82	0.380994	0.10069	3.78381	0.000154445	0.00363081	Chek1	Chek1	checkpoint kinase 1	9
9851	ENSMUSG00000034832	1106.79	-0.475029	0.125609	-3.7818	0.0001557	0.00365317	Tet3	Tet3	tet methylcytosine dioxygenase 3	6
12295	ENSMUSG00000041506	4101	0.358249	0.0947467	3.78112	0.000156122	0.00365594	Rrp9	Rrp9	RRP9, small subunit (SSU) processome component, homolog (yeast)	9
11658	ENSMUSG00000039697	953.586	-0.501792	0.132789	-3.77886	0.000157549	0.00368216	Ncoa7	Ncoa7	nuclear receptor coactivator 7	10
3571	ENSMUSG00000022231	138.874	-0.768625	0.204329	-3.76171	0.000168753	0.00393637	Sema5a	Sema5a	sema domain, seven thrombospondin repeats (type 1 and type 1-like), transmembrane domain (TM) and short cytoplasmic domain, (semaphorin) 5A	15
536	ENSMUSG00000003153	2314.96	-0.309392	0.0822916	-3.75971	0.000170111	0.00396035	Slc2a3	Slc2a3	solute carrier family 2 (facilitated glucose transporter), member 3	6
11862	ENSMUSG00000040253	130.255	-0.763599	0.203145	-3.75888	0.000170673	0.00396574	Gbp7	Gbp7	guanylate binding protein 7	3
10602	ENSMUSG00000037062	3214.03	-0.407597	0.10847	-3.75767	0.0001715	0.00397729	Sh3glb1	Sh3glb1	SH3-domain GRB2-like B1 (endophilin)	3
3169	ENSMUSG00000021550	3166.79	0.361617	0.0963025	3.75502	0.00017333	0.00401198	2210016F16Rik	2210016F16Rik	RIKEN cDNA 2210016F16 gene	13
33730	ENSMUSG00000094131	1424.02	-0.705075	0.187953	-3.75134	0.000175895	0.00406352	Gm22265	Gm22265	predicted gene, 22265	1
5692	ENSMUSG00000026646	820.346	0.393664	0.105135	3.74436	0.000180855	0.00417009	Suv39h2	Suv39h2	suppressor of variegation 3-9 homolog 2 (Drosophila)	2
4656	ENSMUSG00000024726	1164.86	0.43915	0.117315	3.74336	0.000181579	0.00417874	2410127L17Rik	2410127L17Rik	RIKEN cDNA 2410127L17 gene	19
20226	ENSMUSG00000071652	945.736	0.36874	0.0985821	3.74044	0.000183699	0.00421946	Ints5	Ints5	integrator complex subunit 5	19
6542	ENSMUSG00000028149	3159.05	-0.319597	0.0856129	-3.73305	0.000189177	0.00433698	Rap1gds1	Rap1gds1	RAP1, GTP-GDP dissociation stimulator 1	3
4757	ENSMUSG00000024889	1578.25	0.352867	0.0945656	3.73145	0.000190377	0.00433967	Rce1	Rce1	RCE1 homolog, prenyl protein peptidase (S. cerevisiae)	19
9663	ENSMUSG00000034321	1408.17	0.392018	0.105053	3.73162	0.000190251	0.00433967	Exosc1	Exosc1	exosome component 1	19
9697	ENSMUSG00000034422	890.736	-0.63719	0.170743	-3.73187	0.000190063	0.00433967	Parp14	Parp14	poly (ADP-ribose) polymerase family, member 14	16
23040	ENSMUSG00000079442	5698.04	0.291896	0.0783486	3.7256	0.000194849	0.00443318	St6galnac4	St6galnac4	ST6 (alpha-N-acetyl-neuraminyl-2,3-beta-galactosyl-1,3)-N-acetylgalactosaminide alpha-2,6-sialyltransferase 4	2
31997	ENSMUSG00000091512	1947.68	-0.388761	0.104371	-3.7248	0.000195467	0.00443884	Lamtor3	Lamtor3	late endosomal/lysosomal adaptor, MAPK and MTOR activator 3	3
33343	ENSMUSG00000093674	42832.4	-0.276907	0.074358	-3.72397	0.000196111	0.00444505	Rpl41	Rpl41	ribosomal protein L41	10
6607	ENSMUSG00000028266	1329.88	-0.517008	0.138895	-3.72229	0.000197425	0.00446023	Lmo4	Lmo4	LIM domain only 4	3
27441	ENSMUSG00000085241	511.535	0.597042	0.160402	3.72216	0.000197523	0.00446023	Snhg3	Snhg3	small nucleolar RNA host gene 3	4
9896	ENSMUSG00000034947	1011.74	-0.508047	0.136565	-3.72018	0.000199085	0.00448706	Tmem106a	Tmem106a	transmembrane protein 106A	11
24403	ENSMUSG00000081778	58.0676	-0.859908	0.231349	-3.71693	0.000201656	0.00453	Gm6325	Gm6325	predicted gene 6325	X
11643	ENSMUSG00000039660	1612.68	0.340433	0.0916153	3.71589	0.000202488	0.00453823	D2Wsu81e	D2Wsu81e	DNA segment, Chr 2, Wayne State University 81, expressed	2
6493	ENSMUSG00000028066	1581.34	-0.342967	0.092335	-3.71437	0.000203709	0.00455708	Pmf1	Pmf1	polyamine-modulated factor 1	3
14539	ENSMUSG00000049313	100.375	-0.815893	0.219855	-3.71105	0.000206401	0.00460872	Sorl1	Sorl1	sortilin-related receptor, LDLR class A repeats-containing	9
23057	ENSMUSG00000079478	1922.38	0.340646	0.0918861	3.70726	0.000209513	0.00466954	Sssca1	Sssca1	Sjogren's syndrome/scleroderma autoantigen 1 homolog (human)	19
9695	ENSMUSG00000034413	648.773	-0.414022	0.111824	-3.70245	0.000213524	0.00475011	Neurl1b	Neurl1b	neuralized homolog 1b (Drosophila)	17
283	ENSMUSG00000001588	24.5526	0.819764	0.221835	3.69537	0.000219564	0.00487547	Acap1	Acap1	ArfGAP with coiled-coil, ankyrin repeat and PH domains 1	11
2247	ENSMUSG00000019970	1258.53	-0.538733	0.145922	-3.69193	0.000222559	0.00493284	Sgk1	Sgk1	serum/glucocorticoid regulated kinase 1	10
11120	ENSMUSG00000038349	28.6686	-0.862955	0.233801	-3.69098	0.00022339	0.00494213	Plcl1	Plcl1	phospholipase C-like 1	1
1259	ENSMUSG00000009566	770.784	0.413576	0.11219	3.68638	0.000227463	0.005023	Fpgs	Fpgs	folylpolyglutamyl synthetase	2
10147	ENSMUSG00000035697	5288.13	-0.339319	0.0921639	-3.68169	0.000231693	0.00510703	Hmha1	Hmha1	histocompatibility (minor) HA-1	10
2618	ENSMUSG00000020598	52.0088	-0.846139	0.229936	-3.67989	0.000233334	0.00512438	Nrcam	Nrcam	neuronal cell adhesion molecule	12
21338	ENSMUSG00000075227	1376.76	0.344904	0.0937185	3.68021	0.000233042	0.00512438	Znhit2	Znhit2	zinc finger, HIT domain containing 2	19
15346	ENSMUSG00000052429	5468.64	0.332466	0.0903988	3.67777	0.000235286	0.00515783	Prmt1	Prmt1	protein arginine N-methyltransferase 1	7
3372	ENSMUSG00000021906	1652.52	0.370473	0.100882	3.67235	0.000240326	0.00525871	Oxnad1	Oxnad1	oxidoreductase NAD-binding domain containing 1	14
2434	ENSMUSG00000020280	3260.92	0.414241	0.113182	3.65995	0.000252268	0.00550999	Pus10	Pus10	pseudouridylate synthase 10	11
10553	ENSMUSG00000036944	231.811	-0.648207	0.177139	-3.65931	0.000252891	0.00551357	Tmem71	Tmem71	transmembrane protein 71	15
9174	ENSMUSG00000032826	771.211	-0.404766	0.110681	-3.65706	0.000255127	0.00555225	Ank2	Ank2	ankyrin 2, brain	3
8857	ENSMUSG00000032232	1061.76	-0.718069	0.196767	-3.64933	0.000262922	0.00571153	Cgnl1	Cgnl1	cingulin-like 1	9
4840	ENSMUSG00000025016	27808.4	0.269708	0.0739375	3.64779	0.000264507	0.00573561	Tm9sf3	Tm9sf3	transmembrane 9 superfamily member 3	19
4801	ENSMUSG00000024960	1496.3	0.362964	0.0995168	3.64727	0.000265043	0.00573688	Plcb3	Plcb3	phospholipase C, beta 3	19
2383	ENSMUSG00000020190	2705.22	-0.306855	0.0842575	-3.64187	0.000270667	0.00584807	Mknk2	Mknk2	MAP kinase-interacting serine/threonine kinase 2	10
6769	ENSMUSG00000028551	1100.06	-0.363753	0.0999361	-3.63986	0.000272789	0.00588333	Cdkn2c	Cdkn2c	cyclin-dependent kinase inhibitor 2C (p18, inhibits CDK4)	4
19682	ENSMUSG00000069520	1604.03	-0.376536	0.103629	-3.63351	0.000279588	0.00601916	Tmem19	Tmem19	transmembrane protein 19	10
7841	ENSMUSG00000030401	159.596	0.688775	0.18967	3.63145	0.000281838	0.00604592	Rtn2	Rtn2	reticulon 2 (Z-band associated protein)	7
10918	ENSMUSG00000037922	74.1522	-0.758265	0.208803	-3.63149	0.000281792	0.00604592	Bank1	Bank1	B cell scaffold protein with ankyrin repeats 1	3
11371	ENSMUSG00000038949	1230.3	-0.344047	0.094778	-3.63003	0.000283391	0.00606841	Cnst	Cnst	consortin, connexin sorting protein	1
2965	ENSMUSG00000021182	94.3756	0.694615	0.191392	3.62927	0.000284223	0.0060754	Ccdc88c	Ccdc88c	coiled-coil domain containing 88C	12
41	ENSMUSG00000000244	1543.32	-0.47308	0.130408	-3.62769	0.000285964	0.00610002	Tspan32	Tspan32	tetraspanin 32	7
14859	ENSMUSG00000050530	270.736	-0.569049	0.156879	-3.62731	0.000286391	0.00610002	Fam171a1	Fam171a1	family with sequence similarity 171, member A1	2
104	ENSMUSG00000000594	2286.2	-0.392766	0.108301	-3.62661	0.000287164	0.00610233	Gm2a	Gm2a	GM2 ganglioside activator protein	11
351	ENSMUSG00000001995	1029.39	-0.404763	0.111619	-3.6263	0.000287515	0.00610233	Sipa1l2	Sipa1l2	signal-induced proliferation-associated 1 like 2	8
5271	ENSMUSG00000025915	2357.19	-0.454502	0.125477	-3.62219	0.000292118	0.00618909	Sgk3	Sgk3	serum/glucocorticoid regulated kinase 3	1
3095	ENSMUSG00000021403	599.02	-0.613744	0.169523	-3.62043	0.000294118	0.00622016	Serpinb9b	Serpinb9b	serine (or cysteine) peptidase inhibitor, clade B, member 9b	13
36194	ENSMUSG00000096959	126.481	0.696563	0.192422	3.61999	0.00029462	0.00622016	4930509G22Rik	4930509G22Rik	RIKEN cDNA 4930509G22 gene	16
9638	ENSMUSG00000034255	269.091	-0.625375	0.172831	-3.61842	0.000296409	0.00624695	Arhgap27	Arhgap27	Rho GTPase activating protein 27	11
16129	ENSMUSG00000056019	127.253	-0.672538	0.185954	-3.61669	0.000298393	0.00627776	Zfp709	Zfp709	zinc finger protein 709	8
5769	ENSMUSG00000026784	1303.87	0.375927	0.104002	3.61461	0.000300805	0.00631744	Pdss1	Pdss1	prenyl (solanesyl) diphosphate synthase, subunit 1	2
13874	ENSMUSG00000046879	820.835	-0.44935	0.124362	-3.61325	0.000302381	0.00633945	Irgm1	Irgm1	immunity-related GTPase family M member 1	11
2785	ENSMUSG00000020850	6369.39	0.328885	0.0910503	3.61212	0.0003037	0.00635602	Prpf8	Prpf8	pre-mRNA processing factor 8	11
12159	ENSMUSG00000041035	2288.83	0.310659	0.0860568	3.60993	0.000306277	0.00639536	Dpcd	Dpcd	deleted in primary ciliary dyskinesia	19
16254	ENSMUSG00000056602	228.619	-0.683757	0.189426	-3.60962	0.000306645	0.00639536	Fry	Fry	furry homolog (Drosophila)	5
15640	ENSMUSG00000053801	3411.83	0.32169	0.0891947	3.6066	0.000310229	0.0064589	Grwd1	Grwd1	glutamate-rich WD repeat containing 1	7
6742	ENSMUSG00000028497	1513.56	-0.656433	0.182173	-3.60334	0.000314148	0.0065179	Ptplad2	Ptplad2	protein tyrosine phosphatase-like A domain containing 2	4
5046	ENSMUSG00000025404	629.493	-0.595265	0.165274	-3.60169	0.000316155	0.00654822	R3hdm2	R3hdm2	R3H domain containing 2	10
6257	ENSMUSG00000027646	2388.6	0.594519	0.165349	3.59553	0.000323726	0.00669349	Src	Src	Rous sarcoma oncogene	2
624	ENSMUSG00000003680	1474.93	0.3164	0.0881009	3.59134	0.000328981	0.00679046	Taf6l	Taf6l	TAF6-like RNA polymerase II, p300/CBP-associated factor (PCAF)-associated factor	19
14281	ENSMUSG00000048332	294.543	0.554531	0.154471	3.58988	0.000330834	0.00681699	Lhfp	Lhfp	lipoma HMGIC fusion partner	3
644	ENSMUSG00000003868	5225.26	0.322122	0.089839	3.58554	0.000336375	0.00691931	Ruvbl2	Ruvbl2	RuvB-like protein 2	7
10547	ENSMUSG00000036932	2764.29	0.519459	0.144932	3.58416	0.00033817	0.00694433	Aifm1	Aifm1	apoptosis-inducing factor, mitochondrion-associated 1	X
8782	ENSMUSG00000032078	4310.35	0.299123	0.0834813	3.58311	0.000339527	0.0069603	Zpr1	Zpr1	ZPR1 zinc finger	9
10760	ENSMUSG00000037474	2334.33	0.396073	0.110692	3.57817	0.000346014	0.00706924	Dtl	Dtl	denticleless homolog (Drosophila)	1
11998	ENSMUSG00000040591	400.57	-0.48949	0.136799	-3.57816	0.000346018	0.00706924	1110051M20Rik	1110051M20Rik	RIKEN cDNA 1110051M20 gene	2
4003	ENSMUSG00000022962	8992.5	0.334672	0.0935704	3.57669	0.000347973	0.00708513	Gart	Gart	phosphoribosylglycinamide formyltransferase	16
14062	ENSMUSG00000047557	232.325	-0.599324	0.167564	-3.57669	0.000347975	0.00708513	Lxn	Lxn	latexin	3
9137	ENSMUSG00000032724	672.131	0.624742	0.174715	3.57578	0.000349182	0.00708769	Abtb2	Abtb2	ankyrin repeat and BTB (POZ) domain containing 2	2
12724	ENSMUSG00000042747	2709.23	-0.324558	0.0907676	-3.57571	0.000349281	0.00708769	Krtcap2	Krtcap2	keratinocyte associated protein 2	3
264	ENSMUSG00000001504	321.245	0.524705	0.146842	3.57326	0.000352568	0.00711832	Irx2	Irx2	Iroquois related homeobox 2 (Drosophila)	13
4651	ENSMUSG00000024696	4285.47	0.292028	0.0817224	3.57342	0.000352355	0.00711832	Lpxn	Lpxn	leupaxin	19
4700	ENSMUSG00000024790	1338.66	0.357157	0.0999512	3.57331	0.000352493	0.00711832	Sac3d1	Sac3d1	SAC3 domain containing 1	19
1876	ENSMUSG00000017861	3544.55	0.343239	0.0960767	3.57255	0.000353517	0.0071255	Mybl2	Mybl2	myeloblastosis oncogene-like 2	2
9529	ENSMUSG00000033961	204.288	-0.539825	0.151369	-3.56628	0.000362078	0.00728584	Zfp446	Zfp446	zinc finger protein 446	7
2265	ENSMUSG00000020003	1524.63	-0.344131	0.0967372	-3.55738	0.000374576	0.00752472	Pex7	Pex7	peroxisomal biogenesis factor 7	10
7344	ENSMUSG00000029463	1778.52	0.315876	0.0889154	3.55254	0.00038153	0.00765162	Fam216a	Fam216a	family with sequence similarity 216, member A	5
2584	ENSMUSG00000020532	3322.72	0.27291	0.0770004	3.54427	0.000393697	0.00788248	Acaca	Acaca	acetyl-Coenzyme A carboxylase alpha	11
5598	ENSMUSG00000026491	4680.21	0.29303	0.0827599	3.54072	0.000399034	0.00797603	Ahctf1	Ahctf1	AT hook containing transcription factor 1	1
5321	ENSMUSG00000026003	1101.83	-0.390722	0.110407	-3.53892	0.000401765	0.0080155	Acadl	Acadl	acyl-Coenzyme A dehydrogenase, long-chain	1
6338	ENSMUSG00000027806	700.171	-0.421123	0.11901	-3.53854	0.000402343	0.0080155	Tsc22d2	Tsc22d2	TSC22 domain family, member 2	3
768	ENSMUSG00000004872	318.747	-0.623681	0.17635	-3.53661	0.000405294	0.00806093	Pax3	Pax3	paired box 3	1
19530	ENSMUSG00000068686	177.561	0.609143	0.172557	3.5301	0.000415396	0.00824819	Cd59b	Cd59b	CD59b antigen	2
10842	ENSMUSG00000037709	453.104	-0.566229	0.160527	-3.5273	0.000419814	0.00832215	Fam13a	Fam13a	family with sequence similarity 13, member A	6
4227	ENSMUSG00000023952	1426.85	-0.335527	0.0951851	-3.52499	0.000423494	0.00838128	Gtpbp2	Gtpbp2	GTP binding protein 2	17
159	ENSMUSG00000000934	1980.62	0.365906	0.103849	3.52343	0.000425994	0.00841689	Top1mt	Top1mt	DNA topoisomerase 1, mitochondrial	15
4307	ENSMUSG00000024081	8086.26	0.318261	0.0904172	3.51992	0.00043168	0.00851522	Cebpz	Cebpz	CCAAT/enhancer binding protein zeta	17
14774	ENSMUSG00000050192	154.462	0.6671	0.189598	3.5185	0.000433994	0.00854684	Eif5a2	Eif5a2	eukaryotic translation initiation factor 5A2	3
6611	ENSMUSG00000028273	1610.39	-0.46767	0.133095	-3.51381	0.000441727	0.0086707	Pdlim5	Pdlim5	PDZ and LIM domain 5	3
17672	ENSMUSG00000062867	5314.62	0.258448	0.0735484	3.51399	0.00044143	0.0086707	Impdh2	Impdh2	inosine 5'-phosphate dehydrogenase 2	9
5748	ENSMUSG00000026749	3275.07	0.325073	0.0925838	3.51112	0.000446227	0.00874473	Nek6	Nek6	NIMA (never in mitosis gene a)-related expressed kinase 6	2
4795	ENSMUSG00000024952	2274.07	0.375485	0.107179	3.50336	0.000459424	0.00898871	Rps6ka4	Rps6ka4	ribosomal protein S6 kinase, polypeptide 4	19
12598	ENSMUSG00000042404	528.708	-0.44368	0.126719	-3.50129	0.000463007	0.00902939	Dennd4b	Dennd4b	DENN/MADD domain containing 4B	3
20450	ENSMUSG00000072949	151.457	0.674259	0.192569	3.50138	0.000462853	0.00902939	Acot1	Acot1	acyl-CoA thioesterase 1	12
3919	ENSMUSG00000022814	5336.22	0.302681	0.0866559	3.49291	0.000477795	0.00930267	Umps	Umps	uridine monophosphate synthetase	16
20126	ENSMUSG00000071253	1445.16	-0.325173	0.0931375	-3.49132	0.00048064	0.00934293	Slc25a16	Slc25a16	solute carrier family 25 (mitochondrial carrier, Graves disease autoantigen), member 16	10
8759	ENSMUSG00000032040	1324.02	0.340968	0.0976753	3.49083	0.000481528	0.00934506	Dcps	Dcps	decapping enzyme, scavenger	9
10422	ENSMUSG00000036580	1578.75	-0.323288	0.0926288	-3.49014	0.000482765	0.00935397	Spg20	Spg20	spastic paraplegia 20, spartin (Troyer syndrome) homolog (human)	3
866	ENSMUSG00000005566	10892.8	0.288847	0.0827844	3.48914	0.000484569	0.00937379	Trim28	Trim28	tripartite motif-containing 28	7
4817	ENSMUSG00000024982	3147.69	0.31168	0.089362	3.48784	0.000486941	0.00940453	Zdhhc6	Zdhhc6	zinc finger, DHHC domain containing 6	19
487	ENSMUSG00000002825	842.924	0.401475	0.115396	3.47911	0.000503085	0.00968519	Qtrt1	Qtrt1	queuine tRNA-ribosyltransferase 1	9
20220	ENSMUSG00000071645	1303.55	0.347266	0.0998057	3.47942	0.000502497	0.00968519	Tut1	Tut1	terminal uridylyl transferase 1, U6 snRNA-specific	19
4305	ENSMUSG00000024078	2895.1	0.300629	0.0865552	3.47326	0.000514172	0.00985127	Ttc27	Ttc27	tetratricopeptide repeat domain 27	17
5051	ENSMUSG00000025410	5934.88	-0.279436	0.0804443	-3.47366	0.00051341	0.00985127	Dctn2	Dctn2	dynactin 2	10
21464	ENSMUSG00000075700	14819.5	-0.327806	0.0943583	-3.47405	0.000512662	0.00985127	Selt	Selt	selenoprotein T	3
6208	ENSMUSG00000027555	1306.7	-0.498063	0.143426	-3.47262	0.000515406	0.0098592	Car13	Car13	carbonic anhydrase 13	3
2729	ENSMUSG00000020766	6349.15	0.277541	0.080005	3.46905	0.000522312	0.00997541	Galk1	Galk1	galactokinase 1	11
9460	ENSMUSG00000033740	408.376	-0.557278	0.160708	-3.46765	0.000525037	0.0100115	St18	St18	suppression of tumorigenicity 18	1
2928	ENSMUSG00000021102	4959.81	0.334909	0.0966075	3.4667	0.000526884	0.0100308	Glrx5	Glrx5	glutaredoxin 5 homolog (S. cerevisiae)	12
9803	ENSMUSG00000034707	7710.23	-0.406393	0.117677	-3.45347	0.00055343	0.0105196	Gns	Gns	glucosamine (N-acetyl)-6-sulfatase	10
6415	ENSMUSG00000027944	3126.65	-0.359603	0.104167	-3.45217	0.000556097	0.0105369	Hax1	Hax1	HCLS1 associated X-1	3
11336	ENSMUSG00000038843	4757.28	0.366531	0.106163	3.45254	0.000555344	0.0105369	Gcnt1	Gcnt1	glucosaminyl (N-acetyl) transferase 1, core 2	19
10216	ENSMUSG00000035929	371.007	-0.59515	0.17253	-3.44955	0.000561529	0.0106064	H2-Q4	H2-Q4	histocompatibility 2, Q region locus 4	17
10387	ENSMUSG00000036478	8235.92	-0.495339	0.143599	-3.44947	0.000561689	0.0106064	Btg1	Btg1	B cell translocation gene 1, anti-proliferative	10
30983	ENSMUSG00000089665	353.591	0.463078	0.13426	3.44912	0.000562412	0.0106064	Fcor	Fcor	Foxo1 corepressor	8
3257	ENSMUSG00000021703	62.6347	-0.722872	0.209773	-3.44597	0.000569015	0.0107141	Serinc5	Serinc5	serine incorporator 5	13
3940	ENSMUSG00000022844	358.323	0.510602	0.148212	3.44508	0.000570897	0.0107159	Pdia5	Pdia5	protein disulfide isomerase associated 5	16
11935	ENSMUSG00000040435	1867.74	-0.571493	0.165872	-3.44539	0.000570242	0.0107159	Ppp1r15a	Ppp1r15a	protein phosphatase 1, regulatory (inhibitor) subunit 15A	7
12634	ENSMUSG00000042500	436.826	-0.45067	0.131172	-3.43573	0.000590966	0.0110753	Ago4	Ago4	argonaute RISC catalytic subunit 4	4
20225	ENSMUSG00000071650	6418.34	0.305181	0.08888	3.43363	0.000595562	0.0111441	Ganab	Ganab	alpha glucosidase 2 alpha neutral subunit	19
1299	ENSMUSG00000010048	4709.18	0.31795	0.092687	3.43036	0.000602785	0.0112535	Ifrd2	Ifrd2	interferon-related developmental regulator 2	9
2596	ENSMUSG00000020549	2280.29	0.343666	0.100193	3.43004	0.000603502	0.0112535	Elac2	Elac2	elaC homolog 2 (E. coli)	11
15582	ENSMUSG00000053536	1954.43	0.309368	0.0902022	3.42971	0.000604221	0.0112535	Cstf2t	Cstf2t	cleavage stimulation factor, 3' pre-RNA subunit 2, tau	19
868	ENSMUSG00000005580	434.941	-0.453058	0.132299	-3.42449	0.000615958	0.0114543	Adcy9	Adcy9	adenylate cyclase 9	16
1298	ENSMUSG00000010047	1279.18	0.315445	0.0922201	3.42057	0.000624911	0.0115542	Hyal2	Hyal2	hyaluronoglucosaminidase 2	9
6412	ENSMUSG00000027939	73.6641	-0.733954	0.214539	-3.42107	0.000623748	0.0115542	Nup210l	Nup210l	nucleoporin 210-like	3
13579	ENSMUSG00000045817	4020.03	-0.424176	0.124012	-3.42045	0.000625176	0.0115542	Zfp36l2	Zfp36l2	zinc finger protein 36, C3H type-like 2	17
19632	ENSMUSG00000069255	1073.11	-0.434426	0.127	-3.42069	0.000624635	0.0115542	Dusp22	Dusp22	dual specificity phosphatase 22	13
5015	ENSMUSG00000025352	84.7508	0.70645	0.20659	3.41958	0.00062719	0.0115736	Gdf11	Gdf11	growth differentiation factor 11	10
12716	ENSMUSG00000042726	1392.59	-0.419731	0.122765	-3.41898	0.000628568	0.0115813	Trafd1	Trafd1	TRAF type zinc finger domain containing 1	5
6323	ENSMUSG00000027784	305.342	0.610244	0.178681	3.41528	0.000637171	0.0117218	Ppm1l	Ppm1l	protein phosphatase 1 (formerly 2C)-like	3
1583	ENSMUSG00000015217	423.784	0.48132	0.140992	3.4138	0.000640624	0.0117673	Hmgb3	Hmgb3	high mobility group box 3	X
7873	ENSMUSG00000030474	104.706	-0.792539	0.232246	-3.41249	0.000643715	0.011806	Siglece	Siglece	sialic acid binding Ig-like lectin E	7
32663	ENSMUSG00000092607	667.007	-0.351872	0.103137	-3.41169	0.000645606	0.0118227	Scnm1	Scnm1	sodium channel modifier 1	3
3829	ENSMUSG00000022664	843.244	-0.416934	0.122238	-3.41084	0.000647626	0.0118416	Slc35a5	Slc35a5	solute carrier family 35, member A5	16
10469	ENSMUSG00000036748	7014.42	0.251877	0.0738578	3.4103	0.000648913	0.0118471	Cuedc2	Cuedc2	CUE domain containing 2	19
4681	ENSMUSG00000024767	4059.59	0.294587	0.0864096	3.4092	0.000651548	0.0118772	Otub1	Otub1	OTU domain, ubiquitin aldehyde binding 1	19
6590	ENSMUSG00000028238	415.825	0.727955	0.213698	3.40646	0.000658109	0.0119427	Atp6v0d2	Atp6v0d2	ATPase, H+ transporting, lysosomal V0 subunit D2	4
14234	ENSMUSG00000048163	2393.09	-0.34241	0.100518	-3.40645	0.000658126	0.0119427	Selplg	Selplg	selectin, platelet (p-selectin) ligand	5
36424	ENSMUSG00000097195	1520.46	0.458285	0.134512	3.40701	0.000656788	0.0119427	Snhg5	Snhg5	small nucleolar RNA host gene 5	9
10723	ENSMUSG00000037375	66.1149	-0.73591	0.216088	-3.40559	0.000660201	0.0119623	Hhat	Hhat	hedgehog acyltransferase	1
7855	ENSMUSG00000030428	547.721	-0.659594	0.193772	-3.40397	0.00066414	0.0120155	Ttyh1	Ttyh1	tweety homolog 1 (Drosophila)	7
2410	ENSMUSG00000020246	812.498	-0.359313	0.105586	-3.40303	0.000666419	0.0120386	Hcfc2	Hcfc2	host cell factor C2	10
4829	ENSMUSG00000024999	1868.51	0.306218	0.0900339	3.40114	0.000671062	0.0120862	Noc3l	Noc3l	nucleolar complex associated 3 homolog (S. cerevisiae)	19
15400	ENSMUSG00000052681	16885.7	-0.317373	0.0933037	-3.4015	0.00067017	0.0120862	Rap1b	Rap1b	RAS related protein 1b	10
14542	ENSMUSG00000049321	65.5452	-0.730644	0.215038	-3.39774	0.000679456	0.012219	Zfp2	Zfp2	zinc finger protein 2	11
31266	ENSMUSG00000090035	392.739	-0.447652	0.131832	-3.39562	0.000684743	0.0122957	Galnt4	Galnt4	UDP-N-acetyl-alpha-D-galactosamine:polypeptide N-acetylgalactosaminyltransferase 4	10
9672	ENSMUSG00000034341	566.344	-0.420608	0.123967	-3.39291	0.000691537	0.0123992	Wbp2	Wbp2	WW domain binding protein 2	11
13432	ENSMUSG00000045316	354.235	0.4879	0.143858	3.39155	0.000694985	0.0124424	Fahd1	Fahd1	fumarylacetoacetate hydrolase domain containing 1	17
10908	ENSMUSG00000037894	5420.83	-0.327217	0.0964919	-3.39114	0.000696034	0.0124426	H2afz	H2afz	H2A histone family, member Z	3
40159	ENSMUSG00000101013	273.597	0.494157	0.145741	3.39066	0.000697249	0.0124458	A630072M18Rik	A630072M18Rik	RIKEN cDNA A630072M18 gene	5
9199	ENSMUSG00000032892	585.417	0.548402	0.161764	3.39013	0.000698596	0.0124514	Rangrf	Rangrf	RAN guanine nucleotide release factor	11
10896	ENSMUSG00000037852	2469.25	-0.540277	0.159505	-3.38721	0.00070607	0.0125478	Cpe	Cpe	carboxypeptidase E	8
17364	ENSMUSG00000061559	6137.83	0.259487	0.076608	3.3872	0.000706092	0.0125478	Wdr61	Wdr61	WD repeat domain 61	9
7643	ENSMUSG00000030060	85.9237	-0.699594	0.206812	-3.38275	0.000717628	0.0127339	Hmces	Hmces	5-hydroxymethylcytosine (hmC) binding, ES cell specific	6
571	ENSMUSG00000003355	1174.1	0.535705	0.158509	3.37965	0.000725778	0.0128014	Fkbp11	Fkbp11	FK506 binding protein 11	15
837	ENSMUSG00000005370	5174.95	0.361076	0.10685	3.37928	0.000726758	0.0128014	Msh6	Msh6	mutS homolog 6 (E. coli)	17
15863	ENSMUSG00000054766	38157	0.29937	0.0885844	3.37949	0.000726206	0.0128014	Set	Set	SET nuclear oncogene	2
19746	ENSMUSG00000069892	314.619	-0.520504	0.154021	-3.37944	0.000726328	0.0128014	9930111J21Rik2	9930111J21Rik2	RIKEN cDNA 9930111J21 gene 2	11
19975	ENSMUSG00000070697	2969.23	0.329816	0.0975671	3.3804	0.000723804	0.0128014	Utp3	Utp3	UTP3, small subunit (SSU) processome component, homolog (S. cerevisiae)	5
12673	ENSMUSG00000042606	1417.55	0.398273	0.117952	3.37657	0.000733956	0.0129092	Hirip3	Hirip3	HIRA interacting protein 3	7
36417	ENSMUSG00000097188	2459.49	0.34586	0.102449	3.37592	0.000735706	0.0129211	Snhg1	Snhg1	small nucleolar RNA host gene 1	19
2114	ENSMUSG00000019528	2330.75	-0.419118	0.124273	-3.37255	0.00074475	0.0130609	Gyg	Gyg	glycogenin	3
6610	ENSMUSG00000028271	2234.11	-0.319445	0.0947519	-3.37138	0.000747917	0.0130973	Gtf2b	Gtf2b	general transcription factor IIB	3
7003	ENSMUSG00000028931	5372.28	-0.27428	0.0813686	-3.37084	0.000749393	0.013104	Kcnab2	Kcnab2	potassium voltage-gated channel, shaker-related subfamily, beta member 2	4
210	ENSMUSG00000001158	1579.84	-0.29614	0.0878686	-3.37026	0.00075098	0.0131127	Snrnp27	Snrnp27	small nuclear ribonucleoprotein 27 (U4/U6.U5)	6
8615	ENSMUSG00000031824	885.639	-0.378367	0.112326	-3.36847	0.000755861	0.0131709	6430548M08Rik	6430548M08Rik	RIKEN cDNA 6430548M08 gene	8
15708	ENSMUSG00000054091	2109.69	-0.372034	0.110454	-3.36824	0.000756509	0.0131709	1810037I17Rik	1810037I17Rik	RIKEN cDNA 1810037I17 gene	3
28198	ENSMUSG00000086150	156.272	-0.656458	0.195027	-3.36598	0.000762712	0.0132597	Bach2os	Bach2os	BTB and CNC homology 2, opposite strand	4
10042	ENSMUSG00000035376	1240.04	-0.353305	0.105022	-3.36411	0.000767897	0.0133306	Ptplb	Ptplb	protein tyrosine phosphatase-like (proline instead of catalytic arginine), member b	16
5018	ENSMUSG00000025355	1476.38	-0.386648	0.115342	-3.3522	0.000801732	0.0138778	Mmp19	Mmp19	matrix metallopeptidase 19	10
9062	ENSMUSG00000032555	11599.8	0.269872	0.0805301	3.35119	0.000804653	0.0139083	Topbp1	Topbp1	topoisomerase (DNA) II binding protein 1	9
16156	ENSMUSG00000056144	36.3485	-0.780933	0.233137	-3.34967	0.000809087	0.0139649	Trim34a	Trim34a	tripartite motif-containing 34A	7
4774	ENSMUSG00000024912	206.049	0.638249	0.190653	3.3477	0.000814856	0.0140242	Fosl1	Fosl1	fos-like antigen 1	19
8875	ENSMUSG00000032263	471.634	0.433191	0.129386	3.34805	0.000813818	0.0140242	Bckdhb	Bckdhb	branched chain ketoacid dehydrogenase E1, beta polypeptide	9
14719	ENSMUSG00000050010	27.3079	-0.764251	0.228419	-3.34583	0.000820356	0.0140986	Shisa3	Shisa3	shisa family member 3	5
7739	ENSMUSG00000030220	12629.5	-0.295231	0.0882497	-3.3454	0.000821638	0.0141005	Arhgdib	Arhgdib	Rho, GDP dissociation inhibitor (GDI) beta	6
11911	ENSMUSG00000040374	2310.03	-0.301852	0.0902457	-3.34478	0.000823474	0.0141118	Pex2	Pex2	peroxisomal biogenesis factor 2	3
20229	ENSMUSG00000071655	9531.1	0.283084	0.0846595	3.3438	0.000826407	0.0141419	Ubxn1	Ubxn1	UBX domain protein 1	19
4792	ENSMUSG00000024947	1043.74	0.356922	0.106793	3.34218	0.000831243	0.0142044	Men1	Men1	multiple endocrine neoplasia 1	19
5198	ENSMUSG00000025759	453.288	-0.457831	0.137074	-3.34002	0.000837723	0.0142948	Mfsd8	Mfsd8	major facilitator superfamily domain containing 8	3
12174	ENSMUSG00000041084	5466.56	-0.280223	0.0839975	-3.33609	0.000849668	0.0144781	Ostc	Ostc	oligosaccharyltransferase complex subunit	3
4729	ENSMUSG00000024841	8143.62	0.354154	0.106208	3.33453	0.000854422	0.0145187	Eif1ad	Eif1ad	eukaryotic translation initiation factor 1A domain containing	19
19693	ENSMUSG00000069607	85.479	-0.711193	0.213282	-3.33452	0.000854466	0.0145187	Cd300lh	Cd300lh	CD300 antigen like family member H	11
8918	ENSMUSG00000032324	7021.66	0.280383	0.0842145	3.3294	0.000870344	0.014765	Tspan3	Tspan3	tetraspanin 3	9
20811	ENSMUSG00000074030	2513.71	0.310443	0.0932526	3.32905	0.000871419	0.014765	Exoc8	Exoc8	exocyst complex component 8	8
12421	ENSMUSG00000041859	8334.56	0.297271	0.0893295	3.3278	0.000875334	0.0148033	Mcm3	Mcm3	minichromosome maintenance deficient 3 (S. cerevisiae)	1
15755	ENSMUSG00000054312	2461.09	-0.281393	0.0845648	-3.32755	0.000876147	0.0148033	Mrps21	Mrps21	mitochondrial ribosomal protein S21	3
22876	ENSMUSG00000079049	92.6042	-0.751057	0.22577	-3.32665	0.000878969	0.0148301	Serpinb1c	Serpinb1c	serine (or cysteine) peptidase inhibitor, clade B, member 1c	13
2780	ENSMUSG00000020844	37.0365	0.770359	0.231993	3.32062	0.000898174	0.0151329	Nxn	Nxn	nucleoredoxin	11
5347	ENSMUSG00000026047	736.233	0.42459	0.128065	3.31542	0.000915056	0.0153957	Kdelc1	Kdelc1	KDEL (Lys-Asp-Glu-Leu) containing 1	1
10204	ENSMUSG00000035885	10804.3	0.300652	0.0907582	3.31267	0.00092409	0.015526	Cox8a	Cox8a	cytochrome c oxidase subunit VIIIa	19
6109	ENSMUSG00000027395	5172.07	0.257213	0.0776631	3.31191	0.000926628	0.0155469	Polr1b	Polr1b	polymerase (RNA) I polypeptide B	2
5318	ENSMUSG00000025995	5042.36	0.281455	0.0850253	3.31024	0.00093215	0.0155743	Wdr75	Wdr75	WD repeat domain 75	1
6534	ENSMUSG00000028136	2466.06	-0.302129	0.0912622	-3.31056	0.000931095	0.0155743	Snx27	Snx27	sorting nexin family member 27	3
10636	ENSMUSG00000037152	2698.77	-0.277208	0.0837293	-3.31076	0.00093043	0.0155743	Ndufc1	Ndufc1	NADH dehydrogenase (ubiquinone) 1, subcomplex unknown, 1	3
2873	ENSMUSG00000020994	2857.79	0.42572	0.128668	3.30867	0.000937407	0.0156187	Pnn	Pnn	pinin	12
4779	ENSMUSG00000024924	80.252	0.699699	0.211461	3.30888	0.000936706	0.0156187	Vldlr	Vldlr	very low density lipoprotein receptor	19
19546	ENSMUSG00000068758	360.471	0.481985	0.145969	3.30197	0.000960079	0.0159743	Il3ra	Il3ra	interleukin 3 receptor, alpha chain	14
13844	ENSMUSG00000046791	2930.39	0.346199	0.104876	3.30104	0.000963254	0.0160049	2410016O06Rik	2410016O06Rik	RIKEN cDNA 2410016O06 gene	12
10185	ENSMUSG00000035834	1529.48	0.353349	0.107075	3.3	0.000966834	0.0160422	Polr3g	Polr3g	polymerase (RNA) III (DNA directed) polypeptide G	13
1450	ENSMUSG00000013629	5113.4	0.322214	0.0979498	3.28959	0.00100334	0.0165565	Cad	Cad	carbamoyl-phosphate synthetase 2, aspartate transcarbamylase, and dihydroorotase	5
1835	ENSMUSG00000017667	337.746	-0.444828	0.135192	-3.29034	0.00100065	0.0165565	Zfp334	Zfp334	zinc finger protein 334	2
7926	ENSMUSG00000030584	28.5681	0.76629	0.232914	3.29002	0.00100181	0.0165565	Dpf1	Dpf1	D4, zinc and double PHD fingers family 1	7
10465	ENSMUSG00000036737	3685.01	0.26547	0.0806953	3.28979	0.00100263	0.0165565	Oxsr1	Oxsr1	oxidative-stress responsive 1	9
3493	ENSMUSG00000022106	1709.24	-0.547719	0.166572	-3.28818	0.00100836	0.0166166	Rcbtb2	Rcbtb2	regulator of chromosome condensation (RCC1) and BTB (POZ) domain containing protein 2	14
5702	ENSMUSG00000026664	549.944	-0.381641	0.11608	-3.28775	0.00100991	0.0166193	Phyh	Phyh	phytanoyl-CoA hydroxylase	2
11690	ENSMUSG00000039770	1310.46	-0.343911	0.104739	-3.2835	0.00102528	0.0168491	Ypel5	Ypel5	yippee-like 5 (Drosophila)	17
6828	ENSMUSG00000028641	618.835	0.351828	0.107169	3.28293	0.00102736	0.0168602	Lepre1	Lepre1	leprecan 1	4
17899	ENSMUSG00000063849	870.332	0.350789	0.106881	3.28205	0.00103054	0.0168893	Ppcdc	Ppcdc	phosphopantothenoylcysteine decarboxylase	9
4124	ENSMUSG00000023262	2938.63	0.299542	0.0912813	3.28152	0.00103248	0.016898	Acy1	Acy1	aminoacylase 1	9
3277	ENSMUSG00000021731	3780.37	0.262503	0.0801431	3.27543	0.00105501	0.0172433	Mrps30	Mrps30	mitochondrial ribosomal protein S30	13
3621	ENSMUSG00000022325	3318.74	0.376267	0.114953	3.27323	0.00106325	0.0173544	Pop1	Pop1	processing of precursor 1, ribonuclease P/MRP family, (S. cerevisiae)	15
11801	ENSMUSG00000040084	5533.42	0.323848	0.0989589	3.27255	0.00106582	0.0173727	Bub1b	Bub1b	budding uninhibited by benzimidazoles 1 homolog, beta (S. cerevisiae)	2
16019	ENSMUSG00000055531	7819.64	-0.293476	0.089806	-3.26789	0.00108351	0.0176372	Cpsf6	Cpsf6	cleavage and polyadenylation specific factor 6	10
4624	ENSMUSG00000024654	1434.02	0.313625	0.0960067	3.2667	0.0010881	0.0176879	Asrgl1	Asrgl1	asparaginase like 1	19
2721	ENSMUSG00000020741	10158.7	0.279622	0.0856541	3.26455	0.00109636	0.0177611	Cluh	Cluh	clustered mitochondria (cluA/CLU1) homolog	11
4908	ENSMUSG00000025155	4875.49	0.266101	0.0815043	3.26488	0.00109512	0.0177611	Dus1l	Dus1l	dihydrouridine synthase 1-like (S. cerevisiae)	11
15343	ENSMUSG00000052423	687.981	-0.397883	0.121886	-3.26438	0.00109704	0.0177611	B4galt3	B4galt3	UDP-Gal:betaGlcNAc beta 1,4-galactosyltransferase, polypeptide 3	1
7929	ENSMUSG00000030589	30.0989	-0.761359	0.23331	-3.2633	0.00110124	0.0178051	Rasgrp4	Rasgrp4	RAS guanyl releasing protein 4	7
27548	ENSMUSG00000085378	42.3838	-0.734899	0.22539	-3.26057	0.00111188	0.017953	Gm11415	Gm11415	predicted gene 11415	4
647	ENSMUSG00000003882	1390.55	-0.527055	0.161819	-3.25708	0.00112566	0.0181511	Il7r	Il7r	interleukin 7 receptor	15
3715	ENSMUSG00000022474	6351.42	0.259196	0.0795901	3.25664	0.00112741	0.0181548	Pmm1	Pmm1	phosphomannomutase 1	15
12106	ENSMUSG00000040848	5732.32	-0.30586	0.09393	-3.25626	0.00112892	0.0181548	Sft2d2	Sft2d2	SFT2 domain containing 2	1
215	ENSMUSG00000001211	2759.23	-0.38397	0.117966	-3.25491	0.00113428	0.0182167	Agpat3	Agpat3	1-acylglycerol-3-phosphate O-acyltransferase 3	10
10800	ENSMUSG00000037594	256.664	0.478233	0.147064	3.25186	0.00114651	0.0183886	BC022687	BC022687	cDNA sequence BC022687	12
1783	ENSMUSG00000017146	3012.14	0.301974	0.0929521	3.24871	0.0011593	0.0185442	Brca1	Brca1	breast cancer 1	11
69	ENSMUSG00000000374	3862.72	-0.285176	0.0878169	-3.24739	0.00116468	0.0186055	Trappc10	Trappc10	trafficking protein particle complex 10	10
13024	ENSMUSG00000043953	1778.12	-0.743077	0.229333	-3.24017	0.00119458	0.0190577	Ccrl2	Ccrl2	chemokine (C-C motif) receptor-like 2	9
7420	ENSMUSG00000029596	108.269	0.63696	0.196635	3.2393	0.00119822	0.0190905	Sdsl	Sdsl	serine dehydratase-like	5
19569	ENSMUSG00000068876	58.9621	-0.732607	0.226226	-3.23838	0.00120209	0.0191268	Cgn	Cgn	cingulin	3
2607	ENSMUSG00000020577	766.775	-0.393721	0.121617	-3.23738	0.00120632	0.0191688	Tspan13	Tspan13	tetraspanin 13	12
17062	ENSMUSG00000060143	916.636	-0.395606	0.122237	-3.2364	0.00121049	0.0192096	Gm10076	Gm10076	predicted gene 10076	14
4872	ENSMUSG00000025078	1402.77	0.281625	0.0870318	3.23589	0.00121264	0.0192182	Nhlrc2	Nhlrc2	NHL repeat containing 2	19
6268	ENSMUSG00000027665	4551.71	-0.285002	0.0880863	-3.23549	0.00121434	0.0192198	Pik3ca	Pik3ca	phosphatidylinositol 3-kinase, catalytic, alpha polypeptide	3
20651	ENSMUSG00000073684	375.481	-0.425768	0.131647	-3.23417	0.00121996	0.019258	2610002J02Rik	2610002J02Rik	RIKEN cDNA 2610002J02 gene	4
13662	ENSMUSG00000046152	429.821	0.431935	0.133616	3.23265	0.0012265	0.0193253	Fut10	Fut10	fucosyltransferase 10	8
19848	ENSMUSG00000070319	6982.19	0.231831	0.0717205	3.23243	0.00122744	0.0193253	Eif3g	Eif3g	eukaryotic translation initiation factor 3, subunit G	9
1132	ENSMUSG00000007783	349.415	0.446661	0.138214	3.23166	0.00123074	0.019352	Cpt1c	Cpt1c	carnitine palmitoyltransferase 1c	7
1340	ENSMUSG00000010608	2732.66	0.280371	0.0867746	3.23102	0.00123347	0.0193696	Rbm25	Rbm25	RNA binding motif protein 25	12
2853	ENSMUSG00000020949	4147.77	0.292708	0.0906052	3.23058	0.00123538	0.0193742	Fkbp3	Fkbp3	FK506 binding protein 3	12
12989	ENSMUSG00000043832	272.695	-0.586716	0.181678	-3.22942	0.00124041	0.0194277	Clec4a3	Clec4a3	C-type lectin domain family 4, member a3	6
11787	ENSMUSG00000040033	157.897	-0.605576	0.187584	-3.2283	0.0012453	0.0194788	Stat2	Stat2	signal transducer and activator of transcription 2	10
2716	ENSMUSG00000020736	3200.56	0.292022	0.0904744	3.22767	0.00124803	0.0194963	Nt5c	Nt5c	5',3'-nucleotidase, cytosolic	11
1625	ENSMUSG00000015522	789.659	-0.376506	0.116668	-3.22716	0.00125026	0.0195056	Arnt	Arnt	aryl hydrocarbon receptor nuclear translocator	3
16258	ENSMUSG00000056612	9243.38	0.334066	0.10353	3.22674	0.00125209	0.0195088	Ppp1r14b	Ppp1r14b	protein phosphatase 1, regulatory (inhibitor) subunit 14B	19
3857	ENSMUSG00000022708	549.891	-0.530093	0.16432	-3.22598	0.00125543	0.0195356	Zbtb20	Zbtb20	zinc finger and BTB domain containing 20	16
4846	ENSMUSG00000025026	1092.13	0.307266	0.0953502	3.2225	0.00127078	0.0197489	Add3	Add3	adducin 3 (gamma)	19
15618	ENSMUSG00000053706	199.116	-0.520611	0.161719	-3.21924	0.00128531	0.0199489	B430305J03Rik	B430305J03Rik	RIKEN cDNA B430305J03 gene	3
79	ENSMUSG00000000409	79.122	0.660041	0.205146	3.21742	0.00129348	0.0200498	Lck	Lck	lymphocyte protein tyrosine kinase	4
15709	ENSMUSG00000054099	660.504	-0.36039	0.112124	-3.21422	0.00130799	0.0202485	Slc25a40	Slc25a40	solute carrier family 25, member 40	5
9231	ENSMUSG00000032997	320.465	0.555566	0.172927	3.21273	0.00131481	0.0202555	Chpf	Chpf	chondroitin polymerizing factor	1
10074	ENSMUSG00000035469	987.911	-0.40084	0.124735	-3.21353	0.00131115	0.0202555	Rcbtb1	Rcbtb1	regulator of chromosome condensation (RCC1) and BTB (POZ) domain containing protein 1	14
12165	ENSMUSG00000041057	11177.9	0.286917	0.0892985	3.21301	0.00131352	0.0202555	Wdr43	Wdr43	WD repeat domain 43	17
28536	ENSMUSG00000086564	62.273	-0.750074	0.233475	-3.21265	0.00131518	0.0202555	Cd101	Cd101	CD101 antigen	3
6285	ENSMUSG00000027695	348.396	-0.433871	0.135128	-3.21081	0.0013236	0.020359	Pld1	Pld1	phospholipase D1	3
4859	ENSMUSG00000025050	1196.68	0.299836	0.0934129	3.2098	0.00132829	0.0204051	Pcgf6	Pcgf6	polycomb group ring finger 6	19
2109	ENSMUSG00000019487	1151.24	0.308716	0.096208	3.20884	0.00133273	0.0204368	Trip10	Trip10	thyroid hormone receptor interactor 10	17
13943	ENSMUSG00000047123	297.154	-0.46508	0.144947	-3.20862	0.00133376	0.0204368	Ticam1	Ticam1	toll-like receptor adaptor molecule 1	17
6487	ENSMUSG00000028057	1282.49	-0.351211	0.109492	-3.20763	0.00133834	0.0204808	Rit1	Rit1	Ras-like without CAAX 1	3
10528	ENSMUSG00000036896	59.6452	-0.751046	0.234241	-3.2063	0.00134453	0.0205494	C1qc	C1qc	complement component 1, q subcomponent, C chain	4
2719	ENSMUSG00000020739	6175.03	0.280415	0.0875303	3.20363	0.00135708	0.0207148	Nup85	Nup85	nucleoporin 85	11
4045	ENSMUSG00000023032	197.767	0.528636	0.165037	3.20314	0.0013594	0.0207239	Slc4a8	Slc4a8	solute carrier family 4 (anion exchanger), member 8	15
6361	ENSMUSG00000027854	1616.99	-0.281065	0.0877593	-3.20269	0.00136153	0.02073	Sike1	Sike1	suppressor of IKBKE 1	3
8928	ENSMUSG00000032340	4551.37	0.331895	0.103677	3.20122	0.00136845	0.0208091	Neo1	Neo1	neogenin	9
9528	ENSMUSG00000033960	424.355	-0.382369	0.119474	-3.20043	0.00137221	0.0208398	9430020K01Rik	9430020K01Rik	RIKEN cDNA 9430020K01 gene	18
9575	ENSMUSG00000034108	1272.94	0.304743	0.0952583	3.19912	0.00137846	0.0209085	Ccs	Ccs	copper chaperone for superoxide dismutase	19
22633	ENSMUSG00000078521	333.245	0.529628	0.165692	3.19647	0.00139121	0.0210751	Aunip	Aunip	aurora kinase A and ninein interacting protein	4
1294	ENSMUSG00000010021	92.5221	0.627263	0.196422	3.19344	0.00140589	0.0212707	Kif19a	Kif19a	kinesin family member 19A	11
1329	ENSMUSG00000010461	674.584	-0.447639	0.140203	-3.19279	0.00140905	0.0212917	Eya4	Eya4	eyes absent 4 homolog (Drosophila)	10
8743	ENSMUSG00000032014	245.876	0.677151	0.212348	3.18887	0.00142829	0.0215434	Oaf	Oaf	OAF homolog (Drosophila)	9
20565	ENSMUSG00000073412	652.825	-0.583728	0.183063	-3.18867	0.00142929	0.0215434	Lst1	Lst1	leukocyte specific transcript 1	17
5361	ENSMUSG00000026074	8939.64	0.251086	0.0787566	3.18812	0.001432	0.0215571	Map4k4	Map4k4	mitogen-activated protein kinase kinase kinase kinase 4	1
8548	ENSMUSG00000031714	30.9491	-0.73763	0.231465	-3.18679	0.00143862	0.0216297	Gab1	Gab1	growth factor receptor bound protein 2-associated protein 1	8
7638	ENSMUSG00000030055	660.888	-0.368628	0.115777	-3.18395	0.00145281	0.0218157	Rab43	Rab43	RAB43, member RAS oncogene family	6
1966	ENSMUSG00000018567	6086.74	-0.267524	0.0840567	-3.18267	0.00145925	0.0218842	Gabarap	Gabarap	gamma-aminobutyric acid receptor associated protein	11
3878	ENSMUSG00000022756	196.993	0.579945	0.18224	3.18232	0.00146101	0.0218842	Slc7a4	Slc7a4	solute carrier family 7 (cationic amino acid transporter, y+ system), member 4	16
6102	ENSMUSG00000027379	3228.84	0.247973	0.0779634	3.18064	0.0014695	0.0219839	Bub1	Bub1	budding uninhibited by benzimidazoles 1 homolog (S. cerevisiae)	2
32802	ENSMUSG00000092837	659893	-0.346652	0.109043	-3.17904	0.00147763	0.0220781	Rpph1	Rpph1	ribonuclease P RNA component H1	14
5030	ENSMUSG00000025374	891.644	-0.323681	0.101862	-3.17763	0.00148484	0.0221582	Nabp2	Nabp2	nucleic acid binding protein 2	10
17010	ENSMUSG00000059900	299.519	-0.592306	0.186446	-3.17683	0.00148896	0.0221922	Tmem40	Tmem40	transmembrane protein 40	6
5689	ENSMUSG00000026643	2743.33	0.265033	0.0834466	3.17609	0.00149277	0.0222213	Nmt2	Nmt2	N-myristoyltransferase 2	2
27932	ENSMUSG00000085823	242.776	-0.638371	0.201025	-3.17559	0.00149534	0.0222321	Gm13012	Gm13012	predicted gene 13012	4
2012	ENSMUSG00000018821	909.205	0.333128	0.104927	3.17487	0.00149902	0.0222593	Avpi1	Avpi1	arginine vasopressin-induced 1	19
4701	ENSMUSG00000024791	1753.65	0.371994	0.117228	3.17325	0.00150741	0.0223562	Cdca5	Cdca5	cell division cycle associated 5	19
14362	ENSMUSG00000048612	6841.68	0.304369	0.0959556	3.17198	0.00151405	0.022427	Myof	Myof	myoferlin	19
5502	ENSMUSG00000026315	1214.54	-0.423706	0.133635	-3.17063	0.0015211	0.0225037	Serpinb8	Serpinb8	serine (or cysteine) peptidase inhibitor, clade B, member 8	1
17807	ENSMUSG00000063457	15726.9	-0.276862	0.0873779	-3.16855	0.001532	0.022637	Rps15	Rps15	ribosomal protein S15	10
6483	ENSMUSG00000028048	4934.75	-0.293485	0.0927656	-3.16372	0.00155764	0.0229032	Gba	Gba	glucosidase, beta, acid	3
9915	ENSMUSG00000035011	1431.06	-0.30296	0.0957461	-3.1642	0.0015551	0.0229032	Zbtb7a	Zbtb7a	zinc finger and BTB domain containing 7a	10
10696	ENSMUSG00000037325	695.936	-0.373495	0.118036	-3.16424	0.0015549	0.0229032	Bbs7	Bbs7	Bardet-Biedl syndrome 7 (human)	3
12569	ENSMUSG00000042333	24.9214	-0.724014	0.228828	-3.16401	0.0015561	0.0229032	Tnfrsf14	Tnfrsf14	tumor necrosis factor receptor superfamily, member 14 (herpesvirus entry mediator)	4
12851	ENSMUSG00000043263	40.6441	-0.740918	0.234355	-3.16152	0.00156948	0.0230462	Pyhin1	Pyhin1	pyrin and HIN domain family, member 1	1
14220	ENSMUSG00000048100	883.725	-0.362498	0.114672	-3.16117	0.00157137	0.0230462	Taf13	Taf13	TAF13 RNA polymerase II, TATA box binding protein (TBP)-associated factor	3
17919	ENSMUSG00000063904	3903.49	0.300969	0.095218	3.16085	0.00157312	0.0230462	Dpp3	Dpp3	dipeptidylpeptidase 3	19
6393	ENSMUSG00000027900	1505.52	-0.302829	0.0958189	-3.16043	0.00157538	0.0230513	Dram2	Dram2	DNA-damage regulated autophagy modulator 2	3
378	ENSMUSG00000002103	1831.71	-0.41946	0.132779	-3.15907	0.00158272	0.0231304	Acp2	Acp2	acid phosphatase 2, lysosomal	2
5294	ENSMUSG00000025950	8381.13	0.345028	0.109235	3.15858	0.00158538	0.0231412	Idh1	Idh1	isocitrate dehydrogenase 1 (NADP+), soluble	1
13842	ENSMUSG00000046785	849.511	0.304586	0.0964509	3.15794	0.00158887	0.0231639	Epm2aip1	Epm2aip1	EPM2A (laforin) interacting protein 1	9
7061	ENSMUSG00000029014	7889.31	0.312783	0.0990871	3.15664	0.00159597	0.0232111	Dnajc2	Dnajc2	DnaJ (Hsp40) homolog, subfamily C, member 2	5
9981	ENSMUSG00000035208	28.6833	-0.73954	0.234273	-3.15674	0.00159542	0.0232111	Slfn8	Slfn8	schlafen 8	11
1823	ENSMUSG00000017493	6060.94	0.370549	0.117453	3.15487	0.00160568	0.0233042	Igfbp4	Igfbp4	insulin-like growth factor binding protein 4	11
10850	ENSMUSG00000037730	944.81	-0.370272	0.117369	-3.15477	0.00160625	0.0233042	Mynn	Mynn	myoneurin	3
5697	ENSMUSG00000026656	1494.5	0.480376	0.152407	3.15194	0.00162192	0.0235032	Fcgr2b	Fcgr2b	Fc receptor, IgG, low affinity IIb	1
10886	ENSMUSG00000037824	1475.63	-0.284572	0.0904085	-3.14762	0.00164604	0.023824	Tspan14	Tspan14	tetraspanin 14	14
4634	ENSMUSG00000024668	2197.36	0.283522	0.0900899	3.1471	0.00164897	0.0238376	Sdhaf2	Sdhaf2	succinate dehydrogenase complex assembly factor 2	19
386	ENSMUSG00000002147	5533.37	-0.311034	0.0988896	-3.14526	0.00165938	0.0239593	Stat6	Stat6	signal transducer and activator of transcription 6	10
5166	ENSMUSG00000025651	16143.2	0.304592	0.0968632	3.14456	0.00166336	0.0239879	Uqcrc1	Uqcrc1	ubiquinol-cytochrome c reductase core protein 1	9
101	ENSMUSG00000000568	2094.1	0.395939	0.126106	3.13973	0.00169106	0.0243289	Hnrnpd	Hnrnpd	heterogeneous nuclear ribonucleoprotein D	5
796	ENSMUSG00000005043	597.739	-0.470015	0.14969	-3.13993	0.00168989	0.0243289	Sgsh	Sgsh	N-sulfoglucosamine sulfohydrolase (sulfamidase)	11
360	ENSMUSG00000002017	2679.59	0.321437	0.102447	3.1376	0.00170335	0.0244472	Fam98a	Fam98a	family with sequence similarity 98, member A	17
16035	ENSMUSG00000055612	3021.55	0.362327	0.11547	3.13783	0.00170204	0.0244472	Cdca7	Cdca7	cell division cycle associated 7	2
16067	ENSMUSG00000055760	1588.87	0.307699	0.0980899	3.13691	0.00170739	0.0244759	Gemin6	Gemin6	gem (nuclear organelle) associated protein 6	17
6721	ENSMUSG00000028463	73.8288	-0.679076	0.216543	-3.13598	0.00171281	0.0245244	Car9	Car9	carbonic anhydrase 9	4
7359	ENSMUSG00000029482	2619.69	0.278725	0.0889067	3.13502	0.0017184	0.0245752	Aacs	Aacs	acetoacetyl-CoA synthetase	5
6873	ENSMUSG00000028706	461.592	0.440994	0.140694	3.13441	0.001722	0.0245973	Nsun4	Nsun4	NOL1/NOP2/Sun domain family, member 4	4
8628	ENSMUSG00000031840	66.5379	-0.701826	0.223966	-3.13362	0.00172662	0.024634	Rab3a	Rab3a	RAB3A, member RAS oncogene family	8
10827	ENSMUSG00000037664	38.4753	-0.730173	0.233136	-3.13196	0.00173646	0.0247451	Cdkn1c	Cdkn1c	cyclin-dependent kinase inhibitor 1C (P57)	7
6182	ENSMUSG00000027508	649.921	-0.463785	0.14811	-3.13136	0.00173996	0.0247656	Pag1	Pag1	phosphoprotein associated with glycosphingolipid microdomains 1	3
766	ENSMUSG00000004864	29.8954	-0.731881	0.233785	-3.13057	0.00174467	0.0248032	Mapk13	Mapk13	mitogen-activated protein kinase 13	17
4906	ENSMUSG00000025153	12026.6	0.28054	0.0896294	3.13	0.00174805	0.024822	Fasn	Fasn	fatty acid synthase	11
1281	ENSMUSG00000009739	34.0495	-0.732509	0.234144	-3.12846	0.00175726	0.0248645	Pou6f1	Pou6f1	POU domain, class 6, transcription factor 1	15
4662	ENSMUSG00000024732	1866.63	0.309191	0.0988186	3.12888	0.00175477	0.0248645	Ccdc86	Ccdc86	coiled-coil domain containing 86	19
4910	ENSMUSG00000025157	1764.02	0.28113	0.0898589	3.12858	0.00175656	0.0248645	Zdhhc16	Zdhhc16	zinc finger, DHHC domain containing 16	19
3334	ENSMUSG00000021823	1113.3	0.511599	0.163551	3.12806	0.00175965	0.024869	Vcl	Vcl	vinculin	14
19870	ENSMUSG00000070372	3729.22	-0.298116	0.0953396	-3.12689	0.00176668	0.0249391	Capza1	Capza1	capping protein (actin filament) muscle Z-line, alpha 1	3
5426	ENSMUSG00000026187	622.702	-0.413376	0.132474	-3.12042	0.00180591	0.0254032	Xrcc5	Xrcc5	X-ray repair complementing defective repair in Chinese hamster cells 5	1
6575	ENSMUSG00000028212	2711.22	0.260886	0.0835939	3.12088	0.00180312	0.0254032	Ccne2	Ccne2	cyclin E2	4
28493	ENSMUSG00000086513	124.401	-0.618724	0.198277	-3.1205	0.00180543	0.0254032	9130208D14Rik	9130208D14Rik	RIKEN cDNA 9130208D14 gene	7
28986	ENSMUSG00000087107	7745.03	0.278427	0.0892445	3.11982	0.00180962	0.0254257	AI662270	AI662270	expressed sequence AI662270	11
5622	ENSMUSG00000026536	39.5837	-0.728964	0.233835	-3.11743	0.00182437	0.025603	Mnda	Mnda	myeloid cell nuclear differentiation antigen	1
20898	ENSMUSG00000074272	80.6584	-0.634773	0.203785	-3.11492	0.00183994	0.0257914	Ceacam1	Ceacam1	carcinoembryonic antigen-related cell adhesion molecule 1	7
2423	ENSMUSG00000020264	85.9096	0.697696	0.224281	3.11081	0.00186574	0.0261225	Slc36a2	Slc36a2	solute carrier family 36 (proton/amino acid symporter), member 2	11
4723	ENSMUSG00000024829	2215.78	0.312589	0.100519	3.10974	0.00187252	0.0261597	Mrpl21	Mrpl21	mitochondrial ribosomal protein L21	19
8059	ENSMUSG00000030798	1488.46	-0.306463	0.0985504	-3.1097	0.00187275	0.0261597	Cd37	Cd37	CD37 antigen	7
5175	ENSMUSG00000025722	1574.28	0.308459	0.0992599	3.10759	0.00188617	0.0263165	Wdr73	Wdr73	WD repeat domain 73	7
4988	ENSMUSG00000025278	1344.49	0.520588	0.167668	3.10488	0.00190359	0.0265288	Flnb	Flnb	filamin, beta	14
5971	ENSMUSG00000027175	601.156	-0.37724	0.121585	-3.10268	0.0019178	0.0266959	Tcp11l1	Tcp11l1	t-complex 11 like 1	2
4679	ENSMUSG00000024764	2315.59	0.296549	0.0956049	3.10181	0.00192338	0.0267426	Naa40	Naa40	N(alpha)-acetyltransferase 40, NatD catalytic subunit, homolog (S. cerevisiae)	19
10356	ENSMUSG00000036372	2543.52	0.322224	0.104002	3.09825	0.00194666	0.0270349	Tmem258	Tmem258	transmembrane protein 258	19
6441	ENSMUSG00000027993	2001.42	-0.302396	0.0976926	-3.09538	0.00196559	0.0272035	Trim2	Trim2	tripartite motif-containing 2	3
16458	ENSMUSG00000057497	3914.92	0.289387	0.093472	3.09597	0.00196167	0.0272035	Fam136a	Fam136a	family with sequence similarity 136, member A	6
18389	ENSMUSG00000064945	16464.4	-0.41322	0.133491	-3.0955	0.00196484	0.0272035	Rny3	Rny3	RNA, Y3 small cytoplasmic (associated with Ro protein)	6
749	ENSMUSG00000004709	149.077	-0.556659	0.179973	-3.09301	0.00198139	0.0273614	Cd244	Cd244	CD244 natural killer cell receptor 2B4	1
43350	ENSMUSG00000104222	3858.57	0.245211	0.0792798	3.09298	0.00198155	0.0273614	RP23-349K15.2			6
4717	ENSMUSG00000024816	3438.36	0.276961	0.0895588	3.09251	0.00198475	0.027374	Frmd8	Frmd8	FERM domain containing 8	19
4845	ENSMUSG00000025025	3098.08	0.276854	0.0895899	3.09024	0.00199994	0.0275519	Mxi1	Mxi1	Max interacting protein 1	19
20708	ENSMUSG00000073838	1634.76	0.421332	0.136551	3.08553	0.00203187	0.0279598	Tufm	Tufm	Tu translation elongation factor, mitochondrial	7
2733	ENSMUSG00000020775	1884.86	0.30394	0.0985781	3.08324	0.0020476	0.0281118	Mrpl38	Mrpl38	mitochondrial ribosomal protein L38	11
5330	ENSMUSG00000026019	5528.04	0.301705	0.0978494	3.08335	0.00204681	0.0281118	Wdr12	Wdr12	WD repeat domain 12	1
498	ENSMUSG00000002885	29.9397	-0.722466	0.234412	-3.08204	0.00205588	0.0281933	Cd97	Cd97	CD97 antigen	8
5371	ENSMUSG00000026094	3947.67	-0.366847	0.119059	-3.08122	0.00206154	0.0282386	Stk17b	Stk17b	serine/threonine kinase 17b (apoptosis-inducing)	1
5290	ENSMUSG00000025940	4513.22	0.304086	0.0987817	3.07837	0.00208139	0.0284781	Tmem70	Tmem70	transmembrane protein 70	1
18946	ENSMUSG00000065820	1545.44	0.534747	0.173757	3.07756	0.002087	0.0285224	Gm26316	Gm26316	predicted gene, 26316	11
26670	ENSMUSG00000084291	244.431	-0.489453	0.159121	-3.07598	0.00209815	0.0286187	Gm6654	Gm6654	predicted pseudogene 6654	6
31176	ENSMUSG00000089911	3699.66	-0.247169	0.0803572	-3.07588	0.00209881	0.0286187	Hiat1	Hiat1	hippocampus abundant gene transcript 1	3
6530	ENSMUSG00000028128	125.705	0.720043	0.234176	3.0748	0.00210646	0.0286904	F3	F3	coagulation factor III	3
10792	ENSMUSG00000037572	1598.74	0.350391	0.113982	3.07408	0.00211153	0.0287269	Wdhd1	Wdhd1	WD repeat and HMG-box DNA binding protein 1	14
5593	ENSMUSG00000026482	1551.84	-0.463814	0.151058	-3.07044	0.00213741	0.029046	Rgl1	Rgl1	ral guanine nucleotide dissociation stimulator,-like 1	1
2748	ENSMUSG00000020798	41.8369	-0.70354	0.229201	-3.06954	0.0021439	0.0290968	Spns3	Spns3	spinster homolog 3	11
6354	ENSMUSG00000027835	1914.58	-0.271706	0.0885254	-3.06925	0.00214599	0.0290968	Pdcd10	Pdcd10	programmed cell death 10	3
22910	ENSMUSG00000079138	251.417	-0.509484	0.166098	-3.06738	0.00215947	0.0292465	Gm8818	Gm8818	predicted pseudogene 8818	1
3904	ENSMUSG00000022792	1769.36	0.315901	0.103001	3.06697	0.00216241	0.0292534	Yars2	Yars2	tyrosyl-tRNA synthetase 2 (mitochondrial)	16
11624	ENSMUSG00000039616	349.459	-0.49895	0.16273	-3.06612	0.00216855	0.0293034	Mocos	Mocos	molybdenum cofactor sulfurase	18
14072	ENSMUSG00000047604	49.1392	0.702097	0.229036	3.06545	0.00217345	0.0293367	Frat2	Frat2	frequently rearranged in advanced T cell lymphomas 2	19
173	ENSMUSG00000001020	50365.5	-0.354231	0.115597	-3.06436	0.00218133	0.02941	S100a4	S100a4	S100 calcium binding protein A4	3
4775	ENSMUSG00000024913	939.438	-0.321695	0.105009	-3.06351	0.0021876	0.0294614	Lrp5	Lrp5	low density lipoprotein receptor-related protein 5	19
16813	ENSMUSG00000059108	833.497	0.441667	0.144198	3.06293	0.00219185	0.0294856	Ifitm6	Ifitm6	interferon induced transmembrane protein 6	7
414	ENSMUSG00000002329	439.999	-0.393216	0.128468	-3.06081	0.00220738	0.0296283	Mdp1	Mdp1	magnesium-dependent phosphatase 1	14
1177	ENSMUSG00000008393	690.235	-0.437263	0.142858	-3.06082	0.00220734	0.0296283	Carhsp1	Carhsp1	calcium regulated heat stable protein 1	16
15532	ENSMUSG00000053289	2714.93	0.295369	0.0965427	3.05947	0.00221731	0.0297282	Ddx10	Ddx10	DEAD (Asp-Glu-Ala-Asp) box polypeptide 10	9
1649	ENSMUSG00000015711	410.374	-0.387474	0.126739	-3.05726	0.00223369	0.0298858	Prune	Prune	prune homolog (Drosophila)	3
6183	ENSMUSG00000027509	4576.67	0.263941	0.0863339	3.05722	0.00223403	0.0298858	Rae1	Rae1	RAE1 RNA export 1 homolog (S. pombe)	2
7290	ENSMUSG00000029385	1624.57	-0.416307	0.136336	-3.05354	0.00226156	0.0302204	Ccng2	Ccng2	cyclin G2	5
3099	ENSMUSG00000021413	3314.19	0.266656	0.0873694	3.05206	0.00227279	0.0303368	Prpf4b	Prpf4b	PRP4 pre-mRNA processing factor 4 homolog B (yeast)	13
3586	ENSMUSG00000022255	25092.4	0.25084	0.0822155	3.05101	0.00228077	0.0304094	Mtdh	Mtdh	metadherin	15
15542	ENSMUSG00000053333	467.048	-0.404726	0.132735	-3.04914	0.00229497	0.0305648	Dis3l2	Dis3l2	DIS3 mitotic control homolog (S. cerevisiae)-like 2	1
11101	ENSMUSG00000038301	9587.2	-0.285536	0.0936838	-3.04787	0.00230468	0.0305946	Snx10	Snx10	sorting nexin 10	6
11665	ENSMUSG00000039713	23.0062	0.711609	0.233479	3.04785	0.00230485	0.0305946	Plekhg5	Plekhg5	pleckstrin homology domain containing, family G (with RhoGef domain) member 5	4
17041	ENSMUSG00000060038	912.332	0.318355	0.104435	3.04836	0.00230096	0.0305946	Dhps	Dhps	deoxyhypusine synthase	8
19192	ENSMUSG00000066839	1724.22	0.273702	0.0898533	3.0461	0.0023183	0.0307393	Ecsit	Ecsit	ECSIT homolog (Drosophila)	9
12128	ENSMUSG00000040918	5210.01	0.309425	0.101608	3.04528	0.00232466	0.0307722	Slc19a2	Slc19a2	solute carrier family 19 (thiamine transporter), member 2	1
19744	ENSMUSG00000069874	80.8199	-0.642351	0.210945	-3.04512	0.00232591	0.0307722	Irgm2	Irgm2	immunity-related GTPase family M member 2	11
7697	ENSMUSG00000030148	428.876	-0.529581	0.173963	-3.04421	0.0023329	0.0308308	Clec4a2	Clec4a2	C-type lectin domain family 4, member a2	6
22663	ENSMUSG00000078606	30.4818	-0.709028	0.233112	-3.04158	0.00235341	0.0310676	Gm4070	Gm4070	predicted gene 4070	7
6735	ENSMUSG00000028484	2638.17	0.281569	0.0926174	3.04013	0.00236472	0.0311827	Psip1	Psip1	PC4 and SFRS1 interacting protein 1	4
10070	ENSMUSG00000035455	2793.45	0.283176	0.0931604	3.03966	0.00236842	0.0311972	Fignl1	Fignl1	fidgetin-like 1	11
7811	ENSMUSG00000030341	1408.85	-0.308179	0.10157	-3.03414	0.00241219	0.0317041	Tnfrsf1a	Tnfrsf1a	tumor necrosis factor receptor superfamily, member 1a	6
17687	ENSMUSG00000062937	5306.03	0.279868	0.092236	3.03426	0.00241125	0.0317041	Mtap	Mtap	methylthioadenosine phosphorylase	4
5172	ENSMUSG00000025701	3378.75	-0.368735	0.121601	-3.03233	0.00242671	0.0318053	Alox5	Alox5	arachidonate 5-lipoxygenase	6
6307	ENSMUSG00000027746	3786.23	-0.263187	0.0867942	-3.03231	0.00242687	0.0318053	Ufm1	Ufm1	ubiquitin-fold modifier 1	3
20228	ENSMUSG00000071654	1126.01	0.324651	0.107068	3.0322	0.00242782	0.0318053	Uqcc3	Uqcc3	ubiquinol-cytochrome c reductase complex assembly factor 3	19
9914	ENSMUSG00000035007	627.413	0.382154	0.126162	3.02909	0.00245293	0.0320992	Rundc1	Rundc1	RUN domain containing 1	11
3263	ENSMUSG00000021710	2349.37	0.25505	0.0842593	3.02697	0.0024702	0.0322198	Nln	Nln	neurolysin (metallopeptidase M3 family)	13
5379	ENSMUSG00000026104	464.988	-0.460269	0.152042	-3.02725	0.00246788	0.0322198	Stat1	Stat1	signal transducer and activator of transcription 1	1
20049	ENSMUSG00000070953	1498.37	0.314119	0.103764	3.02723	0.00246803	0.0322198	Rabepk	Rabepk	Rab9 effector protein with kelch motifs	2
5522	ENSMUSG00000026355	16716.6	0.287243	0.0949157	3.02629	0.00247574	0.0322571	Mcm6	Mcm6	minichromosome maintenance deficient 6 (MIS5 homolog, S. pombe) (S. cerevisiae)	1
5421	ENSMUSG00000026179	998.31	0.341414	0.112871	3.02481	0.00248785	0.0323798	Pnkd	Pnkd	paroxysmal nonkinesiogenic dyskinesia	1
1454	ENSMUSG00000013662	3958.51	0.249829	0.082695	3.02109	0.00251865	0.032569	Atad1	Atad1	ATPase family, AAA domain containing 1	19
2321	ENSMUSG00000020097	9124.53	-0.261999	0.0867116	-3.0215	0.00251526	0.032569	Sgpl1	Sgpl1	sphingosine phosphate lyase 1	10
9363	ENSMUSG00000033417	8648.6	0.269688	0.0892524	3.02163	0.00251414	0.032569	Cacul1	Cacul1	CDK2 associated, cullin domain 1	19
9788	ENSMUSG00000034667	11784.2	-0.266946	0.0883349	-3.02198	0.00251125	0.032569	Xpot	Xpot	exportin, tRNA (nuclear export receptor for tRNAs)	10
17996	ENSMUSG00000064254	372.76	-0.391814	0.129678	-3.02144	0.00251574	0.032569	Ethe1	Ethe1	ethylmalonic encephalopathy 1	7
20043	ENSMUSG00000070923	3566.45	0.275438	0.0911648	3.02132	0.00251672	0.032569	Klhl9	Klhl9	kelch-like 9	4
4777	ENSMUSG00000024921	1621.9	0.361281	0.119648	3.01953	0.00253171	0.0327027	Smarca2	Smarca2	SWI/SNF related, matrix associated, actin dependent regulator of chromatin, subfamily a, member 2	19
10606	ENSMUSG00000037072	12942.9	-0.248766	0.0823967	-3.01913	0.00253504	0.0327104	2015-09-01	2015-09-01	selenoprotein	3
35991	ENSMUSG00000096740	289.137	0.457949	0.151746	3.01787	0.00254557	0.0328111	Lbhd1	Lbhd1	LBH domain containing 1	19
3803	ENSMUSG00000022610	61.6024	0.664493	0.220236	3.01718	0.00255138	0.0328508	Mapk12	Mapk12	mitogen-activated protein kinase 12	15
3046	ENSMUSG00000021306	4166.42	-0.308816	0.102492	-3.01309	0.00258603	0.0332612	Gpr137b	Gpr137b	G protein-coupled receptor 137B	13
13040	ENSMUSG00000044018	2408.14	0.2615	0.0868936	3.00943	0.00261738	0.0336285	Mrpl50	Mrpl50	mitochondrial ribosomal protein L50	4
8844	ENSMUSG00000032204	97.7289	-0.70188	0.233314	-3.0083	0.00262711	0.0337174	Aqp9	Aqp9	aquaporin 9	9
1336	ENSMUSG00000010554	5629.97	0.272563	0.090701	3.00507	0.00265516	0.0340411	Mettl16	Mettl16	methyltransferase like 16	11
218	ENSMUSG00000001228	6167.58	0.281675	0.0937806	3.00355	0.00266848	0.0341026	Uhrf1	Uhrf1	ubiquitin-like, containing PHD and RING finger domains, 1	17
1907	ENSMUSG00000018217	5043.84	-0.43914	0.146198	-3.00373	0.00266695	0.0341026	Pmp22	Pmp22	peripheral myelin protein 22	11
36981	ENSMUSG00000097769	483.711	0.505834	0.16841	3.00358	0.00266822	0.0341026	Snhg4	Snhg4	small nucleolar RNA host gene 4	18
10212	ENSMUSG00000035914	799.189	0.358174	0.119266	3.00315	0.00267198	0.034111	Cd276	Cd276	CD276 antigen	9
13663	ENSMUSG00000046157	1517.33	-0.324714	0.10814	-3.00272	0.00267576	0.0341231	Tmem229b	Tmem229b	transmembrane protein 229B	12
6197	ENSMUSG00000027531	3362.42	-0.268404	0.0893992	-3.00231	0.00267937	0.0341328	Impa1	Impa1	inositol (myo)-1(or 4)-monophosphatase 1	3
6586	ENSMUSG00000028232	2092.9	-0.301391	0.100422	-3.00126	0.00268863	0.0342146	Tmem68	Tmem68	transmembrane protein 68	4
11157	ENSMUSG00000038446	640.374	-0.343719	0.114544	-3.00076	0.00269307	0.0342347	Cdc40	Cdc40	cell division cycle 40	10
5366	ENSMUSG00000026083	2808.49	0.281942	0.0940274	2.99851	0.00271301	0.0344154	Eif5b	Eif5b	eukaryotic translation initiation factor 5B	1
8790	ENSMUSG00000032089	2486.8	-0.693107	0.231134	-2.99872	0.00271113	0.0344154	Il10ra	Il10ra	interleukin 10 receptor, alpha	9
3980	ENSMUSG00000022906	781.289	-0.402249	0.134269	-2.99584	0.00273687	0.0346815	Parp9	Parp9	poly (ADP-ribose) polymerase family, member 9	16
36385	ENSMUSG00000097154	42.0482	-0.674706	0.225263	-2.99519	0.00274274	0.0347192	Gm26510	Gm26510	predicted gene, 26510	17
4987	ENSMUSG00000025277	128.554	0.543181	0.181459	2.99341	0.00275877	0.0348854	Abhd6	Abhd6	abhydrolase domain containing 6	14
22588	ENSMUSG00000078429	721.91	-0.493016	0.164777	-2.99201	0.00277144	0.0350087	Ctdsp2	Ctdsp2	CTD (carboxy-terminal domain, RNA polymerase II, polypeptide A) small phosphatase 2	10
3607	ENSMUSG00000022304	496.715	0.461625	0.154515	2.98757	0.00281206	0.0354845	Dpys	Dpys	dihydropyrimidinase	15
10268	ENSMUSG00000036097	2975.32	0.285061	0.0954561	2.98631	0.00282366	0.0355935	Fam178a	Fam178a	family with sequence similarity 178, member A	19
13626	ENSMUSG00000046006	90.8532	-0.630086	0.211077	-2.98509	0.00283491	0.0356642	Gapt	Gapt	Grb2-binding adaptor, transmembrane	13
15722	ENSMUSG00000054150	2053.48	0.326746	0.10946	2.98506	0.00283521	0.0356642	Syne3	Syne3	spectrin repeat containing, nuclear envelope family member 3	12
41352	ENSMUSG00000102224	126.697	-0.673247	0.225572	-2.98462	0.00283931	0.0356785	RP24-484G16.12			9
11796	ENSMUSG00000040054	771.275	-0.433465	0.145336	-2.9825	0.00285904	0.0358583	Baz2a	Baz2a	bromodomain adjacent to zinc finger domain, 2A	10
12901	ENSMUSG00000043445	1743.15	0.291839	0.0978693	2.98192	0.00286443	0.0358583	Pgp	Pgp	phosphoglycolate phosphatase	17
13025	ENSMUSG00000043962	3433.78	0.264079	0.0885636	2.9818	0.00286556	0.0358583	Thrap3	Thrap3	thyroid hormone receptor associated protein 3	4
14025	ENSMUSG00000047423	645.966	0.340873	0.11431	2.982	0.00286368	0.0358583	AI837181	AI837181	expressed sequence AI837181	19
6632	ENSMUSG00000028318	1250.38	0.293322	0.0984635	2.97899	0.00289202	0.0361517	Polr1e	Polr1e	polymerase (RNA) I polypeptide E	4
5795	ENSMUSG00000026820	2235.67	0.365276	0.122675	2.97758	0.00290531	0.0362425	Ptges2	Ptges2	prostaglandin E synthase 2	2
12929	ENSMUSG00000043542	414.591	-0.377709	0.126848	-2.97765	0.00290465	0.0362425	Zc2hc1a	Zc2hc1a	zinc finger, C2HC-type containing 1A	3
6652	ENSMUSG00000028356	102.616	0.676337	0.227239	2.97632	0.0029173	0.0363542	Ambp	Ambp	alpha 1 microglobulin/bikunin	4
9007	ENSMUSG00000032469	1862.38	0.269754	0.0906713	2.97508	0.00292917	0.0364644	Dbr1	Dbr1	debranching enzyme homolog 1 (S. cerevisiae)	9
20849	ENSMUSG00000074158	32.5247	-0.696395	0.234187	-2.97368	0.00294254	0.0365928	9830147E19Rik	9830147E19Rik	RIKEN cDNA 9830147E19 gene	7
15005	ENSMUSG00000051043	23.9594	0.697067	0.234499	2.97258	0.0029531	0.0366862	Gprc5c	Gprc5c	G protein-coupled receptor, family C, group 5, member C	11
150	ENSMUSG00000000876	452.101	-0.405806	0.136557	-2.97171	0.00296146	0.0367521	Pxmp4	Pxmp4	peroxisomal membrane protein 4	2
8366	ENSMUSG00000031403	8241.4	0.239672	0.0807005	2.96989	0.00297903	0.036932	Dkc1	Dkc1	dyskeratosis congenita 1, dyskerin	X
85	ENSMUSG00000000440	86.2278	-0.66681	0.224592	-2.96898	0.0029879	0.0370038	Pparg	Pparg	peroxisome proliferator activated receptor gamma	6
12775	ENSMUSG00000042903	787.908	0.314389	0.105951	2.96732	0.00300412	0.0371663	Foxo4	Foxo4	forkhead box O4	X
22823	ENSMUSG00000078954	601.289	0.346326	0.116796	2.96522	0.00302463	0.0373816	Arhgap8	Arhgap8	Rho GTPase activating protein 8	15
1040	ENSMUSG00000006641	432.344	0.410524	0.138527	2.96349	0.00304173	0.0375543	Slc5a6	Slc5a6	solute carrier family 5 (sodium-dependent vitamin transporter), member 6	5
6865	ENSMUSG00000028693	3975.87	0.377789	0.127498	2.9631	0.00304558	0.0375632	Nasp	Nasp	nuclear autoantigenic sperm protein (histone-binding)	4
4101	ENSMUSG00000023156	1893.86	0.273252	0.0922401	2.9624	0.00305251	0.0376101	Rpp14	Rpp14	ribonuclease P 14 subunit	14
2442	ENSMUSG00000020290	14193.2	0.285537	0.0964276	2.96116	0.00306486	0.0376939	Xpo1	Xpo1	exportin 1, CRM1 homolog (yeast)	11
6286	ENSMUSG00000027698	8116.81	-0.276478	0.0933704	-2.96108	0.00306559	0.0376939	Nceh1	Nceh1	neutral cholesterol ester hydrolase 1	3
2151	ENSMUSG00000019790	2297.36	-0.314898	0.106494	-2.95697	0.00310682	0.0381108	Stxbp5	Stxbp5	syntaxin binding protein 5 (tomosyn)	10
4692	ENSMUSG00000024780	1176.11	0.315824	0.10683	2.95634	0.00311317	0.0381108	Cdc37l1	Cdc37l1	cell division cycle 37-like 1	19
4732	ENSMUSG00000024844	3059.74	0.398106	0.134686	2.95581	0.00311853	0.0381108	Banf1	Banf1	barrier to autointegration factor 1	19
5999	ENSMUSG00000027219	316.501	-0.510154	0.172552	-2.95652	0.0031113	0.0381108	Slc28a2	Slc28a2	solute carrier family 28 (sodium-coupled nucleoside transporter), member 2	2
12450	ENSMUSG00000041959	15431.3	-0.307206	0.103921	-2.95615	0.00311501	0.0381108	S100a10	S100a10	S100 calcium binding protein A10 (calpactin)	3
15593	ENSMUSG00000053581	2941.32	-0.304929	0.103163	-2.95581	0.00311853	0.0381108	Zfand2a	Zfand2a	zinc finger, AN1-type domain 2A	5
12697	ENSMUSG00000042675	291.32	-0.465323	0.157459	-2.95521	0.00312455	0.0381381	Ypel3	Ypel3	yippee-like 3 (Drosophila)	7
19121	ENSMUSG00000066510	82.2531	-0.665486	0.22521	-2.95496	0.00312712	0.0381381	Ankdd1a	Ankdd1a	ankyrin repeat and death domain containing 1A	9
258	ENSMUSG00000001473	11598.6	0.309298	0.104684	2.9546	0.00313077	0.0381439	Tubb6	Tubb6	tubulin, beta 6 class V	18
10759	ENSMUSG00000037470	6498.74	0.233178	0.0789391	2.95389	0.00313793	0.0381925	Uggt1	Uggt1	UDP-glucose glycoprotein glucosyltransferase 1	1
1300	ENSMUSG00000010051	24.676	-0.687361	0.232902	-2.95129	0.00316454	0.038423	Hyal1	Hyal1	hyaluronoglucosaminidase 1	9
3317	ENSMUSG00000021796	2719.76	-0.283983	0.0962297	-2.9511	0.00316646	0.038423	Bmpr1a	Bmpr1a	bone morphogenetic protein receptor, type 1A	14
6546	ENSMUSG00000028158	173.06	-0.491536	0.166558	-2.95114	0.003166	0.038423	Mttp	Mttp	microsomal triglyceride transfer protein	3
4666	ENSMUSG00000024737	7390.49	0.501508	0.170025	2.94961	0.0031818	0.03848	Slc15a3	Slc15a3	solute carrier family 15, member 3	19
8180	ENSMUSG00000031078	2204.36	0.306301	0.103852	2.94939	0.00318398	0.03848	Cttn	Cttn	cortactin	7
8462	ENSMUSG00000031562	994.596	0.308409	0.104557	2.94967	0.00318108	0.03848	Dctd	Dctd	dCMP deaminase	8
11349	ENSMUSG00000038880	1710.83	0.311546	0.105608	2.95002	0.00317755	0.03848	Mrps34	Mrps34	mitochondrial ribosomal protein S34	17
1261	ENSMUSG00000009575	9563.54	0.21086	0.071518	2.94835	0.0031948	0.038572	Cbx5	Cbx5	chromobox 5	15
5643	ENSMUSG00000026575	713.572	0.304949	0.103447	2.94788	0.00319961	0.0385913	Nme7	Nme7	NME/NM23 family member 7	1
2203	ENSMUSG00000019873	3668.44	-0.335688	0.113908	-2.94701	0.00320861	0.038661	Reep3	Reep3	receptor accessory protein 3	10
12281	ENSMUSG00000041459	7164.27	0.332349	0.112891	2.94398	0.00324021	0.0390027	Tardbp	Tardbp	TAR DNA binding protein	4
6462	ENSMUSG00000028018	1047.1	-0.325948	0.110734	-2.94354	0.00324487	0.0390197	Gstcd	Gstcd	glutathione S-transferase, C-terminal domain containing	3
11898	ENSMUSG00000040345	4816.61	-0.281374	0.0956006	-2.94322	0.00324814	0.0390199	Arhgap9	Arhgap9	Rho GTPase activating protein 9	10
12789	ENSMUSG00000042997	1562.72	-0.2916	0.0990987	-2.94252	0.00325554	0.0390698	Nhlrc3	Nhlrc3	NHL repeat containing 3	3
2332	ENSMUSG00000020114	6417.99	-0.248627	0.0845441	-2.9408	0.00327371	0.0392094	Cand1	Cand1	cullin associated and neddylation disassociated 1	10
11140	ENSMUSG00000038393	4243.09	-0.38053	0.129386	-2.94104	0.00327113	0.0392094	Txnip	Txnip	thioredoxin interacting protein	3
191	ENSMUSG00000001095	30.2372	-0.682708	0.232188	-2.94033	0.00327865	0.0392295	Slc13a2	Slc13a2	solute carrier family 13 (sodium-dependent dicarboxylate transporter), member 2	11
1902	ENSMUSG00000018189	5886.1	0.298697	0.101612	2.93959	0.00328645	0.0392447	Uchl5	Uchl5	ubiquitin carboxyl-terminal esterase L5	1
36153	ENSMUSG00000096917	284.212	0.479392	0.163074	2.93972	0.0032851	0.0392447	2500002B13Rik	2500002B13Rik	RIKEN cDNA 2500002B13 gene	8
6691	ENSMUSG00000028419	3607.38	-0.288237	0.0981097	-2.93791	0.00330435	0.039341	Chmp5	Chmp5	charged multivesicular body protein 5	4
11886	ENSMUSG00000040312	491.567	0.354992	0.120812	2.93839	0.00329926	0.039341	Cchcr1	Cchcr1	coiled-coil alpha-helical rod protein 1	17
31431	ENSMUSG00000090272	356.049	-0.515155	0.175342	-2.938	0.00330335	0.039341	Mndal	Mndal	myeloid nuclear differentiation antigen like	1
4448	ENSMUSG00000024312	2893.56	0.249854	0.085106	2.9358	0.00332687	0.03957	Wdr46	Wdr46	WD repeat domain 46	17
246	ENSMUSG00000001418	2692.5	-0.302238	0.10296	-2.93549	0.00333022	0.0395707	Glmp	Glmp	glycosylated lysosomal membrane protein	3
808	ENSMUSG00000005125	436.021	-0.520482	0.177374	-2.93437	0.00334226	0.0396745	Ndrg1	Ndrg1	N-myc downstream regulated gene 1	15
3025	ENSMUSG00000021270	17984.8	0.328259	0.111903	2.93344	0.00335231	0.0397545	Hsp90aa1	Hsp90aa1	heat shock protein 90, alpha (cytosolic), class A member 1	12
4780	ENSMUSG00000024925	2677.42	0.233587	0.0796499	2.93268	0.00336054	0.0398128	Rnaseh2c	Rnaseh2c	ribonuclease H2, subunit C	19
8130	ENSMUSG00000030942	3368.4	0.266701	0.0909884	2.93115	0.00337708	0.0399693	Thumpd1	Thumpd1	THUMP domain containing 1	7
3717	ENSMUSG00000022476	4594.03	0.255033	0.0870232	2.93063	0.00338275	0.0399897	Polr3h	Polr3h	polymerase (RNA) III (DNA directed) polypeptide H	15
14075	ENSMUSG00000047617	163.04	-0.488834	0.166816	-2.93038	0.00338546	0.0399897	BC029214	BC029214	cDNA sequence BC029214	2
12435	ENSMUSG00000041912	621.763	-0.424175	0.14478	-2.92978	0.00339197	0.0400273	Tdrkh	Tdrkh	tudor and KH domain containing protein	3
7723	ENSMUSG00000030199	1133.02	-0.333469	0.113843	-2.9292	0.00339839	0.0400636	Etv6	Etv6	ets variant 6	6
6379	ENSMUSG00000027879	2129.82	-0.247743	0.0846308	-2.92734	0.00341873	0.0402639	Sec22b	Sec22b	SEC22 vesicle trafficking protein homolog B (S. cerevisiae)	3
6999	ENSMUSG00000028920	1571.42	-0.263223	0.0899373	-2.92673	0.00342541	0.0403031	Fbxo42	Fbxo42	F-box protein 42	4
5064	ENSMUSG00000025432	25.8397	-0.673042	0.230061	-2.92549	0.0034391	0.0404183	Avil	Avil	advillin	10
7144	ENSMUSG00000029147	9033.07	0.303707	0.103834	2.92493	0.0034453	0.0404183	Ppm1g	Ppm1g	protein phosphatase 1G (formerly 2C), magnesium-dependent, gamma isoform	5
8336	ENSMUSG00000031370	1044.38	0.318987	0.109057	2.92496	0.00344502	0.0404183	Zrsr2	Zrsr2	zinc finger (CCCH type), RNA binding motif and serine/arginine rich 2	X
8987	ENSMUSG00000032423	10650.1	0.256193	0.0876244	2.92376	0.00345827	0.0405309	Syncrip	Syncrip	synaptotagmin binding, cytoplasmic RNA interacting protein	9
2176	ENSMUSG00000019832	3818.87	-0.41094	0.140647	-2.92179	0.00348024	0.040614	Rab32	Rab32	RAB32, member RAS oncogene family	10
4329	ENSMUSG00000024120	6844.83	0.301023	0.103035	2.92156	0.00348281	0.040614	Lrpprc	Lrpprc	leucine-rich PPR-motif containing	17
6777	ENSMUSG00000028560	6232.26	0.281034	0.096175	2.92211	0.00347671	0.040614	Usp1	Usp1	ubiquitin specific peptidase 1	4
7328	ENSMUSG00000029438	239.32	0.493876	0.169041	2.92164	0.00348195	0.040614	Bcl7a	Bcl7a	B cell CLL/lymphoma 7A	5
11961	ENSMUSG00000040495	238.176	0.498208	0.170529	2.92155	0.00348293	0.040614	Chrm4	Chrm4	cholinergic receptor, muscarinic 4	2
12668	ENSMUSG00000042595	1792.67	0.248268	0.0849851	2.92131	0.00348565	0.040614	Fam199x	Fam199x	family with sequence similarity 199, X-linked	X
4837	ENSMUSG00000025010	513.751	0.384195	0.131679	2.91766	0.00352671	0.041013	Ccnj	Ccnj	cyclin J	19
19201	ENSMUSG00000066894	185.532	0.466811	0.159992	2.91771	0.00352616	0.041013	Vsig10	Vsig10	V-set and immunoglobulin domain containing 10	5
1175	ENSMUSG00000008373	7981.94	0.250614	0.085953	2.9157	0.00354886	0.0412306	Prpf31	Prpf31	PRP31 pre-mRNA processing factor 31 homolog (yeast)	7
382	ENSMUSG00000002108	336.146	-0.473821	0.162529	-2.91531	0.00355339	0.0412433	Nr1h3	Nr1h3	nuclear receptor subfamily 1, group H, member 3	2
5274	ENSMUSG00000025920	634.855	-0.427392	0.146619	-2.91499	0.00355705	0.041246	Stau2	Stau2	staufen (RNA binding protein) homolog 2 (Drosophila)	1
19683	ENSMUSG00000069539	1855.83	-0.280228	0.0962475	-2.91153	0.0035966	0.0416644	Scyl2	Scyl2	SCY1-like 2 (S. cerevisiae)	10
4184	ENSMUSG00000023832	1331.92	0.383475	0.131836	2.90872	0.00362912	0.0419806	Acat2	Acat2	acetyl-Coenzyme A acetyltransferase 2	17
12126	ENSMUSG00000040907	1046.13	0.32751	0.112614	2.90827	0.00363438	0.0419806	Atp1a3	Atp1a3	ATPase, Na+/K+ transporting, alpha 3 polypeptide	7
19458	ENSMUSG00000068250	355.583	-0.399952	0.137516	-2.9084	0.00363284	0.0419806	Amn1	Amn1	antagonist of mitotic exit network 1	6
3575	ENSMUSG00000022237	224.828	-0.438689	0.15088	-2.90754	0.00364283	0.0420377	Ankrd33b	Ankrd33b	ankyrin repeat domain 33B	15
12528	ENSMUSG00000042216	24.411	0.680955	0.234377	2.90538	0.00366803	0.0422474	Sgsm1	Sgsm1	small G protein signaling modulator 1	5
16961	ENSMUSG00000059714	909.271	0.303636	0.104507	2.90542	0.00366759	0.0422474	Flot1	Flot1	flotillin 1	17
4822	ENSMUSG00000024989	1829.96	0.335971	0.115751	2.90254	0.00370146	0.042572	Cep55	Cep55	centrosomal protein 55	19
15825	ENSMUSG00000054619	840.11	-0.321472	0.110761	-2.90239	0.0037033	0.042572	Mettl7a1	Mettl7a1	methyltransferase like 7A1	15
6517	ENSMUSG00000028106	816.761	-0.349561	0.120471	-2.90162	0.00371233	0.042635	Rprd2	Rprd2	regulation of nuclear pre-mRNA domain containing 2	3
898	ENSMUSG00000005779	12808	-0.223786	0.0771588	-2.90033	0.00372767	0.0426481	Psmb4	Psmb4	proteasome (prosome, macropain) subunit, beta type 4	3
14479	ENSMUSG00000049090	482.998	0.473265	0.163164	2.90055	0.00372506	0.0426481	Zadh2	Zadh2	zinc binding alcohol dehydrogenase, domain containing 2	18
16212	ENSMUSG00000056394	2013.13	0.279481	0.0963613	2.90035	0.0037275	0.0426481	Lig1	Lig1	ligase I, DNA, ATP-dependent	7
21145	ENSMUSG00000074918	443.084	0.381875	0.131636	2.901	0.00371971	0.0426481	Inafm2	Inafm2	InaF motif containing 2	2
1092	ENSMUSG00000007207	137.246	0.52711	0.182057	2.89531	0.00378787	0.0432956	Stx1a	Stx1a	syntaxin 1A (brain)	5
10468	ENSMUSG00000036745	29.6121	-0.677148	0.233942	-2.89451	0.00379748	0.0433087	Ttll7	Ttll7	tubulin tyrosine ligase-like family, member 7	3
19466	ENSMUSG00000068284	757.74	-0.443935	0.153375	-2.89445	0.00379824	0.0433087	Gm608	Gm608	predicted gene 608	16
20339	ENSMUSG00000072582	1799.24	0.284021	0.0981305	2.89432	0.00379983	0.0433087	Ptrh2	Ptrh2	peptidyl-tRNA hydrolase 2	11
6812	ENSMUSG00000028617	363.876	0.405613	0.140293	2.89118	0.00383799	0.0436194	Lrrc42	Lrrc42	leucine rich repeat containing 42	4
9682	ENSMUSG00000034371	198.266	0.446918	0.154575	2.89127	0.00383692	0.0436194	Dak	Dak	dihydroxyacetone kinase 2 homolog (yeast)	19
28180	ENSMUSG00000086130	397.309	-0.3735	0.129182	-2.89126	0.00383698	0.0436194	Gm16211	Gm16211	predicted gene 16211	4
6914	ENSMUSG00000028780	940.551	0.564712	0.195929	2.88223	0.00394873	0.0448356	Sema3c	Sema3c	sema domain, immunoglobulin domain (Ig), short basic domain, secreted, (semaphorin) 3C	5
2382	ENSMUSG00000020189	44919.8	-0.421211	0.146178	-2.88149	0.00395804	0.044899	Osbpl8	Osbpl8	oxysterol binding protein-like 8	10
578	ENSMUSG00000003402	4082.03	0.29542	0.102563	2.88037	0.0039721	0.0450159	Prkcsh	Prkcsh	protein kinase C substrate 80K-H	9
13712	ENSMUSG00000046324	2388.18	0.374468	0.130041	2.87962	0.00398157	0.0450807	Ermp1	Ermp1	endoplasmic reticulum metallopeptidase 1	19
7683	ENSMUSG00000030123	3425.55	-0.259839	0.0903175	-2.87696	0.00401533	0.0454201	Plxnd1	Plxnd1	plexin D1	6
9362	ENSMUSG00000033416	771.188	-0.314337	0.109332	-2.87506	0.00403952	0.0456507	Gucd1	Gucd1	guanylyl cyclase domain containing 1	10
7242	ENSMUSG00000029304	120889	0.363806	0.126564	2.87449	0.00404684	0.0456905	Spp1	Spp1	secreted phosphoprotein 1	5
12013	ENSMUSG00000040620	3459.26	0.228984	0.0796734	2.87403	0.00405267	0.0457134	Dhx33	Dhx33	DEAH (Asp-Glu-Ala-His) box polypeptide 33	11
15874	ENSMUSG00000054843	910.751	0.286999	0.0998919	2.87309	0.00406475	0.0458066	Atrnl1	Atrnl1	attractin like 1	19
6357	ENSMUSG00000027845	853.614	-0.326776	0.113777	-2.87207	0.00407795	0.0459123	Dclre1b	Dclre1b	DNA cross-link repair 1B, PSO2 homolog (S. cerevisiae)	3
14787	ENSMUSG00000050229	1787.34	0.261442	0.0910627	2.87101	0.00409161	0.0460229	Pigm	Pigm	phosphatidylinositol glycan anchor biosynthesis, class M	1
638	ENSMUSG00000003824	287.462	0.412614	0.14384	2.86857	0.00412335	0.0462842	Syce2	Syce2	synaptonemal complex central element protein 2	8
7402	ENSMUSG00000029561	31.9993	-0.662618	0.230987	-2.86864	0.00412246	0.0462842	Oasl2	Oasl2	2'-5' oligoadenylate synthetase-like 2	5
9238	ENSMUSG00000033014	2006.34	-0.280427	0.0977766	-2.86804	0.00413025	0.0462842	Trim33	Trim33	tripartite motif-containing 33	3
12487	ENSMUSG00000042099	992.977	-0.488411	0.170286	-2.86818	0.00412838	0.0462842	Kank3	Kank3	KN motif and ankyrin repeat domains 3	17
6648	ENSMUSG00000028347	175.188	-0.619591	0.216096	-2.8672	0.00414118	0.0463635	Tmeff1	Tmeff1	transmembrane protein with EGF-like and two follistatin-like domains 1	4
20684	ENSMUSG00000073775	1605.05	0.279178	0.0973974	2.86638	0.00415193	0.0464405	Kti12	Kti12	KTI12 homolog, chromatin associated (S. cerevisiae)	4
4063	ENSMUSG00000023048	927.6	-0.29903	0.104389	-2.86457	0.00417572	0.0466632	Prr13	Prr13	proline rich 13	15
16461	ENSMUSG00000057506	1592.73	0.362109	0.126452	2.86361	0.00418839	0.0467613	Bloc1s2	Bloc1s2	biogenesis of lysosomal organelles complex-1, subunit 2	19
2000	ENSMUSG00000018750	461.256	-0.457532	0.159873	-2.86185	0.00421181	0.0468391	Zbtb4	Zbtb4	zinc finger and BTB domain containing 4	11
2550	ENSMUSG00000020471	2213.05	0.2899	0.101306	2.86162	0.00421486	0.0468391	Pold2	Pold2	polymerase (DNA directed), delta 2, regulatory subunit	11
2838	ENSMUSG00000020923	8658.74	0.27365	0.0956244	2.86172	0.00421349	0.0468391	Ubtf	Ubtf	upstream binding transcription factor, RNA polymerase I	11
4902	ENSMUSG00000025145	1032.11	0.320114	0.111845	2.86212	0.00420814	0.0468391	Lrrc45	Lrrc45	leucine rich repeat containing 45	11
12136	ENSMUSG00000040943	842.352	-0.379414	0.132581	-2.86174	0.00421317	0.0468391	Tet2	Tet2	tet methylcytosine dioxygenase 2	3
2524	ENSMUSG00000020432	750.423	-0.3374	0.118036	-2.85846	0.00425702	0.0472157	Tcn2	Tcn2	transcobalamin 2	11
7238	ENSMUSG00000029290	1133.55	0.284387	0.0994832	2.85864	0.00425459	0.0472157	Zfp326	Zfp326	zinc finger protein 326	5
10175	ENSMUSG00000035798	721.609	-0.303495	0.106184	-2.8582	0.00426053	0.0472157	Zdhhc17	Zdhhc17	zinc finger, DHHC domain containing 17	10
11470	ENSMUSG00000039183	2912.6	0.275227	0.0963369	2.85693	0.00427766	0.0473618	Nubp2	Nubp2	nucleotide binding protein 2	17
14781	ENSMUSG00000050212	169.184	-0.510661	0.17877	-2.85652	0.0042831	0.0473783	Eva1b	Eva1b	eva-1 homolog B (C. elegans)	4
2333	ENSMUSG00000020115	4037.56	-0.289479	0.101373	-2.85558	0.00429588	0.047476	Tbk1	Tbk1	TANK-binding kinase 1	10
197	ENSMUSG00000001120	45.1337	-0.662014	0.231882	-2.85496	0.00430425	0.0475155	Pcbp3	Pcbp3	poly(rC) binding protein 3	10
2331	ENSMUSG00000020111	2877.03	-0.229087	0.0802481	-2.85473	0.00430737	0.0475155	Micu1	Micu1	mitochondrial calcium uptake 1	10
19477	ENSMUSG00000068329	4567.61	0.27784	0.0973544	2.8539	0.0043186	0.0475958	Htra2	Htra2	HtrA serine peptidase 2	6
8517	ENSMUSG00000031657	5394.79	0.238013	0.0834472	2.85225	0.00434104	0.0477991	Heatr3	Heatr3	HEAT repeat containing 3	8
9694	ENSMUSG00000034412	877.596	0.299339	0.104995	2.85098	0.00435849	0.0478161	Tbc1d10a	Tbc1d10a	TBC1 domain family, member 10a	11
11692	ENSMUSG00000039774	484.142	-0.359396	0.126054	-2.85112	0.00435652	0.0478161	Galnt12	Galnt12	UDP-N-acetyl-alpha-D-galactosamine:polypeptide N-acetylgalactosaminyltransferase 12	4
14530	ENSMUSG00000049287	1148.14	0.276453	0.0969549	2.85136	0.00435328	0.0478161	Iba57	Iba57	IBA57, iron-sulfur cluster assembly homolog (S. cerevisiae)	11
15913	ENSMUSG00000055013	1527.04	0.509795	0.178793	2.85131	0.0043539	0.0478161	Agap1	Agap1	ArfGAP with GTPase domain, ankyrin repeat and PH domain 1	1
2865	ENSMUSG00000020974	895.071	0.286924	0.100757	2.8477	0.00440367	0.0482561	Pole2	Pole2	polymerase (DNA directed), epsilon 2 (p59 subunit)	12
12291	ENSMUSG00000041488	2468.59	0.397533	0.139608	2.84748	0.00440664	0.0482561	Stx3	Stx3	syntaxin 3	19
6082	ENSMUSG00000027353	968.206	0.316075	0.111093	2.84514	0.00443922	0.0485686	Mcm8	Mcm8	minichromosome maintenance deficient 8 (S. cerevisiae)	2
8852	ENSMUSG00000032221	524.111	0.408565	0.143757	2.84205	0.00448243	0.0489967	Mns1	Mns1	meiosis-specific nuclear structural protein 1	9
1198	ENSMUSG00000008730	5394.19	-0.36646	0.128972	-2.8414	0.00449158	0.0490521	Hipk1	Hipk1	homeodomain interacting protein kinase 1	3
10885	ENSMUSG00000037822	1586.96	-0.336931	0.118605	-2.84079	0.00450018	0.0491014	Smim14	Smim14	small integral membrane protein 14	5
13004	ENSMUSG00000043885	5203.53	-0.261777	0.0921603	-2.84045	0.00450504	0.0491099	Slc36a4	Slc36a4	solute carrier family 36 (proton/amino acid symporter), member 4	9
1369	ENSMUSG00000011254	1264.15	0.287995	0.101403	2.84012	0.0045097	0.049116	Thg1l	Thg1l	tRNA-histidine guanylyltransferase 1-like (S. cerevisiae)	11
13583	ENSMUSG00000045827	551.087	-0.452017	0.159177	-2.83971	0.00451549	0.0491346	Serpinb9	Serpinb9	serine (or cysteine) peptidase inhibitor, clade B, member 9	13
538	ENSMUSG00000003161	3886.07	-0.242321	0.0853684	-2.83853	0.0045322	0.0492469	Sri	Sri	sorcin	5
7610	ENSMUSG00000030002	3842.86	-0.297839	0.104932	-2.8384	0.00453401	0.0492469	Dusp11	Dusp11	dual specificity phosphatase 11 (RNA/RNP complex 1-interacting)	6
15472	ENSMUSG00000053040	542.563	-0.368314	0.12979	-2.83776	0.00454308	0.0493009	Aph1c	Aph1c	anterior pharynx defective 1c homolog (C. elegans)	9
7687	ENSMUSG00000030127	1763.42	-0.299451	0.10555	-2.83705	0.00455325	0.0493666	Cops7a	Cops7a	COP9 (constitutive photomorphogenic) homolog, subunit 7a (Arabidopsis thaliana)	6
15152	ENSMUSG00000051557	1060.35	0.310166	0.109395	2.83528	0.00457849	0.0495955	Pusl1	Pusl1	pseudouridylate synthase-like 1	4
6642	ENSMUSG00000028337	1354.21	-0.468896	0.165414	-2.83469	0.00458706	0.0496436	Coro2a	Coro2a	coronin, actin binding protein 2A	4
483	ENSMUSG00000002808	494.08	-0.408697	0.144218	-2.83388	0.00459868	0.0497246	Epdr1	Epdr1	ependymin related protein 1 (zebrafish)	13
6053	ENSMUSG00000027313	100.924	-0.663995	0.234352	-2.83332	0.00460677	0.0497672	Chac1	Chac1	ChaC, cation transport regulator 1	2
2388	ENSMUSG00000020205	281.284	-0.500064	0.176524	-2.83284	0.0046137	0.0497973	Phlda1	Phlda1	pleckstrin homology-like domain, family A, member 1	10
6103	ENSMUSG00000027380	94.9461	0.621581	0.219587	2.83069	0.00464483	0.0500883	Acoxl	Acoxl	acyl-Coenzyme A oxidase-like	2
11518	ENSMUSG00000039286	2420.45	-0.29875	0.105552	-2.83036	0.00464955	0.0500942	Fndc3b	Fndc3b	fibronectin type III domain containing 3B	3
1055	ENSMUSG00000006728	10556.5	-0.244181	0.0863308	-2.82844	0.00467753	0.0503505	Cdk4	Cdk4	cyclin-dependent kinase 4	10
11652	ENSMUSG00000039682	5799.34	0.239237	0.0845969	2.82796	0.00468452	0.0503806	Lap3	Lap3	leucine aminopeptidase 3	5
6529	ENSMUSG00000028127	1956.92	-0.310696	0.109879	-2.82762	0.00468948	0.0503889	Abcd3	Abcd3	ATP-binding cassette, sub-family D (ALD), member 3	3
1058	ENSMUSG00000006736	3269.71	-0.25387	0.0898404	-2.82579	0.00471646	0.0505704	Tspan31	Tspan31	tetraspanin 31	10
13034	ENSMUSG00000043998	6063.04	0.205443	0.0727073	2.82561	0.00471901	0.0505704	Mgat2	Mgat2	mannoside acetylglucosaminyltransferase 2	12
14087	ENSMUSG00000047649	833.525	0.298545	0.105644	2.82595	0.00471402	0.0505704	Cd3eap	Cd3eap	CD3E antigen, epsilon polypeptide associated protein	7
1993	ENSMUSG00000018697	2163.51	0.273101	0.0966755	2.82492	0.00472924	0.0505898	Aatf	Aatf	apoptosis antagonizing transcription factor	11
8101	ENSMUSG00000030872	2037.66	0.28729	0.101691	2.82513	0.00472622	0.0505898	Gga2	Gga2	golgi associated, gamma adaptin ear containing, ARF binding protein 2	7
3791	ENSMUSG00000022587	2278.36	-0.429948	0.152282	-2.82337	0.00475217	0.0507898	Ly6e	Ly6e	lymphocyte antigen 6 complex, locus E	15
6511	ENSMUSG00000028098	2571.18	-0.243872	0.0866082	-2.8158	0.00486558	0.0519558	Rnf115	Rnf115	ring finger protein 115	3
15606	ENSMUSG00000053644	786.594	0.325842	0.115742	2.81525	0.00487399	0.0519993	Aldh7a1	Aldh7a1	aldehyde dehydrogenase family 7, member A1	18
11241	ENSMUSG00000038619	4737.43	-0.287907	0.10228	-2.81489	0.00487943	0.0520111	Ensa	Ensa	endosulfine alpha	3
5455	ENSMUSG00000026234	25634	0.407839	0.144922	2.81419	0.00489	0.0520776	Ncl	Ncl	nucleolin	1
12072	ENSMUSG00000040747	10127.3	-0.279405	0.0993029	-2.81367	0.00489799	0.0521165	Cd53	Cd53	CD53 antigen	3
13384	ENSMUSG00000045136	439.13	0.362597	0.128905	2.81289	0.00490988	0.0521968	Tubb2b	Tubb2b	tubulin, beta 2B class IIB	13
11039	ENSMUSG00000038180	123.179	0.522765	0.185905	2.81201	0.00492332	0.0522934	Spag4	Spag4	sperm associated antigen 4	2
37530	ENSMUSG00000098332	322.136	0.396084	0.14089	2.8113	0.00493418	0.0523625	5031420N21Rik	5031420N21Rik	RIKEN cDNA 5031420N21 gene	9
13319	ENSMUSG00000044934	1945.27	0.263316	0.0936991	2.81023	0.00495065	0.0524909	Zfp367	Zfp367	zinc finger protein 367	13
35566	ENSMUSG00000096243	31120.3	-0.357629	0.127294	-2.80947	0.00496228	0.0525678	Gm24265	Gm24265	predicted gene, 24265	5
7867	ENSMUSG00000030465	568.176	-0.353679	0.12599	-2.8072	0.00499738	0.052893	Psd3	Psd3	pleckstrin and Sec7 domain containing 3	8
16838	ENSMUSG00000059208	7537.91	0.298265	0.106355	2.80443	0.00504055	0.053303	Hnrnpm	Hnrnpm	heterogeneous nuclear ribonucleoprotein M	17
10680	ENSMUSG00000037275	4841.47	0.228639	0.0815619	2.80326	0.0050589	0.05345	Gemin5	Gemin5	gem (nuclear organelle) associated protein 5	11
2037	ENSMUSG00000018921	1446.71	0.267274	0.0954419	2.80038	0.00510426	0.0537924	Pelp1	Pelp1	proline, glutamic acid and leucine rich protein 1	11
3349	ENSMUSG00000021868	722.364	0.310274	0.110798	2.80035	0.00510475	0.0537924	Ppif	Ppif	peptidylprolyl isomerase F (cyclophilin F)	14
29465	ENSMUSG00000087679	1040.27	0.311088	0.111086	2.80044	0.00510328	0.0537924	C330006A16Rik	C330006A16Rik	RIKEN cDNA C330006A16 gene	2
1654	ENSMUSG00000015747	1422.67	-0.24966	0.0891803	-2.79949	0.00511829	0.0538475	Vps45	Vps45	vacuolar protein sorting 45 (yeast)	3
6838	ENSMUSG00000028653	777.78	0.287194	0.1026	2.79917	0.00512342	0.0538475	Trit1	Trit1	tRNA isopentenyltransferase 1	4
8009	ENSMUSG00000030726	1782.75	0.256605	0.0916633	2.79943	0.0051193	0.0538475	Pold3	Pold3	polymerase (DNA-directed), delta 3, accessory subunit	7
2206	ENSMUSG00000019877	10120	-0.227288	0.0812092	-2.79879	0.00512941	0.0538632	Serinc1	Serinc1	serine incorporator 1	10
7371	ENSMUSG00000029507	3895.43	0.243034	0.0868505	2.79831	0.00513711	0.0538971	Pus1	Pus1	pseudouridine synthase 1	5
5961	ENSMUSG00000027162	8619.61	-0.254334	0.0909128	-2.79756	0.00514895	0.0539465	Lin7c	Lin7c	lin-7 homolog C (C. elegans)	2
12964	ENSMUSG00000043702	2277.96	0.22758	0.0813528	2.79745	0.00515081	0.0539465	Pde12	Pde12	phosphodiesterase 12	14
11984	ENSMUSG00000040552	4059.29	-0.317015	0.113382	-2.79599	0.00517413	0.0541	C3ar1	C3ar1	complement component 3a receptor 1	6
18435	ENSMUSG00000065037	341649	-0.34884	0.124765	-2.79597	0.00517447	0.0541	Rn7sk	Rn7sk	RNA, 7SK, nuclear	9
10235	ENSMUSG00000035969	1131.42	-0.36684	0.131256	-2.79484	0.00519261	0.0542425	Rusc2	Rusc2	RUN and SH3 domain containing 2	4
9624	ENSMUSG00000034218	3479.74	0.22111	0.0791293	2.79429	0.00520144	0.0542875	Atm	Atm	ataxia telangiectasia mutated	9
228	ENSMUSG00000001285	1946.49	0.230568	0.0825256	2.7939	0.00520772	0.0543059	Myg1	Myg1	melanocyte proliferating gene 1	15
20234	ENSMUSG00000071660	1540.78	0.244347	0.0874897	2.79287	0.00522431	0.0544316	Ttc9c	Ttc9c	tetratricopeptide repeat domain 9C	19
10533	ENSMUSG00000036905	68.8747	-0.643042	0.230327	-2.79187	0.00524052	0.0545531	C1qb	C1qb	complement component 1, q subcomponent, beta polypeptide	4
340	ENSMUSG00000001930	1256.32	-0.378203	0.13554	-2.79033	0.00526543	0.0547319	Vwf	Vwf	Von Willebrand factor homolog	6
597	ENSMUSG00000003484	223.789	-0.624673	0.2239	-2.78997	0.00527135	0.0547319	Cyp4f18	Cyp4f18	cytochrome P450, family 4, subfamily f, polypeptide 18	8
6417	ENSMUSG00000027950	68.1372	-0.608114	0.217965	-2.78997	0.00527136	0.0547319	Chrnb2	Chrnb2	cholinergic receptor, nicotinic, beta polypeptide 2 (neuronal)	3
3143	ENSMUSG00000021496	526.434	-0.331794	0.118978	-2.7887	0.005292	0.0548514	Pcbd2	Pcbd2	pterin 4 alpha carbinolamine dehydratase/dimerization cofactor of hepatocyte nuclear factor 1 alpha (TCF1) 2	13
16069	ENSMUSG00000055762	15499.5	0.279428	0.100198	2.78876	0.00529105	0.0548514	Eef1d	Eef1d	eukaryotic translation elongation factor 1 delta (guanine nucleotide exchange protein)	15
771	ENSMUSG00000004891	67.086	0.644493	0.231305	2.78633	0.00533091	0.0552071	Nes	Nes	nestin	3
16375	ENSMUSG00000057135	104.296	0.539187	0.193662	2.78416	0.00536658	0.0554984	Scimp	Scimp	SLP adaptor and CSK interacting membrane protein	11
16442	ENSMUSG00000057421	1462.86	0.285262	0.102462	2.78406	0.00536828	0.0554984	Las1l	Las1l	LAS1-like (S. cerevisiae)	X
8716	ENSMUSG00000031976	2215.89	0.258875	0.0930537	2.782	0.0054025	0.0558042	Urb2	Urb2	URB2 ribosome biogenesis 2 homolog (S. cerevisiae)	8
4308	ENSMUSG00000024082	1776.16	0.282746	0.101691	2.78045	0.00542833	0.0560228	Ndufaf7	Ndufaf7	NADH dehydrogenase (ubiquinone) 1 alpha subcomplex assembly factor 7	17
4849	ENSMUSG00000025035	1190.62	0.306175	0.110142	2.77983	0.00543874	0.056082	Arl3	Arl3	ADP-ribosylation factor-like 3	19
3735	ENSMUSG00000022505	718.769	0.527706	0.189913	2.77867	0.00545816	0.056234	Emp2	Emp2	epithelial membrane protein 2	16
13067	ENSMUSG00000044071	67.03	0.591497	0.212953	2.7776	0.00547622	0.0563718	Fam19a2	Fam19a2	family with sequence similarity 19, member A2	10
9996	ENSMUSG00000035245	697.136	-0.305815	0.110119	-2.77714	0.00548393	0.0564028	Eogt	Eogt	EGF domain-specific O-linked N-acetylglucosamine (GlcNAc) transferase	6
6794	ENSMUSG00000028587	588.572	0.363759	0.131012	2.77653	0.00549434	0.0564132	Orc1	Orc1	origin recognition complex, subunit 1	4
8936	ENSMUSG00000032352	180.313	0.471772	0.169908	2.77663	0.00549253	0.0564132	Lrrc1	Lrrc1	leucine rich repeat containing 1	9
3777	ENSMUSG00000022564	2678.74	-0.33305	0.12005	-2.77427	0.00553264	0.0567095	Grina	Grina	glutamate receptor, ionotropic, N-methyl D-aspartate-associated protein 1 (glutamate binding)	15
36588	ENSMUSG00000097365	45.3925	-0.646307	0.233117	-2.77246	0.0055634	0.0569763	C030034L19Rik	C030034L19Rik	RIKEN cDNA C030034L19 gene	3
6479	ENSMUSG00000028041	7355.94	-0.371638	0.134074	-2.77188	0.00557333	0.0570293	Adam15	Adam15	a disintegrin and metallopeptidase domain 15 (metargidin)	3
6094	ENSMUSG00000027367	10232.3	0.234019	0.0844809	2.77009	0.00560414	0.0572957	Stard7	Stard7	START domain containing 7	2
3179	ENSMUSG00000021569	2137.88	0.284726	0.102808	2.76951	0.00561409	0.0573487	Trip13	Trip13	thyroid hormone receptor interactor 13	13
6697	ENSMUSG00000028431	3170.37	0.242709	0.0877078	2.76724	0.0056533	0.0577002	Ikbkap	Ikbkap	inhibitor of kappa light polypeptide enhancer in B cells, kinase complex-associated protein	4
1859	ENSMUSG00000017760	28279.6	-0.277435	0.100286	-2.76642	0.00566747	0.0577957	Ctsa	Ctsa	cathepsin A	2
61	ENSMUSG00000000325	455.606	-0.360405	0.130298	-2.76601	0.0056746	0.0578194	Arvcf	Arvcf	armadillo repeat gene deleted in velo-cardio-facial syndrome	16
3342	ENSMUSG00000021843	1195.26	0.423453	0.153118	2.76554	0.00568281	0.0578539	Ktn1	Ktn1	kinectin 1	14
2073	ENSMUSG00000019189	3820.06	0.304374	0.110102	2.76448	0.0057014	0.057994	Rnf145	Rnf145	ring finger protein 145	11
6339	ENSMUSG00000027808	9996.8	-0.283218	0.102524	-2.76244	0.0057371	0.0583078	Serp1	Serp1	stress-associated endoplasmic reticulum protein 1	3
7135	ENSMUSG00000029134	429.164	-0.510729	0.184932	-2.76171	0.00575003	0.0583898	Plb1	Plb1	phospholipase B1	5
19286	ENSMUSG00000067367	4080.39	0.329274	0.119244	2.76134	0.00575651	0.0584062	Lyar	Lyar	Ly1 antibody reactive clone	5
4258	ENSMUSG00000024007	3194.04	0.243761	0.0883967	2.75758	0.0058231	0.0589818	Ppil1	Ppil1	peptidylprolyl isomerase (cyclophilin)-like 1	17
9474	ENSMUSG00000033781	49.2594	-0.630474	0.22862	-2.75774	0.0058203	0.0589818	Asb13	Asb13	ankyrin repeat and SOCS box-containing 13	13
15212	ENSMUSG00000051817	85.7045	0.546028	0.19803	2.75731	0.00582797	0.0589818	Sox12	Sox12	SRY (sex determining region Y)-box 12	2
17085	ENSMUSG00000060224	35.4344	0.6291	0.22825	2.75619	0.00584789	0.0591336	Pyroxd2	Pyroxd2	pyridine nucleotide-disulphide oxidoreductase domain 2	19
9034	ENSMUSG00000032507	436.843	-0.350905	0.127356	-2.75532	0.00586354	0.0592419	Fbxl2	Fbxl2	F-box and leucine-rich repeat protein 2	9
4572	ENSMUSG00000024544	151.83	-0.52992	0.19235	-2.75498	0.00586954	0.0592528	Ldlrad4	Ldlrad4	low density lipoprotein receptor class A domain containing 4	18
4770	ENSMUSG00000024908	5008.34	0.215014	0.0780873	2.75351	0.00589599	0.0594698	Ppp6r3	Ppp6r3	protein phosphatase 6, regulatory subunit 3	19
6360	ENSMUSG00000027852	7278.8	-0.232109	0.0843225	-2.75264	0.00591172	0.0595784	Nras	Nras	neuroblastoma ras oncogene	3
15358	ENSMUSG00000052485	312.497	-0.454653	0.165194	-2.75224	0.00591892	0.059601	Tmem171	Tmem171	transmembrane protein 171	13
14812	ENSMUSG00000050323	731.452	0.372453	0.135345	2.75187	0.00592565	0.0596188	Ndufaf6	Ndufaf6	NADH dehydrogenase (ubiquinone) complex I, assembly factor 6	4
7255	ENSMUSG00000029326	2703.23	0.250409	0.0910783	2.74939	0.00597072	0.060022	Enoph1	Enoph1	enolase-phosphatase 1	5
4816	ENSMUSG00000024981	15000.7	0.292251	0.106315	2.74891	0.00597941	0.0600591	Acsl5	Acsl5	acyl-CoA synthetase long-chain family member 5	19
4178	ENSMUSG00000023809	3351.06	0.344073	0.125211	2.74795	0.00599694	0.0601848	Rps6ka2	Rps6ka2	ribosomal protein S6 kinase, polypeptide 2	17
12692	ENSMUSG00000042660	3588.78	0.288841	0.105128	2.74752	0.00600487	0.0602141	Wdr55	Wdr55	WD repeat domain 55	18
11591	ENSMUSG00000039509	3389.73	0.266483	0.0970023	2.74718	0.00601107	0.060226	Nup133	Nup133	nucleoporin 133	8
17814	ENSMUSG00000063511	8817.35	0.272188	0.0991036	2.7465	0.00602348	0.0603001	Snrnp70	Snrnp70	small nuclear ribonucleoprotein 70 (U1)	7
13182	ENSMUSG00000044447	1236.26	-0.295638	0.107663	-2.74595	0.00603369	0.0603519	Dock5	Dock5	dedicator of cytokinesis 5	14
5681	ENSMUSG00000026630	165.868	0.500387	0.182301	2.74484	0.00605412	0.0605059	Batf3	Batf3	basic leucine zipper transcription factor, ATF-like 3	1
4596	ENSMUSG00000024590	4170.2	0.335984	0.122465	2.74351	0.00607859	0.0607	Lmnb1	Lmnb1	lamin B1	18
1322	ENSMUSG00000010358	966.636	-0.308313	0.112489	-2.74082	0.00612856	0.0611482	Ifi35	Ifi35	interferon-induced protein 35	11
9693	ENSMUSG00000034403	2827.32	0.235644	0.0860283	2.73914	0.00615995	0.0614104	Pja1	Pja1	praja ring finger 1, E3 ubiquitin protein ligase	X
17240	ENSMUSG00000060950	906.448	0.28587	0.104419	2.73771	0.00618684	0.0616272	Trmt61a	Trmt61a	tRNA methyltransferase 61A	12
8935	ENSMUSG00000032350	3052.81	0.278329	0.101676	2.73742	0.00619236	0.0616312	Gclc	Gclc	glutamate-cysteine ligase, catalytic subunit	9
21345	ENSMUSG00000075256	58.4891	-0.60447	0.221135	-2.73349	0.0062667	0.0623195	Cerkl	Cerkl	ceramide kinase-like	2
3583	ENSMUSG00000022248	938.582	0.294892	0.107895	2.73314	0.00627336	0.0623341	Rad1	Rad1	RAD1 homolog (S. pombe)	15
12268	ENSMUSG00000041417	2685.77	-0.227329	0.0831927	-2.73257	0.00628432	0.0623914	Pik3r1	Pik3r1	phosphatidylinositol 3-kinase, regulatory subunit, polypeptide 1 (p85 alpha)	13
1827	ENSMUSG00000017561	3569.02	-0.276079	0.101081	-2.73126	0.0063092	0.0625866	Crlf3	Crlf3	cytokine receptor-like factor 3	11
1130	ENSMUSG00000007739	20216.8	0.237291	0.0869318	2.72962	0.00634073	0.0628475	Cct4	Cct4	chaperonin containing Tcp1, subunit 4 (delta)	11
10618	ENSMUSG00000037108	332.705	-0.446272	0.163513	-2.72927	0.00634748	0.0628625	Zcwpw1	Zcwpw1	zinc finger, CW type with PWWP domain 1	5
7275	ENSMUSG00000029366	1627	-0.286261	0.104903	-2.72881	0.00635626	0.0628977	Dck	Dck	deoxycytidine kinase	5
5429	ENSMUSG00000026192	9949.74	0.221339	0.081139	2.7279	0.00637395	0.0630119	Atic	Atic	5-aminoimidazole-4-carboxamide ribonucleotide formyltransferase/IMP cyclohydrolase	1
11019	ENSMUSG00000038145	1051.99	-0.276748	0.10148	-2.72713	0.00638879	0.0630119	Snrk	Snrk	SNF related kinase	9
13991	ENSMUSG00000047284	1539.6	0.246634	0.0904215	2.7276	0.00637966	0.0630119	Neurl4	Neurl4	neuralized homolog 4 (Drosophila)	11
15401	ENSMUSG00000052684	4179.73	-0.353269	0.129529	-2.72734	0.00638471	0.0630119	Jun	Jun	jun proto-oncogene	4
4082	ENSMUSG00000023087	2512.36	0.321564	0.117968	2.72586	0.0064135	0.0631519	Ccrn4l	Ccrn4l	CCR4 carbon catabolite repression 4-like (S. cerevisiae)	3
5311	ENSMUSG00000025980	20253.6	0.366934	0.134606	2.72598	0.00641111	0.0631519	Hspd1	Hspd1	heat shock protein 1 (chaperonin)	1
5435	ENSMUSG00000026200	163.39	-0.487538	0.178895	-2.72527	0.00642492	0.0632126	Glb1l	Glb1l	galactosidase, beta 1-like	1
10245	ENSMUSG00000036023	1261.68	0.247704	0.0909666	2.72302	0.00646873	0.0634876	Parp2	Parp2	poly (ADP-ribose) polymerase family, member 2	14
14389	ENSMUSG00000048720	608.101	0.313022	0.11495	2.72311	0.00646699	0.0634876	Tbc1d12	Tbc1d12	TBC1D12: TBC1 domain family, member 12	19
19680	ENSMUSG00000069516	583533	-0.284839	0.104599	-2.72316	0.00646601	0.0634876	Lyz2	Lyz2	lysozyme 2	10
8678	ENSMUSG00000031921	683.034	0.344607	0.126593	2.72216	0.00648575	0.0636027	Terf2	Terf2	telomeric repeat binding factor 2	8
11380	ENSMUSG00000038975	4362.02	-0.262089	0.0963036	-2.72148	0.00649897	0.0636804	Rabggtb	Rabggtb	Rab geranylgeranyl transferase, b subunit	3
8201	ENSMUSG00000031129	81.0319	-0.593273	0.218047	-2.72085	0.00651143	0.0637505	Slc9a9	Slc9a9	solute carrier family 9 (sodium/hydrogen exchanger), member 9	9
2697	ENSMUSG00000020706	7925.94	0.299505	0.110091	2.72051	0.00651805	0.0637535	Ftsj3	Ftsj3	FtsJ homolog 3 (E. coli)	11
6248	ENSMUSG00000027630	5168.66	-0.244263	0.0897929	-2.7203	0.00652235	0.0637535	Tbl1xr1	Tbl1xr1	transducin (beta)-like 1X-linked receptor 1	3
10863	ENSMUSG00000037761	865.678	0.303743	0.111702	2.71923	0.00654334	0.0639066	Actr5	Actr5	ARP5 actin-related protein 5	2
6291	ENSMUSG00000027708	1230.28	-0.295065	0.108611	-2.71671	0.0065934	0.0643432	Dcun1d1	Dcun1d1	DCN1, defective in cullin neddylation 1, domain containing 1 (S. cerevisiae)	3
7335	ENSMUSG00000029449	482.617	-0.361503	0.133149	-2.71503	0.00662705	0.0646191	Rhof	Rhof	ras homolog gene family, member f	5
1242	ENSMUSG00000009293	2832.2	-0.234192	0.0863164	-2.71318	0.00666409	0.0649015	Ube2g2	Ube2g2	ubiquitin-conjugating enzyme E2G 2	10
9092	ENSMUSG00000032596	632.219	-0.413536	0.152432	-2.71291	0.00666949	0.0649015	Uba7	Uba7	ubiquitin-like modifier activating enzyme 7	9
19066	ENSMUSG00000066232	11886.1	0.194929	0.0718558	2.71278	0.00667221	0.0649015	Ipo7	Ipo7	importin 7	7
22856	ENSMUSG00000079017	844.899	-0.631339	0.232923	-2.7105	0.00671817	0.0652957	Ifi27l2a	Ifi27l2a	interferon, alpha-inducible protein 27 like 2A	12
8948	ENSMUSG00000032370	2986.48	0.238203	0.0879743	2.70765	0.00677623	0.0657535	Lactb	Lactb	lactamase, beta	9
11724	ENSMUSG00000039853	396.409	-0.429949	0.158781	-2.70782	0.0067727	0.0657535	Trim14	Trim14	tripartite motif-containing 14	4
9461	ENSMUSG00000033751	1941.78	0.252699	0.0933602	2.70671	0.00679537	0.065886	Gadd45gip1	Gadd45gip1	growth arrest and DNA-damage-inducible, gamma interacting protein 1	8
5200	ENSMUSG00000025764	1500.34	-0.254986	0.0942174	-2.70636	0.00680251	0.0659021	Jade1	Jade1	jade family PHD finger 1	3
20868	ENSMUSG00000074211	1035.79	0.296018	0.109444	2.70474	0.00683576	0.0661708	Sdhaf1	Sdhaf1	succinate dehydrogenase complex assembly factor 1	7
1364	ENSMUSG00000011148	1566.46	0.416564	0.154066	2.7038	0.00685515	0.0663051	Adssl1	Adssl1	adenylosuccinate synthetase like 1	12
8351	ENSMUSG00000031385	79.7213	-0.572702	0.211839	-2.70347	0.00686192	0.0663172	Plxnb3	Plxnb3	plexin B3	X
5050	ENSMUSG00000025409	127.19	-0.508706	0.188291	-2.7017	0.00689864	0.0665789	Mbd6	Mbd6	methyl-CpG binding domain protein 6	10
10730	ENSMUSG00000037400	1621.68	-0.338103	0.125148	-2.70163	0.00690008	0.0665789	Atp11b	Atp11b	ATPase, class VI, type 11B	3
15838	ENSMUSG00000054676	756.541	-0.315222	0.116702	-2.70107	0.00691158	0.0665828	1600014C10Rik	1600014C10Rik	RIKEN cDNA 1600014C10 gene	7
17837	ENSMUSG00000063611	24.6306	-0.632816	0.234266	-2.70128	0.00690738	0.0665828	Gm10134	Gm10134	predicted gene 10134	2
1371	ENSMUSG00000011257	3965.07	0.265284	0.0983069	2.69853	0.00696459	0.066894	Pabpc4	Pabpc4	poly(A) binding protein, cytoplasmic 4	4
1725	ENSMUSG00000016382	5750.05	0.251208	0.0930792	2.69886	0.00695772	0.066894	Pls3	Pls3	plastin 3 (T-isoform)	X
5122	ENSMUSG00000025533	2510.98	0.245029	0.0908137	2.69815	0.00697256	0.066894	Asl	Asl	argininosuccinate lyase	5
10897	ENSMUSG00000037855	1042.93	0.356901	0.132285	2.69797	0.00697631	0.066894	Zfp365	Zfp365	zinc finger protein 365	10
11281	ENSMUSG00000038712	6957.91	-0.199691	0.0740164	-2.69793	0.00697729	0.066894	Fam63a	Fam63a	family with sequence similarity 63, member A	3
20244	ENSMUSG00000071708	3055.63	0.223507	0.0828347	2.69822	0.00697108	0.066894	Sms	Sms	spermine synthase	X
7310	ENSMUSG00000029414	1968.37	-0.29076	0.107873	-2.69539	0.0070307	0.0673523	Kntc1	Kntc1	kinetochore associated 1	5
1006	ENSMUSG00000006445	42.2993	-0.628447	0.233354	-2.69311	0.00707897	0.0677606	Epha2	Epha2	Eph receptor A2	4
8575	ENSMUSG00000031762	113.134	-0.594586	0.220834	-2.69246	0.00709276	0.0678176	Mt2	Mt2	metallothionein 2	8
11943	ENSMUSG00000040459	2390.87	0.277586	0.103104	2.6923	0.0070962	0.0678176	Arglu1	Arglu1	arginine and glutamate rich 1	8
4446	ENSMUSG00000024308	3076.73	-0.301136	0.111907	-2.69094	0.00712504	0.067985	Tapbp	Tapbp	TAP binding protein	17
4955	ENSMUSG00000025223	2393.96	0.213237	0.0792426	2.69094	0.00712503	0.067985	Ldb1	Ldb1	LIM domain binding 1	19
1873	ENSMUSG00000017837	1359.54	-0.25237	0.0938985	-2.68769	0.00719491	0.0684885	Nkiras2	Nkiras2	NFKB inhibitor interacting Ras-like protein 2	11
8986	ENSMUSG00000032422	1728.38	0.277145	0.103112	2.68781	0.00719224	0.0684885	Snx14	Snx14	sorting nexin 14	9
9196	ENSMUSG00000032883	1782	0.311415	0.115855	2.68797	0.00718884	0.0684885	Acsl3	Acsl3	acyl-CoA synthetase long-chain family member 3	1
432	ENSMUSG00000002455	3930.68	0.251221	0.0935709	2.68482	0.00725682	0.068914	Prpf6	Prpf6	PRP6 pre-mRNA splicing factor 6 homolog (yeast)	2
7210	ENSMUSG00000029246	5098.79	0.217554	0.0810279	2.68492	0.00725466	0.068914	Ppat	Ppat	phosphoribosyl pyrophosphate amidotransferase	5
19561	ENSMUSG00000068823	29052.1	-0.241112	0.0897986	-2.68503	0.00725235	0.068914	Csde1	Csde1	cold shock domain containing E1, RNA binding	3
13848	ENSMUSG00000046798	417.133	0.342627	0.127647	2.68419	0.00727067	0.068991	Cldn12	Cldn12	claudin 12	5
724	ENSMUSG00000004562	55.9348	-0.592129	0.220697	-2.68299	0.00729663	0.0691827	Arhgef40	Arhgef40	Rho guanine nucleotide exchange factor (GEF) 40	14
747	ENSMUSG00000004698	111.106	-0.625834	0.233329	-2.68219	0.00731414	0.0692056	Hdac9	Hdac9	histone deacetylase 9	12
2915	ENSMUSG00000021079	1819.1	0.277846	0.103603	2.68183	0.0073221	0.0692056	Timm9	Timm9	translocase of inner mitochondrial membrane 9	12
7509	ENSMUSG00000029723	1962.04	-0.248607	0.0926802	-2.68242	0.00730925	0.0692056	Tsc22d4	Tsc22d4	TSC22 domain family, member 4	5
32060	ENSMUSG00000091649	30.3602	-0.628142	0.234216	-2.68189	0.00732075	0.0692056	Phf11b	Phf11b	PHD finger protein 11B	14
9297	ENSMUSG00000033192	1422.05	-0.302912	0.112997	-2.68072	0.0073465	0.0693817	Lpcat2	Lpcat2	lysophosphatidylcholine acyltransferase 2	8
2773	ENSMUSG00000020834	784.374	0.322899	0.120529	2.67901	0.00738392	0.0696803	Dhrs13	Dhrs13	dehydrogenase/reductase (SDR family) member 13	11
3819	ENSMUSG00000022641	3553.87	-0.273858	0.102248	-2.67836	0.00739829	0.0697611	Bbx	Bbx	bobby sox homolog (Drosophila)	16
6048	ENSMUSG00000027304	1517.4	0.254548	0.0950498	2.67805	0.00740526	0.0697721	Rtf1	Rtf1	Rtf1, Paf1/RNA polymerase II complex component, homolog (S. cerevisiae)	2
10385	ENSMUSG00000036469	44.0348	-0.618181	0.230878	-2.67752	0.00741684	0.0698264	March1	March1	membrane-associated ring finger (C3HC4) 1	8
16197	ENSMUSG00000056310	2767.18	0.234872	0.0877407	2.67689	0.00743087	0.0699037	Tyw1	Tyw1	tRNA-yW synthesizing protein 1 homolog (S. cerevisiae)	5
5396	ENSMUSG00000026134	1801.47	0.255464	0.0954546	2.67629	0.00744427	0.069975	Prim2	Prim2	DNA primase, p58 subunit	1
16809	ENSMUSG00000059089	1883.93	-0.35424	0.132409	-2.67535	0.00746513	0.0701162	Fcgr4	Fcgr4	Fc receptor, IgG, low affinity IV	1
11755	ENSMUSG00000039960	109.807	0.56406	0.210908	2.67443	0.00748566	0.0702541	Rhou	Rhou	ras homolog gene family, member U	8
7320	ENSMUSG00000029428	4542.65	-0.272518	0.101959	-2.67282	0.00752159	0.0705362	Stx2	Stx2	syntaxin 2	5
14752	ENSMUSG00000050107	671.203	0.369131	0.138154	2.67187	0.00754288	0.0706807	Gsg2	Gsg2	germ cell-specific gene 2	11
7515	ENSMUSG00000029735	197.311	-0.452773	0.169482	-2.67152	0.00755093	0.070701	Tpk1	Tpk1	thiamine pyrophosphokinase	6
13741	ENSMUSG00000046434	12290	0.280137	0.104877	2.67111	0.00756015	0.0707321	Hnrnpa1	Hnrnpa1	heterogeneous nuclear ribonucleoprotein A1	15
18949	ENSMUSG00000065824	290.188	-0.489326	0.183334	-2.66905	0.0076067	0.0711123	Gm26315	Gm26315	predicted gene, 26315	2
5498	ENSMUSG00000026309	2279.99	0.223648	0.0838294	2.6679	0.00763277	0.0713005	Ilkap	Ilkap	integrin-linked kinase-associated serine/threonine phosphatase 2C	1
1506	ENSMUSG00000014498	2419.87	-0.30586	0.114688	-2.66688	0.00765581	0.0714602	Ankrd52	Ankrd52	ankyrin repeat domain 52	10
11375	ENSMUSG00000038965	3772.93	-0.206684	0.0775128	-2.66644	0.00766585	0.0714983	Ube2l3	Ube2l3	ubiquitin-conjugating enzyme E2L 3	16
5532	ENSMUSG00000026380	173.23	-0.468527	0.175741	-2.66601	0.00767563	0.0715287	Tfcp2l1	Tfcp2l1	transcription factor CP2-like 1	1
13968	ENSMUSG00000047213	2942.06	-0.300245	0.112629	-2.66578	0.00768101	0.0715287	Ythdf3	Ythdf3	YTH domain family 3	3
9539	ENSMUSG00000033985	161.394	-0.433985	0.162926	-2.66369	0.00772886	0.0718116	Tesk2	Tesk2	testis-specific kinase 2	4
11633	ENSMUSG00000039633	174.631	-0.448428	0.168341	-2.66381	0.00772607	0.0718116	Lonrf1	Lonrf1	LON peptidase N-terminal domain and ring finger 1	8
15699	ENSMUSG00000054057	56.3352	0.607385	0.228026	2.66367	0.00772933	0.0718116	A930004D18Rik	A930004D18Rik	RIKEN cDNA A930004D18 gene	2
12670	ENSMUSG00000042599	2415.08	-0.316016	0.118666	-2.66307	0.00774312	0.0718841	Kdm7a	Kdm7a	lysine (K)-specific demethylase 7A	6
3519	ENSMUSG00000022148	2216.46	-0.490392	0.18419	-2.66243	0.00775784	0.0719652	Fyb	Fyb	FYN binding protein	15
1125	ENSMUSG00000007656	3792.31	0.217481	0.0817372	2.66073	0.00779705	0.0722731	Arpp19	Arpp19	cAMP-regulated phosphoprotein 19	9
5871	ENSMUSG00000026939	2460.41	-0.243837	0.0916659	-2.66007	0.0078125	0.0723605	Tmem141	Tmem141	transmembrane protein 141	2
4991	ENSMUSG00000025283	11904.2	-0.218921	0.0823142	-2.65958	0.00782378	0.0724091	Sat1	Sat1	spermidine/spermine N1-acetyl transferase 1	X
7945	ENSMUSG00000030612	1723.53	0.282642	0.106337	2.65799	0.00786087	0.0726405	Mrpl46	Mrpl46	mitochondrial ribosomal protein L46	7
10450	ENSMUSG00000036667	600.334	0.314438	0.118295	2.65809	0.00785847	0.0726405	Fam115a	Fam115a	family with sequence similarity 115, member A	6
15447	ENSMUSG00000052914	220.811	-0.469957	0.176831	-2.65766	0.00786861	0.0726561	Cyp2j6	Cyp2j6	cytochrome P450, family 2, subfamily j, polypeptide 6	4
5029	ENSMUSG00000025373	3945.05	-0.223878	0.0842677	-2.65675	0.00788989	0.0727966	Rnf41	Rnf41	ring finger protein 41	10
6474	ENSMUSG00000028035	1776.6	-0.298759	0.112474	-2.65625	0.00790155	0.0728483	Dnajb4	Dnajb4	DnaJ (Hsp40) homolog, subfamily B, member 4	3
7524	ENSMUSG00000029763	5729.41	-0.281041	0.105825	-2.65571	0.00791426	0.0729095	Exoc4	Exoc4	exocyst complex component 4	6
3442	ENSMUSG00000022018	123.601	-0.543519	0.204835	-2.65345	0.00796736	0.0732863	Rgcc	Rgcc	regulator of cell cycle	14
6304	ENSMUSG00000027739	717.83	-0.292595	0.110263	-2.6536	0.0079637	0.0732863	Rab33b	Rab33b	RAB33B, member RAS oncogene family	3
1	ENSMUSG00000000001	7044.51	-0.206197	0.0777312	-2.65269	0.00798535	0.0733577	Gnai3	Gnai3	guanine nucleotide binding protein (G protein), alpha inhibiting 3	3
5499	ENSMUSG00000026311	1315.69	-0.39481	0.148839	-2.6526	0.00798734	0.0733577	Asb1	Asb1	ankyrin repeat and SOCS box-containing 1	1
515	ENSMUSG00000002992	143.092	-0.500014	0.188658	-2.65037	0.00804027	0.0737874	Apoc2	Apoc2	apolipoprotein C-II	7
5486	ENSMUSG00000026281	5752.74	0.200181	0.0755408	2.64997	0.00804993	0.0738197	Dtymk	Dtymk	deoxythymidylate kinase	1
5579	ENSMUSG00000026457	9364.84	-0.24945	0.0941488	-2.64953	0.00806042	0.0738241	Adipor1	Adipor1	adiponectin receptor 1	1
13190	ENSMUSG00000044468	25.9873	-0.620572	0.234228	-2.64943	0.00806271	0.0738241	Fam46c	Fam46c	family with sequence similarity 46, member C	3
457	ENSMUSG00000002660	2623.15	0.276916	0.104591	2.6476	0.00810655	0.0741691	Clpp	Clpp	caseinolytic mitochondrial matrix peptidase proteolytic subunit	17
186	ENSMUSG00000001062	328.402	-0.375991	0.142077	-2.64639	0.00813564	0.074322	Vps9d1	Vps9d1	VPS9 domain containing 1	8
3402	ENSMUSG00000021957	26080.9	0.220153	0.0831847	2.64655	0.00813166	0.074322	Tkt	Tkt	transketolase	14
1002	ENSMUSG00000006418	3224.64	-0.260785	0.0986075	-2.64467	0.00817696	0.0746428	Rnf114	Rnf114	ring finger protein 114	2
29390	ENSMUSG00000087590	801.804	0.268882	0.10172	2.64335	0.00820906	0.0748789	2410004N09Rik	2410004N09Rik	RIKEN cDNA 2410004N09 gene	18
9003	ENSMUSG00000032459	2790.98	0.265688	0.1006	2.64103	0.00826543	0.0753358	Mrps22	Mrps22	mitochondrial ribosomal protein S22	9
11343	ENSMUSG00000038861	2296.43	-0.237254	0.0898991	-2.63911	0.00831234	0.075706	Pi4kb	Pi4kb	phosphatidylinositol 4-kinase, catalytic, beta polypeptide	3
4938	ENSMUSG00000025200	923.842	0.27695	0.104953	2.63881	0.00831972	0.0757158	Cwf19l1	Cwf19l1	CWF19-like 1, cell cycle control (S. pombe)	19
2743	ENSMUSG00000020788	2517.56	-0.333343	0.12634	-2.63847	0.00832815	0.0757351	Atp2a3	Atp2a3	ATPase, Ca++ transporting, ubiquitous	11
3242	ENSMUSG00000021681	6615.98	0.209883	0.0795599	2.63805	0.00833846	0.0757715	Aggf1	Aggf1	angiogenic factor with G patch and FHA domains 1	13
7246	ENSMUSG00000029310	2583.87	0.220537	0.0836465	2.63654	0.00837565	0.0760519	Nudt9	Nudt9	nudix (nucleoside diphosphate linked moiety X)-type motif 9	5
12710	ENSMUSG00000042708	139.162	0.537559	0.204015	2.6349	0.00841626	0.0763629	Shcbp1l	Shcbp1l	Shc SH2-domain binding protein 1-like	1
21399	ENSMUSG00000075419	782.951	0.314813	0.119499	2.63444	0.00842771	0.0764091	Dolk	Dolk	dolichol kinase	2
2022	ENSMUSG00000018861	1014.21	0.340091	0.129147	2.63336	0.00845437	0.0764777	Fdxr	Fdxr	ferredoxin reductase	11
9521	ENSMUSG00000033940	6450.4	-0.211375	0.0802545	-2.6338	0.0084434	0.0764777	Brk1	Brk1	BRICK1, SCAR/WAVE actin-nucleating complex subunit	6
14794	ENSMUSG00000050244	5452.12	0.226617	0.0860546	2.63341	0.00845319	0.0764777	Heatr1	Heatr1	HEAT repeat containing 1	13
3590	ENSMUSG00000022263	4418.49	-0.198408	0.0753656	-2.6326	0.00847335	0.0765917	Trio	Trio	triple functional domain (PTPRF interacting)	15
252	ENSMUSG00000001440	25033.8	0.254562	0.0967252	2.63181	0.00849326	0.0766681	Kpnb1	Kpnb1	karyopherin (importin) beta 1	11
4346	ENSMUSG00000024145	1190.84	0.259452	0.0985854	2.63175	0.00849457	0.0766681	Pigf	Pigf	phosphatidylinositol glycan anchor biosynthesis, class F	17
12368	ENSMUSG00000041716	90.092	0.506943	0.192699	2.63075	0.00851958	0.0767785	Gm20604	Gm20604	predicted gene 20604	12
15770	ENSMUSG00000054400	557.215	-0.296921	0.112864	-2.63079	0.00851871	0.0767785	Cklf	Cklf	chemokine-like factor	8
9632	ENSMUSG00000034243	1721.12	0.244471	0.0929737	2.62946	0.00855199	0.0768975	Golgb1	Golgb1	golgi autoantigen, golgin subfamily b, macrogolgin 1	16
10231	ENSMUSG00000035960	4921.82	0.260733	0.0991558	2.62953	0.00855027	0.0768975	Apex1	Apex1	apurinic/apyrimidinic endonuclease 1	14
12501	ENSMUSG00000042138	369.156	0.33381	0.12695	2.62947	0.00855176	0.0768975	Msantd2	Msantd2	Myb/SANT-like DNA-binding domain containing 2	9
15351	ENSMUSG00000052459	24154.1	-0.220691	0.0839456	-2.62897	0.00856428	0.0769504	Atp6v1a	Atp6v1a	ATPase, H+ transporting, lysosomal V1 subunit A	16
5413	ENSMUSG00000026170	37.6981	0.613206	0.233445	2.62676	0.00862013	0.0773366	Cyp27a1	Cyp27a1	cytochrome P450, family 27, subfamily a, polypeptide 1	1
12430	ENSMUSG00000041890	1261.31	-0.303475	0.115521	-2.627	0.00861405	0.0773366	Git2	Git2	G protein-coupled receptor kinase-interactor 2	5
2043	ENSMUSG00000018931	198.911	-0.433945	0.165243	-2.6261	0.008637	0.07743	Natd1	Natd1	N-acetyltransferase domain containing 1	11
7260	ENSMUSG00000029334	40.8915	0.607776	0.231513	2.62524	0.00865889	0.0775106	Prkg2	Prkg2	protein kinase, cGMP-dependent, type II	5
20869	ENSMUSG00000074212	2075.01	-0.351574	0.13391	-2.62545	0.00865342	0.0775106	Dnajb14	Dnajb14	DnaJ (Hsp40) homolog, subfamily B, member 14	3
5940	ENSMUSG00000027086	948.761	0.26712	0.101869	2.62219	0.00873672	0.078091	Fastkd1	Fastkd1	FAST kinase domains 1	2
15119	ENSMUSG00000051435	46.3997	-0.604311	0.230454	-2.62226	0.00873477	0.078091	Fhad1	Fhad1	forkhead-associated (FHA) phosphopeptide binding domain 1	4
6990	ENSMUSG00000028902	3585.89	0.235551	0.0898642	2.62119	0.00876224	0.0782608	Sf3a3	Sf3a3	splicing factor 3a, subunit 3	4
10350	ENSMUSG00000036353	171.13	-0.530366	0.20241	-2.62026	0.00878621	0.0784166	P2ry12	P2ry12	purinergic receptor P2Y, G-protein coupled 12	3
8076	ENSMUSG00000030830	127.233	-0.610763	0.233188	-2.61919	0.00881385	0.0786049	Itgal	Itgal	integrin alpha L	7
9280	ENSMUSG00000033128	1207.54	-0.279592	0.10679	-2.61814	0.00884102	0.0787887	Gga1	Gga1	golgi associated, gamma adaptin ear containing, ARF binding protein 1	15
16521	ENSMUSG00000057788	2188.62	0.246681	0.0942373	2.61765	0.00885366	0.0788428	Ddx49	Ddx49	DEAD (Asp-Glu-Ala-Asp) box polypeptide 49	8
33204	ENSMUSG00000093483	55.745	0.568709	0.217307	2.61708	0.00886862	0.0789175	AA465934	AA465934	expressed sequence AA465934	11
16149	ENSMUSG00000056116	332.219	-0.387351	0.148032	-2.61667	0.00887916	0.0789529	H2-T22	H2-T22	histocompatibility 2, T region locus 22	17
4647	ENSMUSG00000024687	2156.13	0.250588	0.095794	2.61591	0.00889903	0.079071	Osbp	Osbp	oxysterol binding protein	19
6609	ENSMUSG00000028270	332.092	-0.573288	0.219223	-2.61509	0.00892031	0.0792016	Gbp2	Gbp2	guanylate binding protein 2	3
1688	ENSMUSG00000015950	12278.8	-0.220109	0.0841977	-2.61419	0.00894393	0.0793526	Ncf1	Ncf1	neutrophil cytosolic factor 1	5
10992	ENSMUSG00000038070	321.391	-0.383842	0.146905	-2.61286	0.00897875	0.0796027	Cntln	Cntln	centlein, centrosomal protein	4
6452	ENSMUSG00000028007	2041.54	-0.35105	0.134374	-2.6125	0.00898839	0.0796294	Snx7	Snx7	sorting nexin 7	3
2117	ENSMUSG00000019564	1038.46	-0.301092	0.115301	-2.61137	0.0090181	0.0798093	Arid3a	Arid3a	AT rich interactive domain 3A (BRIGHT-like)	10
2532	ENSMUSG00000020444	3545.56	0.314016	0.120257	2.61122	0.00902198	0.0798093	Guk1	Guk1	guanylate kinase 1	11
5331	ENSMUSG00000026020	9820.82	0.243527	0.0932718	2.61094	0.00902935	0.0798157	Nop58	Nop58	NOP58 ribonucleoprotein	1
1657	ENSMUSG00000015750	578.053	-0.282881	0.108438	-2.6087	0.00908871	0.0802814	Aph1a	Aph1a	anterior pharynx defective 1a homolog (C. elegans)	3
8299	ENSMUSG00000031299	10573.5	0.2171	0.0832496	2.60782	0.00911202	0.0804282	Pdha1	Pdha1	pyruvate dehydrogenase E1 alpha 1	X
17286	ENSMUSG00000061175	7671	-0.24631	0.0944822	-2.60695	0.00913539	0.0805752	Fnip2	Fnip2	folliculin interacting protein 2	3
20474	ENSMUSG00000073010	95.112	-0.513879	0.197174	-2.60623	0.00915451	0.0806847	Gm5127	Gm5127	predicted gene 5127	X
14852	ENSMUSG00000050493	390.603	0.360431	0.13843	2.6037	0.00922222	0.0812218	Fam167b	Fam167b	family with sequence similarity 167, member B	4
15614	ENSMUSG00000053687	618.165	-0.410543	0.157706	-2.60322	0.00923528	0.0812772	Dpep2	Dpep2	dipeptidase 2	8
33097	ENSMUSG00000093314	509.194	0.30876	0.118622	2.60288	0.00924447	0.0812985	Mir5136	Mir5136	microRNA 5136	19
2939	ENSMUSG00000021120	457.747	0.343587	0.132179	2.59941	0.00933842	0.0820647	Pigh	Pigh	phosphatidylinositol glycan anchor biosynthesis, class H	12
3516	ENSMUSG00000022142	4359.56	0.23235	0.0893974	2.59907	0.00934755	0.0820849	Nup155	Nup155	nucleoporin 155	15
6929	ENSMUSG00000028799	32.0956	-0.606338	0.233407	-2.59777	0.00938313	0.0822863	Zfp362	Zfp362	zinc finger protein 362	4
14829	ENSMUSG00000050382	341.776	0.354326	0.136398	2.59773	0.00938418	0.0822863	Kif7	Kif7	kinesin family member 7	7
10306	ENSMUSG00000036202	3874.81	0.220497	0.0848911	2.59741	0.00939284	0.0823021	Rif1	Rif1	Rap1 interacting factor 1 homolog (yeast)	2
4149	ENSMUSG00000023393	306.408	-0.333533	0.128448	-2.59663	0.00941424	0.0824295	Slc17a9	Slc17a9	solute carrier family 17, member 9	2
10994	ENSMUSG00000038072	1865.38	-0.36206	0.139456	-2.59624	0.00942514	0.0824648	Galnt11	Galnt11	UDP-N-acetyl-alpha-D-galactosamine:polypeptide N-acetylgalactosaminyltransferase 11	5
5365	ENSMUSG00000026082	2792.13	0.219983	0.084801	2.59411	0.00948357	0.0829157	Rev1	Rev1	REV1 homolog (S. cerevisiae)	1
3014	ENSMUSG00000021256	157.741	0.474352	0.182888	2.59368	0.00949553	0.0829598	Vash1	Vash1	vasohibin 1	12
2998	ENSMUSG00000021235	779.685	0.295584	0.113992	2.59303	0.00951347	0.0830562	Coq6	Coq6	coenzyme Q6 homolog (yeast)	12
3679	ENSMUSG00000022422	542.252	0.307296	0.118554	2.59203	0.00954103	0.0831946	Dscc1	Dscc1	defective in sister chromatid cohesion 1 homolog (S. cerevisiae)	15
16760	ENSMUSG00000058881	1626.36	-0.342248	0.132042	-2.59196	0.00954318	0.0831946	Zfp516	Zfp516	zinc finger protein 516	18
2103	ENSMUSG00000019461	272.443	-0.464354	0.179227	-2.59088	0.00957312	0.0833951	Plscr3	Plscr3	phospholipid scramblase 3	11
3670	ENSMUSG00000022407	9247.24	0.247211	0.0954284	2.59054	0.00958258	0.0834108	Adsl	Adsl	adenylosuccinate lyase	15
6294	ENSMUSG00000027712	18724.2	-0.255277	0.0985553	-2.59019	0.00959226	0.0834108	Anxa5	Anxa5	annexin A5	3
8884	ENSMUSG00000032279	10849.1	0.31622	0.122089	2.59007	0.00959575	0.0834108	Idh3a	Idh3a	isocitrate dehydrogenase 3 (NAD+) alpha	9
15467	ENSMUSG00000053012	1647.93	-0.258726	0.0999324	-2.58901	0.00962536	0.0836077	Krcc1	Krcc1	lysine-rich coiled-coil 1	6
43603	ENSMUSG00000104475	40.2534	-0.588557	0.227472	-2.58738	0.0096709	0.0839426	RP24-422C24.2			1
2685	ENSMUSG00000020692	1768.67	0.274054	0.105946	2.58675	0.00968868	0.0840362	Nle1	Nle1	notchless homolog 1 (Drosophila)	11
8301	ENSMUSG00000031303	609.954	-0.303194	0.117274	-2.58533	0.00972847	0.0843204	Map3k15	Map3k15	mitogen-activated protein kinase kinase kinase 15	X
1276	ENSMUSG00000009681	106.215	0.549186	0.212489	2.58454	0.00975097	0.0843449	Bcr	Bcr	breakpoint cluster region	10
9328	ENSMUSG00000033306	1520.2	-0.359522	0.139107	-2.58449	0.00975236	0.0843449	Lpp	Lpp	LIM domain containing preferred translocation partner in lipoma	16
14011	ENSMUSG00000047379	796.551	0.296458	0.114691	2.58484	0.00974249	0.0843449	B3gnt1	B3gnt1	UDP-GlcNAc:betaGal beta-1,3-N-acetylglucosaminyltransferase 1	19
5770	ENSMUSG00000026785	237.821	0.398065	0.15408	2.5835	0.00978041	0.0845267	Pkn3	Pkn3	protein kinase N3	2
8195	ENSMUSG00000031109	1233.29	-0.259914	0.100639	-2.58265	0.00980443	0.0846125	Enox2	Enox2	ecto-NOX disulfide-thiol exchanger 2	X
15789	ENSMUSG00000054452	7552	-0.270042	0.104554	-2.58281	0.0098	0.0846125	Aes	Aes	amino-terminal enhancer of split	10
8700	ENSMUSG00000031954	3730.73	0.249819	0.096756	2.58195	0.00982442	0.0847242	Cfdp1	Cfdp1	craniofacial development protein 1	8
8980	ENSMUSG00000032413	1227.4	0.232387	0.0900182	2.58156	0.00983562	0.0847599	Rasa2	Rasa2	RAS p21 protein activator 2	9
27599	ENSMUSG00000085436	120.87	0.472306	0.182978	2.58121	0.00984549	0.0847841	Zfp335os	Zfp335os	zinc finger protein 335, opposite strand	2
1603	ENSMUSG00000015357	2487.99	0.221086	0.0856613	2.58093	0.00985349	0.0847922	Clpx	Clpx	caseinolytic mitochondrial matrix peptidase chaperone subunit	9
32557	ENSMUSG00000092486	265.548	0.402891	0.156121	2.58063	0.00986209	0.0848055	2610524H06Rik	2610524H06Rik	RIKEN cDNA 2610524H06 gene	5
19011	ENSMUSG00000065954	7778.93	0.259526	0.100583	2.58022	0.00987374	0.0848449	Tacc1	Tacc1	transforming, acidic coiled-coil containing protein 1	8
11892	ENSMUSG00000040327	573.202	-0.388801	0.15082	-2.5779	0.00994016	0.0853546	Cul9	Cul9	cullin 9	17
1411	ENSMUSG00000012443	4840.77	0.263578	0.102255	2.57764	0.00994772	0.0853585	Kif11	Kif11	kinesin family member 11	19
7908	ENSMUSG00000030541	9724.55	0.210486	0.0816823	2.57689	0.0099693	0.0854628	Idh2	Idh2	isocitrate dehydrogenase 2 (NADP+), mitochondrial	7
16742	ENSMUSG00000058793	9414.44	0.242614	0.094156	2.57673	0.0099741	0.0854628	Cds2	Cds2	CDP-diacylglycerol synthase (phosphatidate cytidylyltransferase) 2	2
9868	ENSMUSG00000034875	3225.58	0.239737	0.0930511	2.5764	0.00998339	0.0854815	Nudt19	Nudt19	nudix (nucleoside diphosphate linked moiety X)-type motif 19	7
9869	ENSMUSG00000034880	2392.77	0.222939	0.0865678	2.57531	0.0100151	0.0856497	Mrpl34	Mrpl34	mitochondrial ribosomal protein L34	8
11914	ENSMUSG00000040385	16797.1	0.185806	0.0721512	2.57523	0.0100173	0.0856497	Ppp1ca	Ppp1ca	protein phosphatase 1, catalytic subunit, alpha isoform	19
9706	ENSMUSG00000034442	859.829	0.259174	0.100678	2.57429	0.0100445	0.0857602	Trmt5	Trmt5	TRM5 tRNA methyltransferase 5	12
15432	ENSMUSG00000052821	832.62	-0.447485	0.173819	-2.57443	0.0100405	0.0857602	Cysltr1	Cysltr1	cysteinyl leukotriene receptor 1	X
3192	ENSMUSG00000021591	2631.71	-0.307517	0.119538	-2.57255	0.0100953	0.0860934	Glrx	Glrx	glutaredoxin	13
28163	ENSMUSG00000086109	53.6026	-0.590525	0.229557	-2.57246	0.0100979	0.0860934	Gm13391	Gm13391	predicted gene 13391	2
6568	ENSMUSG00000028191	2940.99	-0.324851	0.126293	-2.57219	0.0101056	0.0860984	Bcl10	Bcl10	B cell leukemia/lymphoma 10	3
2573	ENSMUSG00000020519	1429.71	0.266599	0.103675	2.57149	0.0101261	0.0862117	Sap30l	Sap30l	SAP30-like	11
8380	ENSMUSG00000031438	15296.5	0.276484	0.107572	2.57022	0.0101635	0.0864691	Rnf128	Rnf128	ring finger protein 128	X
2292	ENSMUSG00000020056	1679.36	-0.225039	0.0875668	-2.56992	0.0101723	0.0864825	Ccdc53	Ccdc53	coiled-coil domain containing 53	10
5034	ENSMUSG00000025381	2717.19	-0.250841	0.0976343	-2.5692	0.0101935	0.0866014	Cnpy2	Cnpy2	canopy 2 homolog (zebrafish)	10
9052	ENSMUSG00000032534	1150.86	0.279382	0.10878	2.56831	0.0102195	0.0867608	Cep63	Cep63	centrosomal protein 63	9
6480	ENSMUSG00000028042	1181.86	-0.316716	0.123359	-2.56743	0.0102456	0.0869208	Zbtb7b	Zbtb7b	zinc finger and BTB domain containing 7B	3
4198	ENSMUSG00000023905	1308.78	0.354392	0.138084	2.56649	0.0102733	0.0870949	Tnfrsf12a	Tnfrsf12a	tumor necrosis factor receptor superfamily, member 12a	17
11151	ENSMUSG00000038418	215.592	-0.545189	0.212474	-2.5659	0.0102907	0.0871808	Egr1	Egr1	early growth response 1	18
4394	ENSMUSG00000024222	2057.78	0.264789	0.103243	2.56471	0.0103261	0.0873679	Fkbp5	Fkbp5	FK506 binding protein 5	17
21013	ENSMUSG00000074579	64.2313	-0.54246	0.211513	-2.56467	0.0103274	0.0873679	Lekr1	Lekr1	leucine, glutamate and lysine rich 1	3
1464	ENSMUSG00000013833	836.918	-0.315573	0.123069	-2.56419	0.0103417	0.0874278	Med16	Med16	mediator complex subunit 16	10
4470	ENSMUSG00000024360	23952.1	0.193701	0.0755495	2.5639	0.0103504	0.0874398	Etf1	Etf1	eukaryotic translation termination factor 1	18
4768	ENSMUSG00000024906	798.455	0.292922	0.114307	2.5626	0.0103891	0.0877054	Mus81	Mus81	MUS81 endonuclease homolog (yeast)	19
5016	ENSMUSG00000025353	1693.86	-0.222333	0.0868358	-2.56038	0.0104558	0.0882058	Ormdl2	Ormdl2	ORM1-like 2 (S. cerevisiae)	10
870	ENSMUSG00000005609	2058.25	0.245591	0.0959456	2.55969	0.0104765	0.0882566	Ctr9	Ctr9	Ctr9, Paf1/RNA polymerase II complex component, homolog (S. cerevisiae)	7
3678	ENSMUSG00000022421	558.905	0.372254	0.145417	2.5599	0.0104701	0.0882566	Nptxr	Nptxr	neuronal pentraxin receptor	15
9765	ENSMUSG00000034612	1065.49	0.349146	0.136624	2.55553	0.0106026	0.0892568	Chst11	Chst11	carbohydrate sulfotransferase 11	10
3942	ENSMUSG00000022848	513.078	-0.317019	0.124159	-2.55333	0.0106699	0.0896976	Dirc2	Dirc2	disrupted in renal carcinoma 2 (human)	16
23250	ENSMUSG00000080268	1835.5	0.321521	0.125915	2.55348	0.0106651	0.0896976	Brms1	Brms1	breast cancer metastasis-suppressor 1	19
6490	ENSMUSG00000028062	2237.53	-0.230696	0.0904023	-2.55188	0.0107143	0.0900074	Lamtor2	Lamtor2	late endosomal/lysosomal adaptor, MAPK and MTOR activator 2	3
6768	ENSMUSG00000028550	301.623	-0.382687	0.149984	-2.55151	0.0107256	0.0900395	Atg4c	Atg4c	autophagy related 4C, cysteine peptidase	4
29398	ENSMUSG00000087598	388.361	-0.332245	0.130256	-2.55071	0.0107504	0.0901848	Zfp111	Zfp111	zinc finger protein 111	7
14145	ENSMUSG00000047832	2352.93	0.274972	0.107821	2.55028	0.0107638	0.0902339	Cdca4	Cdca4	cell division cycle associated 4	12
9864	ENSMUSG00000034867	2196.25	0.265361	0.104073	2.54976	0.0107796	0.0903032	Ankrd27	Ankrd27	ankyrin repeat domain 27 (VPS9 domain)	7
1937	ENSMUSG00000018417	235.955	-0.530987	0.208336	-2.54871	0.0108122	0.0903247	Myo1b	Myo1b	myosin IB	1
6979	ENSMUSG00000028884	4034.09	0.250989	0.0984737	2.54879	0.0108096	0.0903247	Rpa2	Rpa2	replication protein A2	4
7464	ENSMUSG00000029657	4071.74	0.253015	0.0992587	2.54905	0.0108018	0.0903247	Hsph1	Hsph1	heat shock 105kDa/110kDa protein 1	5
32594	ENSMUSG00000092528	244.906	-0.464886	0.182363	-2.54924	0.0107958	0.0903247	Nlrp1c-ps	Nlrp1c-ps	NLR family, pyrin domain containing 1C, pseudogene	11
5921	ENSMUSG00000027018	9026	0.207927	0.0816278	2.54726	0.0108574	0.0906393	Hat1	Hat1	histone aminotransferase 1	2
6062	ENSMUSG00000027326	1821.47	0.294602	0.115682	2.54664	0.0108764	0.090735	Casc5	Casc5	cancer susceptibility candidate 5	2
10633	ENSMUSG00000037148	4035.36	0.263416	0.103447	2.54638	0.0108846	0.0907403	Arhgap10	Arhgap10	Rho GTPase activating protein 10	8
4090	ENSMUSG00000023110	3519.79	0.231414	0.0908888	2.54613	0.0108926	0.090744	Prmt5	Prmt5	protein arginine N-methyltransferase 5	14
639	ENSMUSG00000003847	832.472	-0.30536	0.119962	-2.54547	0.010913	0.0907833	Nfat5	Nfat5	nuclear factor of activated T cells 5	8
7624	ENSMUSG00000030035	752.886	-0.302524	0.118858	-2.54525	0.01092	0.0907833	Wbp1	Wbp1	WW domain binding protein 1	6
9294	ENSMUSG00000033186	3080.9	-0.216536	0.0850661	-2.5455	0.0109123	0.0907833	Mzt1	Mzt1	mitotic spindle organizing protein 1	14
1700	ENSMUSG00000016024	23.1332	-0.594893	0.233768	-2.5448	0.010934	0.0908373	Lbp	Lbp	lipopolysaccharide binding protein	2
21167	ENSMUSG00000074973	27.9791	-0.596582	0.234454	-2.54456	0.0109416	0.0908373	Gm11382	Gm11382	predicted pseudogene 11382	13
1786	ENSMUSG00000017176	1722.63	0.22749	0.0894308	2.54376	0.0109668	0.0909832	Nt5c3b	Nt5c3b	5'-nucleotidase, cytosolic IIIB	11
1033	ENSMUSG00000006585	3466.69	0.308224	0.121217	2.54274	0.0109987	0.0911222	Cdt1	Cdt1	chromatin licensing and DNA replication factor 1	8
2897	ENSMUSG00000021048	4663.05	0.257165	0.10113	2.54292	0.0109931	0.0911222	Mthfd1	Mthfd1	methylenetetrahydrofolate dehydrogenase (NADP+ dependent), methenyltetrahydrofolate cyclohydrolase, formyltetrahydrofolate synthase	12
4758	ENSMUSG00000024891	120.65	0.467757	0.184015	2.54194	0.0110238	0.0911416	Slc29a2	Slc29a2	solute carrier family 29 (nucleoside transporters), member 2	19
6154	ENSMUSG00000027465	3062.82	-0.235397	0.0925976	-2.54215	0.0110173	0.0911416	Tbc1d20	Tbc1d20	TBC1 domain family, member 20	2
32991	ENSMUSG00000093146	180.982	0.424839	0.167121	2.54211	0.0110187	0.0911416	Gm23370	Gm23370	predicted gene, 23370	1
20248	ENSMUSG00000071715	6242.56	-0.281589	0.110791	-2.54163	0.0110336	0.0911601	Ncf4	Ncf4	neutrophil cytosolic factor 4	15
247	ENSMUSG00000001419	620.419	-0.392591	0.154595	-2.53948	0.0111017	0.0915481	Mef2d	Mef2d	myocyte enhancer factor 2D	3
7449	ENSMUSG00000029635	2869.68	0.227228	0.0894801	2.53943	0.0111034	0.0915481	Cdk8	Cdk8	cyclin-dependent kinase 8	5
10239	ENSMUSG00000036002	588.103	-0.422538	0.166389	-2.53946	0.0111025	0.0915481	Fam214b	Fam214b	family with sequence similarity 214, member B	4
1254	ENSMUSG00000009545	36.372	-0.589742	0.232351	-2.53815	0.0111441	0.0917577	Kcnq1	Kcnq1	potassium voltage-gated channel, subfamily Q, member 1	7
5163	ENSMUSG00000025647	3699.13	-0.292456	0.115244	-2.53772	0.0111579	0.0917577	Shisa5	Shisa5	shisa family member 5	9
8401	ENSMUSG00000031480	130.753	-0.440378	0.173527	-2.53781	0.011155	0.0917577	Thsd1	Thsd1	thrombospondin, type I, domain 1	8
17931	ENSMUSG00000063972	179.196	-0.40812	0.160825	-2.53767	0.0111594	0.0917577	Nr6a1	Nr6a1	nuclear receptor subfamily 6, group A, member 1	2
2283	ENSMUSG00000020034	494.208	-0.440298	0.173581	-2.53655	0.011195	0.0919326	Tcp11l2	Tcp11l2	t-complex 11 (mouse) like 2	10
17763	ENSMUSG00000063268	1328	-0.304549	0.120065	-2.53652	0.011196	0.0919326	Parp10	Parp10	poly (ADP-ribose) polymerase family, member 10	15
3900	ENSMUSG00000022788	4050.08	-0.303316	0.119595	-2.5362	0.0112062	0.0919538	Fgd4	Fgd4	FYVE, RhoGEF and PH domain containing 4	16
11695	ENSMUSG00000039782	496.846	-0.401935	0.158512	-2.53568	0.0112229	0.092028	Cpeb2	Cpeb2	cytoplasmic polyadenylation element binding protein 2	5
5523	ENSMUSG00000026356	8963.25	0.193265	0.0762491	2.53465	0.0112559	0.0921929	Dars	Dars	aspartyl-tRNA synthetase	1
8685	ENSMUSG00000031931	1595.96	0.259336	0.102325	2.53443	0.0112629	0.0921929	Ankrd49	Ankrd49	ankyrin repeat domain 49	9
16921	ENSMUSG00000059534	7128.52	0.187886	0.0741361	2.53434	0.0112661	0.0921929	Uqcr10	Uqcr10	ubiquinol-cytochrome c reductase, complex III subunit X	11
6559	ENSMUSG00000028179	297.873	-0.585786	0.231164	-2.53407	0.0112747	0.092201	Cth	Cth	cystathionase (cystathionine gamma-lyase)	3
2124	ENSMUSG00000019689	430.599	0.362615	0.143284	2.53074	0.0113822	0.0927998	1110001J03Rik	1110001J03Rik	RIKEN cDNA 1110001J03 gene	6
2874	ENSMUSG00000021000	3511.74	-0.262399	0.103688	-2.53066	0.0113847	0.0927998	Ctage5	Ctage5	CTAGE family, member 5	12
6428	ENSMUSG00000027963	1131.86	-0.260114	0.102779	-2.5308	0.0113802	0.0927998	Extl2	Extl2	exostoses (multiple)-like 2	3
6959	ENSMUSG00000028851	9888.52	0.26191	0.103497	2.53061	0.0113866	0.0927998	Nudc	Nudc	nuclear distribution gene C homolog (Aspergillus)	4
19504	ENSMUSG00000068523	1502.95	-0.28859	0.114013	-2.53121	0.0113671	0.0927998	Gng5	Gng5	guanine nucleotide binding protein (G protein), gamma 5	3
4925	ENSMUSG00000025184	1354.09	0.246812	0.0975488	2.53014	0.0114018	0.092861	R3hcc1l	R3hcc1l	R3H domain and coiled-coil containing 1 like	19
13559	ENSMUSG00000045751	1147.62	0.276204	0.109231	2.52863	0.011451	0.0931983	Mms22l	Mms22l	MMS22-like, DNA repair protein	4
5014	ENSMUSG00000025351	8324.18	-0.261895	0.103656	-2.52657	0.0115183	0.0936495	Cd63	Cd63	CD63 antigen	10
7816	ENSMUSG00000030347	3317.91	-0.203433	0.0805212	-2.52645	0.011522	0.0936495	D6Wsu163e	D6Wsu163e	DNA segment, Chr 6, Wayne State University 163, expressed	6
10506	ENSMUSG00000036853	25.7912	-0.591842	0.234382	-2.52511	0.0115661	0.0938809	Mcoln3	Mcoln3	mucolipin 3	3
12711	ENSMUSG00000042709	1838.99	0.242688	0.0961056	2.52522	0.0115626	0.0938809	Atpaf2	Atpaf2	ATP synthase mitochondrial F1 complex assembly factor 2	11
9075	ENSMUSG00000032571	1076.31	0.262055	0.103802	2.52457	0.011584	0.0939624	Pik3r4	Pik3r4	phosphatidylinositol 3 kinase, regulatory subunit, polypeptide 4, p150	9
15705	ENSMUSG00000054079	5307.22	0.250072	0.0991066	2.52327	0.0116271	0.0942483	Utp18	Utp18	UTP18, small subunit (SSU) processome component, homolog (yeast)	11
10693	ENSMUSG00000037316	1274.97	0.274436	0.108776	2.52294	0.0116377	0.0942711	Bag4	Bag4	BCL2-associated athanogene 4	8
2478	ENSMUSG00000020361	20123.3	0.206413	0.0818308	2.52244	0.0116544	0.0943425	Hspa4	Hspa4	heat shock protein 4	11
14330	ENSMUSG00000048490	225.841	-0.441934	0.175264	-2.52153	0.0116845	0.0945226	Nrip1	Nrip1	nuclear receptor interacting protein 1	16
2172	ENSMUSG00000019823	42.0939	-0.572426	0.227045	-2.5212	0.0116957	0.0945492	Mical1	Mical1	microtubule associated monooxygenase, calponin and LIM domain containing 1	10
3921	ENSMUSG00000022817	2642.36	0.268301	0.10644	2.52067	0.0117131	0.0946268	Itgb5	Itgb5	integrin beta 5	16
4288	ENSMUSG00000024054	4216.71	0.216033	0.0857297	2.51993	0.0117379	0.0946994	Smchd1	Smchd1	SMC hinge domain containing 1	17
27249	ENSMUSG00000085006	42.2039	-0.590561	0.234346	-2.52004	0.0117342	0.0946994	BC021767	BC021767	cDNA sequence BC021767	3
28567	ENSMUSG00000086605	58.1243	-0.535515	0.212593	-2.51897	0.0117699	0.094894	Gm14290	Gm14290	predicted gene 14290	2
3802	ENSMUSG00000022607	4143.38	0.188197	0.0747258	2.5185	0.0117857	0.0948942	Ptk2	Ptk2	PTK2 protein tyrosine kinase 2	15
17646	ENSMUSG00000062753	508.778	-0.339991	0.134992	-2.51861	0.011782	0.0948942	AI413582	AI413582	expressed sequence AI413582	17
10299	ENSMUSG00000036186	200.798	0.403252	0.16015	2.51796	0.0118036	0.094974	Fam69b	Fam69b	family with sequence similarity 69, member B	2
16216	ENSMUSG00000056413	5967.83	-0.263737	0.104784	-2.51695	0.0118374	0.0951825	Adap1	Adap1	ArfGAP with dual PH domains 1	5
8961	ENSMUSG00000032387	29.9044	0.589226	0.234136	2.5166	0.0118493	0.0952145	Rbpms2	Rbpms2	RNA binding protein with multiple splicing 2	9
2612	ENSMUSG00000020589	2258.43	-0.354709	0.140984	-2.51595	0.0118713	0.0952532	Fam49a	Fam49a	family with sequence similarity 49, member A	12
3075	ENSMUSG00000021366	470.658	-0.389033	0.154641	-2.51572	0.0118791	0.0952532	Hivep1	Hivep1	human immunodeficiency virus type I enhancer binding protein 1	13
5343	ENSMUSG00000026037	6899.03	0.247693	0.0984659	2.51552	0.0118858	0.0952532	Orc2	Orc2	origin recognition complex, subunit 2	1
15054	ENSMUSG00000051220	1512.91	0.282041	0.112095	2.51608	0.0118668	0.0952532	Ercc6l	Ercc6l	excision repair cross-complementing rodent repair deficiency complementation group 6 like	X
2156	ENSMUSG00000019796	525.318	-0.401855	0.159839	-2.51412	0.0119329	0.0955664	Lrp11	Lrp11	low density lipoprotein receptor-related protein 11	10
506	ENSMUSG00000002949	3525.37	0.235202	0.0935759	2.51349	0.0119543	0.0956744	Timm44	Timm44	translocase of inner mitochondrial membrane 44	8
3681	ENSMUSG00000022426	4763.18	0.209568	0.0834262	2.51202	0.0120043	0.0960103	Josd1	Josd1	Josephin domain containing 1	15
15465	ENSMUSG00000053004	193.17	0.44743	0.178174	2.5112	0.0120322	0.0961699	Hrh1	Hrh1	histamine receptor H1	6
2483	ENSMUSG00000020368	45828.2	0.199861	0.0796403	2.50955	0.0120886	0.0965557	Canx	Canx	calnexin	11
5617	ENSMUSG00000026526	5695.46	0.200746	0.0800284	2.50844	0.0121265	0.0967946	Fh1	Fh1	fumarate hydratase 1	1
12548	ENSMUSG00000042271	1068.06	-0.317241	0.126508	-2.50768	0.0121526	0.0969382	Nxt2	Nxt2	nuclear transport factor 2-like export factor 2	X
36575	ENSMUSG00000097352	403.307	-0.310008	0.123702	-2.50609	0.0122074	0.0973108	C920009B18Rik	C920009B18Rik	RIKEN cDNA C920009B18 gene	10
4220	ENSMUSG00000023942	3664.88	0.209394	0.0836156	2.50424	0.0122714	0.097756	Slc29a1	Slc29a1	solute carrier family 29 (nucleoside transporters), member 1	17
918	ENSMUSG00000005897	430.794	-0.335274	0.134006	-2.50193	0.012352	0.0980647	Nr2c1	Nr2c1	nuclear receptor subfamily 2, group C, member 1	10
3604	ENSMUSG00000022299	2255.54	0.212759	0.0850513	2.50154	0.0123654	0.0980647	Slc25a32	Slc25a32	solute carrier family 25, member 32	15
4443	ENSMUSG00000024302	185.396	0.421354	0.168462	2.50119	0.0123778	0.0980647	Dtna	Dtna	dystrobrevin alpha	18
5385	ENSMUSG00000026113	466.227	-0.347416	0.138883	-2.5015	0.0123667	0.0980647	Inpp4a	Inpp4a	inositol polyphosphate-4-phosphatase, type I	1
5705	ENSMUSG00000026669	3347.71	0.243396	0.0973156	2.5011	0.0123807	0.0980647	Mcm10	Mcm10	minichromosome maintenance deficient 10 (S. cerevisiae)	2
6121	ENSMUSG00000027411	2404.15	0.238229	0.095206	2.50225	0.0123408	0.0980647	Vps16	Vps16	vacuolar protein sorting 16 (yeast)	2
11748	ENSMUSG00000039943	265.18	-0.448042	0.179144	-2.50102	0.0123837	0.0980647	Plcb4	Plcb4	phospholipase C, beta 4	2
11924	ENSMUSG00000040414	1263.97	0.277546	0.110987	2.50071	0.0123944	0.0980647	Slc25a28	Slc25a28	solute carrier family 25, member 28	19
15511	ENSMUSG00000053192	207.535	-0.425188	0.169913	-2.50239	0.0123358	0.0980647	Mllt11	Mllt11	myeloid/lymphoid or mixed-lineage leukemia (trithorax homolog, Drosophila)
19348	ENSMUSG00000067722	1946.89	0.219053	0.0875444	2.50219	0.0123426	0.0980647	BC003965	BC003965	cDNA sequence BC003965	17
37301	ENSMUSG00000098098	239.721	0.400189	0.16004	2.50055	0.0123999	0.0980647	Gm20748	Gm20748	predicted gene, 20748	18
14286	ENSMUSG00000048351	799.508	0.295991	0.118447	2.49893	0.0124569	0.0983998	Coa7	Coa7	cytochrome c oxidase assembly factor 7	4
39607	ENSMUSG00000100455	151.287	0.458297	0.183401	2.49888	0.0124587	0.0983998	Gm29170	Gm29170	predicted gene 29170	1
15265	ENSMUSG00000052102	2125.67	-0.270345	0.108207	-2.4984	0.0124755	0.0984676	Gnpda1	Gnpda1	glucosamine-6-phosphate deaminase 1	18
8596	ENSMUSG00000031791	249.394	0.414434	0.165911	2.49793	0.012492	0.0985336	Tmem38a	Tmem38a	transmembrane protein 38A	8
4866	ENSMUSG00000025066	4444.4	0.225729	0.0903873	2.49735	0.0125125	0.0986307	Sfr1	Sfr1	SWI5 dependent recombination repair 1	19
8994	ENSMUSG00000032440	1960.63	-0.29662	0.118792	-2.49698	0.0125257	0.09867	Tgfbr2	Tgfbr2	transforming growth factor, beta receptor II	9
6556	ENSMUSG00000028175	750.227	-0.316119	0.126642	-2.49616	0.0125546	0.0988323	Depdc1a	Depdc1a	DEP domain containing 1a	3
588	ENSMUSG00000003437	1960.04	0.222844	0.0892875	2.4958	0.0125674	0.0988688	Paf1	Paf1	Paf1, RNA polymerase II associated factor, homolog (S. cerevisiae)	7
4560	ENSMUSG00000024527	5430.87	0.389642	0.156192	2.49463	0.0126088	0.099129	Afg3l2	Afg3l2	AFG3-like AAA ATPase 2	18
1697	ENSMUSG00000015981	377.933	0.395722	0.1587	2.49352	0.0126482	0.099374	Stk32c	Stk32c	serine/threonine kinase 32C	7
9491	ENSMUSG00000033845	6139.04	0.265226	0.10643	2.49203	0.0127016	0.0997281	Mrpl15	Mrpl15	mitochondrial ribosomal protein L15	1
2201	ENSMUSG00000019868	1991.73	-0.213782	0.0858379	-2.49053	0.0127553	0.100085	Vta1	Vta1	Vps20-associated 1 homolog (S. cerevisiae)	10
4748	ENSMUSG00000024869	710.442	0.320395	0.128702	2.48943	0.0127948	0.100329	Nudt8	Nudt8	nudix (nucleoside diphosphate linked moiety X)-type motif 8	19
15138	ENSMUSG00000051502	63.9546	0.52531	0.211091	2.48855	0.0128265	0.100512	Ufsp1	Ufsp1	UFM1-specific peptidase 1	5
4705	ENSMUSG00000024797	1640.75	0.240157	0.096531	2.48787	0.012851	0.100638	Vps51	Vps51	vacuolar protein sorting 51 homolog (S. cerevisiae)	19
15263	ENSMUSG00000052087	844.066	-0.276023	0.110976	-2.48723	0.0128744	0.100755	Rgs14	Rgs14	regulator of G-protein signaling 14	13
8064	ENSMUSG00000030805	1297.67	0.262213	0.105444	2.48674	0.0128921	0.100828	Stx4a	Stx4a	syntaxin 4A (placental)	7
1944	ENSMUSG00000018449	689.23	0.288725	0.116118	2.48648	0.0129015	0.100837	Rpain	Rpain	RPA interacting protein	11
19640	ENSMUSG00000069272	1138.34	0.334186	0.134501	2.48463	0.0129687	0.101261	Hist1h2ae	Hist1h2ae	histone cluster 1, H2ae	13
20586	ENSMUSG00000073468	1129.99	-0.255243	0.102734	-2.48452	0.0129727	0.101261	Sft2d1	Sft2d1	SFT2 domain containing 1	17
37873	ENSMUSG00000098679	138.367	0.429247	0.172821	2.48377	0.0130001	0.101409	Mir7688	Mir7688	microRNA 7688	10
11149	ENSMUSG00000038416	2821.86	0.229018	0.0922368	2.48293	0.0130305	0.10158	Cdc16	Cdc16	CDC16 cell division cycle 16	8
7725	ENSMUSG00000030201	2927.96	-0.2414	0.0973374	-2.48003	0.013137	0.102278	Lrp6	Lrp6	low density lipoprotein receptor-related protein 6	6
11288	ENSMUSG00000038732	1509.8	-0.280509	0.113098	-2.48023	0.0131297	0.102278	Mboat1	Mboat1	membrane bound O-acyltransferase domain containing 1	13
12442	ENSMUSG00000041935	796.938	-0.307058	0.123901	-2.47826	0.0132025	0.102721	AW549877	AW549877	expressed sequence AW549877	15
15123	ENSMUSG00000051451	2278.96	0.286356	0.115613	2.47685	0.0132547	0.103061	Crebzf	Crebzf	CREB/ATF bZIP transcription factor	7
7272	ENSMUSG00000029361	54.0388	-0.562734	0.227339	-2.47531	0.0133119	0.103439	Nos1	Nos1	nitric oxide synthase 1, neuronal	5
8449	ENSMUSG00000031546	2269.18	0.227367	0.0918809	2.47458	0.0133393	0.103584	Gins4	Gins4	GINS complex subunit 4 (Sld5 homolog)	8
6567	ENSMUSG00000028189	977.048	-0.261432	0.105675	-2.47393	0.0133638	0.103707	Ctbs	Ctbs	chitobiase, di-N-acetyl-	3
12747	ENSMUSG00000042810	144.587	-0.503601	0.203584	-2.47368	0.0133731	0.103712	Krba1	Krba1	KRAB-A domain containing 1	6
8540	ENSMUSG00000031701	8266.08	0.212207	0.0858016	2.47323	0.0133897	0.103774	Dnaja2	Dnaja2	DnaJ (Hsp40) homolog, subfamily A, member 2	8
10523	ENSMUSG00000036887	37.9095	-0.569369	0.230249	-2.47284	0.0134045	0.103822	C1qa	C1qa	complement component 1, q subcomponent, alpha polypeptide	4
18874	ENSMUSG00000065701	32576	-0.323344	0.130786	-2.47232	0.013424	0.103906	Rny1	Rny1	RNA, Y1 small cytoplasmic, Ro-associated	6
10419	ENSMUSG00000036572	1192.71	0.338646	0.137021	2.47149	0.0134552	0.104047	Upf3b	Upf3b	UPF3 regulator of nonsense transcripts homolog B (yeast)	X
16498	ENSMUSG00000057691	558.971	-0.286482	0.11592	-2.47137	0.0134595	0.104047	Zfp746	Zfp746	zinc finger protein 746	6
4106	ENSMUSG00000023175	8621.74	-0.176645	0.0714903	-2.4709	0.0134774	0.104118	Bsg	Bsg	basigin	10
2325	ENSMUSG00000020101	4208.22	-0.32151	0.130154	-2.47023	0.0135028	0.104144	4632428N05Rik	4632428N05Rik	RIKEN cDNA 4632428N05 gene	10
4535	ENSMUSG00000024486	254.876	0.532761	0.215643	2.47057	0.0134898	0.104144	Hbegf	Hbegf	heparin-binding EGF-like growth factor	18
13304	ENSMUSG00000044864	1958.7	-0.223752	0.0905832	-2.47012	0.0135067	0.104144	Ankrd50	Ankrd50	ankyrin repeat domain 50	3
885	ENSMUSG00000005682	287.802	-0.395055	0.159955	-2.46979	0.0135193	0.104174	Pan2	Pan2	PAN2 polyA specific ribonuclease subunit homolog (S. cerevisiae)	10
36	ENSMUSG00000000204	60.928	-0.562744	0.227902	-2.46924	0.0135401	0.104201	Slfn4	Slfn4	schlafen 4	11
6672	ENSMUSG00000028393	734.772	0.282703	0.114487	2.46931	0.0135374	0.104201	Alad	Alad	aminolevulinate, delta-, dehydratase	4
11396	ENSMUSG00000039016	2321.24	0.238621	0.0966838	2.46806	0.0135847	0.104474	Timm8b	Timm8b	translocase of inner mitochondrial membrane 8B	9
19736	ENSMUSG00000069830	546.715	-0.301501	0.122172	-2.46784	0.013593	0.104474	Nlrp1a	Nlrp1a	NLR family, pyrin domain containing 1A	11
2050	ENSMUSG00000018995	1154.91	0.230231	0.0933013	2.46761	0.0136018	0.104475	Nars2	Nars2	asparaginyl-tRNA synthetase 2 (mitochondrial)(putative)	7
2489	ENSMUSG00000020380	2809.51	0.253186	0.102638	2.46679	0.0136332	0.104649	Rad50	Rad50	RAD50 homolog (S. cerevisiae)	11
10692	ENSMUSG00000037315	639.755	0.318741	0.129267	2.46576	0.0136725	0.104883	Jade3	Jade3	jade family PHD finger 3	X
172	ENSMUSG00000001018	1560.07	-0.257999	0.104755	-2.46289	0.0137821	0.105448	Snapin	Snapin	SNAP-associated protein	3
2666	ENSMUSG00000020664	7888.68	0.353699	0.143623	2.46269	0.01379	0.105448	Dld	Dld	dihydrolipoamide dehydrogenase	12
6310	ENSMUSG00000027751	655.923	-0.268967	0.109212	-2.46279	0.0137861	0.105448	Supt20	Supt20	suppressor of Ty 20	3
16376	ENSMUSG00000057137	509.084	-0.377596	0.153292	-2.46325	0.0137683	0.105448	Tmem140	Tmem140	transmembrane protein 140	6
20077	ENSMUSG00000071054	1659.76	0.254134	0.103168	2.4633	0.0137665	0.105448	Safb	Safb	scaffold attachment factor B	17
9959	ENSMUSG00000035164	5638.43	0.433764	0.176263	2.46089	0.0138591	0.105909	Zc3h12c	Zc3h12c	zinc finger CCCH type containing 12C	9
10263	ENSMUSG00000036086	10767.9	0.264468	0.107479	2.46065	0.0138686	0.105914	Zranb3	Zranb3	zinc finger, RAN-binding domain containing 3	1
8618	ENSMUSG00000031827	11232.3	-0.216856	0.0881781	-2.45929	0.0139211	0.106216	Cotl1	Cotl1	coactosin-like 1 (Dictyostelium)	8
19016	ENSMUSG00000065990	3957.17	-0.221916	0.0902399	-2.45917	0.0139257	0.106216	Aurkaip1	Aurkaip1	aurora kinase A interacting protein 1	4
12045	ENSMUSG00000040699	3738.54	0.301859	0.12285	2.45713	0.0140052	0.106754	Limd2	Limd2	LIM domain containing 2	11
31024	ENSMUSG00000089715	1388.85	0.264819	0.107786	2.4569	0.0140143	0.106756	Cbx6	Cbx6	chromobox 6	15
3664	ENSMUSG00000022391	11816.1	0.270321	0.11007	2.4559	0.0140534	0.106918	Rangap1	Rangap1	RAN GTPase activating protein 1	15
11290	ENSMUSG00000038736	2293.48	0.216394	0.0881082	2.456	0.0140491	0.106918	Nudcd1	Nudcd1	NudC domain containing 1	15
20148	ENSMUSG00000071337	1112.47	-0.236588	0.0963587	-2.45529	0.0140772	0.107031	Tia1	Tia1	cytotoxic granule-associated RNA binding protein 1	6
6469	ENSMUSG00000028030	706.195	-0.285345	0.116249	-2.45461	0.0141038	0.107165	Tbck	Tbck	TBC1 domain containing kinase	3
7660	ENSMUSG00000030089	356.522	-0.376729	0.153496	-2.45433	0.0141148	0.107182	Slc41a3	Slc41a3	solute carrier family 41, member 3	6
48	ENSMUSG00000000276	982.704	0.237231	0.0967236	2.45267	0.01418	0.107521	Dgke	Dgke	diacylglycerol kinase, epsilon	11
9688	ENSMUSG00000034390	1121.16	-0.302048	0.123159	-2.45251	0.0141864	0.107521	Cmip	Cmip	c-Maf inducing protein	8
14531	ENSMUSG00000049288	911.358	-0.290449	0.118408	-2.45295	0.014169	0.107521	Lix1l	Lix1l	Lix1-like	3
11707	ENSMUSG00000039814	25.2511	-0.573123	0.23378	-2.45155	0.0142244	0.107742	Xkr5	Xkr5	X Kell blood group precursor-related family, member 5	8
13069	ENSMUSG00000044080	1200.75	-0.320609	0.130814	-2.45089	0.0142504	0.107871	S100a1	S100a1	S100 calcium binding protein A1	3
2330	ENSMUSG00000020109	1180.11	-0.265908	0.108621	-2.44804	0.0143636	0.108659	Dnajb12	Dnajb12	DnaJ (Hsp40) homolog, subfamily B, member 12	10
1056	ENSMUSG00000006731	2710.37	-0.306454	0.125218	-2.44738	0.01439	0.10879	B4galnt1	B4galnt1	beta-1,4-N-acetyl-galactosaminyl transferase 1	10
3038	ENSMUSG00000021287	219.639	0.375358	0.153437	2.44633	0.0144318	0.108906	Xrcc3	Xrcc3	X-ray repair complementing defective repair in Chinese hamster cells 3	12
15038	ENSMUSG00000051166	147.318	0.417318	0.170591	2.44631	0.0144326	0.108906	Eml5	Eml5	echinoderm microtubule associated protein like 5	12
23362	ENSMUSG00000080542	1329.77	-0.349209	0.142739	-2.44648	0.0144257	0.108906	Gm22710	Gm22710	predicted gene, 22710	1
5990	ENSMUSG00000027203	3974.67	0.19638	0.0802981	2.44564	0.0144594	0.108987	Dut	Dut	deoxyuridine triphosphatase	2
12367	ENSMUSG00000041712	2759.62	0.224526	0.0918083	2.44559	0.0144615	0.108987	Ubr7	Ubr7	ubiquitin protein ligase E3 component n-recognin 7 (putative)	12
10620	ENSMUSG00000037111	1798.69	-0.310924	0.127163	-2.44508	0.0144819	0.109073	Setd7	Setd7	SET domain containing (lysine methyltransferase) 7	3
19250	ENSMUSG00000067194	10011.2	0.200123	0.0818761	2.44421	0.0145169	0.109268	Eif1ax	Eif1ax	eukaryotic translation initiation factor 1A, X-linked	X
1485	ENSMUSG00000014226	15994.9	0.244585	0.100093	2.44359	0.0145421	0.109321	Cacybp	Cacybp	calcyclin binding protein	1
1904	ENSMUSG00000018199	2092	0.257525	0.105382	2.44373	0.0145361	0.109321	Trove2	Trove2	TROVE domain family, member 2	1
2344	ENSMUSG00000020132	3417.58	-0.231295	0.0946686	-2.44321	0.0145574	0.109367	Rab21	Rab21	RAB21, member RAS oncogene family	10
1341	ENSMUSG00000010609	4293.35	0.200514	0.0821635	2.44043	0.0146697	0.109955	Psen2	Psen2	presenilin 2	1
4374	ENSMUSG00000024190	2045.66	-0.555961	0.227769	-2.4409	0.0146507	0.109955	Dusp1	Dusp1	dual specificity phosphatase 1	17
6506	ENSMUSG00000028086	1562.18	-0.229543	0.0940473	-2.44072	0.0146581	0.109955	Fbxw7	Fbxw7	F-box and WD-40 domain protein 7	3
15178	ENSMUSG00000051675	960.637	0.24041	0.0985136	2.44037	0.0146723	0.109955	Trim32	Trim32	tripartite motif-containing 32	4
7168	ENSMUSG00000029178	88.558	-0.507547	0.208025	-2.43983	0.0146942	0.110051	Klf3	Klf3	Kruppel-like factor 3 (basic)	5
15980	ENSMUSG00000055322	75.6318	-0.528216	0.216565	-2.43907	0.014725	0.110144	Tns1	Tns1	tensin 1	1
28874	ENSMUSG00000086968	195.772	-0.408555	0.167498	-2.43917	0.0147211	0.110144	4933431E20Rik	4933431E20Rik	RIKEN cDNA 4933431E20 gene	3
490	ENSMUSG00000002835	3948.43	0.247358	0.101443	2.43838	0.0147531	0.110229	Chaf1a	Chaf1a	chromatin assembly factor 1, subunit A (p150)	17
3992	ENSMUSG00000022945	2377.55	0.237765	0.0975109	2.43834	0.0147547	0.110229	Chaf1b	Chaf1b	chromatin assembly factor 1, subunit B (p60)	16
2613	ENSMUSG00000020590	1776.8	-0.222063	0.0910897	-2.43785	0.0147751	0.110313	Snx13	Snx13	sorting nexin 13	12
537	ENSMUSG00000003154	318.483	-0.367483	0.150769	-2.4374	0.0147935	0.110361	Foxj2	Foxj2	forkhead box J2	6
8008	ENSMUSG00000030725	313.272	0.345235	0.14165	2.43724	0.0148	0.110361	Lipt2	Lipt2	lipoyl(octanoyl) transferase 2 (putative)	7
8326	ENSMUSG00000031353	13941	0.193468	0.0793912	2.43689	0.0148142	0.110399	Rbbp7	Rbbp7	retinoblastoma binding protein 7	X
7182	ENSMUSG00000029198	6423.33	0.228217	0.0936727	2.43632	0.0148376	0.110436	Grpel1	Grpel1	GrpE-like 1, mitochondrial	5
8569	ENSMUSG00000031754	1478.86	0.235851	0.0968032	2.43639	0.0148346	0.110436	Nudt21	Nudt21	nudix (nucleoside diphosphate linked moiety X)-type motif 21	8
36444	ENSMUSG00000097216	62.6851	0.536513	0.220243	2.43601	0.0148504	0.110463	4932441J04Rik	4932441J04Rik	RIKEN cDNA 4932441J04 gene	5
8468	ENSMUSG00000031575	3395.38	0.217528	0.0893179	2.43543	0.014874	0.110561	Ash2l	Ash2l	ash2 (absent, small, or homeotic)-like (Drosophila)	8
8610	ENSMUSG00000031819	2487.54	0.217032	0.0891213	2.43524	0.0148819	0.110561	Emc8	Emc8	ER membrane protein complex subunit 8	8
11945	ENSMUSG00000040463	9121.43	0.248235	0.101961	2.4346	0.0149081	0.110687	Mybbp1a	Mybbp1a	MYB binding protein (P160) 1a	11
7025	ENSMUSG00000028961	5279.1	0.239789	0.098546	2.43327	0.014963	0.11082	Pgd	Pgd	phosphogluconate dehydrogenase	4
14914	ENSMUSG00000050732	5823.45	-0.203162	0.0834898	-2.43338	0.0149585	0.11082	Vamp8	Vamp8	vesicle-associated membrane protein 8	6
15732	ENSMUSG00000054199	881.008	-0.261826	0.107594	-2.43347	0.0149548	0.11082	Gon4l	Gon4l	gon-4-like (C.elegans)	3
29108	ENSMUSG00000087249	157.107	0.406626	0.167074	2.43381	0.0149408	0.11082	Gm16062	Gm16062	predicted gene 16062	11
4856	ENSMUSG00000025044	4527.95	-0.350963	0.14429	-2.43234	0.0150017	0.111039	Msr1	Msr1	macrophage scavenger receptor 1	8
7240	ENSMUSG00000029298	24.2407	-0.567	0.233216	-2.43122	0.015048	0.111258	Gbp9	Gbp9	guanylate-binding protein 9	5
10975	ENSMUSG00000038042	233.785	-0.359698	0.147952	-2.43118	0.0150498	0.111258	Ptpdc1	Ptpdc1	protein tyrosine phosphatase domain containing 1	13
3983	ENSMUSG00000022913	1916.02	0.223372	0.0918954	2.43072	0.0150688	0.111296	Psmg1	Psmg1	proteasome (prosome, macropain) assembly chaperone 1	16
10687	ENSMUSG00000037296	1032.29	0.240196	0.0988304	2.43038	0.0150828	0.111296	Lsm1	Lsm1	LSM1 homolog, U6 small nuclear RNA associated (S. cerevisiae)	8
15521	ENSMUSG00000053219	311.034	-0.338791	0.139389	-2.43054	0.0150764	0.111296	Raet1e	Raet1c	retinoic acid early transcript gamma	10
15522	ENSMUSG00000053219	311.034	-0.338791	0.139389	-2.43054	0.0150764	0.111296	Raet1e	Raet1e	retinoic acid early transcript 1E	10
11466	ENSMUSG00000039176	2217.5	0.278373	0.114558	2.42998	0.0150998	0.111353	Polg	Polg	polymerase (DNA directed), gamma	7
5028	ENSMUSG00000025372	1948.29	0.269613	0.111	2.42895	0.0151427	0.111428	Baiap2	Baiap2	brain-specific angiogenesis inhibitor 1-associated protein 2	11
5211	ENSMUSG00000025785	2654.82	0.224882	0.0925809	2.42903	0.0151391	0.111428	Exosc7	Exosc7	exosome component 7	9
5599	ENSMUSG00000026492	588.628	0.275179	0.1133	2.42876	0.0151507	0.111428	Tfb2m	Tfb2m	transcription factor B2, mitochondrial	1
10550	ENSMUSG00000036940	2260.8	0.220741	0.0908826	2.42886	0.0151465	0.111428	Kdm1a	Kdm1a	lysine (K)-specific demethylase 1A	4
10634	ENSMUSG00000037149	9001.36	0.19602	0.0807127	2.42862	0.0151564	0.111428	Ddx1	Ddx1	DEAD (Asp-Glu-Ala-Asp) box polypeptide 1	12
8527	ENSMUSG00000031671	743.187	0.272477	0.112246	2.42749	0.0152038	0.111709	Setd6	Setd6	SET domain containing 6	8
16646	ENSMUSG00000058388	1403.17	-0.263344	0.10853	-2.42646	0.0152468	0.111956	Phtf1	Phtf1	putative homeodomain transcription factor 1	3
10724	ENSMUSG00000037376	4485.33	0.240885	0.0993151	2.42546	0.015289	0.112197	Trmt6	Trmt6	tRNA methyltransferase 6	2
6481	ENSMUSG00000028044	2741.43	-0.240762	0.0993242	-2.424	0.0153507	0.112581	Cks1b	Cks1b	CDC28 protein kinase 1b	3
11917	ENSMUSG00000040390	1067.06	0.25421	0.104923	2.42282	0.0154005	0.112877	Map3k10	Map3k10	mitogen-activated protein kinase kinase kinase 10	7
8263	ENSMUSG00000031229	5732.23	0.206393	0.0852149	2.42203	0.0154339	0.113054	Atrx	Atrx	alpha thalassemia/mental retardation syndrome X-linked homolog (human)	X
8284	ENSMUSG00000031273	105.313	0.483192	0.199563	2.42125	0.0154671	0.113227	Col4a6	Col4a6	collagen, type IV, alpha 6	X
481	ENSMUSG00000002803	248.956	0.390018	0.161105	2.42089	0.0154826	0.113272	Btbd6	Btbd6	BTB (POZ) domain containing 6	12
1885	ENSMUSG00000017999	6477.34	0.206182	0.0851848	2.42041	0.0155032	0.113354	Ddx27	Ddx27	DEAD (Asp-Glu-Ala-Asp) box polypeptide 27	2
31652	ENSMUSG00000090733	3331.59	-0.222632	0.0920523	-2.41854	0.0155829	0.113867	Rps27	Rps27	ribosomal protein S27	3
3182	ENSMUSG00000021575	84.91	-0.479655	0.198356	-2.41816	0.0155993	0.113917	Ahrr	Ahrr	aryl-hydrocarbon receptor repressor	13
8020	ENSMUSG00000030741	3310.51	0.201622	0.0833905	2.41781	0.0156142	0.113957	Spns1	Spns1	spinster homolog 1	7
32937	ENSMUSG00000093064	406.435	-0.383821	0.158873	-2.4159	0.0156963	0.114486	Gm23153	Gm23153	predicted gene, 23153	1
3582	ENSMUSG00000022247	4883.27	0.230221	0.0953051	2.41562	0.0157083	0.114504	Brix1	Brix1	BRX1, biogenesis of ribosomes, homolog (S. cerevisiae)	15
4912	ENSMUSG00000025159	1485.62	0.2127	0.0881415	2.41316	0.0158148	0.115207	Mms19	Mms19	MMS19 (MET18 S. cerevisiae)	19
10718	ENSMUSG00000037364	7440.15	0.221896	0.0919603	2.41295	0.0158238	0.115207	Srrt	Srrt	serrate RNA effector molecule homolog (Arabidopsis)	5
6105	ENSMUSG00000027384	1140.46	0.287057	0.118983	2.41258	0.01584	0.115255	Ndufaf5	Ndufaf5	NADH dehydrogenase (ubiquinone) complex I, assembly factor 5	2
3716	ENSMUSG00000022475	44.7878	-0.55306	0.229284	-2.41212	0.0158602	0.115332	Hdac7	Hdac7	histone deacetylase 7	15
6663	ENSMUSG00000028378	2316.45	-0.340132	0.141035	-2.41168	0.0158792	0.1154	Ptgr1	Ptgr1	prostaglandin reductase 1	4
7454	ENSMUSG00000029642	7263.57	0.180543	0.0748817	2.41104	0.0159071	0.115534	Polr1d	Polr1d	polymerase (RNA) I polypeptide D	5
5333	ENSMUSG00000026023	75.8752	-0.544406	0.225893	-2.41002	0.0159518	0.115788	Cdk15	Cdk15	cyclin-dependent kinase 15	1
7539	ENSMUSG00000029787	1857.79	-0.207245	0.086045	-2.40856	0.0160154	0.116105	Avl9	Avl9	AVL9 homolog (S. cerevisiase)	6
21141	ENSMUSG00000074909	657.708	0.319509	0.132652	2.40863	0.0160126	0.116105	Ranbp6	Ranbp6	RAN binding protein 6	19
36285	ENSMUSG00000097052	1050.18	0.395953	0.164408	2.40836	0.0160245	0.116105	Snhg7	Snhg7	small nucleolar RNA host gene 7	2
9859	ENSMUSG00000034853	280.071	-0.358932	0.14916	-2.40635	0.0161127	0.116674	Acot11	Acot11	acyl-CoA thioesterase 11	4
32	ENSMUSG00000000184	4577.29	0.417216	0.173398	2.40611	0.0161234	0.116681	Ccnd2	Ccnd2	cyclin D2	6
2065	ENSMUSG00000019139	4408.42	0.297656	0.123857	2.40322	0.0162513	0.117536	Isyna1	Isyna1	myo-inositol 1-phosphate synthase A1	8
9931	ENSMUSG00000035062	169.452	-0.403407	0.168092	-2.39991	0.016399	0.11839	Zc4h2	Zc4h2	zinc finger, C4H2 domain containing	X
12837	ENSMUSG00000043190	346.61	-0.304414	0.126822	-2.40033	0.0163801	0.11839	Rfesd	Rfesd	Rieske (Fe-S) domain containing	13
17002	ENSMUSG00000059878	397.922	-0.376939	0.157056	-2.40004	0.0163935	0.11839	Zfp422	Zfp422	zinc finger protein 422	6
1664	ENSMUSG00000015790	1392.76	0.239905	0.0999781	2.39957	0.0164143	0.11843	Surf1	Surf1	surfeit gene 1	2
6029	ENSMUSG00000027272	1644.76	0.24994	0.104211	2.3984	0.0164667	0.118736	Ubr1	Ubr1	ubiquitin protein ligase E3 component n-recognin 1	2
769	ENSMUSG00000004880	5182.1	0.27844	0.116144	2.39737	0.016513	0.118928	Lbr	Lbr	lamin B receptor	1
3918	ENSMUSG00000022812	2144.88	-0.259834	0.108376	-2.39752	0.0165064	0.118928	Gsk3b	Gsk3b	glycogen synthase kinase 3 beta	16
1693	ENSMUSG00000015968	51.6005	-0.547745	0.228604	-2.39604	0.0165731	0.119289	Cacna1d	Cacna1d	calcium channel, voltage-dependent, L type, alpha 1D subunit	14
12417	ENSMUSG00000041846	4849.29	0.206687	0.0862714	2.39577	0.0165853	0.119305	Smek1	Smek1	SMEK homolog 1, suppressor of mek1 (Dictyostelium)	12
3053	ENSMUSG00000021326	4411.67	0.211637	0.0883833	2.39454	0.0166412	0.119635	Trim27	Trim27	tripartite motif-containing 27	13
886	ENSMUSG00000005683	10545.4	-0.218147	0.0911403	-2.39353	0.016687	0.119773	Cs	Cs	citrate synthase	10
7951	ENSMUSG00000030619	2805.96	0.21872	0.0913824	2.39346	0.0166903	0.119773	Eed	Eed	embryonic ectoderm development	7
12554	ENSMUSG00000042286	15090.4	0.245708	0.102656	2.39351	0.0166879	0.119773	Stab1	Stab1	stabilin 1	14
10209	ENSMUSG00000035900	2023.81	0.237277	0.0991478	2.39316	0.016704	0.1198	Gramd4	Gramd4	GRAM domain containing 4	15
2107	ENSMUSG00000019471	11391.1	0.221134	0.0924295	2.39246	0.0167358	0.119885	Cdc37	Cdc37	cell division cycle 37	9
8382	ENSMUSG00000031442	777.025	0.316577	0.132335	2.39224	0.0167457	0.119885	Mcf2l	Mcf2l	mcf.2 transforming sequence-like	8
17456	ENSMUSG00000061983	32791.7	-0.198579	0.082995	-2.39267	0.0167264	0.119885	Rps12	Rps12	ribosomal protein S12	10
1457	ENSMUSG00000013698	2939.62	-0.220479	0.0922188	-2.39083	0.0168105	0.120005	Pea15a	Pea15a	phosphoprotein enriched in astrocytes 15A	1
1844	ENSMUSG00000017713	129.936	0.424549	0.177578	2.39078	0.0168125	0.120005	Tha1	Tha1	threonine aldolase 1	11
4718	ENSMUSG00000024817	3684.73	0.191082	0.0799215	2.39087	0.0168086	0.120005	Uhrf2	Uhrf2	ubiquitin-like, containing PHD and RING finger domains 2	19
6682	ENSMUSG00000028409	6110.86	0.19603	0.0819677	2.39155	0.0167772	0.120005	Smu1	Smu1	smu-1 suppressor of mec-8 and unc-52 homolog (C. elegans)	4
9843	ENSMUSG00000034807	6794.07	0.198331	0.0829487	2.391	0.0168023	0.120005	Colgalt1	Colgalt1	collagen beta(1-O)galactosyltransferase 1	8
8420	ENSMUSG00000031505	1367.87	0.246825	0.103281	2.38983	0.0168559	0.120239	Carkd	Carkd	carbohydrate kinase domain containing	8
13824	ENSMUSG00000046722	4509.19	-0.21901	0.0916501	-2.38963	0.0168654	0.120239	Cdc42se1	Cdc42se1	CDC42 small effector 1	3
5937	ENSMUSG00000027079	1013.89	0.248487	0.104023	2.38877	0.0169048	0.120449	Clp1	Clp1	CLP1, cleavage and polyadenylation factor I subunit	2
10773	ENSMUSG00000037519	2856.26	0.199066	0.083376	2.38757	0.0169602	0.120772	Ppfia1	Ppfia1	protein tyrosine phosphatase, receptor type, f polypeptide (PTPRF), interacting protein (liprin), alpha 1	7
6685	ENSMUSG00000028412	2051.41	-0.251404	0.105372	-2.38587	0.0170388	0.12126	Slc44a1	Slc44a1	solute carrier family 44, member 1	4
8487	ENSMUSG00000031608	5288.21	0.211131	0.0885715	2.38373	0.0171381	0.121893	Galnt7	Galnt7	UDP-N-acetyl-alpha-D-galactosamine: polypeptide N-acetylgalactosaminyltransferase 7	8
19089	ENSMUSG00000066357	2646.34	0.242682	0.101817	2.38352	0.0171481	0.121893	Wdr6	Wdr6	WD repeat domain 6	9
2164	ENSMUSG00000019810	5067.87	-0.211199	0.0886214	-2.38317	0.0171645	0.121905	Fuca2	Fuca2	fucosidase, alpha-L- 2, plasma	10
14577	ENSMUSG00000049489	1175.72	0.251083	0.105362	2.38305	0.01717	0.121905	Fam58b	Fam58b	family with sequence similarity 58, member B	11
6342	ENSMUSG00000027811	769.072	-0.247524	0.103888	-2.3826	0.0171907	0.12198	4930579G24Rik	4930579G24Rik	RIKEN cDNA 4930579G24 gene	3
13851	ENSMUSG00000046806	857.522	0.244853	0.102794	2.38198	0.0172198	0.122114	3110062M04Rik	3110062M04Rik	RIKEN cDNA 3110062M04 gene	6
6383	ENSMUSG00000027883	1460.02	-0.2732	0.114705	-2.38176	0.0172303	0.122117	Gpsm2	Gpsm2	G-protein signalling modulator 2 (AGS3-like, C. elegans)	3
11860	ENSMUSG00000040249	35536.2	-0.310958	0.130584	-2.3813	0.0172518	0.122197	Lrp1	Lrp1	low density lipoprotein receptor-related protein 1	10
5025	ENSMUSG00000025369	1134.73	-0.344929	0.144869	-2.38097	0.017267	0.122233	Smarcc2	Smarcc2	SWI/SNF related, matrix associated, actin dependent regulator of chromatin, subfamily c, member 2	10
16011	ENSMUSG00000055485	2267.41	0.236494	0.0993639	2.38008	0.017309	0.122458	Soga1	Soga1	suppressor of glucose, autophagy associated 1	2
9152	ENSMUSG00000032757	1439.14	-0.256393	0.10776	-2.3793	0.0173454	0.122643	Bet1	Bet1	blocked early in transport 1 homolog (S. cerevisiae)	6
9194	ENSMUSG00000032875	33.4683	0.547009	0.229962	2.3787	0.017374	0.122773	Arhgef17	Arhgef17	Rho guanine nucleotide exchange factor (GEF) 17	7
21024	ENSMUSG00000074604	409.33	0.399526	0.167985	2.37834	0.0173909	0.12282	Mgst2	Mgst2	microsomal glutathione S-transferase 2	3
12621	ENSMUSG00000042462	2431.85	0.231863	0.0975446	2.37699	0.0174544	0.123196	Dctpp1	Dctpp1	dCTP pyrophosphatase 1	7
10456	ENSMUSG00000036693	3692.96	0.282395	0.118841	2.37623	0.0174903	0.123305	Nop14	Nop14	NOP14 nucleolar protein	5
12389	ENSMUSG00000041769	1992.3	0.207157	0.0871761	2.37631	0.017487	0.123305	Ppp2r2d	Ppp2r2d	protein phosphatase 2, regulatory subunit B, delta	7
4960	ENSMUSG00000025228	7308.54	0.223143	0.0939227	2.37582	0.0175102	0.123327	Actr1a	Actr1a	ARP1 actin-related protein 1A, centractin alpha	19
22818	ENSMUSG00000078942	225.85	-0.369686	0.155609	-2.37574	0.017514	0.123327	Naip6	Naip6	NLR family, apoptosis inhibitory protein 6	13
15745	ENSMUSG00000054263	29.0937	-0.556683	0.234378	-2.37515	0.0175418	0.123378	Lifr	Lifr	leukemia inhibitory factor receptor	15
32437	ENSMUSG00000092341	48077.5	0.336082	0.14149	2.37531	0.0175342	0.123378	Malat1	Malat1	metastasis associated lung adenocarcinoma transcript 1 (non-coding RNA)	19
12184	ENSMUSG00000041132	341.405	-0.459532	0.193659	-2.37289	0.0176493	0.124062	N4bp2l1	N4bp2l1	NEDD4 binding protein 2-like 1	5
11637	ENSMUSG00000039640	7771.07	0.289524	0.122054	2.3721	0.0176872	0.124255	Mrpl12	Mrpl12	mitochondrial ribosomal protein L12	11
513	ENSMUSG00000002984	4682.28	0.20923	0.0882218	2.37163	0.0177096	0.12434	Tomm40	Tomm40	translocase of outer mitochondrial membrane 40 homolog (yeast)	7
6413	ENSMUSG00000027940	10025.8	-0.206814	0.0872403	-2.37062	0.0177581	0.124535	Tpm3	Tpm3	tropomyosin 3, gamma	3
17253	ENSMUSG00000061013	109.863	-0.476496	0.200992	-2.37072	0.0177534	0.124535	Mkx	Mkx	mohawk homeobox	18
15313	ENSMUSG00000052310	4358.6	-0.219418	0.0925735	-2.37021	0.0177781	0.124602	Slc39a1	Slc39a1	solute carrier family 39 (zinc transporter), member 1	3
6616	ENSMUSG00000028282	2035.09	0.283524	0.119638	2.36984	0.0177957	0.124653	Casp8ap2	Casp8ap2	caspase 8 associated protein 2	4
13617	ENSMUSG00000045980	517.681	-0.293703	0.123958	-2.36938	0.0178181	0.124737	Tmem104	Tmem104	transmembrane protein 104	11
10667	ENSMUSG00000037243	341.85	0.313804	0.132583	2.36686	0.0179398	0.125516	Zfp692	Zfp692	zinc finger protein 692	11
5177	ENSMUSG00000025724	2635.28	0.192573	0.0813808	2.36632	0.0179661	0.125554	Sec11a	Sec11a	SEC11 homolog A (S. cerevisiae)	7
5540	ENSMUSG00000026393	5839.92	-0.239973	0.101409	-2.36639	0.0179623	0.125554	Nek7	Nek7	NIMA (never in mitosis gene a)-related expressed kinase 7	1
3998	ENSMUSG00000022952	868.877	-0.380413	0.160871	-2.36472	0.0180439	0.126024	Runx1	Runx1	runt related transcription factor 1	16
11134	ENSMUSG00000038379	1664.33	0.249732	0.105649	2.36379	0.018089	0.126192	Ttk	Ttk	Ttk protein kinase	9
12722	ENSMUSG00000042744	1224.02	-0.325213	0.137569	-2.36399	0.0180791	0.126192	Gm15800	Gm15800	predicted gene 15800	5
15753	ENSMUSG00000054309	3845.34	0.187604	0.0793894	2.36308	0.0181235	0.12636	Cpsf3	Cpsf3	cleavage and polyadenylation specificity factor 3	12
6970	ENSMUSG00000028869	2911.53	0.196392	0.0831246	2.36262	0.0181462	0.126444	Gnl2	Gnl2	guanine nucleotide binding protein-like 2 (nucleolar)	4
16591	ENSMUSG00000058135	793.362	-0.398833	0.168839	-2.36222	0.018166	0.126509	Gstm1	Gstm1	glutathione S-transferase, mu 1	3
6992	ENSMUSG00000028907	2025.39	0.222676	0.0942899	2.36161	0.0181956	0.126641	Utp11l	Utp11l	UTP11-like, U3 small nucleolar ribonucleoprotein, (yeast)	4
6407	ENSMUSG00000027933	1643.48	-0.237006	0.100367	-2.36139	0.0182065	0.126644	Ints3	Ints3	integrator complex subunit 3	3
17819	ENSMUSG00000063531	48.2264	-0.552726	0.234095	-2.36112	0.01822	0.126665	Sema3e	Sema3e	sema domain, immunoglobulin domain (Ig), short basic domain, secreted, (semaphorin) 3E	5
4858	ENSMUSG00000025049	811.276	0.257805	0.109211	2.36062	0.0182445	0.126762	Taf5	Taf5	TAF5 RNA polymerase II, TATA box binding protein (TBP)-associated factor	19
8378	ENSMUSG00000031433	531.651	-0.308057	0.130514	-2.36033	0.0182588	0.126788	Rbm41	Rbm41	RNA binding motif protein 41	X
9535	ENSMUSG00000033970	2069.72	0.202753	0.0859711	2.35839	0.0183544	0.127378	Rfc3	Rfc3	replication factor C (activator 1) 3	5
429	ENSMUSG00000002413	1557.64	-0.291672	0.123789	-2.35621	0.0184626	0.128055	Braf	Braf	Braf transforming gene	6
962	ENSMUSG00000006219	329.608	-0.472368	0.20054	-2.35548	0.0184988	0.128232	Fblim1	Fblim1	filamin binding LIM protein 1	4
10409	ENSMUSG00000036552	1845.82	0.196226	0.0833432	2.35443	0.0185511	0.12852	Ermard	Ermard	ER membrane associated RNA degradation	17
11631	ENSMUSG00000039630	3514.11	0.213688	0.0907931	2.35357	0.0185942	0.128745	Hnrnpu	Hnrnpu	heterogeneous nuclear ribonucleoprotein U	1
24810	ENSMUSG00000082229	26.34	-0.5514	0.234369	-2.3527	0.0186375	0.12897	Nap1l2	Nap1l2	nucleosome assembly protein 1-like 2	X
7859	ENSMUSG00000030435	11879.2	0.187088	0.0795314	2.35238	0.0186537	0.129008	U2af2	U2af2	U2 small nuclear ribonucleoprotein auxiliary factor (U2AF) 2	7
1676	ENSMUSG00000015869	2026.74	0.211316	0.0898911	2.3508	0.0187329	0.129258	Prpsap1	Prpsap1	phosphoribosyl pyrophosphate synthetase-associated protein 1	11
2319	ENSMUSG00000020092	1549.32	0.318787	0.135604	2.35087	0.0187297	0.129258	Pald1	Pald1	phosphatase domain containing, paladin 1	10
5342	ENSMUSG00000026036	2065.25	0.207317	0.0881755	2.35118	0.0187139	0.129258	Nif3l1	Nif3l1	Ngg1 interacting factor 3-like 1 (S. pombe)	1
35575	ENSMUSG00000096255	818.165	-0.273894	0.116493	-2.35117	0.0187145	0.129258	Dynlt1b	Dynlt1b	dynein light chain Tctex-type 1B	17
5237	ENSMUSG00000025856	473.881	0.322288	0.137253	2.34813	0.0188679	0.129817	Pdgfa	Pdgfa	platelet derived growth factor, alpha	5
5817	ENSMUSG00000026848	4144.18	0.217116	0.0924461	2.34857	0.0188456	0.129817	Tor1b	Tor1b	torsin family 1, member B	2
22524	ENSMUSG00000078185	922.954	0.249062	0.106053	2.34847	0.0188507	0.129817	Chml	Chml	choroideremia-like	1
22572	ENSMUSG00000078317	300.297	0.346431	0.147534	2.34814	0.0188676	0.129817	F8a	F8a	factor 8-associated gene A	X
22839	ENSMUSG00000078995	126.312	-0.432635	0.18424	-2.34822	0.0188635	0.129817	Zfp456	Zfp456	zinc finger protein 456	13
9240	ENSMUSG00000033016	560.098	-0.349596	0.149006	-2.34619	0.0189665	0.130421	Nfatc1	Nfatc1	nuclear factor of activated T cells, cytoplasmic, calcineurin dependent 1	18
7039	ENSMUSG00000028977	73.138	-0.487324	0.207754	-2.34567	0.0189927	0.130526	Casz1	Casz1	castor zinc finger 1	4
17828	ENSMUSG00000063568	226.615	-0.363355	0.154964	-2.34477	0.0190387	0.130768	Jazf1	Jazf1	JAZF zinc finger 1	6
8170	ENSMUSG00000031060	1526.66	0.201584	0.0859925	2.3442	0.0190678	0.130892	Rbm10	Rbm10	RNA binding motif protein 10	X
6060	ENSMUSG00000027323	2272.87	0.302447	0.12911	2.34255	0.0191525	0.131324	Rad51	Rad51	RAD51 homolog	2
15657	ENSMUSG00000053870	858.44	-0.249713	0.106595	-2.34264	0.019148	0.131324	Fpgt	Fpgt	fucose-1-phosphate guanylyltransferase	3
7247	ENSMUSG00000029311	1788.58	-0.233218	0.0995809	-2.34199	0.0191811	0.131445	Hsd17b11	Hsd17b11	hydroxysteroid (17-beta) dehydrogenase 11	5
10154	ENSMUSG00000035726	7659.38	0.200462	0.0856347	2.3409	0.0192373	0.131755	Supt16	Supt16	suppressor of Ty 16	14
3572	ENSMUSG00000022234	37452.6	0.180354	0.0770545	2.34061	0.0192523	0.131782	Cct5	Cct5	chaperonin containing Tcp1, subunit 5 (epsilon)	15
4985	ENSMUSG00000025271	174.995	0.393547	0.168162	2.34028	0.0192692	0.131823	Pfkfb1	Pfkfb1	6-phosphofructo-2-kinase/fructose-2,6-biphosphatase 1	X
6640	ENSMUSG00000028333	1664.56	0.385442	0.164744	2.33963	0.0193027	0.131977	Anp32b	Anp32b	acidic (leucine-rich) nuclear phosphoprotein 32 family, member B	4
1118	ENSMUSG00000007603	1320.52	0.277627	0.118747	2.33798	0.0193884	0.132316	Dus3l	Dus3l	dihydrouridine synthase 3-like (S. cerevisiae)	17
4929	ENSMUSG00000025190	4594.73	0.220177	0.0941801	2.33783	0.0193963	0.132316	Got1	Got1	glutamic-oxaloacetic transaminase 1, soluble	19
13618	ENSMUSG00000045983	17435.8	0.18444	0.0788892	2.33796	0.0193894	0.132316	Eif4g1	Eif4g1	eukaryotic translation initiation factor 4, gamma 1	16
14118	ENSMUSG00000047735	1119.71	-0.453897	0.194147	-2.3379	0.0193922	0.132316	Samd9l	Samd9l	sterile alpha motif domain containing 9-like	6
6871	ENSMUSG00000028702	1632.25	0.229502	0.0981846	2.33745	0.0194156	0.132372	Rad54l	Rad54l	RAD54 like (S. cerevisiae)	4
2890	ENSMUSG00000021036	6591.84	0.182121	0.0779236	2.33718	0.0194299	0.132394	Sptlc2	Sptlc2	serine palmitoyltransferase, long chain base subunit 2	12
4000	ENSMUSG00000022957	2103.7	0.263227	0.112661	2.33646	0.0194673	0.132507	Itsn1	Itsn1	intersectin 1 (SH3 domain protein 1A)	16
16471	ENSMUSG00000057561	12464.2	0.18075	0.0773613	2.33644	0.0194684	0.132507	Eif1a	Eif1a	eukaryotic translation initiation factor 1A	18
4913	ENSMUSG00000025161	7274.4	0.385286	0.164967	2.33554	0.0195153	0.132751	Slc16a3	Slc16a3	solute carrier family 16 (monocarboxylic acid transporters), member 3	11
1686	ENSMUSG00000015944	857.772	-0.402946	0.172589	-2.33472	0.0195583	0.132899	Gatsl2	Gatsl2	GATS protein-like 2	5
2971	ENSMUSG00000021190	11748.9	0.285215	0.122164	2.3347	0.0195593	0.132899	Lgmn	Lgmn	legumain	12
10892	ENSMUSG00000037846	40.6473	0.547502	0.234541	2.33436	0.0195769	0.132943	Rtkn2	Rtkn2	rhotekin 2	10
7397	ENSMUSG00000029554	1825.65	0.237658	0.101831	2.33385	0.0196033	0.133048	Mad1l1	Mad1l1	MAD1 mitotic arrest deficient 1-like 1	5
10439	ENSMUSG00000036632	2097.93	-0.206707	0.0885838	-2.33346	0.0196238	0.133112	Alg5	Alg5	asparagine-linked glycosylation 5 (dolichyl-phosphate beta-glucosyltransferase)	3
4141	ENSMUSG00000023345	1080.5	0.273219	0.117143	2.33236	0.0196818	0.133316	Poc1a	Poc1a	POC1 centriolar protein homolog A (Chlamydomonas)	9
16393	ENSMUSG00000057191	3556.93	-0.28508	0.122226	-2.33241	0.0196794	0.133316	AB124611	AB124611	cDNA sequence AB124611	9
17984	ENSMUSG00000064210	2751.79	-0.195969	0.0840256	-2.33226	0.0196872	0.133316	Ano6	Ano6	anoctamin 6	15
1748	ENSMUSG00000016554	11705.2	0.203544	0.0873858	2.32926	0.0198456	0.134312	Eif3d	Eif3d	eukaryotic translation initiation factor 3, subunit D	15
21087	ENSMUSG00000074781	2617.72	-0.212552	0.0912705	-2.32881	0.0198692	0.134397	Ube2n	Ube2n	ubiquitin-conjugating enzyme E2N	10
4897	ENSMUSG00000025139	2020.03	-0.259393	0.111401	-2.32846	0.0198875	0.134445	Tollip	Tollip	toll interacting protein	7
3769	ENSMUSG00000022555	1177.13	0.22724	0.0976404	2.32731	0.0199486	0.134706	Dgat1	Dgat1	diacylglycerol O-acyltransferase 1	15
17182	ENSMUSG00000060679	2052.13	0.223008	0.095818	2.32741	0.0199436	0.134706	Mrps9	Mrps9	mitochondrial ribosomal protein S9	1
5926	ENSMUSG00000027067	8596.09	0.189705	0.0815401	2.32653	0.0199903	0.134912	Ssrp1	Ssrp1	structure specific recognition protein 1	2
15852	ENSMUSG00000054733	471.404	-0.309584	0.133092	-2.32609	0.0200138	0.134994	Msra	Msra	methionine sulfoxide reductase A	14
9085	ENSMUSG00000032586	1106.44	0.297303	0.127834	2.3257	0.0200347	0.13506	Traip	Traip	TRAF-interacting protein	9
1289	ENSMUSG00000009905	1705	0.234674	0.100995	2.32363	0.0201454	0.135666	Kdsr	Kdsr	3-ketodihydrosphingosine reductase	1
6414	ENSMUSG00000027942	2487.7	-0.235832	0.101494	-2.32359	0.0201472	0.135666	4933434E20Rik	4933434E20Rik	RIKEN cDNA 4933434E20 gene	3
6049	ENSMUSG00000027305	1326.62	0.216128	0.0930538	2.32261	0.0201999	0.135869	Ndufaf1	Ndufaf1	NADH dehydrogenase (ubiquinone) 1 alpha subcomplex, assembly factor 1	2
16327	ENSMUSG00000056917	3068.78	0.211026	0.0908557	2.32265	0.0201982	0.135869	Sipa1	Sipa1	signal-induced proliferation associated gene 1	19
5115	ENSMUSG00000025521	800.331	-0.265787	0.114453	-2.32223	0.0202207	0.135932	Tmem192	Tmem192	transmembrane protein 192	8
3404	ENSMUSG00000021959	811.595	-0.262526	0.113101	-2.32117	0.0202779	0.136035	Lats2	Lats2	large tumor suppressor 2	14
4189	ENSMUSG00000023873	161.379	-0.377154	0.16246	-2.32152	0.0202589	0.136035	1700010I14Rik	1700010I14Rik	RIKEN cDNA 1700010I14 gene	17
7939	ENSMUSG00000030605	2678.09	0.250805	0.108045	2.3213	0.0202705	0.136035	Mfge8	Mfge8	milk fat globule-EGF factor 8 protein	7
11328	ENSMUSG00000038816	311.147	0.3658	0.157598	2.3211	0.0202813	0.136035	Ctnnal1	Ctnnal1	catenin (cadherin associated protein), alpha-like 1	4
8365	ENSMUSG00000031402	4059.8	-0.224795	0.096866	-2.32068	0.0203041	0.136037	Mpp1	Mpp1	membrane protein, palmitoylated	X
11399	ENSMUSG00000039031	1673.43	-0.347062	0.149543	-2.32082	0.0202964	0.136037	Arhgap18	Arhgap18	Rho GTPase activating protein 18	10
4112	ENSMUSG00000023206	153.521	-0.434804	0.187665	-2.31692	0.020508	0.137138	Il15ra	Il15ra	interleukin 15 receptor, alpha chain	2
4372	ENSMUSG00000024187	1219	-0.322761	0.139296	-2.31709	0.0204986	0.137138	Itfg3	Itfg3	integrin alpha FG-GAP repeat containing 3	17
6885	ENSMUSG00000028729	5014.39	0.206667	0.0892193	2.31639	0.020537	0.137138	Ebna1bp2	Ebna1bp2	EBNA1 binding protein 2	4
7352	ENSMUSG00000029471	3356.43	0.218483	0.094294	2.31704	0.0205015	0.137138	Camkk2	Camkk2	calcium/calmodulin-dependent protein kinase kinase 2, beta	5
10650	ENSMUSG00000037197	5983.52	0.212205	0.0916063	2.31649	0.0205317	0.137138	Rbm17	Rbm17	RNA binding motif protein 17	2
12265	ENSMUSG00000041406	1132.86	0.265399	0.114554	2.3168	0.0205146	0.137138	BC055324	BC055324	cDNA sequence BC055324	1
2842	ENSMUSG00000020929	6944.21	0.238215	0.102861	2.3159	0.0205638	0.137164	Eftud2	Eftud2	elongation factor Tu GTP binding domain containing 2	11
12274	ENSMUSG00000041438	3205.28	0.233474	0.100812	2.31594	0.0205616	0.137164	Cirh1a	Cirh1a	cirrhosis, autosomal recessive 1A (human)	8
9002	ENSMUSG00000032458	8656.28	0.19068	0.0823514	2.31544	0.0205887	0.137254	Copb2	Copb2	coatomer protein complex, subunit beta 2 (beta prime)	9
8416	ENSMUSG00000031497	357.089	0.457919	0.197806	2.31499	0.0206132	0.137265	Tnfsf13b	Tnfsf13b	tumor necrosis factor (ligand) superfamily, member 13b	8
10449	ENSMUSG00000036661	213.001	0.396153	0.171118	2.31508	0.0206083	0.137265	Dennd3	Dennd3	DENN/MADD domain containing 3	15
16359	ENSMUSG00000057069	1443.76	-0.226559	0.097888	-2.31447	0.020642	0.137381	Ero1lb	Ero1lb	ERO1-like beta (S. cerevisiae)	13
7304	ENSMUSG00000029406	364.483	-0.362946	0.156834	-2.3142	0.0206565	0.137401	Pitpnm2	Pitpnm2	phosphatidylinositol transfer protein, membrane-associated 2	5
12082	ENSMUSG00000040774	1409.08	-0.240221	0.103838	-2.31341	0.0206999	0.137614	Cept1	Cept1	choline/ethanolaminephosphotransferase 1	3
11114	ENSMUSG00000038335	5449.23	0.26647	0.11522	2.3127	0.0207394	0.1378	Tsr1	Tsr1	TSR1 20S rRNA accumulation	11
9517	ENSMUSG00000033918	3541.53	0.198729	0.0859421	2.31236	0.020758	0.137848	Parl	Parl	presenilin associated, rhomboid-like	16
15541	ENSMUSG00000053332	7674.4	0.23466	0.101495	2.31203	0.0207762	0.137892	Gas5	Gas5	growth arrest specific 5	1
7440	ENSMUSG00000029623	7531.57	0.234752	0.101557	2.31153	0.0208036	0.137998	Pdap1	Pdap1	PDGFA associated protein 1	5
10040	ENSMUSG00000035372	236.621	0.334625	0.14478	2.31126	0.0208184	0.13802	1810055G02Rik	1810055G02Rik	RIKEN cDNA 1810055G02 gene	19
11469	ENSMUSG00000039182	703.56	0.238507	0.103231	2.31042	0.020865	0.138024	AW209491	AW209491	expressed sequence AW209491	13
14999	ENSMUSG00000051029	77.4075	-0.505194	0.218627	-2.31076	0.0208462	0.138024	Serpinb1b	Serpinb1b	serine (or cysteine) peptidase inhibitor, clade B, member 1b	13
15453	ENSMUSG00000052926	2163.29	0.191025	0.0826761	2.31052	0.0208594	0.138024	Rnaseh2a	Rnaseh2a	ribonuclease H2, large subunit	8
19920	ENSMUSG00000070520	1176.88	0.211941	0.091709	2.31101	0.0208322	0.138024	Ndnl2	Ndnl2	necdin-like 2	7
10326	ENSMUSG00000036273	3002.4	-0.227374	0.0984679	-2.30912	0.0209369	0.138391	Lrrk2	Lrrk2	leucine-rich repeat kinase 2	15
20613	ENSMUSG00000073563	1678.07	-0.213656	0.0925317	-2.309	0.0209436	0.138391	Csnk1g3	Csnk1g3	casein kinase 1, gamma 3	18
280	ENSMUSG00000001569	3297.55	0.187397	0.0811734	2.3086	0.0209656	0.13846	Nom1	Nom1	nucleolar protein with MIF4G domain 1	5
12222	ENSMUSG00000041258	1346.04	-0.22725	0.098471	-2.30779	0.0210111	0.138685	Zfp236	Zfp236	zinc finger protein 236	18
22870	ENSMUSG00000079038	31.3167	-0.540819	0.234378	-2.30747	0.0210287	0.138725	D130040H23Rik	D130040H23Rik	RIKEN cDNA D130040H23 gene	8
8110	ENSMUSG00000030884	6467.87	0.234032	0.101442	2.30705	0.0210521	0.138803	Uqcrc2	Uqcrc2	ubiquinol cytochrome c reductase core protein 2	7
10152	ENSMUSG00000035722	1366.08	-0.230515	0.0999287	-2.30679	0.0210664	0.138821	Abca7	Abca7	ATP-binding cassette, sub-family A (ABC1), member 7	10
6341	ENSMUSG00000027810	3639.49	-0.227496	0.0986447	-2.30622	0.0210985	0.138946	Eif2a	Eif2a	eukaryotic translation initiation factor 2A	3
12201	ENSMUSG00000041193	255.554	0.366584	0.158967	2.30604	0.0211085	0.138946	Pla2g5	Pla2g5	phospholipase A2, group V	4
22672	ENSMUSG00000078622	3132.18	0.233302	0.101189	2.30561	0.0211324	0.139027	Ccdc47	Ccdc47	coiled-coil domain containing 47	11
20633	ENSMUSG00000073627	130.431	0.410412	0.178108	2.30429	0.0212063	0.139437	C130036L24Rik	C130036L24Rik	RIKEN cDNA C130036L24 gene	1
11036	ENSMUSG00000038175	381.594	-0.337595	0.146574	-2.30324	0.0212654	0.139749	Mylip	Mylip	myosin regulatory light chain interacting protein	13
18968	ENSMUSG00000065870	23259	-0.257962	0.112069	-2.30183	0.021345	0.140195	Rnu3a	Rnu3a	U3A small nuclear RNA	10
5348	ENSMUSG00000026048	1812.76	0.205347	0.0892799	2.30004	0.0214461	0.140554	Ercc5	Ercc5	excision repair cross-complementing rodent repair deficiency, complementation group 5	1
9877	ENSMUSG00000034902	3656.27	-0.240313	0.10448	-2.30009	0.0214429	0.140554	Pip5k1c	Pip5k1c	phosphatidylinositol-4-phosphate 5-kinase, type 1 gamma	10
11499	ENSMUSG00000039234	822.761	-0.224019	0.0973952	-2.3001	0.0214426	0.140554	Sec24d	Sec24d	Sec24 related gene family, member D (S. cerevisiae)	3
21470	ENSMUSG00000075706	19942.9	-0.174044	0.0756704	-2.30003	0.0214464	0.140554	Gpx4	Gpx4	glutathione peroxidase 4	10
6528	ENSMUSG00000028126	1755.53	-0.274933	0.119565	-2.29944	0.0214802	0.140699	Pip5k1a	Pip5k1a	phosphatidylinositol-4-phosphate 5-kinase, type 1 alpha	3
4616	ENSMUSG00000024640	13717	0.327195	0.142324	2.29895	0.0215079	0.140803	Psat1	Psat1	phosphoserine aminotransferase 1	19
8679	ENSMUSG00000031922	1630.98	0.219971	0.095712	2.29826	0.0215472	0.140984	Cep57	Cep57	centrosomal protein 57	9
4850	ENSMUSG00000025036	930.689	0.242919	0.105731	2.29753	0.0215884	0.141177	Sfxn2	Sfxn2	sideroflexin 2	19
1356	ENSMUSG00000010914	2830.11	0.236537	0.102996	2.29657	0.0216435	0.141457	Pdhx	Pdhx	pyruvate dehydrogenase complex, component X	2
5883	ENSMUSG00000026960	1398.31	0.201212	0.0876218	2.29637	0.0216549	0.141457	Arl6ip6	Arl6ip6	ADP-ribosylation factor-like 6 interacting protein 6	2
11732	ENSMUSG00000039887	583.81	-0.260017	0.113243	-2.2961	0.0216702	0.141481	Alg14	Alg14	asparagine-linked glycosylation 14	3
9276	ENSMUSG00000033114	307.256	-0.322707	0.14064	-2.29455	0.0217589	0.141956	Slc35d2	Slc35d2	solute carrier family 35, member D2	13
19285	ENSMUSG00000067365	1967.42	-0.202503	0.0882593	-2.29441	0.0217667	0.141956	Tmem128	Tmem128	transmembrane protein 128	5
9209	ENSMUSG00000032913	408.058	-0.31802	0.138656	-2.29358	0.0218146	0.142192	Lrig2	Lrig2	leucine-rich repeats and immunoglobulin-like domains 2	3
4893	ENSMUSG00000025134	11176.8	0.225091	0.0981756	2.29274	0.0218628	0.142428	Alyref	Alyref	Aly/REF export factor	11
3600	ENSMUSG00000022292	960.344	-0.268864	0.117322	-2.29168	0.021924	0.14274	Rrm2b	Rrm2b	ribonucleotide reductase M2 B (TP53 inducible)	15
6714	ENSMUSG00000028455	3907.7	0.191866	0.0837291	2.2915	0.0219344	0.14274	Stoml2	Stoml2	stomatin (Epb7.2)-like 2	4
2503	ENSMUSG00000020399	1596.69	-0.306165	0.133695	-2.29002	0.0220201	0.14322	Havcr2	Havcr2	hepatitis A virus cellular receptor 2	11
3132	ENSMUSG00000021482	1050.77	-0.236938	0.10352	-2.28882	0.0220899	0.143524	Aaed1	Aaed1	AhpC/TSA antioxidant enzyme domain containing 1	13
16328	ENSMUSG00000056919	796.332	0.231024	0.100936	2.28881	0.0220907	0.143524	Cep162	Cep162	centrosomal protein 162	9
11746	ENSMUSG00000039936	3234.67	-0.219603	0.0959889	-2.2878	0.0221494	0.143827	Pik3cd	Pik3cd	phosphatidylinositol 3-kinase catalytic delta polypeptide	4
10576	ENSMUSG00000036992	2453.18	0.190869	0.0834454	2.28735	0.0221754	0.143919	Nxt1	Nxt1	NTF2-related export protein 1	2
36975	ENSMUSG00000097762	51.1826	0.512001	0.223878	2.28696	0.022198	0.143987	4732463B04Rik	4732463B04Rik	RIKEN cDNA 4732463B04 gene	12
7625	ENSMUSG00000030036	4533.12	0.180455	0.0789394	2.286	0.0222544	0.144275	Mogs	Mogs	mannosyl-oligosaccharide glucosidase	6
21015	ENSMUSG00000074582	3454.08	-0.189238	0.0828102	-2.2852	0.022301	0.144422	Arfgef2	Arfgef2	ADP-ribosylation factor guanine nucleotide-exchange factor 2 (brefeldin A-inhibited)	2
18604	ENSMUSG00000065353	2921.62	0.311185	0.136206	2.28466	0.0223329	0.14455	Snora73b	Snora73b	small nucleolar RNA, H/ACA box 73b	4
3573	ENSMUSG00000022235	324.041	-0.369443	0.161767	-2.28379	0.022384	0.144579	Cmbl	Cmbl	carboxymethylenebutenolidase-like (Pseudomonas)	15
4864	ENSMUSG00000025060	8671.69	0.178874	0.0783122	2.28411	0.0223651	0.144579	Slk	Slk	STE20-like kinase	19
7366	ENSMUSG00000029501	2561.65	0.180445	0.0790122	2.28376	0.0223854	0.144579	Ankle2	Ankle2	ankyrin repeat and LEM domain containing 2	5
9399	ENSMUSG00000033540	495.064	-0.346156	0.151566	-2.28387	0.0223794	0.144579	Idua	Idua	iduronidase, alpha-L-	5
8173	ENSMUSG00000031068	6589.4	0.175507	0.0768589	2.2835	0.022401	0.144601	Glrx3	Glrx3	glutaredoxin 3	7
3494	ENSMUSG00000022108	19836.5	-0.231716	0.101532	-2.28219	0.022478	0.14499	Itm2b	Itm2b	integral membrane protein 2B	14
12391	ENSMUSG00000041773	894.807	-0.262902	0.115203	-2.28207	0.0224853	0.14499	Enc1	Enc1	ectodermal-neural cortex 1	13
19737	ENSMUSG00000069833	17661.1	0.357531	0.156707	2.28152	0.0225176	0.14512	Ahnak	Ahnak	AHNAK nucleoprotein (desmoyokin)	19
13774	ENSMUSG00000046567	838.56	-0.23934	0.104937	-2.28079	0.0225611	0.145322	4930430F08Rik	4930430F08Rik	RIKEN cDNA 4930430F08 gene	10
10348	ENSMUSG00000036339	996.169	-0.280588	0.123087	-2.27958	0.0226325	0.145704	Tmem260	Tmem260	transmembrane protein 260	14
6907	ENSMUSG00000028771	2458.86	0.266648	0.116985	2.27934	0.0226471	0.14572	Ptpn12	Ptpn12	protein tyrosine phosphatase, non-receptor type 12	5
6554	ENSMUSG00000028173	2802.32	-0.190227	0.0835041	-2.27805	0.0227234	0.146133	Wls	Wls	wntless homolog (Drosophila)	3
9015	ENSMUSG00000032481	3421.69	0.198616	0.0872227	2.27711	0.0227797	0.146417	Smarcc1	Smarcc1	SWI/SNF related, matrix associated, actin dependent regulator of chromatin, subfamily c, member 1	9
4343	ENSMUSG00000024140	252.266	-0.424794	0.186638	-2.27602	0.0228445	0.146755	Epas1	Epas1	endothelial PAS domain protein 1	17
12396	ENSMUSG00000041781	4355.79	0.213245	0.0937019	2.27578	0.0228593	0.146771	Cpsf2	Cpsf2	cleavage and polyadenylation specific factor 2	12
6471	ENSMUSG00000028032	2113.21	-0.193436	0.0850139	-2.27534	0.0228854	0.14686	Papss1	Papss1	3'-phosphoadenosine 5'-phosphosulfate synthase 1	3
9691	ENSMUSG00000034401	977.08	-0.231572	0.101787	-2.27506	0.0229022	0.146889	Spata6	Spata6	spermatogenesis associated 6	4
9343	ENSMUSG00000033355	288.978	-0.486037	0.213732	-2.27405	0.0229629	0.147044	Rtp4	Rtp4	receptor transporter protein 4	16
9784	ENSMUSG00000034659	2481.26	0.254654	0.111968	2.27435	0.0229447	0.147044	Tmem109	Tmem109	transmembrane protein 109	19
11970	ENSMUSG00000040522	200.996	-0.410051	0.180316	-2.27407	0.0229621	0.147044	Tlr8	Tlr8	toll-like receptor 8	X
1505	ENSMUSG00000014496	3870.63	0.216211	0.0951132	2.27319	0.0230146	0.147296	Ankrd28	Ankrd28	ankyrin repeat domain 28	14
10189	ENSMUSG00000035842	952.989	0.224957	0.0989793	2.27277	0.02304	0.14738	Ddx11	Ddx11	DEAD/H (Asp-Glu-Ala-Asp/His) box helicase 11	17
3333	ENSMUSG00000021822	15519.7	0.522768	0.230061	2.27231	0.023068	0.14748	Plau	Plau	plasminogen activator, urokinase	14
3771	ENSMUSG00000022557	6979.47	0.205709	0.09056	2.27152	0.0231152	0.147704	Bop1	Bop1	block of proliferation 1	15
10046	ENSMUSG00000035385	31982.8	0.350749	0.154432	2.27122	0.0231339	0.147745	Ccl2	Ccl2	chemokine (C-C motif) ligand 2	11
1325	ENSMUSG00000010392	2201.38	-0.207121	0.0912292	-2.27033	0.0231874	0.14785	Gosr1	Gosr1	golgi SNAP receptor complex member 1	11
4509	ENSMUSG00000024426	69.1416	-0.464738	0.204694	-2.2704	0.0231832	0.14785	Atat1	Atat1	alpha tubulin acetyltransferase 1	17
32740	ENSMUSG00000092730	912.068	-0.391559	0.172437	-2.27074	0.023163	0.14785	Snora24	Snora24	small nucleolar RNA, H/ACA box 24	3
3360	ENSMUSG00000021890	4972.22	-0.211837	0.093316	-2.2701	0.0232012	0.14786	Eaf1	Eaf1	ELL associated factor 1	14
16738	ENSMUSG00000058755	1512.87	-0.372665	0.164201	-2.26957	0.023234	0.14799	Osm	Osm	oncostatin M	11
3691	ENSMUSG00000022437	9928.64	0.224555	0.0989581	2.2692	0.0232564	0.148054	Samm50	Samm50	sorting and assembly machinery component 50 homolog (S. cerevisiae)	15
1051	ENSMUSG00000006715	3541.44	0.214958	0.0948067	2.26733	0.0233701	0.148463	Gmnn	Gmnn	geminin	13
6067	ENSMUSG00000027332	3225.72	0.269603	0.118886	2.26773	0.0233454	0.148463	Ivd	Ivd	isovaleryl coenzyme A dehydrogenase	2
10833	ENSMUSG00000037685	1315.02	-0.278923	0.122993	-2.2678	0.0233416	0.148463	Atp8a1	Atp8a1	ATPase, aminophospholipid transporter (APLT), class I, type 8A, member 1	5
42137	ENSMUSG00000103009	353.222	0.310253	0.136832	2.2674	0.0233661	0.148463	RP23-160G19.10			2
1424	ENSMUSG00000013076	2210.06	-0.211256	0.0932212	-2.26618	0.0234404	0.148675	Amotl1	Amotl1	angiomotin-like 1	9
8335	ENSMUSG00000031367	1253.87	-0.358504	0.158186	-2.26635	0.02343	0.148675	Ap1s2	Ap1s2	adaptor-related protein complex 1, sigma 2 subunit	X
15249	ENSMUSG00000052005	144.687	0.381098	0.168143	2.26651	0.0234202	0.148675	Gm9864	Gm9864	predicted gene 9864	2
27367	ENSMUSG00000085152	121.385	0.419497	0.185143	2.2658	0.0234636	0.148743	Gm11496	Gm11496	predicted gene 11496	11
308	ENSMUSG00000001755	1823.03	0.218123	0.0962915	2.26524	0.0234979	0.148882	Coasy	Coasy	Coenzyme A synthase	11
621	ENSMUSG00000003660	6129.94	0.209949	0.0927106	2.26457	0.0235392	0.148987	Snrnp200	Snrnp200	small nuclear ribonucleoprotein 200 (U5)	2
2291	ENSMUSG00000020053	5635.8	-0.364107	0.160777	-2.26467	0.0235328	0.148987	Igf1	Igf1	insulin-like growth factor 1	10
15348	ENSMUSG00000052435	100.446	-0.460836	0.203525	-2.26428	0.023557	0.149021	Cebpe	Cebpe	CCAAT/enhancer binding protein (C/EBP), epsilon	14
7995	ENSMUSG00000030703	46.6297	-0.508823	0.224757	-2.26388	0.0235814	0.149078	Gdpd3	Gdpd3	glycerophosphodiester phosphodiesterase domain containing 3	7
8488	ENSMUSG00000031609	4354.44	0.274447	0.121237	2.26373	0.0235908	0.149078	Sap30	Sap30	sin3 associated polypeptide	8
5305	ENSMUSG00000025968	8025.89	0.18488	0.0816789	2.26349	0.0236053	0.149091	Ndufs1	Ndufs1	NADH dehydrogenase (ubiquinone) Fe-S protein 1	1
14575	ENSMUSG00000049482	1566.02	0.234565	0.103666	2.26269	0.0236545	0.149323	Ctu2	Ctu2	cytosolic thiouridylase subunit 2 homolog (S. pombe)	8
4577	ENSMUSG00000024556	4408.26	0.18582	0.082155	2.26183	0.0237081	0.149583	Me2	Me2	malic enzyme 2, NAD(+)-dependent, mitochondrial	18
3514	ENSMUSG00000022139	3194.76	-0.249264	0.110247	-2.26095	0.0237622	0.149766	Mbnl2	Mbnl2	muscleblind-like 2	14
4599	ENSMUSG00000024594	1059.02	-0.279483	0.123603	-2.26113	0.023751	0.149766	Prrc1	Prrc1	proline-rich coiled-coil 1	18
13511	ENSMUSG00000045576	675.596	-0.238374	0.105462	-2.26028	0.0238038	0.14995	St7l	St7l	suppression of tumorigenicity 7-like	3
8530	ENSMUSG00000031681	279.577	-0.33227	0.147023	-2.25999	0.0238217	0.149984	Smad1	Smad1	SMAD family member 1	8
6274	ENSMUSG00000027673	5546.97	-0.197081	0.0872196	-2.2596	0.0238461	0.150032	Ndufb5	Ndufb5	NADH dehydrogenase (ubiquinone) 1 beta subcomplex, 5	3
9674	ENSMUSG00000034343	2058.22	-0.295287	0.130689	-2.25947	0.0238542	0.150032	Ube2f	Ube2f	ubiquitin-conjugating enzyme E2F (putative)	1
442	ENSMUSG00000002524	9140.85	0.183819	0.081384	2.25866	0.0239047	0.150192	Puf60	Puf60	poly-U binding splicing factor 60	15
2864	ENSMUSG00000020973	1125.75	0.244021	0.108035	2.25873	0.0239002	0.150192	Dnaaf2	Dnaaf2	dynein, axonemal assembly factor 2	12
9318	ENSMUSG00000033257	1584.69	0.242807	0.107518	2.25828	0.0239279	0.150259	Ttll4	Ttll4	tubulin tyrosine ligase-like family, member 4	1
3376	ENSMUSG00000021911	2776.69	0.194543	0.0862024	2.25682	0.0240194	0.150755	Parg	Parg	poly (ADP-ribose) glycohydrolase	14
1647	ENSMUSG00000015702	180.503	-0.392839	0.174155	-2.25568	0.0240907	0.151124	Anxa9	Anxa9	annexin A9	3
2461	ENSMUSG00000020326	38413.9	0.185764	0.0823633	2.25542	0.0241069	0.151146	Ccng1	Ccng1	cyclin G1	11
19945	ENSMUSG00000070583	97.9351	0.439597	0.194985	2.25452	0.0241634	0.151421	Fv1	Fv1	Friend virus susceptibility 1	4
8771	ENSMUSG00000032058	3960.24	0.233295	0.103498	2.2541	0.0241898	0.151429	Ppp2r1b	Ppp2r1b	protein phosphatase 2, regulatory subunit A, beta	9
9628	ENSMUSG00000034226	97.7433	-0.472719	0.209697	-2.2543	0.0241774	0.151429	Rhov	Rhov	ras homolog gene family, member V	2
20214	ENSMUSG00000071632	303.533	0.344363	0.152805	2.25361	0.0242205	0.151463	2510002D24Rik	2510002D24Rik	RIKEN cDNA 2510002D24 gene	16
31062	ENSMUSG00000089762	49.1057	0.505294	0.224211	2.25365	0.024218	0.151463	Ier5l	Ier5l	immediate early response 5-like	2
9437	ENSMUSG00000033685	3162.03	-0.356416	0.158206	-2.25287	0.0242676	0.151679	Ucp2	Ucp2	uncoupling protein 2 (mitochondrial, proton carrier)	7
15696	ENSMUSG00000054051	1668.09	0.245111	0.108817	2.25251	0.0242904	0.151705	Ercc6	Ercc6	excision repair cross-complementing rodent repair deficiency, complementation group 6	14
15928	ENSMUSG00000055067	852.019	0.262227	0.116421	2.2524	0.0242971	0.151705	Smyd3	Smyd3	SET and MYND domain containing 3	1
6549	ENSMUSG00000028163	5285.41	-0.222153	0.0986553	-2.25181	0.024334	0.151857	Nfkb1	Nfkb1	nuclear factor of kappa light polypeptide gene enhancer in B cells 1, p105	3
3246	ENSMUSG00000021687	1622.43	-0.264646	0.117538	-2.25157	0.0243495	0.151874	Scamp1	Scamp1	secretory carrier membrane protein 1	13
9606	ENSMUSG00000034173	168.053	0.411409	0.182737	2.25137	0.0243622	0.151875	Zbed5	Zbed5	zinc finger, BED-type containing 5	5
19869	ENSMUSG00000070371	32.475	0.517403	0.22989	2.25065	0.0244076	0.152079	Prss36	Prss36	protease, serine 36	7
1778	ENSMUSG00000017057	824.331	0.355136	0.158072	2.24668	0.0246606	0.153555	Il13ra1	Il13ra1	interleukin 13 receptor, alpha 1	X
5270	ENSMUSG00000025912	873.172	0.236821	0.105416	2.24653	0.02467	0.153555	Mybl1	Mybl1	myeloblastosis oncogene-like 1	1
593	ENSMUSG00000003464	3107.1	-0.180875	0.0805286	-2.2461	0.0246976	0.153647	Pex19	Pex19	peroxisomal biogenesis factor 19	1
9275	ENSMUSG00000033111	1005.13	-0.239214	0.106533	-2.24545	0.024739	0.153825	3830406C13Rik	3830406C13Rik	RIKEN cDNA 3830406C13 gene	14
11562	ENSMUSG00000039427	1556.96	-0.209885	0.0934897	-2.24501	0.0247678	0.153924	Alg1	Alg1	asparagine-linked glycosylation 1 (beta-1,4-mannosyltransferase)	16
1079	ENSMUSG00000007030	61.63	-0.494254	0.220188	-2.24469	0.0247878	0.153969	Vwa7	Vwa7	von Willebrand factor A domain containing 7	17
1576	ENSMUSG00000015143	3378.8	0.348848	0.155506	2.2433	0.0248774	0.154303	Actn1	Actn1	actinin, alpha 1	12
5098	ENSMUSG00000025495	824.76	0.304456	0.135698	2.24364	0.0248559	0.154303	Ptdss2	Ptdss2	phosphatidylserine synthase 2	7
7309	ENSMUSG00000029413	101.041	-0.425872	0.189845	-2.24326	0.0248802	0.154303	Naaa	Naaa	N-acylethanolamine acid amidase	5
5489	ENSMUSG00000026288	5224.2	-0.196296	0.08752	-2.24288	0.0249048	0.154377	Inpp5d	Inpp5d	inositol polyphosphate-5-phosphatase D	1
38687	ENSMUSG00000099517	2356.51	0.258048	0.115069	2.24255	0.0249259	0.154427	Hist1h3g	Hist1h3g	histone cluster 1, H3g	13
4871	ENSMUSG00000025077	719.534	0.239644	0.106875	2.24228	0.0249434	0.154456	Dclre1a	Dclre1a	DNA cross-link repair 1A, PSO2 homolog (S. cerevisiae)	19
8736	ENSMUSG00000032002	6051.24	0.21874	0.0975725	2.24183	0.0249727	0.154558	Dcun1d5	Dcun1d5	DCN1, defective in cullin neddylation 1, domain containing 5 (S. cerevisiae)	9
1084	ENSMUSG00000007038	6266.31	-0.233843	0.104337	-2.24121	0.0250123	0.154564	Neu1	Neu1	neuraminidase 1	17
1736	ENSMUSG00000016496	393.877	-0.411423	0.183551	-2.24147	0.0249956	0.154564	Cd274	Cd274	CD274 antigen	19
7642	ENSMUSG00000030059	5334.26	-0.179718	0.080187	-2.24123	0.025011	0.154564	Tmf1	Tmf1	TATA element modulatory factor 1	6
8900	ENSMUSG00000032301	8331.51	0.227054	0.101332	2.24069	0.0250459	0.154613	Psma4	Psma4	proteasome (prosome, macropain) subunit, alpha type 4	9
9255	ENSMUSG00000033054	1566.17	0.220924	0.0985953	2.24071	0.0250447	0.154613	Npat	Npat	nuclear protein in the AT region	9
1956	ENSMUSG00000018509	972.067	0.241935	0.108017	2.23979	0.0251043	0.154894	Cenpv	Cenpv	centromere protein V	11
2772	ENSMUSG00000020832	622.965	0.246146	0.109957	2.23857	0.0251839	0.155305	Eral1	Eral1	Era (G-protein)-like 1 (E. coli)	11
8742	ENSMUSG00000032013	305.37	-0.416638	0.186178	-2.23785	0.0252307	0.155514	Trim29	Trim29	tripartite motif-containing 29	9
4725	ENSMUSG00000024831	698.02	0.286021	0.127872	2.23677	0.0253011	0.155868	Ighmbp2	Ighmbp2	immunoglobulin mu binding protein 2	19
4285	ENSMUSG00000024050	170.495	-0.399514	0.178668	-2.23607	0.0253474	0.156044	Wiz	Wiz	widely-interspaced zinc finger motifs	17
18468	ENSMUSG00000065100	314.157	0.363237	0.162454	2.23594	0.0253556	0.156044	Gm26132	Gm26132	predicted gene, 26132	8
17390	ENSMUSG00000061689	1098.05	-0.245077	0.109636	-2.23537	0.0253931	0.156194	Dlgap4	Dlgap4	discs, large homolog-associated protein 4 (Drosophila)	2
6830	ENSMUSG00000028643	645.029	0.295551	0.132259	2.23464	0.0254413	0.15641	Ccdc23	Ccdc23	coiled-coil domain containing 23	4
11889	ENSMUSG00000040322	4428.47	-0.239158	0.107078	-2.2335	0.0255162	0.156736	Slc25a24	Slc25a24	solute carrier family 25 (mitochondrial carrier, phosphate carrier), member 24	3
16006	ENSMUSG00000055447	2467.03	-0.341992	0.153124	-2.23343	0.0255203	0.156736	Cd47	Cd47	CD47 antigen (Rh-related antigen, integrin-associated signal transducer)	16
29316	ENSMUSG00000087497	138.848	0.400865	0.179523	2.23295	0.0255525	0.156853	2810001G20Rik	2810001G20Rik	RIKEN cDNA 2810001G20 gene	11
532	ENSMUSG00000003123	239.77	-0.338502	0.151663	-2.23193	0.0256195	0.157184	Lipe	Lipe	lipase, hormone sensitive	7
38207	ENSMUSG00000099021	296.414	-0.402038	0.180189	-2.2312	0.0256676	0.157399	Gm22405	Gm22405	predicted gene, 22405	12
17301	ENSMUSG00000061288	2745.67	-0.273704	0.122702	-2.23065	0.0257045	0.157545	Taok3	Taok3	TAO kinase 3	5
8074	ENSMUSG00000030826	1960.12	0.23527	0.105491	2.23024	0.0257313	0.157555	Bcat2	Bcat2	branched chain aminotransferase 2, mitochondrial	7
12500	ENSMUSG00000042133	2202.09	0.232296	0.104158	2.23023	0.0257324	0.157555	Ppig	Ppig	peptidyl-prolyl isomerase G (cyclophilin G)	2
5260	ENSMUSG00000025894	2708.86	0.211624	0.0949049	2.22986	0.0257569	0.157625	Aasdhppt	Aasdhppt	aminoadipate-semialdehyde dehydrogenase-phosphopantetheinyl transferase	9
6496	ENSMUSG00000028070	2282.96	-0.221639	0.0995288	-2.22689	0.0259548	0.158588	Apoa1bp	Apoa1bp	apolipoprotein A-I binding protein	3
7628	ENSMUSG00000030042	3705.58	-0.230792	0.103628	-2.22713	0.0259389	0.158588	Pole4	Pole4	polymerase (DNA-directed), epsilon 4 (p12 subunit)	6
13324	ENSMUSG00000044950	487.343	0.271897	0.122114	2.22659	0.0259745	0.158588	Pwwp2a	Pwwp2a	PWWP domain containing 2A	11
20603	ENSMUSG00000073530	334.15	-0.508817	0.228527	-2.22651	0.0259802	0.158588	Pappa2	Pappa2	pappalysin 2	1
23161	ENSMUSG00000079677	2679.24	0.218582	0.0981477	2.22707	0.0259428	0.158588	Fdx1l	Fdx1l	ferredoxin 1-like	9
2235	ENSMUSG00000019942	7957.37	-0.185662	0.0834151	-2.22576	0.0260302	0.158651	Cdk1	Cdk1	cyclin-dependent kinase 1	10
10735	ENSMUSG00000037411	1029.4	0.522046	0.234518	2.22604	0.0260115	0.158651	Serpine1	Serpine1	serine (or cysteine) peptidase inhibitor, clade E, member 1	5
22597	ENSMUSG00000078452	339.657	-0.381467	0.171387	-2.22577	0.0260296	0.158651	Raet1d	Raet1d	retinoic acid early transcript delta	10
8897	ENSMUSG00000032298	316.155	0.320335	0.143968	2.22504	0.0260784	0.158864	Neil1	Neil1	nei endonuclease VIII-like 1 (E. coli)	9
5602	ENSMUSG00000026496	11612.3	0.188993	0.0849702	2.22423	0.0261333	0.159118	Parp1	Parp1	poly (ADP-ribose) polymerase family, member 1	1
5939	ENSMUSG00000027082	1379.52	-0.208077	0.0935972	-2.22311	0.0262084	0.15925	Tfpi	Tfpi	tissue factor pathway inhibitor	2
8362	ENSMUSG00000031398	106.484	0.463618	0.208562	2.22292	0.0262213	0.15925	Plxna3	Plxna3	plexin A3	X
13776	ENSMUSG00000046573	697.154	0.239472	0.107713	2.22325	0.0261989	0.15925	Lyrm4	Lyrm4	LYR motif containing 4	13
15803	ENSMUSG00000054509	587.544	-0.350675	0.157754	-2.22293	0.0262207	0.15925	Parp4	Parp4	poly (ADP-ribose) polymerase family, member 4	14
17585	ENSMUSG00000062488	39.6479	-0.514843	0.231535	-2.22361	0.0261749	0.15925	I830012O16Rik	I830012O16Rik	RIKEN cDNA I830012O16 gene	19
10171	ENSMUSG00000035781	551.637	-0.288577	0.129863	-2.22217	0.0262718	0.159422	R3hdm4	R3hdm4	R3H domain containing 4	10
14188	ENSMUSG00000047989	1282.9	-0.216408	0.0974061	-2.22171	0.0263026	0.159422	Ino80c	Ino80c	INO80 complex subunit C	18
20051	ENSMUSG00000070972	622.53	0.239531	0.107809	2.22181	0.0262961	0.159422	Dnajc25	Dnajc25	DnaJ (Hsp40) homolog, subfamily C, member 25	4
20197	ENSMUSG00000071537	79.4346	-0.432754	0.194783	-2.22173	0.0263017	0.159422	Klrg2	Klrg2	killer cell lectin-like receptor subfamily G, member 2	6
408	ENSMUSG00000002308	1564.51	0.272357	0.122641	2.22077	0.0263665	0.159431	Cd320	Cd320	CD320 antigen	17
3585	ENSMUSG00000022253	3926.28	0.189516	0.0853402	2.22071	0.0263705	0.159431	Nadk2	Nadk2	NAD kinase 2, mitochondrial	15
8641	ENSMUSG00000031861	53.6436	0.517719	0.233084	2.22117	0.0263394	0.159431	Lpar2	Lpar2	lysophosphatidic acid receptor 2	8
8823	ENSMUSG00000032171	5653.47	0.206296	0.0928686	2.22137	0.0263259	0.159431	Pin1	Pin1	protein (peptidyl-prolyl cis/trans isomerase) NIMA-interacting 1	9
14413	ENSMUSG00000048807	4215.89	0.187223	0.0842997	2.22092	0.0263563	0.159431	Slc35e4	Slc35e4	solute carrier family 35, member E4	11
5375	ENSMUSG00000026098	498.346	0.259192	0.116733	2.22038	0.0263929	0.159486	Pms1	Pms1	postmeiotic segregation increased 1 (S. cerevisiae)	1
16014	ENSMUSG00000055493	65.2128	-0.497009	0.22386	-2.22018	0.0264068	0.159489	Epm2a	Epm2a	epilepsy, progressive myoclonic epilepsy, type 2 gene alpha	10
8150	ENSMUSG00000030986	1736.83	0.217665	0.0980508	2.21992	0.0264241	0.159514	Dhx32	Dhx32	DEAH (Asp-Glu-Ala-His) box polypeptide 32	7
4226	ENSMUSG00000023951	409.474	-0.426217	0.192069	-2.21908	0.0264815	0.15978	Vegfa	Vegfa	vascular endothelial growth factor A	17
9847	ENSMUSG00000034820	1200.3	0.243304	0.109695	2.21801	0.0265542	0.160136	Cpsf7	Cpsf7	cleavage and polyadenylation specific factor 7	19
17174	ENSMUSG00000060639	279.18	0.347745	0.156796	2.21782	0.0265672	0.160136	Hist1h4i	Hist1h4i	histone cluster 1, H4i	13
8144	ENSMUSG00000030978	8765.6	0.183429	0.0827143	2.21762	0.026581	0.160139	Rrm1	Rrm1	ribonucleotide reductase M1	7
7653	ENSMUSG00000030079	5555.25	0.187321	0.0845319	2.21598	0.0266926	0.160731	Ruvbl1	Ruvbl1	RuvB-like protein 1	6
16665	ENSMUSG00000058454	399.109	0.280617	0.126672	2.2153	0.0267398	0.160934	Dhcr7	Dhcr7	7-dehydrocholesterol reductase	7
1141	ENSMUSG00000007850	9855.46	0.237243	0.10713	2.21453	0.0267923	0.161089	Hnrnph1	Hnrnph1	heterogeneous nuclear ribonucleoprotein H1	11
33270	ENSMUSG00000093565	333.938	0.366114	0.16531	2.21472	0.0267796	0.161089	Rab26os	Rab26os	RAB26, member RAS oncogene family, opposite strand	17
10407	ENSMUSG00000036550	7000.76	0.175895	0.0794443	2.21407	0.0268239	0.161118	Cnot1	Cnot1	CCR4-NOT transcription complex, subunit 1	8
10558	ENSMUSG00000036957	90.226	0.450088	0.203275	2.21418	0.0268164	0.161118	Lrfn3	Lrfn3	leucine rich repeat and fibronectin type III domain containing 3	7
9206	ENSMUSG00000032905	1500.5	-0.240953	0.108841	-2.2138	0.0268422	0.161147	Atg12	Atg12	autophagy related 12	18
1253	ENSMUSG00000009535	4207.31	0.17294	0.0781333	2.21339	0.0268707	0.161157	Rnmt	Rnmt	RNA (guanine-7-) methyltransferase	18
10575	ENSMUSG00000036990	6153.01	0.209464	0.0946296	2.21351	0.0268625	0.161157	Otud4	Otud4	OTU domain containing 4	8
10513	ENSMUSG00000036863	585.869	0.295986	0.133737	2.2132	0.0268842	0.161157	Syde2	Syde2	synapse defective 1, Rho GTPase, homolog 2 (C. elegans)	3
2417	ENSMUSG00000020257	6686.25	0.174273	0.0787515	2.21295	0.0269013	0.16118	Wdr82	Wdr82	WD repeat domain containing 82	9
8046	ENSMUSG00000030780	510.999	0.266635	0.120538	2.21204	0.0269638	0.161419	BC017158	BC017158	cDNA sequence BC017158	7
29682	ENSMUSG00000087968	1390.29	0.28611	0.129346	2.21198	0.0269682	0.161419	Gm25395	Gm25395	predicted gene, 25395	1
495	ENSMUSG00000002870	6380.65	0.224129	0.101427	2.20975	0.0271224	0.162262	Mcm2	Mcm2	minichromosome maintenance deficient 2 mitotin (S. cerevisiae)	6
15046	ENSMUSG00000051185	2770.18	-0.247981	0.11224	-2.20938	0.0271482	0.162335	Fam174a	Fam174a	family with sequence similarity 174, member A	1
686	ENSMUSG00000004264	13593.2	0.1626	0.0736096	2.20895	0.027178	0.162433	Phb2	Phb2	prohibitin 2	6
20580	ENSMUSG00000073436	264.123	-0.33095	0.149841	-2.20868	0.0271971	0.162466	Eme2	Eme2	essential meiotic endonuclease 1 homolog 2 (S. pombe)	17
22930	ENSMUSG00000079179	1149.25	0.248633	0.112589	2.20832	0.0272221	0.162534	Rab10os	Rab10os	RAB10, member RAS oncogene family, opposite strand	12
2560	ENSMUSG00000020484	3634.43	-0.225247	0.102027	-2.20771	0.0272642	0.162637	Xbp1	Xbp1	X-box binding protein 1	11
33945	ENSMUSG00000094377	19023.3	-0.306633	0.138894	-2.20768	0.0272664	0.162637	Gm24407	Gm24407	predicted gene, 24407	5
4584	ENSMUSG00000024570	3197.57	0.1827	0.082789	2.20682	0.0273267	0.162787	Rbfa	Rbfa	ribosome binding factor A	18
5262	ENSMUSG00000025899	1046.3	0.240542	0.109002	2.20676	0.0273305	0.162787	Alkbh8	Alkbh8	alkB, alkylation repair homolog 8 (E. coli)	9
[truncated: 9,981 more rows]

## Sheet: AAvsGFP_RNASeq
	ensembl_gene_id	baseMean	log2FoldChange	lfcSE	stat	pvalue	padj	external_gene_name	mgi_symbol	mgi_description	chromosome_name
4562	ENSMUSG00000024529	244.386	5.26628	0.214125	24.5945	1.44821e-133	1.91757e-129	Lox	Lox	lysyl oxidase	18
8743	ENSMUSG00000032014	245.876	3.58394	0.204582	17.5183	1.03803e-68	6.87225e-65	Oaf	Oaf	OAF homolog (Drosophila)	9
15442	ENSMUSG00000052889	333.651	2.78002	0.175295	15.8591	1.21683e-56	5.37067e-53	Prkcb	Prkcb	protein kinase C, beta	7
19603	ENSMUSG00000069049	847.396	1.90358	0.131544	14.471	1.84831e-47	6.11838e-44	Eif2s3y	Eif2s3y	eukaryotic translation initiation factor 2, subunit 3, structural gene Y-linked	Y
19679	ENSMUSG00000069515	13056.1	-1.95726	0.135868	-14.4056	4.77383e-47	1.26421e-43	Lyz1	Lyz1	lysozyme 1	10
31366	ENSMUSG00000090176	1018.61	-2.35587	0.16575	-14.2134	7.56819e-46	1.67017e-42	Cd200r2	Cd200r2	Cd200 receptor 2	16
2983	ENSMUSG00000021211	315.123	2.2521	0.160151	14.0624	6.46584e-45	1.22306e-41	Akr1c12	Akr1c12	aldo-keto reductase family 1, member C12	13
4569	ENSMUSG00000024538	4633.95	1.03352	0.0752226	13.7395	5.88405e-43	9.73883e-40	Ppic	Ppic	peptidylprolyl isomerase C	18
7120	ENSMUSG00000029108	5771.26	1.74759	0.12743	13.7141	8.35725e-43	1.22954e-39	Pcdh7	Pcdh7	protocadherin 7	5
6333	ENSMUSG00000027800	432.813	2.30543	0.168574	13.6761	1.41153e-42	1.869e-39	Tm4sf1	Tm4sf1	transmembrane 4 superfamily member 1	3
8848	ENSMUSG00000032216	4007.91	1.8905	0.145167	13.0229	9.06503e-39	1.09118e-35	Nedd4	Nedd4	neural precursor cell expressed, developmentally down-regulated 4	9
12887	ENSMUSG00000043391	864.302	1.67008	0.133515	12.5086	6.69859e-36	7.39134e-33	2510009E07Rik	2510009E07Rik	RIKEN cDNA 2510009E07 gene	16
4680	ENSMUSG00000024766	53.9027	2.91303	0.23373	12.4632	1.18455e-35	1.20651e-32	Lipo1	Lipo1	lipase, member O1	19
988	ENSMUSG00000006360	119.995	2.89424	0.23437	12.349	4.93232e-35	4.66492e-32	Crip1	Crip1	cysteine-rich protein 1 (intestinal)	12
68	ENSMUSG00000000365	32.2619	2.55581	0.232041	11.0145	3.25491e-28	2.87322e-25	Rnf17	Rnf17	ring finger protein 17	14
85	ENSMUSG00000000440	86.2278	2.28459	0.211444	10.8047	3.27e-27	2.70613e-24	Pparg	Pparg	peroxisome proliferator activated receptor gamma	6
14001	ENSMUSG00000047344	155.018	2.40464	0.223514	10.7583	5.41416e-27	4.21699e-24	Lancl3	Lancl3	LanC lantibiotic synthetase component C-like 3 (bacterial)	X
8575	ENSMUSG00000031762	113.134	2.21527	0.209857	10.5561	4.76153e-26	3.50263e-23	Mt2	Mt2	metallothionein 2	8
5466	ENSMUSG00000026249	89.4877	2.15063	0.207	10.3895	2.76728e-25	1.9285e-22	Serpine2	Serpine2	serine (or cysteine) peptidase inhibitor, clade E, member 2	1
8576	ENSMUSG00000031765	5233.51	0.777377	0.0754373	10.3049	6.69337e-25	4.43135e-22	Mt1	Mt1	metallothionein 1	8
17735	ENSMUSG00000063171	48.5167	2.3836	0.234238	10.176	2.53774e-24	1.6001e-21	Rps4l	Rps4l	ribosomal protein S4-like	6
2036	ENSMUSG00000018920	821.429	1.88407	0.185655	10.1483	3.37348e-24	2.03038e-21	Cxcl16	Cxcl16	chemokine (C-X-C motif) ligand 16	11
5413	ENSMUSG00000026170	37.6981	2.33027	0.233983	9.95915	2.30021e-23	1.32422e-20	Cyp27a1	Cyp27a1	cytochrome P450, family 27, subfamily a, polypeptide 1	1
5215	ENSMUSG00000025790	46.1362	2.31973	0.233543	9.93277	2.99823e-23	1.65415e-20	Slco3a1	Slco3a1	solute carrier organic anion transporter family, member 3a1	7
31583	ENSMUSG00000090602	211.747	-1.94344	0.196308	-9.89997	4.16393e-23	2.20539e-20	Gm5611	Gm5611	predicted gene 5611	9
3933	ENSMUSG00000022836	304.668	-1.3507	0.1393	-9.69634	3.12497e-22	1.59145e-19	Mylk	Mylk	myosin, light polypeptide kinase	16
4779	ENSMUSG00000024924	80.252	1.9562	0.205259	9.53039	1.56687e-21	7.68405e-19	Vldlr	Vldlr	very low density lipoprotein receptor	19
14723	ENSMUSG00000050022	477.391	1.62928	0.172273	9.45753	3.15314e-21	1.4911e-18	Amz1	Amz1	archaelysin family metallopeptidase 1	5
14927	ENSMUSG00000050777	24.8376	2.14921	0.228089	9.4227	4.39631e-21	2.0073e-18	Tmem37	Tmem37	transmembrane protein 37	1
19772	ENSMUSG00000070044	384.297	1.22565	0.132145	9.27504	1.77559e-20	7.83687e-18	Fam149a	Fam149a	family with sequence similarity 149, member A	8
7199	ENSMUSG00000029223	1431.71	1.56168	0.169894	9.19207	3.85366e-20	1.64601e-17	Uchl1	Uchl1	ubiquitin carboxy-terminal hydrolase L1	5
3869	ENSMUSG00000022747	777.612	-0.990849	0.108186	-9.15877	5.249e-20	2.17194e-17	St3gal6	St3gal6	ST3 beta-galactoside alpha-2,3-sialyltransferase 6	16
10006	ENSMUSG00000035274	92.6395	2.1425	0.234425	9.13942	6.27905e-20	2.51942e-17	Tpbg	Tpbg	trophoblast glycoprotein	9
6581	ENSMUSG00000028223	241.021	1.48829	0.163078	9.12627	7.09014e-20	2.76119e-17	Decr1	Decr1	2,4-dienoyl CoA reductase 1, mitochondrial	4
12408	ENSMUSG00000041827	447.455	1.71182	0.188247	9.09349	9.59115e-20	3.62847e-17	Oasl1	Oasl1	2'-5' oligoadenylate synthetase-like 1	5
382	ENSMUSG00000002108	336.146	1.40949	0.155472	9.06591	1.23568e-19	4.54489e-17	Nr1h3	Nr1h3	nuclear receptor subfamily 1, group H, member 3	2
10057	ENSMUSG00000035413	99.5621	2.01647	0.222549	9.06083	1.2946e-19	4.63291e-17	Tmem98	Tmem98	transmembrane protein 98	11
15105	ENSMUSG00000051379	96.7736	2.08137	0.229804	9.05713	1.33926e-19	4.66663e-17	Flrt3	Flrt3	fibronectin leucine rich transmembrane protein 3	2
375	ENSMUSG00000002083	1759.93	0.971803	0.109036	8.91268	4.98157e-19	1.69131e-16	Bbc3	Bbc3	BCL2 binding component 3	7
61	ENSMUSG00000000325	455.606	1.09802	0.123852	8.86561	7.60882e-19	2.45728e-16	Arvcf	Arvcf	armadillo repeat gene deleted in velo-cardio-facial syndrome	16
2202	ENSMUSG00000019872	1765.54	1.24773	0.140702	8.86788	7.45543e-19	2.45728e-16	Smpdl3a	Smpdl3a	sphingomyelin phosphodiesterase, acid-like 3A	10
10065	ENSMUSG00000035441	147.154	1.62954	0.18413	8.84994	8.7568e-19	2.76069e-16	Myo1d	Myo1d	myosin ID	11
11854	ENSMUSG00000040229	283.758	-1.93218	0.218492	-8.84327	9.29543e-19	2.86234e-16	Gpr34	Gpr34	G protein-coupled receptor 34	X
8942	ENSMUSG00000032359	59.6179	1.96474	0.223514	8.79025	1.49222e-18	4.49057e-16	Ctsh	Ctsh	cathepsin H	9
771	ENSMUSG00000004891	67.086	2.0093	0.229062	8.77188	1.75705e-18	5.17002e-16	Nes	Nes	nestin	3
9248	ENSMUSG00000033032	1385.02	-0.816358	0.0939209	-8.69198	3.56186e-18	1.02527e-15	Afap1l1	Afap1l1	actin filament associated protein 1-like 1	18
41546	ENSMUSG00000102418	32.0089	2.02167	0.233315	8.66501	4.51471e-18	1.2719e-15	Sh2d1b1	Sh2d1b1	SH2 domain containing 1B1	1
5848	ENSMUSG00000026896	388.057	1.36483	0.159611	8.55097	1.22058e-17	3.36702e-15	Ifih1	Ifih1	interferon induced with helicase C domain 1	2
114	ENSMUSG00000000682	1989.79	1.24077	0.14565	8.51883	1.61175e-17	4.35535e-15	Cd52	Cd52	CD52 antigen	4
6332	ENSMUSG00000027799	52.5651	-1.95295	0.229401	-8.51327	1.69094e-17	4.47795e-15	Nbea	Nbea	neurobeachin	3
930	ENSMUSG00000005973	68.2634	1.91318	0.227814	8.39798	4.5422e-17	1.1566e-14	Rcn1	Rcn1	reticulocalbin 1	2
16961	ENSMUSG00000059714	909.271	-0.893546	0.106388	-8.39891	4.50636e-17	1.1566e-14	Flot1	Flot1	flotillin 1	17
19496	ENSMUSG00000068457	231.584	1.5947	0.189955	8.39513	4.65366e-17	1.16263e-14	Uty	Uty	ubiquitously transcribed tetratricopeptide repeat gene, Y chromosome	Y
5679	ENSMUSG00000026627	1999.18	-0.734053	0.0879001	-8.35099	6.76935e-17	1.65987e-14	Tmem206	Tmem206	transmembrane protein 206	1
14566	ENSMUSG00000049422	635.145	1.38773	0.166837	8.31788	8.9549e-17	2.15585e-14	Chchd10	Chchd10	coiled-coil-helix-coiled-coil-helix domain containing 10	10
31546	ENSMUSG00000090523	308.083	1.40132	0.1687	8.30662	9.84703e-17	2.3283e-14	Gypc	Gypc	glycophorin C	18
11575	ENSMUSG00000039470	139.931	1.74097	0.210095	8.28659	1.16538e-16	2.70716e-14	Zdhhc2	Zdhhc2	zinc finger, DHHC domain containing 2	8
19543	ENSMUSG00000068747	1594.62	-0.946321	0.114541	-8.26183	1.43451e-16	3.2749e-14	Sort1	Sort1	sortilin 1	3
8756	ENSMUSG00000032035	35.0731	1.93254	0.233981	8.25938	1.4643e-16	3.28623e-14	Ets1	Ets1	E26 avian leukemia oncogene 1, 5' domain	9
7553	ENSMUSG00000029819	580.489	1.12415	0.136804	8.21724	2.08232e-16	4.59532e-14	Npy	Npy	neuropeptide Y	6
8119	ENSMUSG00000030905	19.996	1.81945	0.221979	8.1965	2.47478e-16	5.3719e-14	Crym	Crym	crystallin, mu	7
3921	ENSMUSG00000022817	2642.36	0.861651	0.105767	8.14669	3.74007e-16	7.98746e-14	Itgb5	Itgb5	integrin beta 5	16
11762	ENSMUSG00000039981	408.245	1.12606	0.138678	8.11997	4.66318e-16	9.80081e-14	Zc3h12d	Zc3h12d	zinc finger CCCH type containing 12D	10
9088	ENSMUSG00000032591	900.499	-1.13007	0.139256	-8.11506	4.85548e-16	1.00455e-13	Mst1	Mst1	macrophage stimulating 1 (hepatocyte growth factor-like)	9
3813	ENSMUSG00000022629	54.8123	1.89372	0.234056	8.09089	5.92296e-16	1.20655e-13	Kif21a	Kif21a	kinesin family member 21A	15
2277	ENSMUSG00000020023	230.156	-1.2929	0.161735	-7.99397	1.30659e-15	2.62129e-13	Tmcc3	Tmcc3	transmembrane and coiled coil domains 3	10
2757	ENSMUSG00000020808	2800.38	-0.783441	0.0980372	-7.99126	1.33571e-15	2.63973e-13	Fam64a	Fam64a	family with sequence similarity 64, member A	11
1368	ENSMUSG00000011179	15926.5	0.569365	0.0716343	7.94822	1.89204e-15	3.6842e-13	Odc1	Odc1	ornithine decarboxylase, structural 1	12
8355	ENSMUSG00000031389	96.7385	-1.63899	0.206884	-7.92226	2.33235e-15	4.47574e-13	Arhgap4	Arhgap4	Rho GTPase activating protein 4	X
7525	ENSMUSG00000029765	421.855	1.60168	0.203164	7.88371	3.17806e-15	6.01152e-13	Plxna4	Plxna4	plexin A4	6
7642	ENSMUSG00000030059	5334.26	-0.627489	0.0802627	-7.81793	5.3698e-15	1.00143e-12	Tmf1	Tmf1	TATA element modulatory factor 1	6
14991	ENSMUSG00000050994	73.5028	-1.81451	0.233395	-7.77441	7.57976e-15	1.39394e-12	Adgb	Adgb	androglobin	10
19602	ENSMUSG00000069045	527.719	1.44381	0.186122	7.75734	8.67308e-15	1.57316e-12	Ddx3y	Ddx3y	DEAD (Asp-Glu-Ala-Asp) box polypeptide 3, Y-linked	Y
15127	ENSMUSG00000051457	658.081	1.49177	0.192533	7.74812	9.32631e-15	1.66878e-12	Spn	Spn	sialophorin	7
11856	ENSMUSG00000040234	580.504	1.04563	0.135958	7.69085	1.46156e-14	2.58033e-12	Tm7sf3	Tm7sf3	transmembrane 7 superfamily member 3	6
13384	ENSMUSG00000045136	439.13	-1.01739	0.132616	-7.6717	1.69732e-14	2.95714e-12	Tubb2b	Tubb2b	tubulin, beta 2B class IIB	13
16359	ENSMUSG00000057069	1443.76	-0.749473	0.0981611	-7.63513	2.2559e-14	3.87926e-12	Ero1lb	Ero1lb	ERO1-like beta (S. cerevisiae)	13
16266	ENSMUSG00000056666	5367.8	-0.717136	0.0941444	-7.61741	2.58817e-14	4.39358e-12	Retsat	Retsat	retinol saturase (all trans retinol 13,14 reductase)	6
37301	ENSMUSG00000098098	239.721	1.18286	0.156126	7.57635	3.55407e-14	5.9569e-12	Gm20748	Gm20748	predicted gene, 20748	18
6562	ENSMUSG00000028184	931.399	0.868629	0.114966	7.55552	4.17189e-14	6.90499e-12	Lphn2	Lphn2	latrophilin 2	3
16751	ENSMUSG00000058818	360.474	1.29514	0.171649	7.54528	4.51331e-14	7.37787e-12	Pirb	Pirb	paired Ig-like receptor B	7
10959	ENSMUSG00000038009	268.054	-1.15734	0.153969	-7.51671	5.61722e-14	9.07043e-12	Dnajc22	Dnajc22	DnaJ (Hsp40) homolog, subfamily C, member 22	15
16011	ENSMUSG00000055485	2267.41	-0.752079	0.100085	-7.51441	5.71684e-14	9.12008e-12	Soga1	Soga1	suppressor of glucose, autophagy associated 1	2
534	ENSMUSG00000003134	245.355	1.12853	0.150329	7.50705	6.04737e-14	9.53253e-12	Tbc1d8	Tbc1d8	TBC1 domain family, member 8	1
8382	ENSMUSG00000031442	777.025	-1.0055	0.134246	-7.48996	6.88935e-14	1.0732e-11	Mcf2l	Mcf2l	mcf.2 transforming sequence-like	8
16235	ENSMUSG00000056498	963.77	-0.930548	0.124617	-7.46729	8.18643e-14	1.26042e-11	Tmem154	Tmem154	transmembrane protein 154	3
27292	ENSMUSG00000085058	161.433	-1.29795	0.173932	-7.46241	8.49539e-14	1.29296e-11	8030453O22Rik	8030453O22Rik	RIKEN cDNA 8030453O22 gene	6
23069	ENSMUSG00000079499	61.5626	1.73013	0.23196	7.45873	8.73615e-14	1.31449e-11	6530402F18Rik	6530402F18Rik	RIKEN cDNA 6530402F18 gene	2
1423	ENSMUSG00000013033	488.973	-1.15969	0.156257	-7.42165	1.15669e-13	1.70063e-11	Lphn1	Lphn1	latrophilin 1	8
15409	ENSMUSG00000052727	47.7307	1.70957	0.230321	7.42253	1.14901e-13	1.70063e-11	Map1b	Map1b	microtubule-associated protein 1B	13
19463	ENSMUSG00000068264	865.991	1.14554	0.15438	7.42028	1.16877e-13	1.70063e-11	Ap5s1	Ap5s1	adaptor-related protein 5 complex, sigma 1 subunit	2
16457	ENSMUSG00000057469	789.841	0.827789	0.111885	7.39859	1.37639e-13	1.98095e-11	E2f6	E2f6	E2F transcription factor 6	12
19111	ENSMUSG00000066456	190.239	1.29001	0.175222	7.36213	1.80994e-13	2.57693e-11	Hmgn3	Hmgn3	high mobility group nucleosomal binding domain 3	9
16177	ENSMUSG00000056220	7981.99	-0.64182	0.0878361	-7.30702	2.73136e-13	3.84743e-11	Pla2g4a	Pla2g4a	phospholipase A2, group IVA (cytosolic, calcium-dependent)	1
7965	ENSMUSG00000030653	816.478	0.883858	0.121742	7.26008	3.86869e-13	5.39214e-11	Pde2a	Pde2a	phosphodiesterase 2A, cGMP-stimulated	7
3150	ENSMUSG00000021508	64.0176	1.69765	0.233975	7.2557	3.99602e-13	5.5116e-11	Cxcl14	Cxcl14	chemokine (C-X-C motif) ligand 14	13
14234	ENSMUSG00000048163	2393.09	0.710982	0.0991874	7.16806	7.60659e-13	1.03705e-10	Selplg	Selplg	selectin, platelet (p-selectin) ligand	5
20723	ENSMUSG00000073889	828.715	-0.835306	0.116552	-7.16683	7.67547e-13	1.03705e-10	Il11ra1	Il11ra1	interleukin 11 receptor, alpha chain 1	4
12707	ENSMUSG00000042700	905.788	-0.811724	0.11414	-7.11164	1.14672e-12	1.5337e-10	Sipa1l1	Sipa1l1	signal-induced proliferation-associated 1 like 1	12
9765	ENSMUSG00000034612	1065.49	-0.981039	0.138078	-7.10496	1.20354e-12	1.59361e-10	Chst11	Chst11	carbohydrate sulfotransferase 11	10
7939	ENSMUSG00000030605	2678.09	0.760932	0.107402	7.08488	1.3916e-12	1.82437e-10	Mfge8	Mfge8	milk fat globule-EGF factor 8 protein	7
16813	ENSMUSG00000059108	833.497	0.996092	0.143032	6.96413	3.3043e-12	4.28944e-10	Ifitm6	Ifitm6	interferon induced transmembrane protein 6	7
3094	ENSMUSG00000021400	1402.45	-0.677264	0.0973	-6.96057	3.38893e-12	4.35659e-10	Wrnip1	Wrnip1	Werner helicase interacting protein 1	13
20417	ENSMUSG00000072825	1094.24	0.84706	0.121776	6.95588	3.50366e-12	4.46076e-10	Cep170b	Cep170b	centrosomal protein 170B	12
5024	ENSMUSG00000025366	2458.79	0.717522	0.103559	6.92861	4.24987e-12	5.35929e-10	Esyt1	Esyt1	extended synaptotagmin-like protein 1	10
3137	ENSMUSG00000021488	3394.95	0.640181	0.0924161	6.92716	4.29371e-12	5.3635e-10	Nsd1	Nsd1	nuclear receptor-binding SET-domain protein 1	13
7471	ENSMUSG00000029669	16.7059	1.48811	0.215101	6.91818	4.57468e-12	5.66106e-10	Tspan12	Tspan12	tetraspanin 12	6
4231	ENSMUSG00000023961	1299.93	0.870849	0.126539	6.88207	5.89883e-12	7.23208e-10	Enpp4	Enpp4	ectonucleotide pyrophosphatase/phosphodiesterase 4	17
615	ENSMUSG00000003585	114.811	-1.31104	0.190771	-6.87232	6.31667e-12	7.6733e-10	Sec14l2	Sec14l2	SEC14-like 2 (S. cerevisiae)	11
5997	ENSMUSG00000027215	1499.35	0.848996	0.123973	6.84825	7.4761e-12	8.99919e-10	Cd82	Cd82	CD82 antigen	2
16742	ENSMUSG00000058793	9414.44	-0.64525	0.0943021	-6.84237	7.78947e-12	9.29193e-10	Cds2	Cds2	CDP-diacylglycerol synthase (phosphatidate cytidylyltransferase) 2	2
5497	ENSMUSG00000026308	46.2462	-1.58893	0.232701	-6.82822	8.59731e-12	1.0164e-09	Klhl30	Klhl30	kelch-like 30	1
10041	ENSMUSG00000035373	4692.59	1.04578	0.153257	6.82367	8.87422e-12	1.03985e-09	Ccl7	Ccl7	chemokine (C-C motif) ligand 7	11
7348	ENSMUSG00000029467	13454.6	-0.540662	0.0793563	-6.8131	9.55192e-12	1.10945e-09	Atp2a2	Atp2a2	ATPase, Ca++ transporting, cardiac muscle, slow twitch 2	5
4029	ENSMUSG00000023009	699.351	-0.908757	0.134224	-6.77046	1.28376e-11	1.47811e-09	Nckap5l	Nckap5l	NCK-associated protein 5-like	15
15335	ENSMUSG00000052397	1114.52	0.759553	0.112211	6.76898	1.29697e-11	1.48045e-09	Ezr	Ezr	ezrin	17
10274	ENSMUSG00000036109	25.7875	1.53099	0.227038	6.74333	1.54796e-11	1.75184e-09	Mbnl3	Mbnl3	muscleblind-like 3 (Drosophila)	X
3735	ENSMUSG00000022505	718.769	1.27471	0.189178	6.73818	1.60382e-11	1.79967e-09	Emp2	Emp2	epithelial membrane protein 2	16
15258	ENSMUSG00000052056	2121.63	-0.604849	0.0897921	-6.7361	1.62691e-11	1.81024e-09	Zfp217	Zfp217	zinc finger protein 217	2
29465	ENSMUSG00000087679	1040.27	0.738155	0.109799	6.7228	1.78268e-11	1.96704e-09	C330006A16Rik	C330006A16Rik	RIKEN cDNA C330006A16 gene	2
7674	ENSMUSG00000030108	528.85	1.06756	0.15911	6.70954	1.95244e-11	2.13655e-09	Slc6a13	Slc6a13	solute carrier family 6 (neurotransmitter transporter, GABA), member 13	6
32890	ENSMUSG00000092998	396.436	1.41267	0.211387	6.68284	2.3436e-11	2.54358e-09	Mir5099	Mir5099	microRNA 5099	12
17812	ENSMUSG00000063506	3598.63	0.607437	0.0911146	6.66674	2.61552e-11	2.81561e-09	Arhgap22	Arhgap22	Rho GTPase activating protein 22	14
16268	ENSMUSG00000056673	140.942	1.4162	0.212615	6.66086	2.72225e-11	2.90688e-09	Kdm5d	Kdm5d	lysine (K)-specific demethylase 5D	Y
14159	ENSMUSG00000047881	443.547	-1.00949	0.152168	-6.63408	3.26542e-11	3.45899e-09	Rell1	Rell1	RELT-like 1	5
12718	ENSMUSG00000042734	23.0296	1.47132	0.221899	6.63057	3.34403e-11	3.51415e-09	Ttc9	Ttc9	tetratricopeptide repeat domain 9	12
1937	ENSMUSG00000018417	235.955	1.33621	0.204561	6.53209	6.48602e-11	6.76231e-09	Myo1b	Myo1b	myosin IB	1
3169	ENSMUSG00000021550	3166.79	0.62546	0.0959071	6.52152	6.95974e-11	7.19952e-09	2210016F16Rik	2210016F16Rik	RIKEN cDNA 2210016F16 gene	13
1930	ENSMUSG00000018395	1673.53	-0.663374	0.101783	-6.51755	7.14672e-11	7.33564e-09	Kif3a	Kif3a	kinesin family member 3A	11
10254	ENSMUSG00000036053	238.015	1.15051	0.176625	6.5139	7.32242e-11	7.45817e-09	Fmnl2	Fmnl2	formin-like 2	2
3600	ENSMUSG00000022292	960.344	-0.766482	0.117696	-6.5124	7.39611e-11	7.47572e-09	Rrm2b	Rrm2b	ribonucleotide reductase M2 B (TP53 inducible)	15
3571	ENSMUSG00000022231	138.874	-1.33115	0.205322	-6.48325	8.97686e-11	9.00475e-09	Sema5a	Sema5a	sema domain, seven thrombospondin repeats (type 1 and type 1-like), transmembrane domain (TM) and short cytoplasmic domain, (semaphorin) 5A	15
1143	ENSMUSG00000007872	1649.86	0.960092	0.148168	6.47974	9.18833e-11	9.14757e-09	Id3	Id3	inhibitor of DNA binding 3	4
4907	ENSMUSG00000025154	1745.87	-0.605801	0.0935377	-6.47655	9.38444e-11	9.27309e-09	Arhgap19	Arhgap19	Rho GTPase activating protein 19	19
8486	ENSMUSG00000031605	2173.98	-0.527041	0.0815898	-6.45964	1.04953e-10	1.02667e-08	Klhl2	Klhl2	kelch-like 2, Mayven	8
16915	ENSMUSG00000059495	1467.23	0.816758	0.126454	6.45892	1.0545e-10	1.02667e-08	Arhgef12	Arhgef12	Rho guanine nucleotide exchange factor (GEF) 12	9
14108	ENSMUSG00000047712	800.908	0.94619	0.146896	6.44121	1.18527e-10	1.14556e-08	Ust	Ust	uronyl-2-sulfotransferase	10
10793	ENSMUSG00000037573	1326.67	-0.780677	0.12145	-6.42796	1.29324e-10	1.24085e-08	Tob1	Tob1	transducer of ErbB-2.1	11
9504	ENSMUSG00000033880	736.97	0.778103	0.121612	6.39826	1.57159e-10	1.49708e-08	Lgals3bp	Lgals3bp	lectin, galactoside-binding, soluble, 3 binding protein	11
10422	ENSMUSG00000036580	1578.75	-0.591579	0.0924937	-6.39588	1.59628e-10	1.50866e-08	Spg20	Spg20	spastic paraplegia 20, spartin (Troyer syndrome) homolog (human)	3
32209	ENSMUSG00000091971	151.95	1.10158	0.172259	6.3949	1.60654e-10	1.50866e-08	Hspa1a	Hspa1a	heat shock protein 1A	17
16738	ENSMUSG00000058755	1512.87	-1.04912	0.164422	-6.3807	1.76277e-10	1.64372e-08	Osm	Osm	oncostatin M	11
2293	ENSMUSG00000020057	734.397	0.9876	0.155059	6.36919	1.90025e-10	1.75953e-08	Dram1	Dram1	DNA-damage regulated autophagy modulator 1	10
1326	ENSMUSG00000010406	878.665	0.907882	0.142757	6.35963	2.02237e-10	1.84678e-08	Mrpl52	Mrpl52	mitochondrial ribosomal protein L52	14
10973	ENSMUSG00000038037	238.349	1.30988	0.205944	6.36038	2.01255e-10	1.84678e-08	Socs1	Socs1	suppressor of cytokine signaling 1	16
7107	ENSMUSG00000029090	44.8293	1.47757	0.232529	6.35433	2.0933e-10	1.88554e-08	Gpr125	Gpr125	G protein-coupled receptor 125	5
9412	ENSMUSG00000033581	1605.75	0.737988	0.116138	6.35441	2.09232e-10	1.88554e-08	Igf2bp2	Igf2bp2	insulin-like growth factor 2 mRNA binding protein 2	16
5897	ENSMUSG00000026980	77.4503	1.45434	0.229205	6.34514	2.22217e-10	1.9881e-08	Ly75	Ly75	lymphocyte antigen 75	2
1260	ENSMUSG00000009569	790.388	0.794287	0.125265	6.34084	2.28516e-10	2.03073e-08	Mkl2	Mkl2	MKL/myocardin-like 2	16
5528	ENSMUSG00000026365	220.681	-1.41652	0.223474	-6.33864	2.31809e-10	2.04625e-08	Cfh	Cfh	complement component factor h	1
1656	ENSMUSG00000015749	5072.52	-0.573736	0.0905416	-6.33671	2.34727e-10	2.05829e-08	Anp32e	Anp32e	acidic (leucine-rich) nuclear phosphoprotein 32 family, member E	3
4204	ENSMUSG00000023913	15.0828	1.35891	0.215218	6.31409	2.71754e-10	2.3673e-08	Pla2g7	Pla2g7	phospholipase A2, group VII (platelet-activating factor acetylhydrolase, plasma)	17
6619	ENSMUSG00000028289	142.07	1.46707	0.232578	6.30786	2.82917e-10	2.44843e-08	Epha7	Epha7	Eph receptor A7	4
16038	ENSMUSG00000055632	897.392	0.620377	0.0984079	6.30414	2.89797e-10	2.49169e-08	Hmcn2	Hmcn2	hemicentin 2	2
5597	ENSMUSG00000026490	293.999	1.06218	0.168554	6.30171	2.94376e-10	2.49861e-08	Cdc42bpa	Cdc42bpa	CDC42 binding protein kinase alpha	1
6331	ENSMUSG00000027797	21.7611	1.44474	0.229239	6.30234	2.9318e-10	2.49861e-08	Dclk1	Dclk1	doublecortin-like kinase 1	3
11383	ENSMUSG00000038982	2378.06	-0.591018	0.0940254	-6.28572	3.26332e-10	2.75221e-08	Bloc1s5	Bloc1s5	biogenesis of lysosomal organelles complex-1, subunit 5, muted	13
5411	ENSMUSG00000026166	66.0881	1.46853	0.233819	6.28062	3.37221e-10	2.82604e-08	Ccl20	Ccl20	chemokine (C-C motif) ligand 20	1
28239	ENSMUSG00000086196	57.7896	1.46042	0.232627	6.27795	3.43057e-10	2.85686e-08	Gm13571	Gm13571	predicted gene 13571	2
110	ENSMUSG00000000628	3909.02	-0.757605	0.12109	-6.25654	3.93614e-10	3.2574e-08	Hk2	Hk2	hexokinase 2	6
12171	ENSMUSG00000041075	180.475	-1.14359	0.182854	-6.25413	3.99737e-10	3.28753e-08	Fzd7	Fzd7	frizzled homolog 7 (Drosophila)	1
14774	ENSMUSG00000050192	154.462	1.16921	0.187079	6.24984	4.10886e-10	3.35836e-08	Eif5a2	Eif5a2	eukaryotic translation initiation factor 5A2	3
11122	ENSMUSG00000038352	177.731	1.42187	0.227925	6.23833	4.4227e-10	3.5927e-08	Arl5c	Arl5c	ADP-ribosylation factor-like 5C	11
7603	ENSMUSG00000029992	2188.9	-0.714311	0.114805	-6.22197	4.90957e-10	3.93985e-08	Gfpt1	Gfpt1	glutamine fructose-6-phosphate transaminase 1	6
16074	ENSMUSG00000055782	748.074	-0.796901	0.12806	-6.22285	4.88191e-10	3.93985e-08	Abcd2	Abcd2	ATP-binding cassette, sub-family D (ALD), member 2	15
10399	ENSMUSG00000036523	19.9318	-1.45182	0.233602	-6.21495	5.13413e-10	4.09524e-08	Greb1	Greb1	gene regulated by estrogen in breast cancer protein	12
8914	ENSMUSG00000032318	53.3155	-1.39948	0.225732	-6.19973	5.65588e-10	4.45771e-08	Isl2	Isl2	insulin related protein 2 (islet 2)	9
36417	ENSMUSG00000097188	2459.49	0.632181	0.10196	6.2003	5.63541e-10	4.45771e-08	Snhg1	Snhg1	small nucleolar RNA host gene 1	19
6984	ENSMUSG00000028893	2056.12	0.683491	0.110479	6.18661	6.14716e-10	4.81624e-08	Sesn2	Sesn2	sestrin 2	4
8742	ENSMUSG00000032013	305.37	1.12464	0.18229	6.16954	6.84876e-10	5.33438e-08	Trim29	Trim29	tripartite motif-containing 29	9
1913	ENSMUSG00000018287	1883.22	-0.550524	0.0894342	-6.15564	7.47766e-10	5.79016e-08	Spag7	Spag7	sperm associated antigen 7	11
12321	ENSMUSG00000041594	423.406	-0.932357	0.151552	-6.15207	7.64777e-10	5.88745e-08	Tmtc4	Tmtc4	transmembrane and tetratricopeptide repeat containing 4	14
17178	ENSMUSG00000060671	2056.74	-0.496594	0.0807932	-6.14649	7.92163e-10	6.06303e-08	Atp8b2	Atp8b2	ATPase, class I, type 8B, member 2	3
10739	ENSMUSG00000037419	514.702	1.01955	0.166001	6.14184	8.15702e-10	6.2073e-08	Endod1	Endod1	endonuclease domain containing 1	9
4300	ENSMUSG00000024072	2851.88	-0.608145	0.0991345	-6.13455	8.54018e-10	6.46174e-08	Yipf4	Yipf4	Yip1 domain family, member 4	17
388	ENSMUSG00000002204	102.557	-1.255	0.204886	-6.12536	9.04767e-10	6.80683e-08	Napsa	Napsa	napsin A aspartic peptidase	7
516	ENSMUSG00000002996	1863.72	0.583721	0.0953511	6.12181	9.25172e-10	6.84369e-08	Hbp1	Hbp1	high mobility group box transcription factor 1	12
12223	ENSMUSG00000041261	309.609	-1.03913	0.169724	-6.12246	9.21396e-10	6.84369e-08	Car8	Car8	carbonic anhydrase 8	4
14137	ENSMUSG00000047804	3222.12	-0.553038	0.0903341	-6.12213	9.23303e-10	6.84369e-08	Akap10	Akap10	A kinase (PRKA) anchor protein 10	11
5932	ENSMUSG00000027074	1696.69	0.576384	0.0941736	6.12044	9.33176e-10	6.86454e-08	Slc43a3	Slc43a3	solute carrier family 43, member 3	2
5672	ENSMUSG00000026617	3884.84	-0.51894	0.0850487	-6.10168	1.04958e-09	7.67815e-08	Bpnt1	Bpnt1	bisphosphate 3'-nucleotidase 1	1
31388	ENSMUSG00000090213	3811.18	-0.657754	0.107883	-6.09689	1.0815e-09	7.86824e-08	Tmem189	Tmem189	transmembrane protein 189	2
8349	ENSMUSG00000031383	423.214	0.884068	0.145573	6.07304	1.25509e-09	9.08124e-08	Dusp9	Dusp9	dual specificity phosphatase 9	X
1137	ENSMUSG00000007827	1086.51	-0.630268	0.103917	-6.06508	1.31886e-09	9.49076e-08	Ankrd26	Ankrd26	ankyrin repeat domain 26	6
11008	ENSMUSG00000038116	3138.9	-0.507161	0.0838241	-6.0503	1.44573e-09	1.03475e-07	Phf20	Phf20	PHD finger protein 20	2
1682	ENSMUSG00000015932	11424.1	0.69927	0.115644	6.04676	1.47784e-09	1.05205e-07	Dstn	Dstn	destrin	2
7755	ENSMUSG00000030246	33.3326	1.39827	0.231521	6.03952	1.54578e-09	1.09453e-07	Ldhb	Ldhb	lactate dehydrogenase B	6
13509	ENSMUSG00000045573	17.9595	1.34247	0.222621	6.03028	1.63672e-09	1.15276e-07	Penk	Penk	preproenkephalin	4
4149	ENSMUSG00000023393	306.408	-0.774761	0.128626	-6.02336	1.70833e-09	1.19683e-07	Slc17a9	Slc17a9	solute carrier family 17, member 9	2
1482	ENSMUSG00000014177	1831.56	-0.577304	0.0958707	-6.02169	1.72606e-09	1.20288e-07	Tvp23b	Tvp23b	trans-golgi network vesicle protein 23B	11
1780	ENSMUSG00000017119	2457.06	-0.581879	0.0966622	-6.01972	1.74718e-09	1.21123e-07	Nbr1	Nbr1	neighbor of Brca1 gene 1	11
7656	ENSMUSG00000030084	7113.7	0.702813	0.116819	6.01627	1.78487e-09	1.23091e-07	Plxna1	Plxna1	plexin A1	6
2571	ENSMUSG00000020515	3294.11	-0.474932	0.0792029	-5.9964	2.0174e-09	1.38406e-07	Cnot8	Cnot8	CCR4-NOT transcription complex, subunit 8	11
4775	ENSMUSG00000024913	939.438	-0.628751	0.104913	-5.99307	2.05913e-09	1.40541e-07	Lrp5	Lrp5	low density lipoprotein receptor-related protein 5	19
2582	ENSMUSG00000020528	1228.78	-0.561398	0.0938444	-5.98222	2.20119e-09	1.49466e-07	Prpsap2	Prpsap2	phosphoribosyl pyrophosphate synthetase-associated protein 2	11
1222	ENSMUSG00000009079	9247.15	-0.490583	0.0820222	-5.9811	2.21638e-09	1.4973e-07	Ewsr1	Ewsr1	Ewing sarcoma breakpoint region 1	11
4651	ENSMUSG00000024696	4285.47	0.486161	0.0813905	5.97319	2.32656e-09	1.56375e-07	Lpxn	Lpxn	leupaxin	19
19774	ENSMUSG00000070056	679.554	0.622566	0.10436	5.96554	2.43824e-09	1.63054e-07	Mfhas1	Mfhas1	malignant fibrous histiocytoma amplified sequence 1	8
2199	ENSMUSG00000019866	2176.69	0.684369	0.114795	5.96166	2.49689e-09	1.66138e-07	Aim1	Aim1	absent in melanoma 1	10
32250	ENSMUSG00000092060	3027.29	-0.474007	0.0795691	-5.95718	2.56631e-09	1.69902e-07	Bend4	Bend4	BEN domain containing 4	5
8464	ENSMUSG00000031565	164.118	1.23004	0.206848	5.94659	2.7379e-09	1.80361e-07	Fgfr1	Fgfr1	fibroblast growth factor receptor 1	8
15343	ENSMUSG00000052423	687.981	-0.722943	0.121625	-5.94402	2.78111e-09	1.823e-07	B4galt3	B4galt3	UDP-Gal:betaGlcNAc beta 1,4-galactosyltransferase, polypeptide 3	1
303	ENSMUSG00000001729	9594.52	0.454228	0.0764477	5.94167	2.82126e-09	1.84021e-07	Akt1	Akt1	thymoma viral proto-oncogene 1	12
8391	ENSMUSG00000031451	6763.43	-0.726818	0.122404	-5.93786	2.88772e-09	1.87433e-07	Gas6	Gas6	growth arrest specific 6	8
15897	ENSMUSG00000054942	529.644	-0.814946	0.137343	-5.93366	2.96249e-09	1.91348e-07	Fam73a	Fam73a	family with sequence similarity 73, member A	3
20450	ENSMUSG00000072949	151.457	1.12648	0.190167	5.92363	3.14919e-09	2.0242e-07	Acot1	Acot1	acyl-CoA thioesterase 1	12
10497	ENSMUSG00000036825	1697.18	-0.68942	0.116503	-5.91761	3.26657e-09	2.0895e-07	Ssx2ip	Ssx2ip	synovial sarcoma, X breakpoint 2 interacting protein	3
606	ENSMUSG00000003541	7535.93	-0.939424	0.158916	-5.91146	3.39079e-09	2.15853e-07	Ier3	Ier3	immediate early response 3	17
15052	ENSMUSG00000051212	830.721	-0.992063	0.167908	-5.90835	3.45544e-09	2.18916e-07	Gpr183	Gpr183	G protein-coupled receptor 183	14
3019	ENSMUSG00000021262	192.751	1.29519	0.219411	5.90304	3.56871e-09	2.25015e-07	Evl	Evl	Ena-vasodilator stimulated phosphoprotein	12
19546	ENSMUSG00000068758	360.471	0.846728	0.143706	5.8921	3.81318e-09	2.3929e-07	Il3ra	Il3ra	interleukin 3 receptor, alpha chain	14
1829	ENSMUSG00000017607	35.4935	-1.34895	0.229316	-5.88248	4.04168e-09	2.52434e-07	Tns4	Tns4	tensin 4	11
11113	ENSMUSG00000038332	1854.07	-0.72852	0.123886	-5.88059	4.08797e-09	2.54126e-07	Sesn1	Sesn1	sestrin 1	10
11351	ENSMUSG00000038884	373.178	-0.89702	0.152579	-5.87907	4.12579e-09	2.55278e-07	A230050P20Rik	A230050P20Rik	RIKEN cDNA A230050P20 gene	9
4878	ENSMUSG00000025089	34.7282	1.37246	0.233514	5.87744	4.16658e-09	2.56603e-07	Gfra1	Gfra1	glial cell line derived neurotrophic factor family receptor alpha 1	19
21458	ENSMUSG00000075602	130.475	1.37384	0.234051	5.86982	4.36281e-09	2.67444e-07	Ly6a	Ly6a	lymphocyte antigen 6 complex, locus A	15
5702	ENSMUSG00000026664	549.944	0.65355	0.111495	5.86168	4.58195e-09	2.79583e-07	Phyh	Phyh	phytanoyl-CoA hydroxylase	2
13186	ENSMUSG00000044456	392.706	0.785581	0.134119	5.85733	4.70365e-09	2.85693e-07	Rin3	Rin3	Ras and Rab interactor 3	12
14915	ENSMUSG00000050737	274.223	1.05392	0.180365	5.84327	5.11858e-09	3.09475e-07	Ptges	Ptges	prostaglandin E synthase	2
12448	ENSMUSG00000041957	604.588	0.688924	0.118117	5.83254	5.45898e-09	3.28556e-07	Pkp2	Pkp2	plakophilin 2	16
21635	ENSMUSG00000076432	8539.88	0.426304	0.0732494	5.81989	5.88852e-09	3.52805e-07	Ywhaq	Ywhaq	tyrosine 3-monooxygenase/tryptophan 5-monooxygenase activation protein, theta polypeptide	12
21024	ENSMUSG00000074604	409.33	0.962674	0.166134	5.79455	6.85041e-09	4.08587e-07	Mgst2	Mgst2	microsomal glutathione S-transferase 2	3
15059	ENSMUSG00000051232	2631.27	-0.632859	0.109443	-5.78256	7.35718e-09	4.36845e-07	Tmem199	Tmem199	transmembrane protein 199	11
7458	ENSMUSG00000029648	334.914	0.950318	0.164576	5.77436	7.72457e-09	4.56612e-07	Flt1	Flt1	FMS-like tyrosine kinase 1	5
2383	ENSMUSG00000020190	2705.22	0.479558	0.0831021	5.77071	7.89363e-09	4.63626e-07	Mknk2	Mknk2	MAP kinase-interacting serine/threonine kinase 2	10
2821	ENSMUSG00000020902	200.924	-1.01938	0.176663	-5.77019	7.91843e-09	4.63626e-07	Ntn1	Ntn1	netrin 1	11
5139	ENSMUSG00000025578	166.168	-0.965481	0.167341	-5.76955	7.94828e-09	4.63626e-07	Cbx8	Cbx8	chromobox 8	11
11371	ENSMUSG00000038949	1230.3	-0.544391	0.094434	-5.76478	8.17642e-09	4.74842e-07	Cnst	Cnst	consortin, connexin sorting protein	1
19225	ENSMUSG00000067038	30.1373	1.34362	0.234024	5.74135	9.39235e-09	5.43075e-07	Rps12-ps3	Rps12-ps3	ribosomal protein S12, pseudogene 3	19
3579	ENSMUSG00000022244	673.568	-0.649259	0.113123	-5.73943	9.49958e-09	5.46887e-07	Amacr	Amacr	alpha-methylacyl-CoA racemase	15
18074	ENSMUSG00000064400	457.614	0.751016	0.130963	5.73454	9.77751e-09	5.6045e-07	Gm23927	Gm23927	predicted gene, 23927	19
8840	ENSMUSG00000032194	619.279	-0.913321	0.15953	-5.72506	1.03398e-08	5.90127e-07	Kank2	Kank2	KN motif and ankyrin repeat domains 2	9
17402	ENSMUSG00000061755	3066.46	-0.468687	0.082202	-5.70165	1.18655e-08	6.71412e-07	Bod1l	Bod1l	biorientation of chromosomes in cell division 1-like	5
36908	ENSMUSG00000097694	84.3408	-1.11374	0.195315	-5.7023	1.18203e-08	6.71412e-07	G730013B05Rik	G730013B05Rik	RIKEN cDNA G730013B05 gene	16
11556	ENSMUSG00000039395	577.682	1.02832	0.180542	5.69577	1.22815e-08	6.92e-07	Mreg	Mreg	melanoregulin	1
8951	ENSMUSG00000032374	1267.23	-0.832043	0.14634	-5.68566	1.30305e-08	7.29013e-07	Plod2	Plod2	procollagen lysine, 2-oxoglutarate 5-dioxygenase 2	9
17696	ENSMUSG00000062980	118.845	-1.07686	0.189408	-5.68543	1.30486e-08	7.29013e-07	Cped1	Cped1	cadherin-like and PC-esterase domain containing 1	6
12925	ENSMUSG00000043531	23.5413	1.24467	0.219111	5.68055	1.34263e-08	7.46963e-07	Sorcs1	Sorcs1	VPS10 domain receptor protein SORCS 1	19
3360	ENSMUSG00000021890	4972.22	-0.529793	0.0933156	-5.67744	1.36729e-08	7.57504e-07	Eaf1	Eaf1	ELL associated factor 1	14
23097	ENSMUSG00000079547	506.078	-0.704414	0.124287	-5.66763	1.44786e-08	7.98797e-07	H2-DMb1	H2-DMb1	histocompatibility 2, class II, locus Mb1	17
11404	ENSMUSG00000039043	550.932	0.654808	0.115571	5.66586	1.4629e-08	8.03747e-07	2610034B18Rik	2610034B18Rik	RIKEN cDNA 2610034B18 gene	7
1412	ENSMUSG00000012483	697.68	-0.636252	0.112695	-5.64578	1.64438e-08	8.99723e-07	Rpa3	Rpa3	replication protein A3	6
14716	ENSMUSG00000049988	1294.12	0.955146	0.169379	5.6391	1.70937e-08	9.31428e-07	Lrrc25	Lrrc25	leucine rich repeat containing 25	8
499	ENSMUSG00000002897	2452.51	-0.965635	0.171317	-5.63654	1.73502e-08	9.41534e-07	Il17ra	Il17ra	interleukin 17 receptor A	6
9261	ENSMUSG00000033065	1472.24	-0.666195	0.11854	-5.61999	1.90972e-08	1.0321e-06	Pfkm	Pfkm	phosphofructokinase, muscle	15
6358	ENSMUSG00000027848	54.7638	1.20215	0.214217	5.61184	2.0019e-08	1.07753e-06	Olfml3	Olfml3	olfactomedin-like 3	3
1160	ENSMUSG00000008129	107.346	-1.0413	0.186105	-5.59521	2.2035e-08	1.18124e-06	4930432K21Rik	4930432K21Rik	RIKEN cDNA 4930432K21 gene	8
8379	ENSMUSG00000031434	29.8941	1.3058	0.233469	5.59304	2.23124e-08	1.19128e-06	Morc4	Morc4	microrchidia 4	X
5696	ENSMUSG00000026655	1794.67	-0.724434	0.129715	-5.5848	2.33975e-08	1.24165e-06	Fam107b	Fam107b	family with sequence similarity 107, member B	2
16831	ENSMUSG00000059187	15.8904	1.15095	0.206099	5.58446	2.34432e-08	1.24165e-06	Fam19a1	Fam19a1	family with sequence similarity 19, member A1	6
869	ENSMUSG00000005583	3727.73	-0.854795	0.15316	-5.58104	2.39084e-08	1.26124e-06	Mef2c	Mef2c	myocyte enhancer factor 2C	13
3575	ENSMUSG00000022237	224.828	0.795562	0.142818	5.57045	2.5408e-08	1.33503e-06	Ankrd33b	Ankrd33b	ankyrin repeat domain 33B	15
6271	ENSMUSG00000027669	82.9113	1.30192	0.23451	5.55167	2.82953e-08	1.48086e-06	Gnb4	Gnb4	guanine nucleotide binding protein (G protein), beta 4	3
4824	ENSMUSG00000024991	19304.9	-0.500621	0.0901955	-5.5504	2.85013e-08	1.48577e-06	Eif3a	Eif3a	eukaryotic translation initiation factor 3, subunit A	19
19107	ENSMUSG00000066440	1089.04	0.614726	0.110897	5.54322	2.96965e-08	1.542e-06	Zfyve26	Zfyve26	zinc finger, FYVE domain containing 26	12
5220	ENSMUSG00000025795	2770.39	-0.514171	0.0928183	-5.53954	3.03263e-08	1.56855e-06	Rassf3	Rassf3	Ras association (RalGDS/AF-6) domain family member 3	10
4610	ENSMUSG00000024617	22.8006	-1.29604	0.234275	-5.5321	3.16417e-08	1.63023e-06	Camk2a	Camk2a	calcium/calmodulin-dependent protein kinase II alpha	18
5902	ENSMUSG00000026986	192.782	0.881019	0.159535	5.52241	3.34378e-08	1.71608e-06	Hnmt	Hnmt	histamine N-methyltransferase	2
11736	ENSMUSG00000039903	246.171	0.993832	0.180016	5.52081	3.37444e-08	1.72513e-06	Eva1c	Eva1c	eva-1 homolog C (C. elegans)	16
1928	ENSMUSG00000018381	188.123	0.948738	0.172042	5.51458	3.49607e-08	1.77362e-06	Abi3	Abi3	ABI gene family, member 3	11
12894	ENSMUSG00000043421	2091.81	0.679141	0.123144	5.51503	3.48713e-08	1.77362e-06	Hilpda	Hilpda	hypoxia inducible lipid droplet associated	6
7452	ENSMUSG00000029640	3273.87	-0.52229	0.0948413	-5.50698	3.65036e-08	1.84076e-06	Usp12	Usp12	ubiquitin specific peptidase 12	5
21467	ENSMUSG00000075703	2390.51	-0.4951	0.0899086	-5.5067	3.65622e-08	1.84076e-06	Ept1	Ept1	ethanolaminephosphotransferase 1 (CDP-ethanolamine-specific)	5
5664	ENSMUSG00000026605	3644.67	-0.502502	0.0915032	-5.49163	3.98236e-08	1.99736e-06	Cenpf	Cenpf	centromere protein F	1
2161	ENSMUSG00000019806	210.163	0.970631	0.177016	5.48328	4.17501e-08	2.08609e-06	Aig1	Aig1	androgen-induced 1	10
16181	ENSMUSG00000056234	1224.23	-0.559001	0.101996	-5.48062	4.23835e-08	2.1035e-06	Ncoa4	Ncoa4	nuclear receptor coactivator 4	14
19378	ENSMUSG00000067889	70.521	-1.11412	0.203289	-5.48048	4.24163e-08	2.1035e-06	Sptbn2	Sptbn2	spectrin beta, non-erythrocytic 2	19
5961	ENSMUSG00000027162	8619.61	-0.498052	0.0908894	-5.47976	4.25902e-08	2.10424e-06	Lin7c	Lin7c	lin-7 homolog C (C. elegans)	2
5236	ENSMUSG00000025855	548.265	-0.842968	0.153985	-5.47435	4.39114e-08	2.16146e-06	Prkar1b	Prkar1b	protein kinase, cAMP dependent regulatory, type I beta	5
3655	ENSMUSG00000022378	8401.29	-0.441708	0.0807407	-5.4707	4.48266e-08	2.19833e-06	Fam49b	Fam49b	family with sequence similarity 49, member B	15
468	ENSMUSG00000002733	3953.6	-0.513966	0.0939762	-5.46911	4.52304e-08	2.20995e-06	Plekha3	Plekha3	pleckstrin homology domain-containing, family A (phosphoinositide binding specific) member 3	2
11810	ENSMUSG00000040118	103.525	1.01265	0.185218	5.46737	4.56762e-08	2.22352e-06	Cacna2d1	Cacna2d1	calcium channel, voltage-dependent, alpha2/delta subunit 1	5
19625	ENSMUSG00000069206	661.046	0.600339	0.109966	5.4593	4.78024e-08	2.31851e-06	Zfp874a	Zfp874a	zinc finger protein 874a	13
36153	ENSMUSG00000096917	284.212	0.875992	0.160861	5.44565	5.16174e-08	2.4944e-06	2500002B13Rik	2500002B13Rik	RIKEN cDNA 2500002B13 gene	8
9155	ENSMUSG00000032766	84.2092	1.20044	0.220548	5.44298	5.23964e-08	2.52284e-06	Gng11	Gng11	guanine nucleotide binding protein (G protein), gamma 11	6
1188	ENSMUSG00000008540	1709.2	0.883424	0.1625	5.43647	5.43472e-08	2.59934e-06	Mgst1	Mgst1	microsomal glutathione S-transferase 1	6
9526	ENSMUSG00000033953	3414.32	-0.588073	0.108174	-5.43637	5.43779e-08	2.59934e-06	Ppp3r1	Ppp3r1	protein phosphatase 3, regulatory subunit B, alpha isoform (calcineurin B, type I)	11
11673	ENSMUSG00000039735	1393.56	-0.616325	0.113416	-5.43422	5.50376e-08	2.62141e-06	Fnbp1l	Fnbp1l	formin binding protein 1-like	3
10994	ENSMUSG00000038072	1865.38	-0.757538	0.139462	-5.43184	5.57764e-08	2.64708e-06	Galnt11	Galnt11	UDP-N-acetyl-alpha-D-galactosamine:polypeptide N-acetylgalactosaminyltransferase 11	5
20431	ENSMUSG00000072889	968.727	-0.591065	0.108923	-5.42643	5.74912e-08	2.71872e-06	Nfxl1	Nfxl1	nuclear transcription factor, X-box binding-like 1	5
5317	ENSMUSG00000025993	454.139	-0.794103	0.146381	-5.42491	5.7984e-08	2.73226e-06	Slc40a1	Slc40a1	solute carrier family 40 (iron-regulated transporter), member 1	1
1168	ENSMUSG00000008226	1357.65	-0.552682	0.102046	-5.416	6.09458e-08	2.85153e-06	Scrn3	Scrn3	secernin 3	2
5816	ENSMUSG00000026843	2784.27	-0.44917	0.0829307	-5.4162	6.08776e-08	2.85153e-06	Fubp3	Fubp3	far upstream element (FUSE) binding protein 3	2
2176	ENSMUSG00000019832	3818.87	0.758994	0.140157	5.4153	6.1187e-08	2.85273e-06	Rab32	Rab32	RAB32, member RAS oncogene family	10
8618	ENSMUSG00000031827	11232.3	0.476159	0.0879453	5.41426	6.1542e-08	2.85922e-06	Cotl1	Cotl1	coactosin-like 1 (Dictyostelium)	8
9170	ENSMUSG00000032812	5279.75	0.538924	0.0995913	5.41135	6.25513e-08	2.89595e-06	Arap1	Arap1	ArfGAP with RhoGAP domain, ankyrin repeat and PH domain 1	7
210	ENSMUSG00000001158	1579.84	-0.473476	0.0875159	-5.41017	6.2964e-08	2.9049e-06	Snrnp27	Snrnp27	small nuclear ribonucleoprotein 27 (U4/U6.U5)	6
10618	ENSMUSG00000037108	332.705	-0.883203	0.163468	-5.40291	6.55671e-08	3.01449e-06	Zcwpw1	Zcwpw1	zinc finger, CW type with PWWP domain 1	5
6578	ENSMUSG00000028218	120.782	1.02828	0.190354	5.40193	6.59281e-08	3.0206e-06	Fam92a	Fam92a	family with sequence similarity 92, member A	4
5939	ENSMUSG00000027082	1379.52	0.495793	0.0918008	5.40075	6.63621e-08	3.03e-06	Tfpi	Tfpi	tissue factor pathway inhibitor	2
11132	ENSMUSG00000038374	2633.08	-0.545083	0.100945	-5.39982	6.67082e-08	3.03534e-06	Rbm8a	Rbm8a	RNA binding motif protein 8a	3
20869	ENSMUSG00000074212	2075.01	-0.723047	0.13392	-5.39908	6.69818e-08	3.03735e-06	Dnajb14	Dnajb14	DnaJ (Hsp40) homolog, subfamily B, member 14	3
11891	ENSMUSG00000040325	1251.73	-0.552033	0.102267	-5.39796	6.74042e-08	3.04607e-06	Vprbp	Vprbp	Vpr (HIV-1) binding protein	9
4764	ENSMUSG00000024901	88.2582	1.12724	0.209172	5.38907	7.08249e-08	3.18977e-06	Peli3	Peli3	pellino 3	19
12291	ENSMUSG00000041488	2468.59	0.749956	0.139303	5.38363	7.2999e-08	3.27654e-06	Stx3	Stx3	syntaxin 3	19
6286	ENSMUSG00000027698	8116.81	-0.502283	0.0933385	-5.38131	7.39456e-08	3.30782e-06	Nceh1	Nceh1	neutral cholesterol ester hydrolase 1	3
4222	ENSMUSG00000023944	36392.1	-0.411561	0.0766452	-5.36969	7.88735e-08	3.50458e-06	Hsp90ab1	Hsp90ab1	heat shock protein 90 alpha (cytosolic), class B member 1	17
15256	ENSMUSG00000052033	3011.58	-0.564731	0.105161	-5.37014	7.86751e-08	3.50458e-06	Pfdn4	Pfdn4	prefoldin 4	2
13899	ENSMUSG00000046982	584.666	0.890835	0.165926	5.36886	7.92372e-08	3.50896e-06	Tshz1	Tshz1	teashirt zinc finger family member 1	18
1298	ENSMUSG00000010047	1279.18	0.489606	0.0912913	5.36312	8.17982e-08	3.6103e-06	Hyal2	Hyal2	hyaluronoglucosaminidase 2	9
9294	ENSMUSG00000033186	3080.9	-0.455287	0.0849689	-5.35828	8.40196e-08	3.69602e-06	Mzt1	Mzt1	mitotic spindle organizing protein 1	14
3608	ENSMUSG00000022305	3202.45	-0.568822	0.106209	-5.35567	8.52405e-08	3.71299e-06	Lrp12	Lrp12	low density lipoprotein-related protein 12	15
10971	ENSMUSG00000038028	3600.07	-0.667791	0.124689	-5.35566	8.52464e-08	3.71299e-06	9630033F20Rik	9630033F20Rik	RIKEN cDNA 9630033F20 gene	6
30995	ENSMUSG00000089682	762.006	-0.699383	0.130584	-5.35582	8.51689e-08	3.71299e-06	Bcl2l2	Bcl2l2	BCL2-like 2	14
688	ENSMUSG00000004267	375.472	-0.856384	0.160073	-5.34997	8.79668e-08	3.81891e-06	Eno2	Eno2	enolase 2, gamma neuronal	6
22672	ENSMUSG00000078622	3132.18	-0.542646	0.101534	-5.34448	9.06765e-08	3.92368e-06	Ccdc47	Ccdc47	coiled-coil domain containing 47	11
2909	ENSMUSG00000021069	594.811	1.03643	0.194464	5.32968	9.83864e-08	4.24343e-06	Pygl	Pygl	liver glycogen phosphorylase	12
201	ENSMUSG00000001131	57.8342	1.23242	0.232425	5.30243	1.14273e-07	4.91264e-06	Timp1	Timp1	tissue inhibitor of metalloproteinase 1	X
9891	ENSMUSG00000034930	1513.98	-0.748396	0.141223	-5.2994	1.16186e-07	4.97871e-06	Rtkn	Rtkn	rhotekin	6
4040	ENSMUSG00000023025	8691.11	-0.495758	0.0937299	-5.28922	1.2284e-07	5.24683e-06	Larp4	Larp4	La ribonucleoprotein domain family, member 4	15
7087	ENSMUSG00000029059	46.664	1.21377	0.229936	5.27873	1.30083e-07	5.53837e-06	Fam213b	Fam213b	family with sequence similarity 213, member B	4
6352	ENSMUSG00000027833	69.4755	-1.08202	0.205029	-5.27741	1.31025e-07	5.56057e-06	Shox2	Shox2	short stature homeobox 2	3
16610	ENSMUSG00000058230	1916.52	0.565707	0.107297	5.27234	1.34698e-07	5.69818e-06	Arhgap35	Arhgap35	Rho GTPase activating protein 35	7
12701	ENSMUSG00000042682	1867.2	-0.482551	0.0916022	-5.26789	1.37999e-07	5.81926e-06	Selk	Selk	selenoprotein K	14
10988	ENSMUSG00000038065	536.996	1.05669	0.200715	5.2646	1.40496e-07	5.90572e-06	Mturn	Mturn	maturin, neural progenitor differentiation regulator homolog (Xenopus)	6
887	ENSMUSG00000005686	1013.08	0.720334	0.136897	5.26185	1.42612e-07	5.97573e-06	Ampd3	Ampd3	adenosine monophosphate deaminase 3	7
7683	ENSMUSG00000030123	3425.55	0.471195	0.0896154	5.25797	1.45653e-07	6.08387e-06	Plxnd1	Plxnd1	plexin D1	6
12670	ENSMUSG00000042599	2415.08	-0.624075	0.118731	-5.25622	1.4705e-07	6.12291e-06	Kdm7a	Kdm7a	lysine (K)-specific demethylase 7A	6
4774	ENSMUSG00000024912	206.049	0.990872	0.189212	5.23683	1.63362e-07	6.78079e-06	Fosl1	Fosl1	fos-like antigen 1	19
17682	ENSMUSG00000062908	3724.72	-0.561304	0.107211	-5.2355	1.64536e-07	6.80821e-06	Acadm	Acadm	acyl-Coenzyme A dehydrogenase, medium chain	3
5900	ENSMUSG00000026984	9.36088	1.03996	0.198859	5.22962	1.6986e-07	6.98407e-06	Il1f6	Il1f6	interleukin 1 family, member 6	2
10819	ENSMUSG00000037643	1272.65	-0.514162	0.0983277	-5.22907	1.70369e-07	6.98407e-06	Prkci	Prkci	protein kinase C, iota	3
20996	ENSMUSG00000074513	380.742	-0.68978	0.131885	-5.23016	1.69366e-07	6.98407e-06	Arfip1	Arfip1	ADP-ribosylation factor interacting protein 1	3
11497	ENSMUSG00000039232	1694.89	0.951209	0.181984	5.2269	1.72377e-07	7.04459e-06	Stx11	Stx11	syntaxin 11	10
9745	ENSMUSG00000034557	84.5893	1.11703	0.213733	5.22628	1.72954e-07	7.0464e-06	Zfyve9	Zfyve9	zinc finger, FYVE domain containing 9	4
2458	ENSMUSG00000020321	10892.9	-0.371498	0.071197	-5.21788	1.8098e-07	7.35077e-06	Mdh1	Mdh1	malate dehydrogenase 1, NAD (soluble)	11
17872	ENSMUSG00000063760	230.58	0.854584	0.163829	5.21631	1.82522e-07	7.39076e-06	Rnf217	Rnf217	ring finger protein 217	10
9304	ENSMUSG00000033213	49.9646	1.22165	0.234477	5.21012	1.88722e-07	7.61849e-06	AA467197	AA467197	expressed sequence AA467197	2
21136	ENSMUSG00000074892	224.157	-0.765317	0.14715	-5.20094	1.9828e-07	7.98001e-06	B3galt5	B3galt5	UDP-Gal:betaGlcNAc beta 1,3-galactosyltransferase, polypeptide 5	16
41166	ENSMUSG00000102037	13.8617	1.1144	0.21474	5.18952	2.10833e-07	8.45953e-06	Bcl2a1a	Bcl2a1a	B cell leukemia/lymphoma 2 related protein A1a	9
13804	ENSMUSG00000046675	1103.61	0.552096	0.10641	5.18839	2.12119e-07	8.4854e-06	Tmem251	Tmem251	transmembrane protein 251	12
6914	ENSMUSG00000028780	940.551	1.01472	0.195628	5.187	2.13704e-07	8.52304e-06	Sema3c	Sema3c	sema domain, immunoglobulin domain (Ig), short basic domain, secreted, (semaphorin) 3C	5
23630	ENSMUSG00000080921	75.953	-1.081	0.208471	-5.18539	2.15568e-07	8.57158e-06	Rpl38-ps2	Rpl38-ps2	ribosomal protein L38, pseudogene 2	6
11914	ENSMUSG00000040385	16797.1	0.373438	0.0720494	5.18308	2.18247e-07	8.65211e-06	Ppp1ca	Ppp1ca	protein phosphatase 1, catalytic subunit, alpha isoform	19
17671	ENSMUSG00000062866	575.224	0.652528	0.12596	5.18043	2.21379e-07	8.75009e-06	Phactr2	Phactr2	phosphatase and actin regulator 2	10
3585	ENSMUSG00000022253	3926.28	-0.442035	0.0855423	-5.16744	2.37321e-07	9.34755e-06	Nadk2	Nadk2	NAD kinase 2, mitochondrial	15
3644	ENSMUSG00000022364	1230.56	-0.530209	0.102615	-5.16698	2.37907e-07	9.34755e-06	Tbc1d31	Tbc1d31	TBC1 domain family, member 31	15
14585	ENSMUSG00000049515	878.694	-0.559559	0.108751	-5.14532	2.67061e-07	1.0462e-05	Espnl	Espnl	espin-like	1
3620	ENSMUSG00000022324	150.719	1.02817	0.200266	5.13404	2.83587e-07	1.1044e-05	Matn2	Matn2	matrilin 2	15
31195	ENSMUSG00000089942	213.332	0.929756	0.181093	5.13412	2.83461e-07	1.1044e-05	Pira2	Pira2	paired-Ig-like receptor A2	7
9238	ENSMUSG00000033014	2006.34	-0.501443	0.0976952	-5.13273	2.85567e-07	1.10886e-05	Trim33	Trim33	tripartite motif-containing 33	3
3086	ENSMUSG00000021384	1998.32	-0.484456	0.0944711	-5.12809	2.927e-07	1.13323e-05	Susd3	Susd3	sushi domain containing 3	13
4000	ENSMUSG00000022957	2103.7	0.575053	0.112153	5.12739	2.93792e-07	1.13414e-05	Itsn1	Itsn1	intersectin 1 (SH3 domain protein 1A)	16
15021	ENSMUSG00000051098	167.467	-0.899202	0.175716	-5.11737	3.09818e-07	1.19253e-05	Mblac2	Mblac2	metallo-beta-lactamase domain containing 2	13
10264	ENSMUSG00000036087	4042.8	-0.434477	0.0849168	-5.11651	3.11241e-07	1.19454e-05	Slain2	Slain2	SLAIN motif family, member 2	5
2939	ENSMUSG00000021120	457.747	0.665942	0.13017	5.11593	3.12191e-07	1.19472e-05	Pigh	Pigh	phosphatidylinositol glycan anchor biosynthesis, class H	12
4443	ENSMUSG00000024302	185.396	0.844671	0.165525	5.10297	3.34373e-07	1.27592e-05	Dtna	Dtna	dystrobrevin alpha	18
3500	ENSMUSG00000022114	329.096	-0.89491	0.17548	-5.09977	3.4006e-07	1.29389e-05	Spry2	Spry2	sprouty homolog 2 (Drosophila)	14
6189	ENSMUSG00000027519	3654.01	-0.418359	0.0822274	-5.08783	3.62191e-07	1.37415e-05	Rab22a	Rab22a	RAB22A, member RAS oncogene family	2
1919	ENSMUSG00000018340	5875.52	-0.413741	0.0814345	-5.08066	3.76125e-07	1.42293e-05	Anxa6	Anxa6	annexin A6	11
18001	ENSMUSG00000064267	930.556	0.526899	0.103832	5.07451	3.88489e-07	1.46552e-05	Hvcn1	Hvcn1	hydrogen voltage-gated channel 1	5
20603	ENSMUSG00000073530	334.15	1.16022	0.228883	5.06907	3.99762e-07	1.50376e-05	Pappa2	Pappa2	pappalysin 2	1
12674	ENSMUSG00000042607	470.72	-0.79955	0.157755	-5.06829	4.01399e-07	1.50565e-05	Asb4	Asb4	ankyrin repeat and SOCS box-containing 4	6
6257	ENSMUSG00000027646	2388.6	0.836565	0.16514	5.06579	4.06707e-07	1.51982e-05	Src	Src	Rous sarcoma oncogene	2
9576	ENSMUSG00000034109	1528.99	-0.553934	0.109375	-5.06456	4.09351e-07	1.51982e-05	Golim4	Golim4	golgi integral membrane protein 4	3
13642	ENSMUSG00000046079	1707.04	0.459781	0.0907876	5.06436	4.0977e-07	1.51982e-05	Lrrc8d	Lrrc8d	leucine rich repeat containing 8D	5
35036	ENSMUSG00000095620	103.646	1.18785	0.234533	5.06475	4.08946e-07	1.51982e-05	2010005H15Rik	2010005H15Rik	RIKEN cDNA 2010005H15 gene	16
4777	ENSMUSG00000024921	1621.9	-0.608824	0.120309	-5.0605	4.18153e-07	1.54658e-05	Smarca2	Smarca2	SWI/SNF related, matrix associated, actin dependent regulator of chromatin, subfamily a, member 2	19
22833	ENSMUSG00000078970	1225.4	-0.601207	0.118834	-5.05921	4.20993e-07	1.55275e-05	Wdr92	Wdr92	WD repeat domain 92	11
1333	ENSMUSG00000010517	3112.82	0.41996	0.0830329	5.05775	4.24225e-07	1.56032e-05	Faf1	Faf1	Fas-associated factor 1	4
504	ENSMUSG00000002944	1457.47	1.17117	0.231677	5.05516	4.30028e-07	1.57293e-05	Cd36	Cd36	CD36 antigen	5
16129	ENSMUSG00000056019	127.253	0.887584	0.175578	5.05521	4.29912e-07	1.57293e-05	Zfp709	Zfp709	zinc finger protein 709	8
1172	ENSMUSG00000008318	310.631	-0.728615	0.144527	-5.04137	4.622e-07	1.68595e-05	Relt	Relt	RELT tumor necrosis factor receptor	7
3411	ENSMUSG00000021969	3758.42	-0.511801	0.101544	-5.04017	4.65116e-07	1.69192e-05	Zdhhc20	Zdhhc20	zinc finger, DHHC domain containing 20	14
21106	ENSMUSG00000074825	1850.72	0.515943	0.102425	5.0373	4.72154e-07	1.71282e-05	Itpripl1	Itpripl1	inositol 1,4,5-triphosphate receptor interacting protein-like 1	2
2835	ENSMUSG00000020919	1247.02	-0.463925	0.0921996	-5.03174	4.86039e-07	1.75837e-05	Stat5b	Stat5b	signal transducer and activator of transcription 5B	11
13277	ENSMUSG00000044768	4360.72	-0.443043	0.0882149	-5.02231	5.10526e-07	1.83692e-05	D1Ertd622e	D1Ertd622e	DNA segment, Chr 1, ERATO Doi 622, expressed	1
8859	ENSMUSG00000032238	149.792	0.9232	0.183892	5.02034	5.15806e-07	1.85089e-05	Rora	Rora	RAR-related orphan receptor alpha	9
6103	ENSMUSG00000027380	94.9461	1.09494	0.218166	5.01883	5.19864e-07	1.8554e-05	Acoxl	Acoxl	acyl-Coenzyme A oxidase-like	2
20586	ENSMUSG00000073468	1129.99	-0.514261	0.102458	-5.01922	5.18816e-07	1.8554e-05	Sft2d1	Sft2d1	SFT2 domain containing 1	17
13579	ENSMUSG00000045817	4020.03	-0.621695	0.123962	-5.01519	5.29816e-07	1.88583e-05	Zfp36l2	Zfp36l2	zinc finger protein 36, C3H type-like 2	17
3238	ENSMUSG00000021676	686.239	0.912428	0.182275	5.00579	5.56333e-07	1.97491e-05	Iqgap2	Iqgap2	IQ motif containing GTPase activating protein 2	13
11223	ENSMUSG00000038582	5021.43	-0.365795	0.0731213	-5.00258	5.65682e-07	2.00273e-05	Pptc7	Pptc7	PTC7 protein phosphatase homolog (S. cerevisiae)	5
10629	ENSMUSG00000037139	89.1458	-1.06254	0.212436	-5.00167	5.68356e-07	2.00683e-05	Myom3	Myom3	myomesin family, member 3	4
4726	ENSMUSG00000024833	1537.04	0.443416	0.08873	4.99737	5.81189e-07	2.04125e-05	Pola2	Pola2	polymerase (DNA directed), alpha 2	19
6609	ENSMUSG00000028270	332.092	1.08515	0.217142	4.99743	5.81003e-07	2.04125e-05	Gbp2	Gbp2	guanylate binding protein 2	3
8521	ENSMUSG00000031662	4598.16	0.62228	0.124563	4.99569	5.86258e-07	2.05361e-05	Snx20	Snx20	sorting nexin 20	8
7283	ENSMUSG00000029376	427.217	-0.632719	0.126721	-4.993	5.94476e-07	2.0769e-05	Mthfd2l	Mthfd2l	methylenetetrahydrofolate dehydrogenase (NADP+ dependent) 2-like	5
11515	ENSMUSG00000039275	3260.8	-0.433597	0.0869328	-4.98772	6.10955e-07	2.12886e-05	Foxk2	Foxk2	forkhead box K2	11
3042	ENSMUSG00000021298	815.305	0.671648	0.134737	4.98487	6.20039e-07	2.15484e-05	Gpr132	Gpr132	G protein-coupled receptor 132	12
7198	ENSMUSG00000029221	2932.07	-0.494109	0.0991952	-4.98118	6.31993e-07	2.19063e-05	Slc30a9	Slc30a9	solute carrier family 30 (zinc transporter), member 9	5
13850	ENSMUSG00000046805	6301.78	0.678822	0.136364	4.97802	6.42394e-07	2.22087e-05	Mpeg1	Mpeg1	macrophage expressed gene 1	19
1989	ENSMUSG00000018669	1581.06	-0.584055	0.117358	-4.97672	6.4672e-07	2.23e-05	Cdk5rap3	Cdk5rap3	CDK5 regulatory subunit associated protein 3	11
3543	ENSMUSG00000022195	1758.59	-0.435806	0.0877279	-4.9677	6.77505e-07	2.32405e-05	6030458C11Rik	6030458C11Rik	RIKEN cDNA 6030458C11 gene	15
12522	ENSMUSG00000042208	2961.12	-0.388092	0.0781216	-4.9678	6.7717e-07	2.32405e-05	0610010F05Rik	0610010F05Rik	RIKEN cDNA 0610010F05 gene	11
4309	ENSMUSG00000024083	1544.92	-0.604583	0.121811	-4.96329	6.93087e-07	2.37136e-05	Pja2	Pja2	praja 2, RING-H2 motif containing	17
1839	ENSMUSG00000017686	3950.72	-0.394716	0.079554	-4.9616	6.99141e-07	2.38591e-05	Rhot1	Rhot1	ras homolog gene family, member T1	11
17166	ENSMUSG00000060594	206.325	0.859976	0.173764	4.94909	7.45617e-07	2.53797e-05	Layn	Layn	layilin	9
10125	ENSMUSG00000035623	1245.51	-0.50293	0.101848	-4.93806	7.89041e-07	2.67889e-05	Rsf1	Rsf1	remodeling and spacing factor 1	7
10182	ENSMUSG00000035828	2671.01	-0.526545	0.106715	-4.9341	8.05212e-07	2.7268e-05	Pim3	Pim3	proviral integration site 3	15
26399	ENSMUSG00000083992	1069.09	-0.600064	0.121739	-4.92909	8.26135e-07	2.79052e-05	Gm11478	Gm11478	predicted gene 11478	11
11271	ENSMUSG00000038692	201.12	-0.743275	0.150829	-4.92795	8.3098e-07	2.79975e-05	Hoxb4	Hoxb4	homeobox B4	11
11160	ENSMUSG00000038456	304.898	-0.700892	0.142281	-4.92611	8.38834e-07	2.81904e-05	Dennd2a	Dennd2a	DENN/MADD domain containing 2A	6
4665	ENSMUSG00000024736	311.856	-0.706139	0.143402	-4.9242	8.47043e-07	2.83942e-05	Tmem132a	Tmem132a	transmembrane protein 132A	19
17819	ENSMUSG00000063531	48.2264	1.14343	0.232395	4.92018	8.64647e-07	2.89111e-05	Sema3e	Sema3e	sema domain, immunoglobulin domain (Ig), short basic domain, secreted, (semaphorin) 3E	5
3243	ENSMUSG00000021684	76.4777	1.02764	0.208954	4.91803	8.74202e-07	2.9157e-05	Pde8b	Pde8b	phosphodiesterase 8B	13
3052	ENSMUSG00000021322	967.471	0.88731	0.18045	4.91722	8.7782e-07	2.9204e-05	Aoah	Aoah	acyloxyacyl hydrolase	13
36444	ENSMUSG00000097216	62.6851	1.06848	0.217433	4.91407	8.92046e-07	2.9603e-05	4932441J04Rik	4932441J04Rik	RIKEN cDNA 4932441J04 gene	5
694	ENSMUSG00000004319	2443.54	-0.456495	0.0929349	-4.91198	9.01605e-07	2.98454e-05	Clcn3	Clcn3	chloride channel 3	8
6003	ENSMUSG00000027223	946.573	-0.76587	0.156059	-4.90757	9.22101e-07	3.04477e-05	Mapk8ip1	Mapk8ip1	mitogen-activated protein kinase 8 interacting protein 1	2
6733	ENSMUSG00000028480	3625.97	0.52142	0.106389	4.90108	9.5312e-07	3.13937e-05	Glipr2	Glipr2	GLI pathogenesis-related 2	4
15123	ENSMUSG00000051451	2278.96	0.564472	0.115215	4.8993	9.61785e-07	3.16005e-05	Crebzf	Crebzf	CREB/ATF bZIP transcription factor	7
28198	ENSMUSG00000086150	156.272	0.91982	0.187871	4.89601	9.77997e-07	3.20536e-05	Bach2os	Bach2os	BTB and CNC homology 2, opposite strand	4
2949	ENSMUSG00000021136	498.594	0.603448	0.12334	4.89255	9.95383e-07	3.25429e-05	Smoc1	Smoc1	SPARC related modular calcium binding 1	12
13527	ENSMUSG00000045636	524.546	0.684489	0.139944	4.89116	1.00246e-06	3.26935e-05	Mtus1	Mtus1	mitochondrial tumor suppressor 1	8
2081	ENSMUSG00000019256	77.7318	1.0571	0.216187	4.88972	1.00982e-06	3.28526e-05	Ahr	Ahr	aryl-hydrocarbon receptor	12
7669	ENSMUSG00000030102	1732.96	-0.491276	0.10061	-4.88299	1.04491e-06	3.39108e-05	Itpr1	Itpr1	inositol 1,4,5-trisphosphate receptor 1	6
4736	ENSMUSG00000024851	1185.05	0.48273	0.0988921	4.88138	1.05345e-06	3.40762e-05	Pitpnm1	Pitpnm1	phosphatidylinositol transfer protein, membrane-associated 1	19
13068	ENSMUSG00000044072	287.257	-0.764298	0.156599	-4.8806	1.05764e-06	3.40762e-05	Eml6	Eml6	echinoderm microtubule associated protein like 6	11
20884	ENSMUSG00000074238	3266.79	-0.402293	0.0824273	-4.88058	1.05772e-06	3.40762e-05	Ap1ar	Ap1ar	adaptor-related protein complex 1 associated regulatory protein	3
22930	ENSMUSG00000079179	1149.25	0.543883	0.111674	4.87026	1.11449e-06	3.58179e-05	Rab10os	Rab10os	RAB10, member RAS oncogene family, opposite strand	12
23121	ENSMUSG00000079597	71.7271	1.11174	0.2283	4.86962	1.11816e-06	3.58487e-05	Gm5483	Gm5483	predicted gene 5483	16
5785	ENSMUSG00000026809	254.465	-0.743016	0.152624	-4.86827	1.12578e-06	3.60058e-05	1700026L06Rik	1700026L06Rik	RIKEN cDNA 1700026L06 gene	2
5826	ENSMUSG00000026864	41687.9	-0.418735	0.0862231	-4.85642	1.19527e-06	3.81362e-05	Hspa5	Hspa5	heat shock protein 5	2
21643	ENSMUSG00000076441	1682.49	0.590217	0.121873	4.84288	1.27973e-06	4.07329e-05	Ass1	Ass1	argininosuccinate synthetase 1	2
16704	ENSMUSG00000058624	792.462	0.671444	0.138679	4.84169	1.28738e-06	4.08781e-05	Gda	Gda	guanine deaminase	19
7219	ENSMUSG00000029263	1038.36	-0.47469	0.098077	-4.83997	1.29857e-06	4.11348e-05	Pigg	Pigg	phosphatidylinositol glycan anchor biosynthesis, class G	5
9403	ENSMUSG00000033545	2016.58	0.592342	0.122617	4.83083	1.35966e-06	4.29671e-05	Znrf1	Znrf1	zinc and ring finger 1	8
7367	ENSMUSG00000029502	3001.12	-0.39175	0.081181	-4.82563	1.39559e-06	4.39977e-05	Golga3	Golga3	golgi autoantigen, golgin subfamily a, 3	5
13231	ENSMUSG00000044617	85.8151	1.02712	0.212868	4.82514	1.39907e-06	4.40026e-05	Zbtb39	Zbtb39	zinc finger and BTB domain containing 39	10
1638	ENSMUSG00000015652	39.4392	1.12095	0.232345	4.82451	1.40347e-06	4.40364e-05	Steap1	Steap1	six transmembrane epithelial antigen of the prostate 1	5
15384	ENSMUSG00000052593	10705	0.570451	0.118395	4.8182	1.44857e-06	4.52567e-05	Adam17	Adam17	a disintegrin and metallopeptidase domain 17	12
17811	ENSMUSG00000063488	11.9499	1.06025	0.220054	4.81812	1.4492e-06	4.52567e-05	Zkscan7	Zkscan7	zinc finger with KRAB and SCAN domains 7	9
2594	ENSMUSG00000020547	4484.38	0.448936	0.0932118	4.81631	1.4624e-06	4.55616e-05	Bzw2	Bzw2	basic leucine zipper and W2 domains 2	12
10828	ENSMUSG00000037669	2075.02	0.412503	0.0857033	4.81316	1.48564e-06	4.6177e-05	1110057K04Rik	1110057K04Rik	RIKEN cDNA 1110057K04 gene	12
12607	ENSMUSG00000042426	2084.28	-0.425703	0.0884989	-4.81026	1.50732e-06	4.67411e-05	Dhx29	Dhx29	DEAH (Asp-Glu-Ala-His) box polypeptide 29	13
302	ENSMUSG00000001707	3514.98	-0.462357	0.0962424	-4.80409	1.55456e-06	4.78565e-05	Eef1e1	Eef1e1	eukaryotic translation elongation factor 1 epsilon 1	13
519	ENSMUSG00000003032	308.072	0.692075	0.144065	4.80393	1.55585e-06	4.78565e-05	Klf4	Klf4	Kruppel-like factor 4 (gut)	4
3938	ENSMUSG00000022842	1813.47	0.449295	0.0935494	4.80275	1.56498e-06	4.78565e-05	Ece2	Ece2	endothelin converting enzyme 2	16
5998	ENSMUSG00000027217	16.561	1.05342	0.219328	4.80295	1.56343e-06	4.78565e-05	Tspan18	Tspan18	tetraspanin 18	2
6691	ENSMUSG00000028419	3607.38	-0.470796	0.0979814	-4.80495	1.54788e-06	4.78565e-05	Chmp5	Chmp5	charged multivesicular body protein 5	4
20263	ENSMUSG00000071757	20.4711	1.10989	0.231058	4.80349	1.55922e-06	4.78565e-05	Zhx2	Zhx2	zinc fingers and homeoboxes 2	15
21054	ENSMUSG00000074677	264.049	1.07977	0.224931	4.80043	1.58328e-06	4.83046e-05	Sirpb1c	Sirpb1c	signal-regulatory protein beta 1C	3
1620	ENSMUSG00000015478	638.55	-0.606099	0.126355	-4.79681	1.61211e-06	4.9071e-05	Rnf5	Rnf5	ring finger protein 5	17
995	ENSMUSG00000006390	1640.53	0.413359	0.0862815	4.79082	1.66103e-06	5.04375e-05	Elovl1	Elovl1	elongation of very long chain fatty acids (FEN1/Elo2, SUR4/Elo3, yeast)-like 1	4
36577	ENSMUSG00000097354	31.6573	1.1103	0.231777	4.79038	1.66462e-06	5.04375e-05	2310001H17Rik	2310001H17Rik	RIKEN cDNA 2310001H17 gene	6
4227	ENSMUSG00000023952	1426.85	-0.453265	0.0946569	-4.7885	1.68034e-06	5.07976e-05	Gtpbp2	Gtpbp2	GTP binding protein 2	17
6226	ENSMUSG00000027583	34.1622	-1.10356	0.230656	-4.78442	1.71485e-06	5.17228e-05	Zbtb46	Zbtb46	zinc finger and BTB domain containing 46	2
2003	ENSMUSG00000018765	4638.29	-0.447171	0.0935195	-4.78158	1.73922e-06	5.23387e-05	Fxr2	Fxr2	fragile X mental retardation, autosomal homolog 2	11
1266	ENSMUSG00000009614	41.8291	-1.09076	0.228145	-4.78099	1.74434e-06	5.23736e-05	Sardh	Sardh	sarcosine dehydrogenase	2
2762	ENSMUSG00000020817	11294.9	-0.440343	0.0921126	-4.78048	1.74876e-06	5.23876e-05	Rabep1	Rabep1	rabaptin, RAB GTPase binding effector protein 1	11
3040	ENSMUSG00000021290	5470.32	0.393186	0.0823269	4.77591	1.78899e-06	5.34207e-05	2010107E04Rik	2010107E04Rik	RIKEN cDNA 2010107E04 gene	12
7165	ENSMUSG00000029175	2440.58	0.401078	0.0839841	4.77565	1.79132e-06	5.34207e-05	Slc35f6	Slc35f6	solute carrier family 35, member F6	5
8796	ENSMUSG00000032097	7774.13	-0.47386	0.0992597	-4.77394	1.80653e-06	5.37534e-05	Ddx6	Ddx6	DEAD (Asp-Glu-Ala-Asp) box polypeptide 6	9
1177	ENSMUSG00000008393	690.235	0.667171	0.139892	4.76919	1.84967e-06	5.49136e-05	Carhsp1	Carhsp1	calcium regulated heat stable protein 1	16
2905	ENSMUSG00000021065	482.308	0.546494	0.114604	4.76853	1.85576e-06	5.49712e-05	Fut8	Fut8	fucosyltransferase 8	12
3564	ENSMUSG00000022221	286.839	0.791522	0.166124	4.76465	1.89179e-06	5.59135e-05	Ripk3	Ripk3	receptor-interacting serine-threonine kinase 3	14
10847	ENSMUSG00000037722	1480.97	-0.459186	0.0963837	-4.76414	1.8966e-06	5.59307e-05	Gnpnat1	Gnpnat1	glucosamine-phosphate N-acetyltransferase 1	14
48	ENSMUSG00000000276	982.704	-0.464813	0.0975946	-4.76269	1.91028e-06	5.62088e-05	Dgke	Dgke	diacylglycerol kinase, epsilon	11
13092	ENSMUSG00000044155	2734.57	-0.446897	0.0938685	-4.76088	1.92749e-06	5.65897e-05	Lsm8	Lsm8	LSM8 homolog, U6 small nuclear RNA associated (S. cerevisiae)	6
27351	ENSMUSG00000085129	22.3364	-1.11521	0.234323	-4.7593	1.94269e-06	5.69097e-05	5031425F14Rik	5031425F14Rik	RIKEN cDNA 5031425F14 gene	2
5389	ENSMUSG00000026121	437.518	-0.787779	0.165613	-4.75676	1.96726e-06	5.75022e-05	Sema4c	Sema4c	sema domain, immunoglobulin domain (Ig), transmembrane domain (TM) and short cytoplasmic domain, (semaphorin) 4C	1
536	ENSMUSG00000003153	2314.96	-0.389518	0.0819308	-4.75423	1.99209e-06	5.80996e-05	Slc2a3	Slc2a3	solute carrier family 2 (facilitated glucose transporter), member 3	6
8584	ENSMUSG00000031778	39.204	1.11331	0.234272	4.75219	2.01229e-06	5.85598e-05	Cx3cl1	Cx3cl1	chemokine (C-X3-C motif) ligand 1	8
1938	ENSMUSG00000018425	1830.85	-0.440872	0.0928133	-4.7501	2.03317e-06	5.86519e-05	Dhx40	Dhx40	DEAH (Asp-Glu-Ala-His) box polypeptide 40	11
3033	ENSMUSG00000021280	557.153	0.660279	0.138981	4.75086	2.02554e-06	5.86519e-05	Exoc3l4	Exoc3l4	exocyst complex component 3-like 4	12
6481	ENSMUSG00000028044	2741.43	-0.471342	0.0992249	-4.75023	2.03182e-06	5.86519e-05	Cks1b	Cks1b	CDC28 protein kinase 1b	3
10704	ENSMUSG00000037341	215.878	-0.960464	0.202198	-4.75012	2.03296e-06	5.86519e-05	Slc9a7	Slc9a7	solute carrier family 9 (sodium/hydrogen exchanger), member 7	X
11024	ENSMUSG00000038151	142.359	1.08532	0.228537	4.74899	2.04431e-06	5.88451e-05	Prdm1	Prdm1	PR domain containing 1, with ZNF domain	10
6234	ENSMUSG00000027601	1710.94	-0.450791	0.0949719	-4.74658	2.0689e-06	5.9402e-05	Mtfr1	Mtfr1	mitochondrial fission regulator 1	3
9596	ENSMUSG00000034157	1446.34	0.449954	0.0948029	4.74621	2.07263e-06	5.9402e-05	Cipc	Cipc	CLOCK interacting protein, circadian	12
12723	ENSMUSG00000042745	290.696	0.795273	0.167706	4.74206	2.11561e-06	6.05028e-05	Id1	Id1	inhibitor of DNA binding 1	2
11140	ENSMUSG00000038393	4243.09	-0.612912	0.129317	-4.73961	2.14135e-06	6.11069e-05	Txnip	Txnip	thioredoxin interacting protein	3
1199	ENSMUSG00000008734	46.6926	1.09824	0.231783	4.73823	2.15596e-06	6.1382e-05	Gprc5b	Gprc5b	G protein-coupled receptor, family C, group 5, member B	7
5589	ENSMUSG00000026475	14.5865	1.04975	0.221568	4.73782	2.16026e-06	6.1382e-05	Rgs16	Rgs16	regulator of G-protein signaling 16	1
9959	ENSMUSG00000035164	5638.43	0.834567	0.176173	4.73719	2.16698e-06	6.1441e-05	Zc3h12c	Zc3h12c	zinc finger CCCH type containing 12C	9
4174	ENSMUSG00000023800	218.852	0.819496	0.173285	4.72918	2.25428e-06	6.37798e-05	Tiam2	Tiam2	T cell lymphoma invasion and metastasis 2	17
12862	ENSMUSG00000043300	206.187	-0.909673	0.192417	-4.72761	2.27178e-06	6.41378e-05	B3galnt1	B3galnt1	UDP-GalNAc:betaGlcNAc beta 1,3-galactosaminyltransferase, polypeptide 1	3
12936	ENSMUSG00000043587	27.9104	1.1047	0.233704	4.72691	2.27967e-06	6.42236e-05	Pxylp1	Pxylp1	2-phosphoxylose phosphatase 1	9
4302	ENSMUSG00000024074	1022.23	-0.595501	0.126075	-4.7234	2.31935e-06	6.52027e-05	Crim1	Crim1	cysteine rich transmembrane BMP regulator 1 (chordin like)	17
8857	ENSMUSG00000032232	1061.76	0.924337	0.195779	4.72133	2.34306e-06	6.57297e-05	Cgnl1	Cgnl1	cingulin-like 1	9
8856	ENSMUSG00000032231	19870.1	0.49789	0.105676	4.7115	2.45904e-06	6.88374e-05	Anxa2	Anxa2	annexin A2	9
14829	ENSMUSG00000050382	341.776	-0.653884	0.138833	-4.70987	2.47871e-06	6.92418e-05	Kif7	Kif7	kinesin family member 7	7
10307	ENSMUSG00000036206	20.4447	1.08929	0.231402	4.70736	2.50948e-06	6.99537e-05	Sh3bp4	Sh3bp4	SH3-domain binding protein 4	1
1763	ENSMUSG00000016933	1763.41	-0.56778	0.120646	-4.70616	2.52428e-06	7.00926e-05	Plcg1	Plcg1	phospholipase C, gamma 1	2
9647	ENSMUSG00000034275	481.761	0.67242	0.142883	4.7061	2.52505e-06	7.00926e-05	Igsf9b	Igsf9b	immunoglobulin superfamily, member 9B	9
750	ENSMUSG00000004730	18441.8	0.681347	0.144812	4.70505	2.53805e-06	7.03062e-05	Emr1	Emr1	EGF-like module containing, mucin-like, hormone receptor-like sequence 1	17
11766	ENSMUSG00000039987	3511.64	-0.409026	0.0869854	-4.70224	2.5732e-06	7.11309e-05	Phtf2	Phtf2	putative homeodomain transcription factor 2	5
6973	ENSMUSG00000028874	28.2249	1.08925	0.231878	4.69749	2.63384e-06	7.26556e-05	Fgr	Fgr	Gardner-Rasheed feline sarcoma viral (Fgr) oncogene homolog	4
4304	ENSMUSG00000024077	2566.49	-0.393278	0.0837869	-4.69378	2.68197e-06	7.38295e-05	Strn	Strn	striatin, calmodulin binding protein	17
2353	ENSMUSG00000020150	428.137	-0.720413	0.153615	-4.68973	2.73565e-06	7.50762e-05	Gamt	Gamt	guanidinoacetate methyltransferase	10
4689	ENSMUSG00000024776	1659.19	-0.458773	0.0978295	-4.68951	2.7386e-06	7.50762e-05	Stambpl1	Stambpl1	STAM binding protein like 1	19
3291	ENSMUSG00000021754	1746.52	-0.62564	0.133476	-4.6873	2.76831e-06	7.57338e-05	Map3k1	Map3k1	mitogen-activated protein kinase kinase kinase 1	13
4393	ENSMUSG00000024220	523.489	-0.646588	0.138188	-4.67906	2.88195e-06	7.85592e-05	Zfp523	Zfp523	zinc finger protein 523	17
6305	ENSMUSG00000027742	1019.37	-0.444399	0.0949784	-4.67895	2.88345e-06	7.85592e-05	Cog6	Cog6	component of oligomeric golgi complex 6	3
17488	ENSMUSG00000062098	429.56	-0.581917	0.12466	-4.66802	3.04123e-06	8.26877e-05	Btbd3	Btbd3	BTB (POZ) domain containing 3	2
6101	ENSMUSG00000027378	1239.6	-0.436802	0.0935839	-4.66749	3.04904e-06	8.27303e-05	Nphp1	Nphp1	nephronophthisis 1 (juvenile) homolog (human)	2
13144	ENSMUSG00000044313	236.518	0.702772	0.150683	4.6639	3.10269e-06	8.38422e-05	Mab21l3	Mab21l3	mab-21-like 3 (C. elegans)	3
31716	ENSMUSG00000090877	198.387	0.83302	0.178604	4.66407	3.10009e-06	8.38422e-05	Hspa1b	Hspa1b	heat shock protein 1B	17
7702	ENSMUSG00000030157	524.374	0.867145	0.185947	4.66339	3.11035e-06	8.38781e-05	Clec2d	Clec2d	C-type lectin domain family 2, member d	6
10950	ENSMUSG00000037994	9.28612	0.944563	0.20262	4.66175	3.13533e-06	8.438e-05	Slc9b2	Slc9b2	solute carrier family 9, subfamily B (NHA2, cation proton antiporter 2), member 2	3
13076	ENSMUSG00000044103	20.6711	0.892085	0.191416	4.66045	3.15524e-06	8.47436e-05	Il1f9	Il1f9	interleukin 1 family, member 9	2
9128	ENSMUSG00000032698	15863.1	-0.62806	0.135207	-4.64517	3.39793e-06	9.10769e-05	Lmo2	Lmo2	LIM domain only 2	2
11680	ENSMUSG00000039747	7248.93	0.540827	0.116465	4.64367	3.42267e-06	9.15547e-05	Orai2	Orai2	ORAI calcium release-activated calcium modulator 2	5
7173	ENSMUSG00000029186	2472.21	-0.429994	0.0926457	-4.64127	3.46274e-06	9.24397e-05	Pi4k2b	Pi4k2b	phosphatidylinositol 4-kinase type 2 beta	5
4684	ENSMUSG00000024770	272.759	0.876705	0.188913	4.64079	3.47074e-06	9.2467e-05	Lipn	Lipn	lipase, family member N	19
17148	ENSMUSG00000060519	2706.42	0.57665	0.124291	4.63951	3.49239e-06	9.28569e-05	Tor3a	Tor3a	torsin family 3, member A	1
1238	ENSMUSG00000009248	11.4669	0.990529	0.213546	4.63848	3.50978e-06	9.31322e-05	Ascl2	Ascl2	achaete-scute complex homolog 2 (Drosophila)	7
5988	ENSMUSG00000027201	2720.3	-0.531945	0.114768	-4.63496	3.57003e-06	9.45416e-05	Myef2	Myef2	myelin basic protein expression factor 2, repressor	2
12168	ENSMUSG00000041064	1144.98	-0.602706	0.130107	-4.6324	3.61457e-06	9.55301e-05	Pif1	Pif1	PIF1 5'-to-3' DNA helicase homolog (S. cerevisiae)	9
6191	ENSMUSG00000027522	2955.26	-0.394977	0.0853668	-4.62682	3.71327e-06	9.79432e-05	Stx16	Stx16	syntaxin 16	2
1276	ENSMUSG00000009681	106.215	-0.997745	0.215704	-4.62553	3.73636e-06	9.83561e-05	Bcr	Bcr	breakpoint cluster region	10
7942	ENSMUSG00000030609	4735.44	0.405732	0.0878367	4.61916	3.85301e-06	0.000101226	Aen	Aen	apoptosis enhancing nuclease	7
3842	ENSMUSG00000022681	921.537	0.485046	0.105038	4.61781	3.87804e-06	0.000101681	Ntan1	Ntan1	N-terminal Asn amidase	16
15973	ENSMUSG00000055301	10.0977	0.877417	0.190283	4.61111	4.00529e-06	0.00010481	Adh7	Adh7	alcohol dehydrogenase 7 (class IV), mu or sigma polypeptide	3
13838	ENSMUSG00000046768	1237.45	0.450819	0.0979832	4.60098	4.20502e-06	0.00010982	Rhoj	Rhoj	ras homolog gene family, member J	12
7536	ENSMUSG00000029781	579.373	0.799267	0.17384	4.59773	4.27125e-06	0.00011133	Fkbp9	Fkbp9	FK506 binding protein 9	6
340	ENSMUSG00000001930	1256.32	0.616431	0.134131	4.59575	4.31194e-06	0.00011217	Vwf	Vwf	Von Willebrand factor homolog	6
24637	ENSMUSG00000082035	729.875	-0.557768	0.121417	-4.59381	4.35234e-06	0.000112999	Rpl17-ps8	Rpl17-ps8	ribosomal protein L17, pseudogene 8	X
31436	ENSMUSG00000090290	943.987	-0.561036	0.122188	-4.59157	4.3993e-06	0.000113994	Gm17296	Gm17296	predicted gene, 17296	8
15708	ENSMUSG00000054091	2109.69	-0.505907	0.110217	-4.59011	4.43009e-06	0.000114568	1810037I17Rik	1810037I17Rik	RIKEN cDNA 1810037I17 gene	3
5723	ENSMUSG00000026700	407.726	0.740014	0.161238	4.58957	4.44151e-06	0.00011464	Tnfsf4	Tnfsf4	tumor necrosis factor (ligand) superfamily, member 4	1
12434	ENSMUSG00000041911	82.3908	-0.893972	0.194911	-4.58655	4.50623e-06	0.000116084	Dlx1	Dlx1	distal-less homeobox 1	2
10558	ENSMUSG00000036957	90.226	0.917919	0.200208	4.58483	4.54348e-06	0.000116816	Lrfn3	Lrfn3	leucine rich repeat and fibronectin type III domain containing 3	7
3004	ENSMUSG00000021242	13341.9	0.403076	0.0879452	4.58326	4.57772e-06	0.000117468	Npc2	Npc2	Niemann-Pick type C2	12
4064	ENSMUSG00000023050	523.311	-0.556915	0.12162	-4.57916	4.66847e-06	0.000119565	Map3k12	Map3k12	mitogen-activated protein kinase kinase kinase 12	15
6548	ENSMUSG00000028161	5423.59	-0.42345	0.0924824	-4.57871	4.67858e-06	0.000119593	Ppp3ca	Ppp3ca	protein phosphatase 3, catalytic subunit, alpha isoform	3
15334	ENSMUSG00000052396	14.9007	1.0191	0.222694	4.57623	4.73426e-06	0.000120783	Mogat2	Mogat2	monoacylglycerol O-acyltransferase 2	7
12015	ENSMUSG00000040624	22.9723	1.05591	0.230993	4.5712	4.84943e-06	0.000123483	Plekhg1	Plekhg1	pleckstrin homology domain containing, family G (with RhoGef domain) member 1	10
2581	ENSMUSG00000020527	516.448	-0.554393	0.121322	-4.56959	4.88675e-06	0.000124195	Myo19	Myo19	myosin XIX	11
6529	ENSMUSG00000028127	1956.92	-0.501273	0.109754	-4.56724	4.94184e-06	0.000125354	Abcd3	Abcd3	ATP-binding cassette, sub-family D (ALD), member 3	3
13486	ENSMUSG00000045502	821.865	0.772131	0.16916	4.5645	5.00688e-06	0.000126761	Hcar2	Hcar2	hydroxycarboxylic acid receptor 2	5
8615	ENSMUSG00000031824	885.639	-0.510196	0.111819	-4.56268	5.05055e-06	0.000127623	6430548M08Rik	6430548M08Rik	RIKEN cDNA 6430548M08 gene	8
33024	ENSMUSG00000093191	25.1318	1.02563	0.224839	4.56162	5.07615e-06	0.000128025	Gm22876	Gm22876	predicted gene, 22876	14
785	ENSMUSG00000004945	3372.83	0.407309	0.0894685	4.55254	5.30027e-06	0.000133424	Tmem242	Tmem242	transmembrane protein 242	17
1122	ENSMUSG00000007646	315.429	-0.646672	0.142327	-4.54357	5.53082e-06	0.000138963	Rad51c	Rad51c	RAD51 homolog C	11
546	ENSMUSG00000003206	275.05	0.858242	0.189084	4.53896	5.65334e-06	0.000141505	Ebi3	Ebi3	Epstein-Barr virus induced gene 3	17
19930	ENSMUSG00000070544	5561.7	-0.455367	0.100324	-4.53896	5.65333e-06	0.000141505	Top1	Top1	topoisomerase (DNA) I	2
10862	ENSMUSG00000037759	19.0734	1.04871	0.231078	4.53833	5.67018e-06	0.000141658	Ptger2	Ptger2	prostaglandin E receptor 2 (subtype EP2)	14
3829	ENSMUSG00000022664	843.244	-0.551975	0.121739	-4.5341	5.78491e-06	0.000144234	Slc35a5	Slc35a5	solute carrier family 35, member A5	16
9549	ENSMUSG00000034023	1575.52	-0.445809	0.0983402	-4.53333	5.80598e-06	0.000144234	Fancd2	Fancd2	Fanconi anemia, complementation group D2	6
12345	ENSMUSG00000041658	143.268	0.794181	0.175181	4.53349	5.80163e-06	0.000144234	Rragb	Rragb	Ras-related GTP binding B	X
3648	ENSMUSG00000022369	868.76	-0.500009	0.110359	-4.53075	5.87752e-06	0.000145738	Mtbp	Mtbp	Mdm2, transformed 3T3 cell double minute p53 binding protein	15
6208	ENSMUSG00000027555	1306.7	0.642939	0.142007	4.52753	5.96777e-06	0.000147424	Car13	Car13	carbonic anhydrase 13	3
9129	ENSMUSG00000032702	48.8855	1.03627	0.228862	4.52791	5.95709e-06	0.000147424	Kank1	Kank1	KN motif and ankyrin repeat domains 1	19
5533	ENSMUSG00000026383	324.903	-0.695293	0.153683	-4.52421	6.06203e-06	0.000149474	Epb4.1l5	Epb4.1l5	erythrocyte protein band 4.1-like 5	1
13637	ENSMUSG00000046056	175.561	0.810879	0.179259	4.52352	6.08206e-06	0.000149689	Sbsn	Sbsn	suprabasin	7
5035	ENSMUSG00000025383	120.643	-1.0506	0.232576	-4.51721	6.26592e-06	0.000153928	Il23a	Il23a	interleukin 23, alpha subunit p19	10
11916	ENSMUSG00000040389	318.199	-0.581578	0.128774	-4.51626	6.29428e-06	0.000154338	Wdr47	Wdr47	WD repeat domain 47	3
8021	ENSMUSG00000030742	190.537	-0.964356	0.213562	-4.51559	6.3142e-06	0.00015454	Lat	Lat	linker for activation of T cells	7
9061	ENSMUSG00000032554	90.916	0.970061	0.214913	4.51374	6.36958e-06	0.000155608	Trf	Trf	transferrin	9
4699	ENSMUSG00000024789	2691.93	0.645406	0.143013	4.51291	6.39453e-06	0.00015593	Jak2	Jak2	Janus kinase 2	19
9741	ENSMUSG00000034544	2482.96	-0.391007	0.0866686	-4.51152	6.43656e-06	0.000156666	Rsrc1	Rsrc1	arginine/serine-rich coiled-coil 1	3
743	ENSMUSG00000004665	19.369	1.0275	0.227871	4.50911	6.50996e-06	0.000158162	Cnn2	Cnn2	calponin 2	10
7042	ENSMUSG00000028980	1128.53	0.514715	0.114202	4.50704	6.57374e-06	0.000159419	H6pd	H6pd	hexose-6-phosphate dehydrogenase (glucose 1-dehydrogenase)	4
214	ENSMUSG00000001175	42150.5	0.37551	0.083327	4.50646	6.59173e-06	0.000159563	Calm1	Calm1	calmodulin 1	12
3513	ENSMUSG00000022136	5211.99	-0.389419	0.0864787	-4.50306	6.69825e-06	0.000161257	Dnajc3	Dnajc3	DnaJ (Hsp40) homolog, subfamily C, member 3	14
8076	ENSMUSG00000030830	127.233	1.04591	0.232256	4.50325	6.6921e-06	0.000161257	Itgal	Itgal	integrin alpha L	7
11984	ENSMUSG00000040552	4059.29	0.508364	0.112879	4.50361	6.68098e-06	0.000161257	C3ar1	C3ar1	complement component 3a receptor 1	6
10548	ENSMUSG00000036934	581.118	-0.528452	0.11765	-4.49175	7.06416e-06	0.000169758	4921524J17Rik	4921524J17Rik	RIKEN cDNA 4921524J17 gene	8
5096	ENSMUSG00000025492	3673.15	0.541113	0.120547	4.48881	7.16238e-06	0.00017172	Ifitm3	Ifitm3	interferon induced transmembrane protein 3	7
10439	ENSMUSG00000036632	2097.93	-0.396571	0.0883522	-4.48853	7.17175e-06	0.00017172	Alg5	Alg5	asparagine-linked glycosylation 5 (dolichyl-phosphate beta-glucosyltransferase)	3
12545	ENSMUSG00000042265	752.936	0.778248	0.173439	4.48716	7.21805e-06	0.000172517	Trem1	Trem1	triggering receptor expressed on myeloid cells 1	17
3823	ENSMUSG00000022656	122.879	0.927999	0.206894	4.48539	7.27808e-06	0.000173638	Pvrl3	Pvrl3	poliovirus receptor-related 3	16
3529	ENSMUSG00000022175	1235.56	0.446053	0.0994583	4.48482	7.2975e-06	0.000173788	Lrp10	Lrp10	low-density lipoprotein receptor-related protein 10	14
11423	ENSMUSG00000039086	203.334	-0.739683	0.165118	-4.47974	7.4735e-06	0.00017766	Ss18l1	Ss18l1	synovial sarcoma translocation gene on chromosome 18-like 1	2
23452	ENSMUSG00000080717	245.835	0.654993	0.146303	4.47697	7.57114e-06	0.000179658	B230307C23Rik	B230307C23Rik	RIKEN cDNA B230307C23 gene	16
15263	ENSMUSG00000052087	844.066	-0.495059	0.110621	-4.47528	7.63116e-06	0.000180759	Rgs14	Rgs14	regulator of G-protein signaling 14	13
12128	ENSMUSG00000040918	5210.01	0.453726	0.10141	4.4742	7.66982e-06	0.00018135	Slc19a2	Slc19a2	solute carrier family 19 (thiamine transporter), member 2	1
13972	ENSMUSG00000047221	973.456	-0.490359	0.109628	-4.47294	7.71503e-06	0.000182094	Fam185a	Fam185a	family with sequence similarity 185, member A	5
7339	ENSMUSG00000029455	15022.6	-0.606636	0.135738	-4.46916	7.85276e-06	0.000185015	Aldh2	Aldh2	aldehyde dehydrogenase 2, mitochondrial	5
2881	ENSMUSG00000021018	1352.55	0.530292	0.118808	4.46346	8.06475e-06	0.000189672	Polr2h	Polr2h	polymerase (RNA) II (DNA directed) polypeptide H	16
3601	ENSMUSG00000022295	13895.4	-0.364784	0.0817832	-4.46038	8.18151e-06	0.000192077	Atp6v1c1	Atp6v1c1	ATPase, H+ transporting, lysosomal V1 subunit C1	15
9324	ENSMUSG00000033285	3725.63	-0.421141	0.0944279	-4.45992	8.19897e-06	0.000192146	Wdr3	Wdr3	WD repeat domain 3	3
1712	ENSMUSG00000016253	2779.2	-0.414782	0.0930401	-4.4581	8.26895e-06	0.000193444	Nelfcd	Nelfcd	negative elongation factor complex member C/D, Th1l	2
7275	ENSMUSG00000029366	1627	-0.46665	0.104745	-4.45509	8.38587e-06	0.000195833	Dck	Dck	deoxycytidine kinase	5
1674	ENSMUSG00000015852	64.9213	-1.04207	0.234037	-4.45258	8.48465e-06	0.000197791	Fcrls	Fcrls	Fc receptor-like S, scavenger receptor	3
10513	ENSMUSG00000036863	585.869	-0.601233	0.135198	-4.44704	8.70625e-06	0.0002026	Syde2	Syde2	synapse defective 1, Rho GTPase, homolog 2 (C. elegans)	3
6941	ENSMUSG00000028825	181.556	-0.768988	0.17294	-4.44656	8.7256e-06	0.000202694	Rhd	Rhd	Rh blood group, D antigen	4
3123	ENSMUSG00000021466	819.284	-0.455201	0.102433	-4.44388	8.83513e-06	0.000204879	Ptch1	Ptch1	patched homolog 1	13
13247	ENSMUSG00000044674	28.061	-0.979049	0.220438	-4.44138	8.93832e-06	0.00020691	Fzd1	Fzd1	frizzled homolog 1 (Drosophila)	5
11968	ENSMUSG00000040520	1742.85	-0.508938	0.1146	-4.441	8.95429e-06	0.000206918	Manea	Manea	mannosidase, endo-alpha	4
6574	ENSMUSG00000028211	5502.92	0.709329	0.159865	4.43705	9.11986e-06	0.000210376	Trp53inp1	Trp53inp1	transformation related protein 53 inducible nuclear protein 1	4
544	ENSMUSG00000003199	2959.79	-0.406526	0.0916394	-4.43614	9.15844e-06	0.000210533	Mpnd	Mpnd	MPN domain containing	17
9477	ENSMUSG00000033792	1018.63	-0.429451	0.0968022	-4.43638	9.14843e-06	0.000210533	Atp7a	Atp7a	ATPase, Cu++ transporting, alpha polypeptide	X
2941	ENSMUSG00000021124	4685.5	0.369846	0.0835174	4.42837	9.49494e-06	0.00021789	Vti1b	Vti1b	vesicle transport through interaction with t-SNAREs 1B	12
4876	ENSMUSG00000025085	18.1134	1.02479	0.231543	4.42592	9.60315e-06	0.000219992	Ablim1	Ablim1	actin-binding LIM protein 1	19
36923	ENSMUSG00000097709	208.305	0.725839	0.164087	4.42351	9.71116e-06	0.000222082	2810429I04Rik	2810429I04Rik	RIKEN cDNA 2810429I04 gene	13
12476	ENSMUSG00000042063	1080.72	0.494514	0.111836	4.42178	9.78903e-06	0.000223477	Zfp386	Zfp386	zinc finger protein 386 (Kruppel-like)	12
12691	ENSMUSG00000042659	1931.96	0.656888	0.148589	4.42083	9.83244e-06	0.000223696	Arrdc4	Arrdc4	arrestin domain containing 4	7
22868	ENSMUSG00000079036	1137.99	0.478758	0.108295	4.42086	9.83082e-06	0.000223696	Alkbh1	Alkbh1	alkB, alkylation repair homolog 1 (E. coli)	12
1362	ENSMUSG00000011114	2896.49	0.394607	0.089269	4.42043	9.85039e-06	0.00022372	Tbrg1	Tbrg1	transforming growth factor beta regulated gene 1	9
4609	ENSMUSG00000024614	5669.24	-0.351505	0.0795814	-4.41693	1.00114e-05	0.000226988	Tmx3	Tmx3	thioredoxin-related transmembrane protein 3	18
19773	ENSMUSG00000070047	15.1038	0.997311	0.225814	4.41653	1.003e-05	0.000227021	Fat1	Fat1	FAT tumor suppressor homolog 1 (Drosophila)	8
4556	ENSMUSG00000024521	2960.96	-0.67558	0.152988	-4.4159	1.0059e-05	0.000227288	Pmaip1	Pmaip1	phorbol-12-myristate-13-acetate-induced protein 1	18
27359	ENSMUSG00000085142	84.2579	1.02515	0.232315	4.41274	1.0207e-05	0.000230241	Gm12702	Gm12702	predicted gene 12702	4
15825	ENSMUSG00000054619	840.11	-0.485181	0.110086	-4.40729	1.04671e-05	0.000235706	Mettl7a1	Mettl7a1	methyltransferase like 7A1	15
2861	ENSMUSG00000020962	2541.42	-0.415052	0.0942408	-4.40416	1.06193e-05	0.000237918	Gtf2a1	Gtf2a1	general transcription factor II A, 1	12
4864	ENSMUSG00000025060	8671.69	-0.345297	0.0784023	-4.40417	1.06188e-05	0.000237918	Slk	Slk	STE20-like kinase	19
33332	ENSMUSG00000093661	1166.53	-0.412966	0.093766	-4.40422	1.06164e-05	0.000237918	Eif4e3	Eif4e3	eukaryotic translation initiation factor 4E member 3	6
8024	ENSMUSG00000030747	173.85	0.736122	0.167193	4.40283	1.06846e-05	0.000238979	Dgat2	Dgat2	diacylglycerol O-acyltransferase 2	7
14020	ENSMUSG00000047414	1145.91	0.648663	0.147366	4.40172	1.07395e-05	0.000239801	Flrt2	Flrt2	fibronectin leucine rich transmembrane protein 2	12
351	ENSMUSG00000001995	1029.39	-0.488877	0.111124	-4.39938	1.08562e-05	0.000241998	Sipa1l2	Sipa1l2	signal-induced proliferation-associated 1 like 2	8
6607	ENSMUSG00000028266	1329.88	0.604667	0.137466	4.39867	1.08918e-05	0.000242383	Lmo4	Lmo4	LIM domain only 4	3
2611	ENSMUSG00000020585	6588.59	0.380639	0.0865644	4.39718	1.09669e-05	0.000243236	Laptm4a	Laptm4a	lysosomal-associated protein transmembrane 4A	12
20197	ENSMUSG00000071537	79.4346	-0.855345	0.194512	-4.39738	1.09565e-05	0.000243236	Klrg2	Klrg2	killer cell lectin-like receptor subfamily G, member 2	6
4006	ENSMUSG00000022967	5348.42	0.505381	0.114998	4.39469	1.10933e-05	0.000245239	Ifnar1	Ifnar1	interferon (alpha and beta) receptor 1	16
6354	ENSMUSG00000027835	1914.58	-0.387662	0.0882119	-4.39467	1.10942e-05	0.000245239	Pdcd10	Pdcd10	programmed cell death 10	3
3674	ENSMUSG00000022415	3002.13	-0.660036	0.150242	-4.39315	1.1172e-05	0.000246547	Syngr1	Syngr1	synaptogyrin 1	15
3972	ENSMUSG00000022895	8388.08	0.478386	0.108983	4.38956	1.13578e-05	0.000250232	Ets2	Ets2	E26 avian leukemia oncogene 2, 3' domain	16
20217	ENSMUSG00000071637	1406.54	0.746563	0.170096	4.38907	1.13836e-05	0.000250381	Cebpd	Cebpd	CCAAT/enhancer binding protein (C/EBP), delta	16
4262	ENSMUSG00000024013	322.043	-0.832082	0.189604	-4.38853	1.14121e-05	0.000250594	Fgd2	Fgd2	FYVE, RhoGEF and PH domain containing 2	17
10916	ENSMUSG00000037916	6931.79	0.400678	0.091309	4.38816	1.14315e-05	0.000250604	Ndufv1	Ndufv1	NADH dehydrogenase (ubiquinone) flavoprotein 1	19
7191	ENSMUSG00000029208	2536	-0.459445	0.104756	-4.38587	1.15524e-05	0.000252834	Guf1	Guf1	GUF1 GTPase homolog (S. cerevisiae)	5
20422	ENSMUSG00000072847	250.161	-0.701694	0.160006	-4.38542	1.15762e-05	0.000252938	A530017D24Rik	A530017D24Rik	RIKEN cDNA A530017D24 gene	11
9769	ENSMUSG00000034617	1845.17	-0.402078	0.0918261	-4.37869	1.19396e-05	0.000260448	Mtrr	Mtrr	5-methyltetrahydrofolate-homocysteine methyltransferase reductase	13
8902	ENSMUSG00000032305	1039.06	-0.423765	0.0967977	-4.37784	1.19859e-05	0.0002607	Fam219b	Fam219b	family with sequence similarity 219, member B	9
13554	ENSMUSG00000045730	561.696	-0.704128	0.160842	-4.37776	1.19905e-05	0.0002607	Adrb2	Adrb2	adrenergic receptor, beta 2	18
15838	ENSMUSG00000054676	756.541	-0.507923	0.116081	-4.37559	1.21103e-05	0.000262874	1600014C10Rik	1600014C10Rik	RIKEN cDNA 1600014C10 gene	7
1083	ENSMUSG00000007036	1774.14	-0.563469	0.128807	-4.37452	1.21702e-05	0.00026374	Abhd16a	Abhd16a	abhydrolase domain containing 16A	17
1457	ENSMUSG00000013698	2939.62	0.399506	0.0914545	4.36836	1.25181e-05	0.000270837	Pea15a	Pea15a	phosphoprotein enriched in astrocytes 15A	1
1233	ENSMUSG00000009207	2182.53	-0.359076	0.0822225	-4.36712	1.25896e-05	0.000271496	Lnp	Lnp	limb and neural patterns	2
8936	ENSMUSG00000032352	180.313	-0.757283	0.173394	-4.36741	1.25727e-05	0.000271496	Lrrc1	Lrrc1	leucine rich repeat containing 1	9
11480	ENSMUSG00000039200	17.2971	0.982015	0.225052	4.3635	1.27998e-05	0.00027485	Atf7ip2	Atf7ip2	activating transcription factor 7 interacting protein 2	16
11657	ENSMUSG00000039693	142.648	1.01376	0.232318	4.36367	1.27896e-05	0.00027485	Msantd3	Msantd3	Myb/SANT-like DNA-binding domain containing 3	4
16522	ENSMUSG00000057789	2228.41	0.470269	0.107776	4.36337	1.28074e-05	0.00027485	Bak1	Bak1	BCL2-antagonist/killer 1	17
34651	ENSMUSG00000095180	101.285	-0.837944	0.192086	-4.36234	1.28678e-05	0.0002757	Rhox5	Rhox5	reproductive homeobox 5	X
15665	ENSMUSG00000053907	10447.3	-0.41897	0.0960516	-4.36193	1.28921e-05	0.000275773	Mat2a	Mat2a	methionine adenosyltransferase II, alpha	6
21164	ENSMUSG00000074968	102.828	-0.853079	0.195622	-4.36086	1.2955e-05	0.000276673	Ano3	Ano3	anoctamin 3	2
9474	ENSMUSG00000033781	49.2594	0.972166	0.222985	4.35978	1.30193e-05	0.000277598	Asb13	Asb13	ankyrin repeat and SOCS box-containing 13	13
3265	ENSMUSG00000021712	976.535	-0.469556	0.107719	-4.35908	1.30613e-05	0.0002776	Trim23	Trim23	tripartite motif-containing 23	13
13236	ENSMUSG00000044629	627.259	-0.52239	0.119836	-4.35919	1.30543e-05	0.0002776	Cnrip1	Cnrip1	cannabinoid receptor interacting protein 1	11
647	ENSMUSG00000003882	1390.55	0.700099	0.160746	4.35531	1.32878e-05	0.000281961	Il7r	Il7r	interleukin 7 receptor	15
10403	ENSMUSG00000036533	1253.67	-0.495662	0.113835	-4.3542	1.33556e-05	0.000282947	Cdc42ep3	Cdc42ep3	CDC42 effector protein (Rho GTPase binding) 3	17
7210	ENSMUSG00000029246	5098.79	-0.353398	0.0811821	-4.35315	1.34194e-05	0.000283844	Ppat	Ppat	phosphoribosyl pyrophosphate amidotransferase	5
928	ENSMUSG00000005958	28.6691	1.01249	0.232728	4.35055	1.35795e-05	0.000286773	Ephb3	Ephb3	Eph receptor B3	16
5089	ENSMUSG00000025484	593.198	0.556813	0.128061	4.34804	1.37357e-05	0.000289138	Bet1l	Bet1l	blocked early in transport 1 homolog (S. cerevisiae)-like	7
12510	ENSMUSG00000042182	155.36	0.723247	0.166351	4.3477	1.3757e-05	0.000289138	Bend6	Bend6	BEN domain containing 6	1
12581	ENSMUSG00000042363	150.071	0.874895	0.201232	4.3477	1.37571e-05	0.000289138	Lgalsl	Lgalsl	lectin, galactoside binding-like	11
6175	ENSMUSG00000027496	6614.13	-0.41527	0.0955375	-4.34667	1.3822e-05	0.000290042	Aurka	Aurka	aurora kinase A	2
1131	ENSMUSG00000007777	961.941	-0.447646	0.103063	-4.34342	1.40284e-05	0.000293908	0610009B22Rik	0610009B22Rik	RIKEN cDNA 0610009B22 gene	11
8474	ENSMUSG00000031585	1325.1	-0.494193	0.113791	-4.343	1.40547e-05	0.000293994	Gtf2e2	Gtf2e2	general transcription factor II E, polypeptide 2 (beta subunit)	8
3433	ENSMUSG00000022003	803.267	-0.489665	0.112802	-4.34094	1.41874e-05	0.000295836	Slc25a30	Slc25a30	solute carrier family 25, member 30	14
12795	ENSMUSG00000043017	663.361	-0.542757	0.125031	-4.34097	1.41853e-05	0.000295836	Ptgir	Ptgir	prostaglandin I receptor (IP)	7
2146	ENSMUSG00000019779	1021.28	0.599027	0.138257	4.33271	1.47288e-05	0.000305679	Frk	Frk	fyn-related kinase	10
10081	ENSMUSG00000035493	161.928	0.861633	0.198863	4.3328	1.47224e-05	0.000305679	Tgfbi	Tgfbi	transforming growth factor, beta induced	13
30319	ENSMUSG00000088789	2517.59	0.43695	0.100835	4.33332	1.46876e-05	0.000305679	Scarna13	Scarna13	small Cajal body-specific RNA 1	12
2818	ENSMUSG00000020899	4615.41	-0.389778	0.090008	-4.33049	1.4878e-05	0.000306853	Pfas	Pfas	phosphoribosylformylglycinamidine synthase (FGAR amidotransferase)	11
4811	ENSMUSG00000024974	3789.25	-0.438841	0.101326	-4.331	1.48436e-05	0.000306853	Smc3	Smc3	structural maintenance of chromosomes 3	19
13727	ENSMUSG00000046380	73.4946	0.863648	0.199433	4.33053	1.48751e-05	0.000306853	Jrk	Jrk	jerky	15
14734	ENSMUSG00000050064	71.0208	0.903704	0.20864	4.33141	1.48156e-05	0.000306853	Zfp697	Zfp697	zinc finger protein 697	3
2531	ENSMUSG00000020441	396.954	-0.637177	0.147191	-4.32892	1.49841e-05	0.000307625	2310033P09Rik	2310033P09Rik	RIKEN cDNA 2310033P09 gene	11
8332	ENSMUSG00000031362	28.7121	1.013	0.234009	4.32891	1.49851e-05	0.000307625	Xlr4c	Xlr4c	X-linked lymphocyte-regulated 4C	X
12435	ENSMUSG00000041912	621.763	-0.626089	0.144628	-4.32896	1.49814e-05	0.000307625	Tdrkh	Tdrkh	tudor and KH domain containing protein	3
21392	ENSMUSG00000075395	54.9881	0.941349	0.217659	4.32488	1.52613e-05	0.00031281	A630010A05Rik	A630010A05Rik	RIKEN cDNA A630010A05 gene	16
1598	ENSMUSG00000015340	23228.7	0.756429	0.175065	4.32084	1.55435e-05	0.000318101	Cybb	Cybb	cytochrome b-245, beta polypeptide	X
6586	ENSMUSG00000028232	2092.9	-0.432516	0.10019	-4.31697	1.58184e-05	0.000323227	Tmem68	Tmem68	transmembrane protein 68	4
2872	ENSMUSG00000020993	1664.12	-0.417809	0.0968644	-4.31334	1.60807e-05	0.00032808	Trappc6b	Trappc6b	trafficking protein particle complex 6B	12
17827	ENSMUSG00000063564	376.257	-0.813094	0.188637	-4.31036	1.6299e-05	0.000332023	Col23a1	Col23a1	collagen, type XXIII, alpha 1	11
6608	ENSMUSG00000028268	370.147	0.885079	0.205615	4.30455	1.67328e-05	0.000340336	Gbp3	Gbp3	guanylate binding protein 3	3
32968	ENSMUSG00000093112	917.831	0.957197	0.222464	4.3027	1.68732e-05	0.000342666	Gm22701	Gm22701	predicted gene, 22701	8
23712	ENSMUSG00000081011	182.421	0.960014	0.223243	4.3003	1.70565e-05	0.000345858	Gm11913	Gm11913	predicted gene 11913	4
4662	ENSMUSG00000024732	1866.63	0.422846	0.098364	4.29879	1.71737e-05	0.000347702	Ccdc86	Ccdc86	coiled-coil domain containing 86	19
8056	ENSMUSG00000030793	5766.73	0.36894	0.0858353	4.29823	1.72168e-05	0.000348043	Pycard	Pycard	PYD and CARD domain containing	7
15046	ENSMUSG00000051185	2770.18	-0.481679	0.112151	-4.29491	1.74761e-05	0.000352746	Fam174a	Fam174a	family with sequence similarity 174, member A	1
18078	ENSMUSG00000064408	72.6969	1.00451	0.234266	4.28792	1.80358e-05	0.000363488	Gm23924	Gm23924	predicted gene, 23924	6
4996	ENSMUSG00000025314	5650.46	0.462301	0.107833	4.28719	1.80944e-05	0.000364116	Ptprj	Ptprj	protein tyrosine phosphatase, receptor type, J	2
2589	ENSMUSG00000020541	271.682	0.642073	0.149932	4.28242	1.84868e-05	0.000371448	Tom1l1	Tom1l1	target of myb1-like 1 (chicken)	11
4981	ENSMUSG00000025266	2891.67	-0.459866	0.1074	-4.28179	1.85393e-05	0.000371937	Gnl3l	Gnl3l	guanine nucleotide binding protein-like 3 (nucleolar)-like	X
13924	ENSMUSG00000047045	4998.11	0.363734	0.0850478	4.27682	1.8958e-05	0.000379763	Tmem164	Tmem164	transmembrane protein 164	X
6216	ENSMUSG00000027569	1619.03	-0.393757	0.0921566	-4.27269	1.93125e-05	0.00038628	Mrgbp	Mrgbp	MRG/MORF4L binding protein	2
3919	ENSMUSG00000022814	5336.22	0.369321	0.0864817	4.27051	1.95026e-05	0.000389493	Umps	Umps	uridine monophosphate synthetase	16
7251	ENSMUSG00000029319	2672.22	-0.41077	0.0962369	-4.26832	1.96953e-05	0.000392749	Coq2	Coq2	coenzyme Q2 homolog, prenyltransferase (yeast)	5
11071	ENSMUSG00000038241	5768.28	-0.473233	0.110965	-4.2647	2.0017e-05	0.000398565	Cep250	Cep250	centrosomal protein 250	2
11242	ENSMUSG00000038622	1733.58	-0.411292	0.0965844	-4.25837	2.05927e-05	0.000409412	Med30	Med30	mediator complex subunit 30	15
591	ENSMUSG00000003452	147.472	0.736427	0.173148	4.25318	2.10758e-05	0.000418388	Bicd1	Bicd1	bicaudal D homolog 1 (Drosophila)	6
9628	ENSMUSG00000034226	97.7433	0.865801	0.203669	4.25102	2.12795e-05	0.000421799	Rhov	Rhov	ras homolog gene family, member V	2
10326	ENSMUSG00000036273	3002.4	-0.417056	0.0983311	-4.24134	2.22189e-05	0.000439762	Lrrk2	Lrrk2	leucine-rich repeat kinase 2	15
20226	ENSMUSG00000071652	945.736	0.414543	0.0978054	4.23845	2.25066e-05	0.000444128	Ints5	Ints5	integrator complex subunit 5	19
21201	ENSMUSG00000075054	750.295	-0.469302	0.110719	-4.23868	2.24838e-05	0.000444128	Yae1d1	Yae1d1	Yae1 domain containing 1	13
7803	ENSMUSG00000030327	1853.12	-0.380436	0.0898311	-4.23501	2.28539e-05	0.000450309	Necap1	Necap1	NECAP endocytosis associated 1	6
36889	ENSMUSG00000097674	100.749	0.847488	0.200152	4.23422	2.29351e-05	0.000451239	Gm26610	Gm26610	predicted gene, 26610	7
10917	ENSMUSG00000037921	21.7514	0.954731	0.225501	4.23382	2.29755e-05	0.000451362	Ddx60	Ddx60	DEAD (Asp-Glu-Ala-Asp) box polypeptide 60	8
3510	ENSMUSG00000022130	768.969	-0.495165	0.11702	-4.23144	2.32196e-05	0.000455483	Tgds	Tgds	TDP-glucose 4,6-dehydratase	14
19052	ENSMUSG00000066152	2938.14	0.699434	0.165436	4.22781	2.35976e-05	0.000462213	Slc31a2	Slc31a2	solute carrier family 31, member 2	4
111	ENSMUSG00000000631	1924.93	-0.406223	0.0961921	-4.22304	2.41025e-05	0.000470016	Myo18a	Myo18a	myosin XVIIIA	11
3994	ENSMUSG00000022947	278.633	0.815021	0.192993	4.22305	2.41013e-05	0.000470016	Cbr3	Cbr3	carbonyl reductase 3	16
6340	ENSMUSG00000027809	1987.26	-0.390335	0.0924289	-4.22309	2.4098e-05	0.000470016	Etfdh	Etfdh	electron transferring flavoprotein, dehydrogenase	3
17167	ENSMUSG00000060600	525.094	-0.511686	0.121182	-4.22245	2.41658e-05	0.000470559	Eno3	Eno3	enolase 3, beta muscle	11
554	ENSMUSG00000003269	1585.04	-0.440828	0.104542	-4.21677	2.47827e-05	0.000481156	Cyth2	Cyth2	cytohesin 2	7
6701	ENSMUSG00000028436	2215.57	0.37892	0.0898563	4.21696	2.47617e-05	0.000481156	Dcaf12	Dcaf12	DDB1 and CUL4 associated factor 12	4
1187	ENSMUSG00000008496	151.343	0.878705	0.208546	4.21349	2.51455e-05	0.000486061	Pou2f2	Pou2f2	POU domain, class 2, transcription factor 2	7
9140	ENSMUSG00000032727	535.154	-0.557782	0.132369	-4.21383	2.51074e-05	0.000486061	Mier3	Mier3	mesoderm induction early response 1, family member 3	13
12340	ENSMUSG00000041645	4546.55	0.318037	0.0754797	4.21355	2.51391e-05	0.000486061	Ddx24	Ddx24	DEAD (Asp-Glu-Ala-Asp) box polypeptide 24	12
12662	ENSMUSG00000042572	5110.36	-0.314699	0.0747288	-4.21121	2.54004e-05	0.000490273	Ube2q1	Ube2q1	ubiquitin-conjugating enzyme E2Q (putative) 1	3
6287	ENSMUSG00000027699	2861.83	-0.363391	0.0863069	-4.21046	2.54855e-05	0.000490502	Ect2	Ect2	ect2 oncogene	3
10480	ENSMUSG00000036777	3784.31	-0.448079	0.106421	-4.21045	2.54864e-05	0.000490502	Anln	Anln	anillin, actin binding protein	9
1836	ENSMUSG00000017670	2407.58	-0.418455	0.0994338	-4.20837	2.57215e-05	0.000494308	Elmo2	Elmo2	engulfment and cell motility 2	2
27367	ENSMUSG00000085152	121.385	0.766234	0.182121	4.20729	2.58453e-05	0.000495967	Gm11496	Gm11496	predicted gene 11496	11
9533	ENSMUSG00000033966	63.1435	-0.908209	0.215989	-4.20489	2.61208e-05	0.000500529	Cdkl4	Cdkl4	cyclin-dependent kinase-like 4	17
2648	ENSMUSG00000020641	1160.12	0.983005	0.233894	4.20278	2.63656e-05	0.000504222	Rsad2	Rsad2	radical S-adenosyl methionine domain containing 2	12
5104	ENSMUSG00000025503	13332.2	0.414747	0.0986889	4.20257	2.63897e-05	0.000504222	Taldo1	Taldo1	transaldolase 1	7
31167	ENSMUSG00000089901	42.5091	0.945297	0.224972	4.20184	2.64753e-05	0.000505129	Gm8113	Gm8113	predicted gene 8113	14
2560	ENSMUSG00000020484	3634.43	-0.42819	0.101927	-4.20095	2.65798e-05	0.000506392	Xbp1	Xbp1	X-box binding protein 1	11
1623	ENSMUSG00000015501	226.74	0.710355	0.169154	4.19945	2.67559e-05	0.000509016	Hivep2	Hivep2	human immunodeficiency virus type I enhancer binding protein 2	10
11380	ENSMUSG00000038975	4362.02	-0.403692	0.0961864	-4.19697	2.70508e-05	0.000513345	Rabggtb	Rabggtb	Rab geranylgeranyl transferase, b subunit	3
19746	ENSMUSG00000069892	314.619	-0.642885	0.153181	-4.19689	2.7061e-05	0.000513345	9930111J21Rik2	9930111J21Rik2	RIKEN cDNA 9930111J21 gene 2	11
6314	ENSMUSG00000027763	26945.2	-0.525736	0.125282	-4.19643	2.7115e-05	0.000513634	Mbnl1	Mbnl1	muscleblind-like 1 (Drosophila)	3
2615	ENSMUSG00000020592	3011.89	0.513718	0.122451	4.19529	2.72527e-05	0.00051477	Sdc1	Sdc1	syndecan 1	12
4968	ENSMUSG00000025239	7382.67	0.313073	0.0746229	4.1954	2.72396e-05	0.00051477	Limd1	Limd1	LIM domains containing 1	9
2297	ENSMUSG00000020063	926.792	0.478279	0.114049	4.19362	2.74535e-05	0.000517823	Sirt1	Sirt1	sirtuin 1	10
2286	ENSMUSG00000020042	38.4637	0.983269	0.234507	4.19292	2.75384e-05	0.000518446	Btbd11	Btbd11	BTB (POZ) domain containing 11	10
4591	ENSMUSG00000024581	2309.56	-0.401198	0.095695	-4.19247	2.75933e-05	0.000518446	Napg	Napg	N-ethylmaleimide sensitive fusion protein attachment protein gamma	18
8866	ENSMUSG00000032251	1351.61	0.454642	0.108445	4.19238	2.7604e-05	0.000518446	Irak1bp1	Irak1bp1	interleukin-1 receptor-associated kinase 1 binding protein 1	9
7694	ENSMUSG00000030144	14119.6	0.561701	0.134003	4.19172	2.76852e-05	0.000519235	Clec4d	Clec4d	C-type lectin domain family 4, member d	6
1917	ENSMUSG00000018334	16.8663	0.928271	0.221559	4.18973	2.79288e-05	0.000523063	Ksr1	Ksr1	kinase suppressor of ras 1	11
4331	ENSMUSG00000024122	2764.38	-0.48308	0.115343	-4.18822	2.81148e-05	0.000525803	Pdpk1	Pdpk1	3-phosphoinositide dependent protein kinase 1	17
14269	ENSMUSG00000048285	655.293	0.850166	0.203045	4.18707	2.82578e-05	0.000527731	Frmd6	Frmd6	FERM domain containing 6	12
19743	ENSMUSG00000069873	199.852	0.680734	0.162611	4.18627	2.83578e-05	0.000528854	4930438A08Rik	4930438A08Rik	RIKEN cDNA 4930438A08 gene	11
15307	ENSMUSG00000052298	5827.45	-0.343661	0.082101	-4.18583	2.84131e-05	0.000529139	Cdc42se2	Cdc42se2	CDC42 small effector 2	11
4634	ENSMUSG00000024668	2197.36	0.37515	0.089643	4.18493	2.85252e-05	0.000530481	Sdhaf2	Sdhaf2	succinate dehydrogenase complex assembly factor 2	19
3129	ENSMUSG00000021477	18163.6	0.535558	0.128027	4.18315	2.87497e-05	0.000533344	Ctsl	Ctsl	cathepsin L	13
14684	ENSMUSG00000049858	173.839	-0.79285	0.189552	-4.18275	2.88e-05	0.000533344	Suox	Suox	sulfite oxidase	10
16619	ENSMUSG00000058254	1196.69	-0.427849	0.102289	-4.18276	2.87994e-05	0.000533344	Tspan7	Tspan7	tetraspanin 7	X
3046	ENSMUSG00000021306	4166.42	0.426393	0.101966	4.18169	2.89345e-05	0.000535087	Gpr137b	Gpr137b	G protein-coupled receptor 137B	13
6614	ENSMUSG00000028278	20.0153	0.959091	0.22958	4.1776	2.94603e-05	0.00054405	Rragd	Rragd	Ras-related GTP binding D	4
625	ENSMUSG00000003721	2011.07	-0.479238	0.114979	-4.16806	3.07202e-05	0.000566528	Insig2	Insig2	insulin induced gene 2	1
17775	ENSMUSG00000063320	368.414	-0.570214	0.137009	-4.16186	3.15665e-05	0.000581323	1190007I07Rik	1190007I07Rik	RIKEN cDNA 1190007I07 gene	10
3038	ENSMUSG00000021287	219.639	0.627311	0.150813	4.15953	3.18899e-05	0.000586465	Xrcc3	Xrcc3	X-ray repair complementing defective repair in Chinese hamster cells 3	12
13032	ENSMUSG00000043991	2119.96	-0.388656	0.0935635	-4.15392	3.26823e-05	0.000599784	Pura	Pura	purine rich element binding protein A	18
29377	ENSMUSG00000087574	43.237	0.970752	0.233704	4.15377	3.27048e-05	0.000599784	C030037D09Rik	C030037D09Rik	RIKEN cDNA C030037D09 gene	11
11662	ENSMUSG00000039704	1292.71	-0.582613	0.140304	-4.1525	3.28857e-05	0.000602267	Lmbrd2	Lmbrd2	LMBR1 domain containing 2	15
23362	ENSMUSG00000080542	1329.77	0.585416	0.141045	4.15056	3.31657e-05	0.000606556	Gm22710	Gm22710	predicted gene, 22710	1
15648	ENSMUSG00000053838	2232.17	-0.363102	0.0875128	-4.14912	3.3375e-05	0.000609542	Nudcd3	Nudcd3	NudC domain containing 3	11
8692	ENSMUSG00000031938	566.856	-0.530441	0.127863	-4.14853	3.34624e-05	0.000610297	4931406C07Rik	4931406C07Rik	RIKEN cDNA 4931406C07 gene	9
1707	ENSMUSG00000016194	223.63	0.945424	0.227993	4.14672	3.37276e-05	0.000614288	Hsd11b1	Hsd11b1	hydroxysteroid 11-beta dehydrogenase 1	1
10222	ENSMUSG00000035941	4276.5	-0.325329	0.0784949	-4.14459	3.40423e-05	0.000619168	Ibtk	Ibtk	inhibitor of Bruton agammaglobulinemia tyrosine kinase	9
2074	ENSMUSG00000019194	81.0063	0.893209	0.215811	4.13884	3.49065e-05	0.000634015	Scn1b	Scn1b	sodium channel, voltage-gated, type I, beta	7
12475	ENSMUSG00000042055	1736.32	-0.380401	0.0920207	-4.13386	3.56723e-05	0.000647037	Wdr11	Wdr11	WD repeat domain 11	7
5676	ENSMUSG00000026622	4577.82	-0.369646	0.0894464	-4.1326	3.5868e-05	0.000649696	Nek2	Nek2	NIMA (never in mitosis gene a)-related expressed kinase 2	1
12142	ENSMUSG00000040964	2641.08	-0.469299	0.113609	-4.13083	3.61461e-05	0.00065384	Arhgef10l	Arhgef10l	Rho guanine nucleotide exchange factor (GEF) 10-like	4
19513	ENSMUSG00000068580	1135.35	-0.40527	0.0981521	-4.129	3.64344e-05	0.000658154	Zfyve19	Zfyve19	zinc finger, FYVE domain containing 19	2
10705	ENSMUSG00000037343	2551.03	-0.348908	0.0845479	-4.12675	3.67927e-05	0.000663723	Taf2	Taf2	TAF2 RNA polymerase II, TATA box binding protein (TBP)-associated factor	15
4045	ENSMUSG00000023032	197.767	-0.694238	0.168354	-4.12367	3.72878e-05	0.000671738	Slc4a8	Slc4a8	solute carrier family 4 (anion exchanger), member 8	15
6821	ENSMUSG00000028633	3639.48	-0.347639	0.0843197	-4.12287	3.74179e-05	0.000673166	Ctps	Ctps	cytidine 5'-triphosphate synthase	4
15960	ENSMUSG00000055202	10.2813	0.707768	0.171716	4.12173	3.76039e-05	0.000675595	Zfp811	Zfp811	zinc finger protein 811	17
3081	ENSMUSG00000021375	1932.64	-0.400186	0.0971127	-4.12084	3.775e-05	0.0006773	Kif13a	Kif13a	kinesin family member 13A	13
7152	ENSMUSG00000029156	724.45	-0.472398	0.114707	-4.11829	3.81693e-05	0.000681525	Sgcb	Sgcb	sarcoglycan, beta (dystrophin-associated glycoprotein)	5
10070	ENSMUSG00000035455	2793.45	-0.384883	0.0934419	-4.11895	3.80602e-05	0.000681525	Fignl1	Fignl1	fidgetin-like 1	11
13281	ENSMUSG00000044786	1644.03	0.694398	0.168619	4.11816	3.81913e-05	0.000681525	Zfp36	Zfp36	zinc finger protein 36	7
23134	ENSMUSG00000079625	990.152	0.609806	0.148076	4.11819	3.81858e-05	0.000681525	Tm4sf19	Tm4sf19	transmembrane 4 L six family member 19	16
27441	ENSMUSG00000085241	511.535	0.657562	0.159735	4.11659	3.84513e-05	0.000685241	Snhg3	Snhg3	small nucleolar RNA host gene 3	4
816	ENSMUSG00000005204	4382.72	-0.357166	0.0867869	-4.11543	3.86451e-05	0.000685925	Senp3	Senp3	SUMO/sentrin specific peptidase 3	11
4071	ENSMUSG00000023067	6691.06	-0.468855	0.113925	-4.11548	3.86368e-05	0.000685925	Cdkn1a	Cdkn1a	cyclin-dependent kinase inhibitor 1A (P21)	17
6290	ENSMUSG00000027706	4076.17	-0.349049	0.0848129	-4.11552	3.86309e-05	0.000685925	Sec62	Sec62	SEC62 homolog (S. cerevisiae)	3
9131	ENSMUSG00000032712	2813.45	0.624286	0.151708	4.11506	3.87078e-05	0.000686118	2810474O19Rik	2810474O19Rik	RIKEN cDNA 2810474O19 gene	6
2508	ENSMUSG00000020407	107.098	0.854947	0.207842	4.11345	3.89782e-05	0.000689065	Upp1	Upp1	uridine phosphorylase 1	11
17032	ENSMUSG00000060012	921.681	-0.398965	0.0969859	-4.11363	3.89478e-05	0.000689065	Kif13b	Kif13b	kinesin family member 13B	14
2547	ENSMUSG00000020464	2644.09	-0.573158	0.139361	-4.11274	3.90985e-05	0.000690271	Pnpt1	Pnpt1	polyribonucleotide nucleotidyltransferase 1	11
1891	ENSMUSG00000018068	1882.52	-0.396901	0.0965937	-4.10897	3.9742e-05	0.000699765	Ints2	Ints2	integrator complex subunit 2	11
11156	ENSMUSG00000038437	2536.16	0.388765	0.0946086	4.10919	3.97048e-05	0.000699765	Mllt6	Mllt6	myeloid/lymphoid or mixed-lineage leukemia (trithorax homolog, Drosophila)
9386	ENSMUSG00000033488	115.68	0.74006	0.180197	4.10694	4.0093e-05	0.000705009	BC026585	BC026585	cDNA sequence BC026585	1
11067	ENSMUSG00000038235	26.5338	0.96247	0.234418	4.10579	4.0293e-05	0.000707587	F11r	F11r	F11 receptor	1
737	ENSMUSG00000004637	637.993	-0.536919	0.130816	-4.10439	4.05389e-05	0.000710962	Wwox	Wwox	WW domain-containing oxidoreductase	8
9847	ENSMUSG00000034820	1200.3	0.447128	0.10902	4.10134	4.10769e-05	0.000719444	Cpsf7	Cpsf7	cleavage and polyadenylation specific factor 7	19
1068	ENSMUSG00000006906	247.409	-0.576214	0.140559	-4.09943	4.1416e-05	0.000724425	Stambp	Stambp	STAM binding protein	6
13774	ENSMUSG00000046567	838.56	-0.427739	0.104499	-4.09326	4.25357e-05	0.000743029	4930430F08Rik	4930430F08Rik	RIKEN cDNA 4930430F08 gene	10
31315	ENSMUSG00000090104	146.543	0.852409	0.208316	4.09191	4.27829e-05	0.000746361	Gm16241	Gm16241	predicted gene 16241	14
7776	ENSMUSG00000030282	6738.07	-0.355038	0.0869581	-4.08287	4.44833e-05	0.000775005	Cmas	Cmas	cytidine monophospho-N-acetylneuraminic acid synthetase	6
2516	ENSMUSG00000020422	8718.63	-0.47869	0.117318	-4.08027	4.49837e-05	0.000781665	Tns3	Tns3	tensin 3	11
10827	ENSMUSG00000037664	38.4753	0.936403	0.229495	4.08028	4.49821e-05	0.000781665	Cdkn1c	Cdkn1c	cyclin-dependent kinase inhibitor 1C (P57)	7
6317	ENSMUSG00000027774	4718.61	-0.469116	0.115033	-4.0781	4.54048e-05	0.000787949	Gfm1	Gfm1	G elongation factor, mitochondrial 1	3
19424	ENSMUSG00000068115	664.075	-0.461701	0.113287	-4.07549	4.59178e-05	0.000795808	Ninl	Ninl	ninein-like	2
9308	ENSMUSG00000033220	5718.79	0.449167	0.110225	4.07502	4.60113e-05	0.000796386	Rac2	Rac2	RAS-related C3 botulinum substrate 2	15
3974	ENSMUSG00000022898	2629.96	0.364666	0.0895599	4.07176	4.66595e-05	0.000806551	Dscr3	Dscr3	Down syndrome critical region gene 3	16
2117	ENSMUSG00000019564	1038.46	-0.467866	0.114966	-4.06962	4.70893e-05	0.000810805	Arid3a	Arid3a	AT rich interactive domain 3A (BRIGHT-like)	10
3886	ENSMUSG00000022765	1410.31	0.465031	0.114266	4.06972	4.70693e-05	0.000810805	Snap29	Snap29	synaptosomal-associated protein 29	16
6415	ENSMUSG00000027944	3126.65	-0.423109	0.103957	-4.07005	4.70035e-05	0.000810805	Hax1	Hax1	HCLS1 associated X-1	3
1002	ENSMUSG00000006418	3224.64	-0.400232	0.0984386	-4.0658	4.78677e-05	0.000823138	Rnf114	Rnf114	ring finger protein 114	2
2312	ENSMUSG00000020085	1654.08	0.448408	0.110382	4.06234	4.8583e-05	0.000834354	Aifm2	Aifm2	apoptosis-inducing factor, mitochondrion-associated 2	10
6424	ENSMUSG00000027957	3920.27	-0.438198	0.107886	-4.06168	4.87207e-05	0.000835635	Slc35a3	Slc35a3	solute carrier family 35 (UDP-N-acetylglucosamine (UDP-GlcNAc) transporter), member 3	3
12468	ENSMUSG00000042035	167.799	0.675814	0.166463	4.05985	4.91034e-05	0.00084111	Igsf3	Igsf3	immunoglobulin superfamily, member 3	3
3120	ENSMUSG00000021460	1114.67	-0.42449	0.104737	-4.05294	5.05788e-05	0.000865005	Auh	Auh	AU RNA binding protein/enoyl-coenzyme A hydratase	13
3629	ENSMUSG00000022339	1088.34	-0.41556	0.102539	-4.0527	5.0629e-05	0.000865005	Ebag9	Ebag9	estrogen receptor-binding fragment-associated gene 9	15
2329	ENSMUSG00000020108	615.589	0.652415	0.161007	4.05208	5.07634e-05	0.000865738	Ddit4	Ddit4	DNA-damage-inducible transcript 4	10
15905	ENSMUSG00000054976	10.0012	0.867121	0.214003	4.0519	5.08027e-05	0.000865738	Nyap2	Nyap2	neuronal tyrosine-phophorylated phosphoinositide 3-kinase adaptor 2	1
12891	ENSMUSG00000043415	252.984	0.621661	0.153474	4.0506	5.10865e-05	0.000869456	Otud1	Otud1	OTU domain containing 1	2
3900	ENSMUSG00000022788	4050.08	-0.483804	0.119506	-4.04836	5.15768e-05	0.000876674	Fgd4	Fgd4	FYVE, RhoGEF and PH domain containing 4	16
7958	ENSMUSG00000030641	1869.58	0.399062	0.0985882	4.04776	5.17091e-05	0.000877795	Ddias	Ddias	DNA damage-induced apoptosis suppressor	7
8530	ENSMUSG00000031681	279.577	0.573968	0.141904	4.04475	5.23779e-05	0.000888011	Smad1	Smad1	SMAD family member 1	8
3390	ENSMUSG00000021938	1959.68	-0.383247	0.0948152	-4.04204	5.29879e-05	0.000897202	Pspc1	Pspc1	paraspeckle protein 1	14
3538	ENSMUSG00000022186	10483.4	-0.392094	0.0970376	-4.04064	5.33065e-05	0.000901445	Oxct1	Oxct1	3-oxoacid CoA transferase 1	15
3032	ENSMUSG00000021279	2683.79	0.343708	0.0851483	4.03658	5.42353e-05	0.000915981	Cdc42bpb	Cdc42bpb	CDC42 binding protein kinase beta	12
11215	ENSMUSG00000038564	839.962	-0.445985	0.110525	-4.03515	5.45678e-05	0.000920423	Ift172	Ift172	intraflagellar transport 172	5
3058	ENSMUSG00000021338	189.105	0.68527	0.169849	4.03459	5.46978e-05	0.000921443	Lrrc16a	Lrrc16a	leucine rich repeat containing 16A	13
17080	ENSMUSG00000060206	556.018	0.564791	0.140045	4.03292	5.5089e-05	0.000926853	Zfp462	Zfp462	zinc finger protein 462	4
16784	ENSMUSG00000058979	701.828	-0.556043	0.137946	-4.03087	5.55699e-05	0.000933758	Cecr5	Cecr5	cat eye syndrome chromosome region, candidate 5	6
12403	ENSMUSG00000041801	10855.5	0.319515	0.0792759	4.03042	5.56772e-05	0.000934374	Phlda3	Phlda3	pleckstrin homology-like domain, family A, member 3	1
13734	ENSMUSG00000046410	1118.63	-0.43805	0.108705	-4.02971	5.58447e-05	0.000936	Kcnk6	Kcnk6	potassium inwardly-rectifying channel, subfamily K, member 6	7
8775	ENSMUSG00000032064	67.1742	-0.873578	0.216828	-4.02889	5.60399e-05	0.000938085	Dixdc1	Dixdc1	DIX domain containing 1	9
17760	ENSMUSG00000063253	1310.64	-0.43302	0.107568	-4.02557	5.68378e-05	0.000950238	Scoc	Scoc	short coiled-coil protein	8
19197	ENSMUSG00000066877	186.657	0.830082	0.20639	4.02191	5.77272e-05	0.000963892	Nck2	Nck2	non-catalytic region of tyrosine kinase adaptor protein 2	1
7312	ENSMUSG00000029416	3732.16	0.316013	0.0786349	4.01873	5.85116e-05	0.000975758	Slc15a4	Slc15a4	solute carrier family 15, member 4	5
14220	ENSMUSG00000048100	883.725	-0.458353	0.114141	-4.01568	5.92753e-05	0.000987251	Taf13	Taf13	TAF13 RNA polymerase II, TATA box binding protein (TBP)-associated factor	3
1072	ENSMUSG00000006932	33059.2	0.305901	0.076203	4.01429	5.96254e-05	0.00099059	Ctnnb1	Ctnnb1	catenin (cadherin associated protein), beta 1	9
15678	ENSMUSG00000053965	100.027	-0.735351	0.183183	-4.0143	5.96229e-05	0.00099059	Pde5a	Pde5a	phosphodiesterase 5A, cGMP-specific	3
6471	ENSMUSG00000028032	2113.21	-0.340068	0.0847632	-4.01198	6.02125e-05	0.00099909	Papss1	Papss1	3'-phosphoadenosine 5'-phosphosulfate synthase 1	3
23083	ENSMUSG00000079523	5481.72	-0.373376	0.0930731	-4.01164	6.02975e-05	0.000999248	Tmsb10	Tmsb10	thymosin, beta 10	6
2921	ENSMUSG00000021094	1218.49	0.641132	0.159854	4.01075	6.05273e-05	0.00100122	Dhrs7	Dhrs7	dehydrogenase/reductase (SDR family) member 7	12
6369	ENSMUSG00000027864	112.834	0.842173	0.209987	4.01059	6.0568e-05	0.00100122	Ptgfrn	Ptgfrn	prostaglandin F2 receptor negative regulator	3
41350	ENSMUSG00000102222	10.2135	0.863154	0.215405	4.00712	6.14629e-05	0.00101475	Pcdhga10	Pcdhga10	protocadherin gamma subfamily A, 10	18
3845	ENSMUSG00000022684	1790.71	0.350036	0.0873938	4.00527	6.19461e-05	0.00102146	Bfar	Bfar	bifunctional apoptosis regulator	16
738	ENSMUSG00000004642	4369.6	-0.32802	0.0819035	-4.00495	6.20303e-05	0.00102157	Slbp	Slbp	stem-loop binding protein	5
10133	ENSMUSG00000035649	927.207	0.409061	0.102164	4.00397	6.22885e-05	0.00102455	Zcchc7	Zcchc7	zinc finger, CCHC domain containing 7	4
14611	ENSMUSG00000049580	290.287	0.594029	0.148474	4.00088	6.31065e-05	0.00103672	Tsku	Tsku	tsukushi	7
4206	ENSMUSG00000023915	224.064	0.648735	0.162187	3.99993	6.33615e-05	0.00103962	Tnfrsf21	Tnfrsf21	tumor necrosis factor receptor superfamily, member 21	17
6344	ENSMUSG00000027822	1803.54	-0.414412	0.103711	-3.99582	6.44718e-05	0.00105652	Slc33a1	Slc33a1	solute carrier family 33 (acetyl-CoA transporter), member 1	3
4969	ENSMUSG00000025240	4420.68	-0.384574	0.0962782	-3.99441	6.48564e-05	0.00106151	Sacm1l	Sacm1l	SAC1 (suppressor of actin mutations 1, homolog)-like (S. cerevisiae)	9
13409	ENSMUSG00000045237	836.866	0.411633	0.10312	3.9918	6.55725e-05	0.00107077	1110012L19Rik	1110012L19Rik	RIKEN cDNA 1110012L19 gene	X
4966	ENSMUSG00000025236	2824.07	-0.326162	0.0817347	-3.99049	6.59366e-05	0.0010752	Adpgk	Adpgk	ADP-dependent glucokinase	9
15511	ENSMUSG00000053192	207.535	-0.67642	0.169548	-3.98954	6.62016e-05	0.0010782	Mllt11	Mllt11	myeloid/lymphoid or mixed-lineage leukemia (trithorax homolog, Drosophila)
4489	ENSMUSG00000024395	323.241	0.730625	0.183234	3.98739	6.68049e-05	0.00108669	Lims2	Lims2	LIM and senescent cell antigen like domains 2	18
15947	ENSMUSG00000055148	247.068	-0.721181	0.181097	-3.9823	6.82527e-05	0.00110888	Klf2	Klf2	Kruppel-like factor 2 (lung)	8
11375	ENSMUSG00000038965	3772.93	0.305838	0.0768509	3.97963	6.90217e-05	0.00112	Ube2l3	Ube2l3	ubiquitin-conjugating enzyme E2L 3	16
9310	ENSMUSG00000033227	93.4548	0.920131	0.231269	3.97863	6.93149e-05	0.00112338	Wnt6	Wnt6	wingless-type MMTV integration site family, member 6	1
13880	ENSMUSG00000046909	902.513	-0.406751	0.102256	-3.97776	6.95675e-05	0.00112609	Tefm	Tefm	transcription elongation factor, mitochondrial	11
13370	ENSMUSG00000045095	21.3387	-0.922565	0.232007	-3.97646	6.9949e-05	0.00113088	Magi1	Magi1	membrane associated guanylate kinase, WW and PDZ domain containing 1	6
6530	ENSMUSG00000028128	125.705	-0.931766	0.234356	-3.97586	7.01267e-05	0.00113238	F3	F3	coagulation factor III	3
178	ENSMUSG00000001029	492.951	0.482293	0.121363	3.97395	7.06896e-05	0.00114007	Icam2	Icam2	intercellular adhesion molecule 2	11
10733	ENSMUSG00000037408	613.969	-0.428483	0.107852	-3.97289	7.10059e-05	0.00114101	Cnnm4	Cnnm4	cyclin M4	1
15887	ENSMUSG00000054905	50.0836	0.651577	0.163998	3.97307	7.09516e-05	0.00114101	Stfa3	Stfa3	stefin A3	16
35765	ENSMUSG00000096472	923.796	-0.596328	0.150096	-3.97299	7.09755e-05	0.00114101	Cdkn2d	Cdkn2d	cyclin-dependent kinase inhibitor 2D (p19, inhibits CDK4)	9
11170	ENSMUSG00000038486	104.063	-0.75249	0.189441	-3.97217	7.12221e-05	0.00114309	Sv2a	Sv2a	synaptic vesicle glycoprotein 2 a	3
20948	ENSMUSG00000074417	22.0076	0.930501	0.234291	3.97156	7.14026e-05	0.0011446	Gm14548	Gm14548	predicted gene 14548	7
2555	ENSMUSG00000020476	4536.3	-0.310181	0.0781086	-3.97115	7.15264e-05	0.0011452	Dbnl	Dbnl	drebrin-like	11
17555	ENSMUSG00000062353	276.711	-0.598148	0.150705	-3.96901	7.21714e-05	0.00115413	Gm15772	Gm15772	predicted gene 15772	5
6803	ENSMUSG00000028602	194.824	0.82746	0.208522	3.96821	7.24154e-05	0.00115664	Tnfrsf8	Tnfrsf8	tumor necrosis factor receptor superfamily, member 8	4
5328	ENSMUSG00000026017	358.79	-0.493583	0.124411	-3.96737	7.2671e-05	0.00115932	Carf	Carf	calcium response factor	1
25897	ENSMUSG00000083431	24.6036	0.916179	0.231053	3.96524	7.33224e-05	0.00116831	Gm13437	Gm13437	predicted gene 13437	2
10493	ENSMUSG00000036817	2830.32	-0.351259	0.0886149	-3.96388	7.37402e-05	0.00117355	Sun1	Sun1	Sad1 and UNC84 domain containing 1	5
5056	ENSMUSG00000025421	2581.99	-0.34466	0.0869579	-3.96353	7.38499e-05	0.00117389	Hdhd2	Hdhd2	haloacid dehalogenase-like hydrolase domain containing 2	18
2724	ENSMUSG00000020745	10339.3	-0.295699	0.0746794	-3.95958	7.50819e-05	0.0011907	Pafah1b1	Pafah1b1	platelet-activating factor acetylhydrolase, isoform 1b, subunit 1	11
10788	ENSMUSG00000037553	429.957	0.578445	0.146088	3.95956	7.50878e-05	0.0011907	Zdhhc18	Zdhhc18	zinc finger, DHHC domain containing 18	4
3859	ENSMUSG00000022711	1241.75	0.440096	0.111171	3.95871	7.53551e-05	0.00119351	Pmm2	Pmm2	phosphomannomutase 2	16
3071	ENSMUSG00000021362	138.772	0.743668	0.188135	3.95285	7.72274e-05	0.00122035	Gcm2	Gcm2	glial cells missing homolog 2 (Drosophila)	13
16922	ENSMUSG00000059540	150.706	-0.701139	0.177377	-3.95283	7.72336e-05	0.00122035	Tcea2	Tcea2	transcription elongation factor A (SII), 2	2
11869	ENSMUSG00000040268	1912.44	-0.329903	0.0834716	-3.95227	7.74122e-05	0.00122171	Plekha1	Plekha1	pleckstrin homology domain containing, family A (phosphoinositide binding specific) member 1	7
6292	ENSMUSG00000027709	503.226	-0.717577	0.181677	-3.94975	7.82333e-05	0.0012332	Mccc1	Mccc1	methylcrotonoyl-Coenzyme A carboxylase 1 (alpha)	3
316	ENSMUSG00000001785	4345.1	0.35572	0.090083	3.9488	7.85426e-05	0.0012366	Pwp1	Pwp1	PWP1 homolog (S. cerevisiae)	10
5978	ENSMUSG00000027187	4727.77	0.532406	0.134919	3.9461	7.94342e-05	0.00124915	Cat	Cat	catalase	2
20328	ENSMUSG00000072501	3442.06	-0.366443	0.092903	-3.94436	8.00127e-05	0.00125676	Phf20l1	Phf20l1	PHD finger protein 20-like 1	15
11760	ENSMUSG00000039976	2515.53	-0.46925	0.119001	-3.94325	8.03861e-05	0.00126113	Tbc1d16	Tbc1d16	TBC1 domain family, member 16	11
14129	ENSMUSG00000047786	169.965	0.879346	0.223046	3.94245	8.06551e-05	0.00126333	Lix1	Lix1	limb expression 1 homolog (chicken)	17
16168	ENSMUSG00000056201	27822.7	0.312942	0.0793814	3.94226	8.07174e-05	0.00126333	Cfl1	Cfl1	cofilin 1, non-muscle	19
3248	ENSMUSG00000021692	725.647	-0.503627	0.127791	-3.94102	8.11361e-05	0.00126809	Dimt1	Dimt1	DIM1 dimethyladenosine transferase 1-like (S. cerevisiae)	13
10750	ENSMUSG00000037447	628.283	-0.630729	0.160051	-3.94079	8.12128e-05	0.00126809	Arid5a	Arid5a	AT rich interactive domain 5A (MRF1-like)	1
9436	ENSMUSG00000033684	396.899	0.489994	0.124381	3.93945	8.16678e-05	0.00127369	Qsox1	Qsox1	quiescin Q6 sulfhydryl oxidase 1	1
20607	ENSMUSG00000073542	1075.77	-0.39922	0.101375	-3.93804	8.21483e-05	0.00127968	Cep76	Cep76	centrosomal protein 76	18
4535	ENSMUSG00000024486	254.876	-0.853423	0.216729	-3.93775	8.22496e-05	0.00127975	Hbegf	Hbegf	heparin-binding EGF-like growth factor	18
9696	ENSMUSG00000034416	340.645	0.625677	0.159003	3.93499	8.31991e-05	0.001293	Pkd1l2	Pkd1l2	polycystic kidney disease 1 like 2	8
4007	ENSMUSG00000022969	3216.33	0.449387	0.114249	3.9334	8.37533e-05	0.00130009	Il10rb	Il10rb	interleukin 10 receptor, beta	16
16006	ENSMUSG00000055447	2467.03	0.600233	0.152617	3.93295	8.39108e-05	0.00130101	Cd47	Cd47	CD47 antigen (Rh-related antigen, integrin-associated signal transducer)	16
9380	ENSMUSG00000033467	1312.68	0.460657	0.117254	3.9287	8.54051e-05	0.00132263	Crlf2	Crlf2	cytokine receptor-like factor 2	5
14145	ENSMUSG00000047832	2352.93	0.422088	0.107481	3.92709	8.59785e-05	0.00132995	Cdca4	Cdca4	cell division cycle associated 4	12
7303	ENSMUSG00000029405	7824.96	-0.295397	0.0753061	-3.92261	8.75933e-05	0.00135335	G3bp2	G3bp2	GTPase activating protein (SH3 domain) binding protein 2	5
11692	ENSMUSG00000039774	484.142	0.479319	0.122237	3.92123	8.80963e-05	0.00135795	Galnt12	Galnt12	UDP-N-acetyl-alpha-D-galactosamine:polypeptide N-acetylgalactosaminyltransferase 12	4
13591	ENSMUSG00000045875	55.0692	0.866971	0.221087	3.9214	8.80355e-05	0.00135795	Adra1a	Adra1a	adrenergic receptor, alpha 1a	14
22857	ENSMUSG00000079018	23.0858	0.861693	0.219803	3.92029	8.84414e-05	0.00136169	Ly6c1	Ly6c1	lymphocyte antigen 6 complex, locus C1	15
11501	ENSMUSG00000039238	21.6748	0.903476	0.230566	3.91852	8.90954e-05	0.00137017	Zfp750	Zfp750	zinc finger protein 750	11
9541	ENSMUSG00000033991	1726.77	-0.378548	0.09668	-3.91547	9.02269e-05	0.00138596	Ttc37	Ttc37	tetratricopeptide repeat domain 37	13
4355	ENSMUSG00000024164	1085.22	0.917466	0.234434	3.91354	9.09541e-05	0.00139551	C3	C3	complement component 3	17
31176	ENSMUSG00000089911	3699.66	-0.313487	0.0801404	-3.91172	9.16427e-05	0.00140445	Hiat1	Hiat1	hippocampus abundant gene transcript 1	3
11768	ENSMUSG00000039989	152.11	-0.679086	0.173653	-3.9106	9.20654e-05	0.00140929	Cbx4	Cbx4	chromobox 4	11
8213	ENSMUSG00000031145	35.6402	0.898297	0.229846	3.90826	9.2962e-05	0.00142137	Prickle3	Prickle3	prickle homolog 3 (Drosophila)	X
4175	ENSMUSG00000023802	176.009	0.648655	0.165989	3.90781	9.31346e-05	0.00142237	Nox3	Nox3	NADPH oxidase 3	17
5728	ENSMUSG00000026709	2531.52	-0.348503	0.0892012	-3.90694	9.3474e-05	0.00142591	Dars2	Dars2	aspartyl-tRNA synthetase 2 (mitochondrial)	1
12414	ENSMUSG00000041841	25199.1	-0.286233	0.0732707	-3.90652	9.36361e-05	0.00142674	Rpl37	Rpl37	ribosomal protein L37	15
7992	ENSMUSG00000030697	6126.36	0.309888	0.0794092	3.90241	9.52383e-05	0.00144948	Ppp4c	Ppp4c	protein phosphatase 4, catalytic subunit	7
2667	ENSMUSG00000020668	642.657	-0.542181	0.139145	-3.89651	9.75896e-05	0.00148356	Kif3c	Kif3c	kinesin family member 3C	12
19910	ENSMUSG00000070476	593.608	-0.553917	0.142304	-3.89249	9.92213e-05	0.00150664	Fam217b	Fam217b	family with sequence similarity 217, member B	2
4632	ENSMUSG00000024666	245.462	0.622094	0.159861	3.89147	9.96393e-05	0.00151125	Tmem138	Tmem138	transmembrane protein 138	19
6244	ENSMUSG00000027618	4676.02	-0.380125	0.0977075	-3.89043	0.000100065	0.00151597	Nfs1	Nfs1	nitrogen fixation gene 1 (S. cerevisiae)	2
9672	ENSMUSG00000034341	566.344	-0.479257	0.123232	-3.88905	0.000100639	0.00152292	Wbp2	Wbp2	WW domain binding protein 2	11
37433	ENSMUSG00000098234	3220.17	-0.362866	0.0933769	-3.88604	0.000101894	0.00154016	Snhg6	Snhg6	small nucleolar RNA host gene 6	1
15094	ENSMUSG00000051346	727.602	0.461588	0.118833	3.88436	0.000102601	0.00154907	Spryd4	Spryd4	SPRY domain containing 4	10
8648	ENSMUSG00000031875	1886.65	0.488998	0.125902	3.88397	0.000102766	0.00154981	Cmtm3	Cmtm3	CKLF-like MARVEL transmembrane domain containing 3	8
3222	ENSMUSG00000021640	61.8778	0.842631	0.217033	3.8825	0.000103387	0.00155562	Naip1	Naip1	NLR family, apoptosis inhibitory protein 1	13
3662	ENSMUSG00000022389	2405.93	0.384337	0.0989869	3.8827	0.000103302	0.00155562	Tef	Tef	thyrotroph embryonic factor	15
724	ENSMUSG00000004562	55.9348	0.825928	0.212817	3.88093	0.000104056	0.00156392	Arhgef40	Arhgef40	Rho guanine nucleotide exchange factor (GEF) 40	14
9160	ENSMUSG00000032782	362.503	-0.525435	0.135628	-3.87408	0.000107027	0.00160674	Cntrob	Cntrob	centrobin, centrosomal BRCA2 interacting protein	11
5811	ENSMUSG00000026837	11.9009	0.800457	0.206708	3.8724	0.000107767	0.00161602	Col5a1	Col5a1	collagen, type V, alpha 1	2
31768	ENSMUSG00000091014	15.1427	0.86814	0.224218	3.87186	0.00010801	0.00161782	Gm5244	Gm5244	predicted pseudogene 5244	19
6280	ENSMUSG00000027680	6074.26	-0.319054	0.0824381	-3.87022	0.000108737	0.00162504	Fxr1	Fxr1	fragile X mental retardation gene 1, autosomal homolog	3
7299	ENSMUSG00000029401	2055.53	0.706709	0.182599	3.87028	0.000108709	0.00162504	Rilpl2	Rilpl2	Rab interacting lysosomal protein-like 2	5
1245	ENSMUSG00000009376	19.9658	0.794023	0.205271	3.86818	0.000109652	0.00163687	Met	Met	met proto-oncogene	6
8011	ENSMUSG00000030729	2360.62	-0.405944	0.105033	-3.86492	0.000111125	0.00165699	Pgm2l1	Pgm2l1	phosphoglucomutase 2-like 1	7
4059	ENSMUSG00000023044	238.466	-0.667649	0.172799	-3.86373	0.000111667	0.0016632	Csad	Csad	cysteine sulfinic acid decarboxylase	15
2116	ENSMUSG00000019558	5898.48	0.451006	0.116745	3.86316	0.00011193	0.00166524	Slc6a8	Slc6a8	solute carrier family 6 (neurotransmitter transporter, creatine), member 8	X
1957	ENSMUSG00000018537	357.705	-0.550024	0.142406	-3.86237	0.00011229	0.00166686	Pcgf2	Pcgf2	polycomb group ring finger 2	11
5182	ENSMUSG00000025731	712.552	-0.47254	0.122337	-3.8626	0.000112188	0.00166686	0610011F06Rik	0610011F06Rik	RIKEN cDNA 0610011F06 gene	17
19486	ENSMUSG00000068396	77.6498	-0.781685	0.202425	-3.86161	0.000112642	0.00167021	Rpl34-ps1	Rpl34-ps1	ribosomal protein L34, pseudogene 1	6
1521	ENSMUSG00000014606	5487.73	-0.30854	0.0799377	-3.85975	0.000113503	0.00168108	Slc25a11	Slc25a11	solute carrier family 25 (mitochondrial carrier oxoglutarate carrier), member 11	11
22113	ENSMUSG00000077391	216.894	0.712703	0.184718	3.85833	0.000114166	0.00168902	Gm24336	Gm24336	predicted gene, 24336	19
18182	ENSMUSG00000064586	22.911	0.828882	0.214885	3.85733	0.000114633	0.00169403	Gm25132	Gm25132	predicted gene, 25132	3
3095	ENSMUSG00000021403	599.02	0.644534	0.167136	3.85634	0.000115098	0.0016984	Serpinb9b	Serpinb9b	serine (or cysteine) peptidase inhibitor, clade B, member 9b	13
10838	ENSMUSG00000037703	421.614	-0.546693	0.141774	-3.8561	0.000115211	0.0016984	Lzts3	Lzts3	leucine zipper, putative tumor suppressor family member 3	2
11862	ENSMUSG00000040253	130.255	0.756321	0.196161	3.85561	0.000115442	0.0016984	Gbp7	Gbp7	guanylate binding protein 7	3
13313	ENSMUSG00000044912	31.2503	0.903757	0.234399	3.85563	0.000115431	0.0016984	Syt16	Syt16	synaptotagmin XVI	12
26934	ENSMUSG00000084609	10.0905	0.752492	0.195263	3.85373	0.000116333	0.00170961	Gm22199	Gm22199	predicted gene, 22199	13
19255	ENSMUSG00000067212	534.45	-0.485126	0.12599	-3.85052	0.000117868	0.00173025	H2-T23	H2-T23	histocompatibility 2, T region locus 23	17
1799	ENSMUSG00000017307	758.412	-0.45413	0.118171	-3.84299	0.000121543	0.00178223	Acot8	Acot8	acyl-CoA thioesterase 8	2
393	ENSMUSG00000002227	280.894	-0.628229	0.163496	-3.84248	0.000121797	0.00178398	Mov10	Mov10	Moloney leukemia virus 10	3
19280	ENSMUSG00000067344	527.937	-0.643411	0.167513	-3.84096	0.000122555	0.0017931	Rps25-ps1	Rps25-ps1	ribosomal protein S25, pseudogene 1	6
12367	ENSMUSG00000041712	2759.62	0.35109	0.0914352	3.83977	0.00012315	0.00179981	Ubr7	Ubr7	ubiquitin protein ligase E3 component n-recognin 7 (putative)	12
14468	ENSMUSG00000049037	111.89	0.750964	0.195736	3.83662	0.000124739	0.00182102	Clec4a1	Clec4a1	C-type lectin domain family 4, member a1	6
10884	ENSMUSG00000037820	7016.37	0.636258	0.165938	3.83432	0.000125914	0.00183615	Tgm2	Tgm2	transglutaminase 2, C polypeptide	2
11511	ENSMUSG00000039263	5836.99	-0.465966	0.121535	-3.83402	0.000126064	0.00183632	Npepl1	Npepl1	aminopeptidase-like 1	2
20476	ENSMUSG00000073016	1118.79	-0.377122	0.0984965	-3.82879	0.000128777	0.00187378	Uprt	Uprt	uracil phosphoribosyltransferase (FUR1) homolog (S. cerevisiae)	X
10887	ENSMUSG00000037826	316.514	-0.540811	0.141283	-3.82786	0.000129261	0.00187875	Ppm1k	Ppm1k	protein phosphatase 1K (PP2C domain containing)	6
707	ENSMUSG00000004394	3086.38	-0.399466	0.104408	-3.826	0.000130242	0.00189093	Tmed4	Tmed4	transmembrane emp24 protein transport domain containing 4	11
2869	ENSMUSG00000020988	1967.46	-0.389614	0.101951	-3.82159	0.000132596	0.001923	L2hgdh	L2hgdh	L-2-hydroxyglutarate dehydrogenase	12
11712	ENSMUSG00000039831	83.3713	0.793483	0.207651	3.82122	0.000132791	0.00192372	Arhgap29	Arhgap29	Rho GTPase activating protein 29	3
1727	ENSMUSG00000016409	1245.79	-0.389839	0.102081	-3.81893	0.000134032	0.00193958	Nkap	Nkap	NFKB activating protein	X
35050	ENSMUSG00000095635	35.9338	0.887217	0.232374	3.81806	0.000134503	0.00194428	Gm22951	Gm22951	predicted gene, 22951	15
9398	ENSMUSG00000033538	715.459	0.717359	0.188152	3.81267	0.000137475	0.00198507	Casp4	Casp4	caspase 4, apoptosis-related cysteine peptidase	9
17486	ENSMUSG00000062083	824.482	-0.748344	0.196377	-3.81074	0.000138551	0.00199781	Rpl13a-ps1	Rpl13a-ps1	ribosomal protein 13A, pseudogene 1	19
36285	ENSMUSG00000097052	1050.18	0.62499	0.164016	3.81055	0.000138659	0.00199781	Snhg7	Snhg7	small nucleolar RNA host gene 7	2
668	ENSMUSG00000004070	3783.21	0.339341	0.089075	3.80961	0.000139188	0.00200324	Hmox2	Hmox2	heme oxygenase (decycling) 2	16
15709	ENSMUSG00000054099	660.504	-0.423476	0.111208	-3.80797	0.000140114	0.00201438	Slc25a40	Slc25a40	solute carrier family 25, member 40	5
16391	ENSMUSG00000057181	1158.2	-0.385448	0.10124	-3.80727	0.00014051	0.00201789	5730455P16Rik	5730455P16Rik	RIKEN cDNA 5730455P16 gene	11
3016	ENSMUSG00000021258	422.738	0.560323	0.147197	3.80662	0.000140878	0.00202098	Ccnk	Ccnk	cyclin K	12
4600	ENSMUSG00000024597	1925.52	-0.476195	0.12519	-3.80378	0.000142503	0.00204209	Slc12a2	Slc12a2	solute carrier family 12, member 2	18
4633	ENSMUSG00000024667	383.969	0.505033	0.132899	3.80012	0.000144625	0.00207025	Tmem216	Tmem216	transmembrane protein 216	19
768	ENSMUSG00000004872	318.747	-0.666953	0.175544	-3.79935	0.000145074	0.00207444	Pax3	Pax3	paired box 3	1
12050	ENSMUSG00000040710	1308.59	-0.622138	0.163904	-3.79575	0.000147197	0.00210252	St8sia4	St8sia4	ST8 alpha-N-acetyl-neuraminide alpha-2,8-sialyltransferase 4	1
12034	ENSMUSG00000040667	3513.18	-0.388003	0.102297	-3.7929	0.000148896	0.0021245	Nup88	Nup88	nucleoporin 88	11
14281	ENSMUSG00000048332	294.543	-0.596215	0.157279	-3.79081	0.000150155	0.00214016	Lhfp	Lhfp	lipoma HMGIC fusion partner	3
2543	ENSMUSG00000020460	23845.1	-0.313806	0.0828298	-3.78856	0.000151522	0.00215731	Rps27a	Rps27a	ribosomal protein S27A	11
641	ENSMUSG00000003849	20.9519	0.801719	0.21176	3.78599	0.0001531	0.00217744	Nqo1	Nqo1	NAD(P)H dehydrogenase, quinone 1	8
66	ENSMUSG00000000355	1484.41	0.359944	0.0950921	3.78522	0.000153574	0.00218184	Mcts1	Mcts1	malignant T cell amplified sequence 1	X
14333	ENSMUSG00000048498	233.861	0.730324	0.192973	3.7846	0.000153957	0.00218493	Cd300e	Cd300e	CD300e antigen	11
12201	ENSMUSG00000041193	255.554	-0.609201	0.161104	-3.78141	0.000155941	0.00221072	Pla2g5	Pla2g5	phospholipase A2, group V	4
7153	ENSMUSG00000029158	191.684	-0.624615	0.165237	-3.78012	0.000156754	0.00221988	Yipf7	Yipf7	Yip1 domain family, member 7	5
9752	ENSMUSG00000034575	905.925	-0.389079	0.103	-3.77746	0.000158439	0.00224133	Papd7	Papd7	PAP associated domain containing 7	13
410	ENSMUSG00000002320	1778.75	-0.36238	0.0959846	-3.77539	0.000159755	0.00225754	Tm9sf1	Tm9sf1	transmembrane 9 superfamily member 1	14
2669	ENSMUSG00000020671	6845.89	0.311866	0.0826983	3.77113	0.000162512	0.00229405	Rab10	Rab10	RAB10, member RAS oncogene family	12
2441	ENSMUSG00000020289	602.733	-0.492867	0.130756	-3.76937	0.000163661	0.00230781	Nprl3	Nprl3	nitrogen permease regulator-like 3	11
2651	ENSMUSG00000020646	36.2426	0.873718	0.23188	3.76797	0.000164578	0.00231827	Mboat2	Mboat2	membrane bound O-acyltransferase domain containing 2	12
17420	ENSMUSG00000061838	2278.32	-0.334537	0.0888099	-3.76689	0.000165291	0.00232584	Suclg2	Suclg2	succinate-Coenzyme A ligase, GDP-forming, beta subunit	6
1905	ENSMUSG00000018209	7359.45	-0.308242	0.0818771	-3.76469	0.000166753	0.00234392	Stk4	Stk4	serine/threonine kinase 4	2
7532	ENSMUSG00000029776	2872.77	-0.437614	0.11626	-3.76411	0.000167144	0.00234693	Hibadh	Hibadh	3-hydroxyisobutyrate dehydrogenase	6
1699	ENSMUSG00000016018	5116.7	-0.326029	0.0866541	-3.76242	0.000168277	0.00236033	Skiv2l2	Skiv2l2	superkiller viralicidic activity 2-like 2 (S. cerevisiae)	13
8187	ENSMUSG00000031097	475.12	-0.593481	0.157775	-3.76157	0.000168849	0.00236584	Tnni2	Tnni2	troponin I, skeletal, fast 2	7
11750	ENSMUSG00000039953	1996.21	-0.380537	0.101185	-3.76081	0.000169366	0.00237058	Clstn1	Clstn1	calsyntenin 1	4
6315	ENSMUSG00000027765	402.568	-0.577124	0.153504	-3.75967	0.000170138	0.00237887	P2ry1	P2ry1	purinergic receptor P2Y, G-protein coupled 1	3
22572	ENSMUSG00000078317	300.297	0.547079	0.145527	3.7593	0.000170387	0.00237984	F8a	F8a	factor 8-associated gene A	X
10214	ENSMUSG00000035919	959.601	0.429903	0.114376	3.75869	0.000170804	0.00238316	Bbs9	Bbs9	Bardet-Biedl syndrome 9 (human)	9
18938	ENSMUSG00000065808	822.945	0.626772	0.166772	3.75825	0.000171104	0.00238484	Gm23037	Gm23037	predicted gene, 23037	17
4024	ENSMUSG00000022999	299.636	0.515293	0.137257	3.75423	0.000173875	0.00242091	Lmbr1l	Lmbr1l	limb region 1 like	15
4740	ENSMUSG00000024856	766.583	0.404353	0.107725	3.75355	0.000174346	0.00242491	Cdk2ap2	Cdk2ap2	CDK2-associated protein 2	19
1170	ENSMUSG00000008305	616.059	-0.471224	0.125559	-3.75299	0.000174736	0.00242778	Tle1	Tle1	transducin-like enhancer of split 1, homolog of Drosophila E(spl)	4
11576	ENSMUSG00000039473	2127.36	0.431354	0.114973	3.75179	0.000175578	0.00243692	Ubn1	Ubn1	ubinuclein 1	16
1924	ENSMUSG00000018372	395.964	-0.464145	0.12374	-3.75098	0.000176148	0.00243973	Cep95	Cep95	centrosomal protein 95	11
16537	ENSMUSG00000057858	1094.72	-0.377537	0.100647	-3.7511	0.000176058	0.00243973	Fam204a	Fam204a	family with sequence similarity 204, member A	19
15376	ENSMUSG00000052560	88.8375	0.761988	0.203279	3.74849	0.000177904	0.00246147	Cpne8	Cpne8	copine VIII	15
5256	ENSMUSG00000025888	3021.32	0.453626	0.121028	3.7481	0.000178179	0.00246223	Casp1	Casp1	caspase 1	9
15868	ENSMUSG00000054808	5460.11	-0.284542	0.0759207	-3.74789	0.000178331	0.00246223	Actn4	Actn4	actinin alpha 4	7
8920	ENSMUSG00000032328	9754.38	-0.330201	0.0881293	-3.74677	0.000179123	0.00246802	Tmem30a	Tmem30a	transmembrane protein 30A	9
9365	ENSMUSG00000033420	1383.05	-0.447857	0.11953	-3.7468	0.000179103	0.00246802	Antxr1	Antxr1	anthrax toxin receptor 1	6
1439	ENSMUSG00000013419	702.487	0.45838	0.122364	3.74605	0.000179644	0.00247262	Zfp651	Zfp651	zinc finger protein 651	9
3905	ENSMUSG00000022793	310.983	-0.651027	0.17382	-3.74541	0.000180102	0.00247635	B4galt4	B4galt4	UDP-Gal:betaGlcNAc beta 1,4-galactosyltransferase, polypeptide 4	16
6683	ENSMUSG00000028410	3072.36	-0.304749	0.0814204	-3.7429	0.000181906	0.00249857	Dnaja1	Dnaja1	DnaJ (Hsp40) homolog, subfamily A, member 1	4
5161	ENSMUSG00000025645	768.934	-0.476218	0.127248	-3.74244	0.000182246	0.00250064	Ccdc51	Ccdc51	coiled-coil domain containing 51	9
17692	ENSMUSG00000062960	22.5651	0.877164	0.234433	3.74165	0.00018282	0.00250591	Kdr	Kdr	kinase insert domain protein receptor	5
1000	ENSMUSG00000006411	40.9281	0.875695	0.234122	3.74033	0.000183777	0.00251643	Pvrl4	Pvrl4	poliovirus receptor-related 4	1
12295	ENSMUSG00000041506	4101	0.353732	0.0945827	3.73992	0.000184077	0.00251794	Rrp9	Rrp9	RRP9, small subunit (SSU) processome component, homolog (yeast)	9
4666	ENSMUSG00000024737	7390.49	0.63557	0.169989	3.7389	0.00018483	0.00252302	Slc15a3	Slc15a3	solute carrier family 15, member 3	19
15428	ENSMUSG00000052798	2981.34	-0.378826	0.101317	-3.739	0.000184756	0.00252302	Nup107	Nup107	nucleoporin 107	10
19014	ENSMUSG00000065979	2141.19	0.371414	0.0993634	3.73794	0.000185536	0.00253005	Cpped1	Cpped1	calcineurin-like phosphoesterase domain containing 1	16
11459	ENSMUSG00000039159	1089.93	-0.430146	0.115199	-3.73393	0.000188517	0.00256806	Ube2h	Ube2h	ubiquitin-conjugating enzyme E2H	6
1031	ENSMUSG00000006575	15.1574	0.860179	0.230434	3.73286	0.000189316	0.00257108	Rundc3a	Rundc3a	RUN domain containing 3A	11
3419	ENSMUSG00000021982	361.178	-0.501162	0.134257	-3.73286	0.000189321	0.00257108	Cdadc1	Cdadc1	cytidine and dCMP deaminase domain containing 1	14
16020	ENSMUSG00000055538	30.6493	-0.874971	0.234375	-3.73321	0.000189053	0.00257108	Zcchc24	Zcchc24	zinc finger, CCHC domain containing 24	14
15521	ENSMUSG00000053219	311.034	0.501581	0.134396	3.73211	0.00018988	0.00257603	Raet1e	Raet1c	retinoic acid early transcript gamma	10
15522	ENSMUSG00000053219	311.034	0.501581	0.134396	3.73211	0.00018988	0.00257603	Raet1e	Raet1e	retinoic acid early transcript 1E	10
11727	ENSMUSG00000039873	1235.96	-0.39918	0.106985	-3.73118	0.000190583	0.00258292	Neurl2	Neurl2	neuralized-like 2 (Drosophila)	2
7091	ENSMUSG00000029063	8849.25	0.391549	0.104968	3.73018	0.00019134	0.00259053	Nadk	Nadk	NAD kinase	4
16893	ENSMUSG00000059430	27.0128	0.779789	0.209204	3.72741	0.000193458	0.00261652	Actg2	Actg2	actin, gamma 2, smooth muscle, enteric	6
14118	ENSMUSG00000047735	1119.71	0.72037	0.19338	3.72516	0.000195195	0.00263732	Samd9l	Samd9l	sterile alpha motif domain containing 9-like	6
11167	ENSMUSG00000038481	1988.06	-0.431839	0.115963	-3.72395	0.000196132	0.00264728	Cdk19	Cdk19	cyclin-dependent kinase 19	10
1904	ENSMUSG00000018199	2092	-0.393768	0.105753	-3.72348	0.000196497	0.00264951	Trove2	Trove2	TROVE domain family, member 2	1
9893	ENSMUSG00000034932	2351.45	0.321774	0.0864543	3.7219	0.000197733	0.00266075	Mrpl54	Mrpl54	mitochondrial ribosomal protein L54	10
[truncated: 12,226 more rows]

## Sheet: AAvsTTP_RNASeq
	ensembl_gene_id	baseMean	log2FoldChange	lfcSE	stat	pvalue	padj	external_gene_name	mgi_symbol	mgi_description	chromosome_name
[truncated: 13,208 more rows]
