# Supplementary material for: The RNA-binding protein TTP is a global post-transcriptional regulator of feedback control in inflammation
Source: Nucleic Acids Res. 2016 May 24;44(15):7418–40. doi: 10.1093/nar/gkw474 (PMC5009735; doi:10.1093/nar/gkw474)
Supplement: SUPPLEMENTARY DATA [file supp_gkw474_nar-00263-y-2016-File013.xlsx]

## Sheet: TTPvsGFP_RiboSeq
	ensembl_gene_id	baseMean	log2FoldChange	lfcSE	stat	pvalue	padj	external_gene_name	mgi_symbol	mgi_description	chromosome_name
8848	ENSMUSG00000032216	964.567	3.81215	0.169692	22.4652	9.09599e-112	9.05414e-108	Nedd4	Nedd4	neural precursor cell expressed, developmentally down-regulated 4	9
9504	ENSMUSG00000033880	1062.12	-2.68189	0.14934	-17.9583	4.13394e-72	2.05746e-68	Lgals3bp	Lgals3bp	lectin, galactoside-binding, soluble, 3 binding protein	11
2202	ENSMUSG00000019872	340.986	-2.16993	0.184055	-11.7896	4.4181e-32	1.46593e-28	Smpdl3a	Smpdl3a	sphingomyelin phosphodiesterase, acid-like 3A	10
6718	ENSMUSG00000028459	365.954	-2.13071	0.188217	-11.3205	1.0391e-29	2.5858e-26	Cd72	Cd72	CD72 antigen	4
11394	ENSMUSG00000039007	91.4807	-2.18384	0.231732	-9.42399	4.34259e-21	8.64524e-18	Cpq	Cpq	carboxypeptidase Q	15
5448	ENSMUSG00000026222	123.82	-1.75869	0.209018	-8.41403	3.96172e-17	6.57249e-14	Sp100	Sp100	nuclear antigen Sp100	1
8355	ENSMUSG00000031389	27.5391	-2.0879	0.248822	-8.39116	4.81379e-17	6.84521e-14	Arhgap4	Arhgap4	Rho GTPase activating protein 4	X
14723	ENSMUSG00000050022	51.9732	1.98504	0.247526	8.01955	1.06137e-15	1.32061e-12	Amz1	Amz1	archaelysin family metallopeptidase 1	5
19679	ENSMUSG00000069515	1992.96	-1.36524	0.175728	-7.76909	7.90539e-15	8.74337e-12	Lyz1	Lyz1	lysozyme 1	10
7458	ENSMUSG00000029648	85.9278	1.70313	0.222763	7.64548	2.08161e-14	1.88367e-11	Flt1	Flt1	FMS-like tyrosine kinase 1	5
8979	ENSMUSG00000032412	7826.53	1.13405	0.148309	7.64657	2.06415e-14	1.88367e-11	Atp1b3	Atp1b3	ATPase, Na+/K+ transporting, beta 3 polypeptide	9
17986	ENSMUSG00000064215	1707.34	-1.12273	0.147109	-7.63198	2.31172e-14	1.91757e-11	Ifi27	Ifi27	interferon, alpha-inducible protein 27	12
7120	ENSMUSG00000029108	298.616	1.50716	0.199435	7.55714	4.12013e-14	3.15475e-11	Pcdh7	Pcdh7	protocadherin 7	5
16719	ENSMUSG00000058672	123.374	-1.52747	0.212369	-7.19256	6.35889e-13	4.52117e-10	Tubb2a	Tubb2a	tubulin, beta 2A class IIA	13
10884	ENSMUSG00000037820	1493.08	-1.47033	0.205287	-7.16231	7.93272e-13	5.26415e-10	Tgm2	Tgm2	transglutaminase 2, C polypeptide	2
3564	ENSMUSG00000022221	137.052	-1.65787	0.232173	-7.14068	9.28724e-13	5.77783e-10	Ripk3	Ripk3	receptor-interacting serine-threonine kinase 3	14
8056	ENSMUSG00000030793	1078.37	-0.929219	0.131083	-7.08876	1.35317e-12	7.92323e-10	Pycard	Pycard	PYD and CARD domain containing	7
23164	ENSMUSG00000079685	156.888	-1.50795	0.218311	-6.90735	4.93781e-12	2.73061e-09	Ulbp1	Ulbp1	UL16 binding protein 1	10
15368	ENSMUSG00000052534	69.8217	-1.67694	0.245413	-6.83313	8.30794e-12	4.35249e-09	Pbx1	Pbx1	pre B cell leukemia homeobox 1	1
15771	ENSMUSG00000054404	110.962	-1.59706	0.234541	-6.80932	9.80584e-12	4.88037e-09	Slfn5	Slfn5	schlafen 5	11
14566	ENSMUSG00000049422	197.941	1.37992	0.202892	6.80122	1.03735e-11	4.91702e-09	Chchd10	Chchd10	coiled-coil-helix-coiled-coil-helix domain containing 10	10
201	ENSMUSG00000001131	18.1153	1.64285	0.24492	6.70771	1.97702e-11	8.94513e-09	Timp1	Timp1	tissue inhibitor of metalloproteinase 1	X
8877	ENSMUSG00000032265	207.275	-1.4055	0.215634	-6.51796	7.12689e-11	3.08439e-08	Fam46a	Fam46a	family with sequence similarity 46, member A	9
11750	ENSMUSG00000039953	319.885	1.04618	0.162122	6.45301	1.09648e-10	4.54763e-08	Clstn1	Clstn1	calsyntenin 1	4
7102	ENSMUSG00000029082	195.64	-1.1863	0.18533	-6.40103	1.54333e-10	6.14493e-08	Bst1	Bst1	bone marrow stromal cell antigen 1	5
9118	ENSMUSG00000032661	306.755	-1.31074	0.20766	-6.31197	2.75512e-10	1.05479e-07	Oas3	Oas3	2'-5' oligoadenylate synthetase 3	5
19534	ENSMUSG00000068699	75.4837	1.39693	0.226784	6.15975	7.2861e-10	2.68614e-07	Flnc	Flnc	filamin C, gamma	6
3982	ENSMUSG00000022912	168.629	-1.28824	0.211869	-6.08035	1.19924e-09	4.2633e-07	Pros1	Pros1	protein S (alpha)	16
7673	ENSMUSG00000030107	60.3619	-1.43141	0.241885	-5.91773	3.26412e-09	1.12038e-06	Usp18	Usp18	ubiquitin specific peptidase 18	6
7597	ENSMUSG00000029919	398.72	-0.974496	0.166215	-5.86285	4.54986e-09	1.50964e-06	Hpgds	Hpgds	hematopoietic prostaglandin D synthase	6
15442	ENSMUSG00000052889	43.709	1.44675	0.248276	5.82721	5.6363e-09	1.8098e-06	Prkcb	Prkcb	protein kinase C, beta	7
5062	ENSMUSG00000025429	34.7645	-1.43791	0.250119	-5.74889	8.98334e-09	2.79438e-06	Pstpip2	Pstpip2	proline-serine-threonine phosphatase-interacting protein 2	18
114	ENSMUSG00000000682	456.789	-0.950405	0.166326	-5.71411	1.10278e-08	3.32637e-06	Cd52	Cd52	CD52 antigen	4
11881	ENSMUSG00000040296	93.9294	-1.26295	0.223586	-5.64863	1.61733e-08	4.73498e-06	Ddx58	Ddx58	DEAD (Asp-Glu-Ala-Asp) box polypeptide 58	4
19603	ENSMUSG00000069049	194.61	-1.23109	0.224018	-5.4955	3.89615e-08	1.10806e-05	Eif2s3y	Eif2s3y	eukaryotic translation initiation factor 2, subunit 3, structural gene Y-linked	Y
4458	ENSMUSG00000024338	775.339	-0.824323	0.151595	-5.43768	5.39803e-08	1.49256e-05	Psmb8	Psmb8	proteasome (prosome, macropain) subunit, beta type 8 (large multifunctional peptidase 7)	17
5848	ENSMUSG00000026896	74.51	-1.34293	0.247569	-5.42448	5.81229e-08	1.56366e-05	Ifih1	Ifih1	interferon induced with helicase C domain 1	2
9891	ENSMUSG00000034930	281.377	0.937762	0.173481	5.40556	6.46044e-08	1.6923e-05	Rtkn	Rtkn	rhotekin	6
198	ENSMUSG00000001123	475.629	-0.90983	0.170401	-5.33935	9.32798e-08	2.38079e-05	Lgals9	Lgals9	lectin, galactose binding, soluble 9	11
3238	ENSMUSG00000021676	122.832	-1.16637	0.220353	-5.29318	1.2021e-07	2.99143e-05	Iqgap2	Iqgap2	IQ motif containing GTPase activating protein 2	13
17293	ENSMUSG00000061232	1578.77	-0.740842	0.140209	-5.28385	1.26494e-07	3.07103e-05	H2-K1	H2-K1	histocompatibility 2, K1, K region	17
9962	ENSMUSG00000035171	576.247	0.863261	0.166167	5.19515	2.04556e-07	4.84798e-05	1110059E24Rik	1110059E24Rik	RIKEN cDNA 1110059E24 gene	19
12408	ENSMUSG00000041827	105.319	-1.21771	0.234761	-5.18705	2.13656e-07	4.94589e-05	Oasl1	Oasl1	2'-5' oligoadenylate synthetase-like 1	5
798	ENSMUSG00000005054	4572.04	-0.731212	0.14242	-5.1342	2.83342e-07	6.26751e-05	Cstb	Cstb	cystatin B	10
2909	ENSMUSG00000021069	126.661	-1.1742	0.228532	-5.13801	2.77663e-07	6.26751e-05	Pygl	Pygl	liver glycogen phosphorylase	12
5455	ENSMUSG00000026234	16539.9	0.610836	0.119279	5.12107	3.03811e-07	6.57421e-05	Ncl	Ncl	nucleolin	1
11956	ENSMUSG00000040483	69.5821	-1.23144	0.242606	-5.07589	3.8569e-07	8.16842e-05	Xaf1	Xaf1	XIAP associated factor 1	11
4569	ENSMUSG00000024538	1100.56	0.713505	0.140762	5.06888	4.00168e-07	8.29849e-05	Ppic	Ppic	peptidylprolyl isomerase C	18
11763	ENSMUSG00000039982	213.529	0.854064	0.172086	4.963	6.94138e-07	0.000141009	Dtx4	Dtx4	deltex 4 homolog (Drosophila)	19
12967	ENSMUSG00000043716	4223.02	0.803604	0.163403	4.91792	8.74692e-07	0.000170719	Rpl7	Rpl7	ribosomal protein L7	1
13579	ENSMUSG00000045817	570.577	-0.821316	0.166939	-4.91987	8.66024e-07	0.000170719	Zfp36l2	Zfp36l2	zinc finger protein 36, C3H type-like 2	17
5191	ENSMUSG00000025743	212.583	-0.987179	0.201107	-4.90872	9.16746e-07	0.000175486	Sdc3	Sdc3	syndecan 3	4
7674	ENSMUSG00000030108	107.998	-1.14459	0.23502	-4.87018	1.11499e-06	0.000209407	Slc6a13	Slc6a13	solute carrier family 6 (neurotransmitter transporter, GABA), member 13	6
4857	ENSMUSG00000025047	798.982	0.733452	0.150905	4.86034	1.17183e-06	0.000216007	Pdcd11	Pdcd11	programmed cell death 11	19
7536	ENSMUSG00000029781	43.0858	1.1775	0.244923	4.80766	1.52708e-06	0.000276373	Fkbp9	Fkbp9	FK506 binding protein 9	6
5986	ENSMUSG00000027199	732.689	-0.671216	0.13977	-4.80229	1.56865e-06	0.000278828	Gatm	Gatm	glycine amidinotransferase (L-arginine:glycine amidinotransferase)	2
16964	ENSMUSG00000059734	1336.61	0.660156	0.138145	4.77874	1.76399e-06	0.000308049	Ndufs8	Ndufs8	NADH dehydrogenase (ubiquinone) Fe-S protein 8	19
5024	ENSMUSG00000025366	429.115	-0.786349	0.164797	-4.77163	1.82737e-06	0.000313615	Esyt1	Esyt1	extended synaptotagmin-like protein 1	10
19255	ENSMUSG00000067212	72.8382	-1.0633	0.224494	-4.73645	2.17498e-06	0.000366945	H2-T23	H2-T23	histocompatibility 2, T region locus 23	17
5803	ENSMUSG00000026829	52.6766	-1.17623	0.250211	-4.70095	2.5896e-06	0.000429615	Gbgt1	Gbgt1	globoside alpha-1,3-N-acetylgalactosaminyltransferase 1	2
4824	ENSMUSG00000024991	5935.23	0.597913	0.12824	4.66244	3.12481e-06	0.000509903	Eif3a	Eif3a	eukaryotic translation initiation factor 3, subunit A	19
18058	ENSMUSG00000064373	219.839	-0.949738	0.203846	-4.6591	3.17601e-06	0.000509903	Sepp1	Sepp1	selenoprotein P, plasma, 1	15
6581	ENSMUSG00000028223	45.1834	-1.15851	0.249935	-4.63523	3.56544e-06	0.000563339	Decr1	Decr1	2,4-dienoyl CoA reductase 1, mitochondrial	4
4774	ENSMUSG00000024912	290.674	0.803492	0.174042	4.61666	3.89974e-06	0.000606532	Fosl1	Fosl1	fos-like antigen 1	19
16028	ENSMUSG00000055561	13.5706	1.03849	0.225877	4.5976	4.27383e-06	0.000644571	Spink5	Spink5	serine peptidase inhibitor, Kazal type 5	18
20219	ENSMUSG00000071644	7495.41	0.561419	0.12207	4.59917	4.24184e-06	0.000644571	Eef1g	Eef1g	eukaryotic translation elongation factor 1 gamma	19
1809	ENSMUSG00000017400	21.9505	1.1381	0.249648	4.55881	5.14453e-06	0.000764309	Stac2	Stac2	SH3 and cysteine rich domain 2	11
19456	ENSMUSG00000068245	65.3926	-1.03326	0.228581	-4.52031	6.17494e-06	0.000903903	Phf11d	Phf11d	PHD finger protein 11D	14
5326	ENSMUSG00000026012	181.94	-0.961548	0.214081	-4.49152	7.07179e-06	0.00102018	Cd28	Cd28	CD28 antigen	1
3086	ENSMUSG00000021384	243.454	-0.822719	0.185547	-4.43401	9.24953e-06	0.00131528	Susd3	Susd3	sushi domain containing 3	13
7199	ENSMUSG00000029223	428.944	-0.869316	0.196333	-4.42777	9.52132e-06	0.00133486	Uchl1	Uchl1	ubiquitin carboxy-terminal hydrolase L1	5
2176	ENSMUSG00000019832	465.9	-0.769237	0.175423	-4.38503	1.15967e-05	0.00160096	Rab32	Rab32	RAB32, member RAS oncogene family	10
4029	ENSMUSG00000023009	376.715	0.724347	0.1654	4.37938	1.19019e-05	0.00160096	Nckap5l	Nckap5l	NCK-associated protein 5-like	15
14825	ENSMUSG00000050370	40.9256	-1.09595	0.250142	-4.38133	1.17957e-05	0.00160096	Ch25h	Ch25h	cholesterol 25-hydroxylase	19
4648	ENSMUSG00000024691	1674.67	0.559553	0.127889	4.37531	1.21258e-05	0.00160934	Fam111a	Fam111a	family with sequence similarity 111, member A	19
16697	ENSMUSG00000058600	5170.52	0.522883	0.120374	4.3438	1.40039e-05	0.00183414	Rpl30	Rpl30	ribosomal protein L30	15
7525	ENSMUSG00000029765	33.5566	1.08252	0.250223	4.32623	1.5168e-05	0.00196081	Plxna4	Plxna4	plexin A4	6
8928	ENSMUSG00000032340	827.238	0.617528	0.142883	4.32191	1.54687e-05	0.00197404	Neo1	Neo1	neogenin	9
20564	ENSMUSG00000073411	2249.58	-0.701544	0.162733	-4.311	1.62515e-05	0.00204768	H2-D1	H2-D1	histocompatibility 2, D region locus 1	17
9386	ENSMUSG00000033488	27.4488	-1.07437	0.249494	-4.30618	1.66097e-05	0.00206667	BC026585	BC026585	cDNA sequence BC026585	1
3674	ENSMUSG00000022415	233.484	0.913956	0.212469	4.3016	1.69569e-05	0.00207794	Syngr1	Syngr1	synaptogyrin 1	15
7554	ENSMUSG00000029821	66.9185	-0.988104	0.229962	-4.29682	1.73266e-05	0.00207794	Dfna5	Dfna5	deafness, autosomal dominant 5 (human)	6
10908	ENSMUSG00000037894	319.201	-0.806226	0.187545	-4.29884	1.71694e-05	0.00207794	H2afz	H2afz	H2A histone family, member Z	3
1687	ENSMUSG00000015947	107.025	-0.94786	0.221091	-4.28719	1.80946e-05	0.00214421	Fcgr1	Fcgr1	Fc receptor, IgG, high affinity I	3
750	ENSMUSG00000004730	3947.46	-0.678045	0.160002	-4.23773	2.25795e-05	0.00264419	Emr1	Emr1	EGF-like module containing, mucin-like, hormone receptor-like sequence 1	17
1857	ENSMUSG00000017754	116.341	-1.02537	0.242648	-4.22577	2.38125e-05	0.00275616	Pltp	Pltp	phospholipid transfer protein	2
8262	ENSMUSG00000031227	39.2354	-1.05079	0.24902	-4.21971	2.44615e-05	0.00279873	Magee1	Magee1	melanoma antigen, family E, 1	X
7192	ENSMUSG00000029209	96.9685	-0.913305	0.216751	-4.21361	2.51319e-05	0.00284276	Gnpda2	Gnpda2	glucosamine-6-phosphate deaminase 2	5
183	ENSMUSG00000001053	20.4888	1.03912	0.246962	4.2076	2.58097e-05	0.00285456	N4bp3	N4bp3	NEDD4 binding protein 3	11
22856	ENSMUSG00000079017	122.827	-1.00571	0.238881	-4.21008	2.55285e-05	0.00285456	Ifi27l2a	Ifi27l2a	interferon, alpha-inducible protein 27 like 2A	12
3439	ENSMUSG00000022014	100.475	-0.928911	0.221138	-4.2006	2.6621e-05	0.00291192	Epsti1	Epsti1	epithelial stromal interaction 1 (breast)	14
5932	ENSMUSG00000027074	256.252	-0.786491	0.187537	-4.1938	2.74323e-05	0.00296805	Slc43a3	Slc43a3	solute carrier family 43, member 3	2
1274	ENSMUSG00000009654	72.3231	-0.966757	0.230753	-4.18957	2.79482e-05	0.00299136	Oit3	Oit3	oncoprotein induced transcript 3	10
8954	ENSMUSG00000032377	75.5563	-0.968281	0.231307	-4.18613	2.8375e-05	0.00300473	Plscr4	Plscr4	phospholipid scramblase 4	9
15400	ENSMUSG00000052681	2262.21	-0.50723	0.122041	-4.15624	3.23531e-05	0.00338992	Rap1b	Rap1b	RAS related protein 1b	10
1344	ENSMUSG00000010663	355.232	0.674698	0.162597	4.14952	3.33168e-05	0.00345454	Fads1	Fads1	fatty acid desaturase 1	19
11250	ENSMUSG00000038642	2555.63	-0.594248	0.144491	-4.1127	3.91065e-05	0.00401305	Ctss	Ctss	cathepsin S	3
9126	ENSMUSG00000032690	39.2544	-1.01538	0.247786	-4.09782	4.1706e-05	0.00420263	Oas2	Oas2	2'-5' oligoadenylate synthetase 2	5
12887	ENSMUSG00000043391	63.589	-1.00255	0.244686	-4.09731	4.17983e-05	0.00420263	2510009E07Rik	2510009E07Rik	RIKEN cDNA 2510009E07 gene	16
559	ENSMUSG00000003283	187.711	-0.855433	0.210358	-4.06656	4.7712e-05	0.00474926	Hck	Hck	hemopoietic cell kinase	2
6865	ENSMUSG00000028693	1091.68	0.553463	0.136214	4.06318	4.84092e-05	0.00477095	Nasp	Nasp	nuclear autoantigenic sperm protein (histone-binding)	4
2199	ENSMUSG00000019866	377.382	-0.684865	0.168916	-4.05448	5.02457e-05	0.00490339	Aim1	Aim1	absent in melanoma 1	10
13281	ENSMUSG00000044786	1205.27	1.01333	0.250138	4.05107	5.09837e-05	0.00492711	Zfp36	Zfp36	zinc finger protein 36	7
4646	ENSMUSG00000024683	671.365	0.572689	0.141523	4.04662	5.19632e-05	0.00497348	Mrpl16	Mrpl16	mitochondrial ribosomal protein L16	19
2495	ENSMUSG00000020388	31.5581	-1.00564	0.248866	-4.04089	5.32484e-05	0.00504795	Pdlim4	Pdlim4	PDZ and LIM domain 4	11
5598	ENSMUSG00000026491	572.33	0.566278	0.141187	4.01085	6.05009e-05	0.00568138	Ahctf1	Ahctf1	AT hook containing transcription factor 1	1
8345	ENSMUSG00000031379	76.8291	-0.918141	0.229068	-4.00816	6.11942e-05	0.00569278	Pir	Pir	pirin	X
21464	ENSMUSG00000075700	454.098	-0.58992	0.147323	-4.00425	6.22139e-05	0.00573404	Selt	Selt	selenoprotein T	3
19680	ENSMUSG00000069516	60600.4	-0.47766	0.119589	-3.99417	6.49219e-05	0.00592874	Lyz2	Lyz2	lysozyme 2	10
3334	ENSMUSG00000021823	375.647	0.654422	0.164351	3.98185	6.83804e-05	0.0061878	Vcl	Vcl	vinculin	14
6608	ENSMUSG00000028268	69.5246	-0.959735	0.241224	-3.97861	6.93199e-05	0.00621631	Gbp3	Gbp3	guanylate binding protein 3	3
5496	ENSMUSG00000026307	94.2833	-0.905183	0.227921	-3.97148	7.14281e-05	0.00634817	Scly	Scly	selenocysteine lyase	1
9928	ENSMUSG00000035049	576.876	0.589188	0.148506	3.96743	7.26526e-05	0.00639986	Rrp12	Rrp12	ribosomal RNA processing 12 homolog (S. cerevisiae)	19
19737	ENSMUSG00000069833	2144.24	0.717484	0.18096	3.96488	7.3434e-05	0.00641195	Ahnak	Ahnak	AHNAK nucleoprotein (desmoyokin)	19
1579	ENSMUSG00000015176	2113.99	0.508876	0.128578	3.95772	7.56676e-05	0.00649307	Nolc1	Nolc1	nucleolar and coiled-body phosphoprotein 1	19
4206	ENSMUSG00000023915	29.0412	-0.987403	0.249462	-3.95813	7.55384e-05	0.00649307	Tnfrsf21	Tnfrsf21	tumor necrosis factor receptor superfamily, member 21	17
12256	ENSMUSG00000041362	553.296	0.553862	0.140275	3.94841	7.86728e-05	0.00669324	4930506M07Rik	4930506M07Rik	RIKEN cDNA 4930506M07 gene	19
3019	ENSMUSG00000021262	61.7262	-0.965287	0.246196	-3.9208	8.82546e-05	0.0074448	Evl	Evl	Ena-vasodilator stimulated phosphoprotein	12
13354	ENSMUSG00000045045	81.1607	0.88557	0.226917	3.90261	9.51602e-05	0.00795987	Lrfn4	Lrfn4	leucine rich repeat and fibronectin type III domain containing 4	19
5046	ENSMUSG00000025404	237.601	-0.643422	0.165554	-3.88647	0.000101712	0.00836728	R3hdm2	R3hdm2	R3H domain containing 2	10
20992	ENSMUSG00000074505	530.481	0.551658	0.141909	3.88741	0.000101319	0.00836728	Fat3	Fat3	FAT tumor suppressor homolog 3 (Drosophila)	9
5282	ENSMUSG00000025932	227.245	-0.785829	0.203248	-3.86635	0.000110477	0.00901387	Eya1	Eya1	eyes absent 1 homolog (Drosophila)	1
571	ENSMUSG00000003355	371.993	0.719202	0.186353	3.85936	0.000113685	0.00912597	Fkbp11	Fkbp11	FK506 binding protein 11	15
17827	ENSMUSG00000063564	42.6542	0.961978	0.249187	3.86047	0.000113171	0.00912597	Col23a1	Col23a1	collagen, type XXIII, alpha 1	11
3494	ENSMUSG00000022108	4271.68	-0.563653	0.14744	-3.82294	0.000131872	0.0105012	Itm2b	Itm2b	integral membrane protein 2B	14
2325	ENSMUSG00000020101	219.543	-0.775096	0.202904	-3.82001	0.000133448	0.0105424	4632428N05Rik	4632428N05Rik	RIKEN cDNA 4632428N05 gene	10
8454	ENSMUSG00000031553	30.6316	-0.953096	0.249801	-3.81542	0.000135952	0.0106557	Adam3	Adam3	a disintegrin and metallopeptidase domain 3 (cyritestin)	8
2645	ENSMUSG00000020638	34.5917	-0.949093	0.249695	-3.801	0.00014411	0.0112068	Cmpk2	Cmpk2	cytidine monophosphate (UMP-CMP) kinase 2, mitochondrial	12
19771	ENSMUSG00000070034	100.155	-0.824049	0.217354	-3.79128	0.000149874	0.0115647	Sp110	Sp110	Sp110 nuclear body protein	1
7766	ENSMUSG00000030268	125.99	0.815329	0.215431	3.78463	0.000153935	0.0117867	Bcat1	Bcat1	branched chain aminotransferase 1, cytosolic	6
6504	ENSMUSG00000028082	16.2216	-0.899321	0.238117	-3.77681	0.000158849	0.0120701	Sh3d19	Sh3d19	SH3 domain protein D19	3
9713	ENSMUSG00000034457	120.708	0.772203	0.205426	3.75903	0.000170575	0.0128629	Eda2r	Eda2r	ectodysplasin A2 receptor	X
1340	ENSMUSG00000010608	787.129	0.531768	0.142487	3.73203	0.000189939	0.0142155	Rbm25	Rbm25	RNA binding motif protein 25	12
2383	ENSMUSG00000020190	221.364	-0.673885	0.1808	-3.72725	0.00019358	0.0143798	Mknk2	Mknk2	MAP kinase-interacting serine/threonine kinase 2	10
8790	ENSMUSG00000032089	144.349	-0.846058	0.22804	-3.71013	0.000207156	0.0152302	Il10ra	Il10ra	interleukin 10 receptor, alpha	9
12862	ENSMUSG00000043300	16.8249	-0.917255	0.247306	-3.70899	0.000208089	0.0152302	B3galnt1	B3galnt1	UDP-GalNAc:betaGlcNAc beta 1,3-galactosaminyltransferase, polypeptide 1	3
791	ENSMUSG00000004980	6417.62	0.462946	0.125224	3.69694	0.000218215	0.0156586	Hnrnpa2b1	Hnrnpa2b1	heterogeneous nuclear ribonucleoprotein A2/B1	6
6126	ENSMUSG00000027422	1646.17	0.487665	0.131829	3.69923	0.000216258	0.0156586	Rrbp1	Rrbp1	ribosome binding protein 1	2
7762	ENSMUSG00000030259	118.247	0.80569	0.218073	3.6946	0.000220234	0.0156586	Rassf8	Rassf8	Ras association (RalGDS/AF-6) domain family (N-terminal) member 8	6
8263	ENSMUSG00000031229	1084.92	0.484015	0.130954	3.69606	0.000218973	0.0156586	Atrx	Atrx	alpha thalassemia/mental retardation syndrome X-linked homolog (human)	X
250	ENSMUSG00000001435	1620.95	0.745177	0.201879	3.6912	0.0002232	0.015757	Col18a1	Col18a1	collagen, type XVIII, alpha 1	10
5321	ENSMUSG00000026003	740.914	-0.501842	0.137067	-3.66129	0.000250945	0.0174679	Acadl	Acadl	acyl-Coenzyme A dehydrogenase, long-chain	1
6519	ENSMUSG00000028108	403.635	-0.638165	0.174274	-3.66186	0.000250393	0.0174679	Ecm1	Ecm1	extracellular matrix protein 1	3
10636	ENSMUSG00000037152	465.245	-0.573685	0.157456	-3.64346	0.000269002	0.0184895	Ndufc1	Ndufc1	NADH dehydrogenase (ubiquinone) 1, subcomplex unknown, 1	3
17216	ENSMUSG00000060802	9954.89	-0.542888	0.149017	-3.64313	0.000269343	0.0184895	B2m	B2m	beta-2 microglobulin	2
20565	ENSMUSG00000073412	126.112	-0.834576	0.229193	-3.64137	0.000271195	0.0184895	Lst1	Lst1	leukocyte specific transcript 1	17
9270	ENSMUSG00000033099	408.33	0.651038	0.178983	3.63744	0.000275365	0.0186462	Nol12	Nol12	nucleolar protein 12	15
8190	ENSMUSG00000031101	227.841	-0.671703	0.184963	-3.63155	0.000281719	0.0189475	Sash3	Sash3	SAM and SH3 domain containing 3	X
796	ENSMUSG00000005043	147.882	-0.688884	0.189865	-3.62828	0.000285316	0.0190606	Sgsh	Sgsh	N-sulfoglucosamine sulfohydrolase (sulfamidase)	11
14581	ENSMUSG00000049502	124.37	-0.831798	0.230432	-3.60973	0.000306518	0.0203405	Dtx3l	Dtx3l	deltex 3-like (Drosophila)	16
17560	ENSMUSG00000062376	88.534	0.80468	0.22336	3.60261	0.00031504	0.0207676	2010012O05Rik	2010012O05Rik	RIKEN cDNA 2010012O05 gene	19
1407	ENSMUSG00000012405	1470.66	0.522621	0.145332	3.59605	0.000323082	0.0211576	Rpl15	Rpl15	ribosomal protein L15	14
11542	ENSMUSG00000039356	863.97	0.66601	0.185561	3.58917	0.000331737	0.0215824	Exosc2	Exosc2	exosome component 2	2
5029	ENSMUSG00000025373	306.258	-0.598352	0.166836	-3.58648	0.000335173	0.0216644	Rnf41	Rnf41	ring finger protein 41	10
7440	ENSMUSG00000029623	1396.46	0.51043	0.142856	3.57303	0.00035287	0.0221218	Pdap1	Pdap1	PDGFA associated protein 1	5
10042	ENSMUSG00000035376	499.279	-0.557517	0.155879	-3.57661	0.000348083	0.0221218	Ptplb	Ptplb	protein tyrosine phosphatase-like (proline instead of catalytic arginine), member b	16
11383	ENSMUSG00000038982	159.134	-0.675301	0.188982	-3.57337	0.00035242	0.0221218	Bloc1s5	Bloc1s5	biogenesis of lysosomal organelles complex-1, subunit 5, muted	13
13689	ENSMUSG00000046230	361.539	0.591187	0.165412	3.57403	0.000351534	0.0221218	Vps13a	Vps13a	vacuolar protein sorting 13A (yeast)	19
14362	ENSMUSG00000048612	2055.64	0.472554	0.132269	3.57267	0.000353362	0.0221218	Myof	Myof	myoferlin	19
17212	ENSMUSG00000060791	411.558	-0.579322	0.162482	-3.56545	0.000363239	0.022598	Gmfg	Gmfg	glia maturation factor, gamma	7
8975	ENSMUSG00000032407	1052	0.458614	0.128904	3.55781	0.000373964	0.0231207	U2surp	U2surp	U2 snRNP-associated SURP domain containing	9
3364	ENSMUSG00000021895	84.5421	-0.834255	0.235775	-3.53834	0.000402645	0.0245885	Arhgef3	Arhgef3	Rho guanine nucleotide exchange factor (GEF) 3	14
38159	ENSMUSG00000098973	192.2	-0.783932	0.221471	-3.53966	0.000400649	0.0245885	Mir6236	Mir6236	microRNA 6236	9
1625	ENSMUSG00000015522	207.288	-0.639701	0.181145	-3.53144	0.00041331	0.0249339	Arnt	Arnt	aryl hydrocarbon receptor nuclear translocator	3
17080	ENSMUSG00000060206	132.4	0.696662	0.197234	3.53215	0.000412188	0.0249339	Zfp462	Zfp462	zinc finger protein 462	4
5129	ENSMUSG00000025555	25.5577	-0.882997	0.250254	-3.5284	0.000418084	0.0249525	Farp1	Farp1	FERM, RhoGEF (Arhgef) and pleckstrin domain protein 1 (chondrocyte-derived)	14
9572	ENSMUSG00000034101	176.163	0.794275	0.225131	3.52805	0.000418632	0.0249525	Ctnnd1	Ctnnd1	catenin (cadherin associated protein), delta 1	2
6507	ENSMUSG00000028088	16.0744	-0.866396	0.245816	-3.52458	0.000424157	0.0251313	Fmo5	Fmo5	flavin containing monooxygenase 5	3
1313	ENSMUSG00000010142	26.1055	-0.880646	0.250234	-3.51929	0.000432696	0.0253356	Tnfrsf13b	Tnfrsf13b	tumor necrosis factor receptor superfamily, member 13b	11
11898	ENSMUSG00000040345	377.942	-0.585098	0.166239	-3.51962	0.00043217	0.0253356	Arhgap9	Arhgap9	Rho GTPase activating protein 9	10
4799	ENSMUSG00000024958	81.775	0.754047	0.214674	3.51252	0.000443877	0.0258383	Gpr137	Gpr137	G protein-coupled receptor 137	19
5594	ENSMUSG00000026483	306.441	-0.592432	0.169382	-3.49762	0.000469435	0.0271672	Fam129a	Fam129a	family with sequence similarity 129, member A	1
768	ENSMUSG00000004872	29.4997	-0.869593	0.249006	-3.49226	0.000478959	0.0275066	Pax3	Pax3	paired box 3	1
2036	ENSMUSG00000018920	113.797	-0.782729	0.224199	-3.49122	0.000480827	0.0275066	Cxcl16	Cxcl16	chemokine (C-X-C motif) ligand 16	11
3342	ENSMUSG00000021843	301.93	0.65647	0.188184	3.48844	0.000485839	0.0276345	Ktn1	Ktn1	kinectin 1	14
7578	ENSMUSG00000029864	22.0315	-0.859204	0.24686	-3.48053	0.000500418	0.0282714	Gstk1	Gstk1	glutathione S-transferase kappa 1	6
16751	ENSMUSG00000058818	61.2524	-0.855638	0.245922	-3.4793	0.000502717	0.0282714	Pirb	Pirb	paired Ig-like receptor B	7
4830	ENSMUSG00000025001	629.65	0.523713	0.151611	3.45432	0.000551673	0.0308503	Hells	Hells	helicase, lymphoid specific	19
15947	ENSMUSG00000055148	110.954	-0.767791	0.222368	-3.45279	0.000554826	0.0308533	Klf2	Klf2	Kruppel-like factor 2 (lung)	8
4330	ENSMUSG00000024121	801.924	-0.467499	0.135965	-3.43838	0.00058521	0.0322788	Atp6v0c	Atp6v0c	ATPase, H+ transporting, lysosomal V0 subunit C	17
11998	ENSMUSG00000040591	93.8767	-0.744645	0.216619	-3.43758	0.000586947	0.0322788	1110051M20Rik	1110051M20Rik	RIKEN cDNA 1110051M20 gene	2
2819	ENSMUSG00000020900	123.44	0.716449	0.208691	3.43306	0.000596816	0.0326413	Myh10	Myh10	myosin, heavy polypeptide 10, non-muscle	11
16727	ENSMUSG00000058715	4005.06	-0.421021	0.122721	-3.43072	0.000601976	0.0327435	Fcer1g	Fcer1g	Fc receptor, IgE, high affinity I, gamma polypeptide	1
5458	ENSMUSG00000026238	6272.06	0.565083	0.164872	3.4274	0.000609385	0.0329664	Ptma	Ptma	prothymosin alpha	1
11856	ENSMUSG00000040234	40.3203	0.842291	0.246175	3.42151	0.000622743	0.033507	Tm7sf3	Tm7sf3	transmembrane 7 superfamily member 3	6
21028	ENSMUSG00000074622	384.547	-0.624144	0.183267	-3.40566	0.000660052	0.0353234	Mafb	Mafb	v-maf musculoaponeurotic fibrosarcoma oncogene family, protein B (avian)	2
6366	ENSMUSG00000027860	18.2761	-0.830287	0.244523	-3.39554	0.000684937	0.0364591	Vangl1	Vangl1	vang-like 1 (van gogh, Drosophila)	3
6607	ENSMUSG00000028266	138.243	-0.704392	0.208086	-3.3851	0.000711534	0.0376735	Lmo4	Lmo4	LIM domain only 4	3
4758	ENSMUSG00000024891	41.7765	0.811735	0.240838	3.37046	0.000750428	0.0395226	Slc29a2	Slc29a2	solute carrier family 29 (nucleoside transporters), member 2	19
385	ENSMUSG00000002129	739.273	0.460159	0.136643	3.3676	0.000758257	0.0397247	Sf3a1	Sf3a1	splicing factor 3a, subunit 1	11
8575	ENSMUSG00000031762	120.356	-0.792371	0.236147	-3.35541	0.000792463	0.0412993	Mt2	Mt2	metallothionein 2	8
769	ENSMUSG00000004880	897.689	0.44588	0.13325	3.34619	0.000819291	0.0424654	Lbr	Lbr	lamin B receptor	1
9343	ENSMUSG00000033355	51.774	-0.831155	0.248581	-3.3436	0.000826988	0.0424654	Rtp4	Rtp4	receptor transporter protein 4	16
12126	ENSMUSG00000040907	1312.13	0.421453	0.126056	3.34338	0.000827636	0.0424654	Atp1a3	Atp1a3	ATPase, Na+/K+ transporting, alpha 3 polypeptide	7
242	ENSMUSG00000001383	1037.88	0.45673	0.136722	3.34057	0.000836055	0.0425796	Zmat2	Zmat2	zinc finger, matrin type 2	18
6445	ENSMUSG00000027997	120.379	-0.659918	0.19764	-3.33899	0.000840836	0.0425796	Casp6	Casp6	caspase 6	3
13290	ENSMUSG00000044811	166.048	-0.652758	0.195532	-3.33838	0.000842694	0.0425796	AF251705	AF251705	cDNA sequence AF251705	11
11113	ENSMUSG00000038332	212.535	-0.645997	0.19412	-3.32782	0.000875272	0.0440023	Sesn1	Sesn1	sestrin 1	10
6559	ENSMUSG00000028179	44.5626	-0.825248	0.248105	-3.3262	0.000880382	0.0440368	Cth	Cth	cystathionase (cystathionine gamma-lyase)	3
11160	ENSMUSG00000038456	101.814	0.697497	0.210071	3.32029	0.000899227	0.0447545	Dennd2a	Dennd2a	DENN/MADD domain containing 2A	6
11624	ENSMUSG00000039616	78.7746	-0.75481	0.227651	-3.31564	0.000914328	0.0452797	Mocos	Mocos	molybdenum cofactor sulfurase	18
4669	ENSMUSG00000024742	235.93	0.657012	0.198334	3.31266	0.000924144	0.0455393	Fen1	Fen1	flap structure specific endonuclease 1	19
2873	ENSMUSG00000020994	909.19	0.44543	0.134801	3.30435	0.000951971	0.0462396	Pnn	Pnn	pinin	12
10550	ENSMUSG00000036940	411.312	0.503493	0.152321	3.30547	0.000948187	0.0462396	Kdm1a	Kdm1a	lysine (K)-specific demethylase 1A	4
11853	ENSMUSG00000040225	2190.51	0.401091	0.121386	3.30425	0.000952293	0.0462396	Prrc2c	Prrc2c	proline-rich coiled-coil 2C	1
7003	ENSMUSG00000028931	787.8	-0.477631	0.14528	-3.28765	0.00101026	0.0486104	Kcnab2	Kcnab2	potassium voltage-gated channel, shaker-related subfamily, beta member 2	4
17253	ENSMUSG00000061013	16.3077	-0.781509	0.237723	-3.28748	0.00101089	0.0486104	Mkx	Mkx	mohawk homeobox	18
4668	ENSMUSG00000024740	5103.13	0.412134	0.125623	3.28073	0.00103539	0.0495495	Ddb1	Ddb1	damage specific DNA binding protein 1	19
1870	ENSMUSG00000017830	44.0087	-0.818958	0.250032	-3.27542	0.00105506	0.0502491	Dhx58	Dhx58	DEXH (Asp-Glu-X-His) box polypeptide 58	11
11935	ENSMUSG00000040435	122.426	-0.68476	0.209161	-3.27384	0.00106097	0.05029	Ppp1r15a	Ppp1r15a	protein phosphatase 1, regulatory (inhibitor) subunit 15A	7
2743	ENSMUSG00000020788	245.964	-0.627875	0.192195	-3.26686	0.00108749	0.0511421	Atp2a3	Atp2a3	ATPase, Ca++ transporting, ubiquitous	11
4627	ENSMUSG00000024660	1120.38	0.452602	0.138563	3.2664	0.00108922	0.0511421	Incenp	Incenp	inner centromere protein	19
27907	ENSMUSG00000085795	112.382	-0.657493	0.201479	-3.26334	0.00110109	0.0514565	Zfp703	Zfp703	zinc finger protein 703	8
11762	ENSMUSG00000039981	46.8429	-0.792499	0.243099	-3.25998	0.00111419	0.0518255	Zc3h12d	Zc3h12d	zinc finger CCCH type containing 12D	10
4906	ENSMUSG00000025153	3994.68	0.387	0.119069	3.25022	0.00115315	0.0529461	Fasn	Fasn	fatty acid synthase	11
11771	ENSMUSG00000039997	79.3585	-0.749662	0.230854	-3.24734	0.00116488	0.0529461	Ifi203	Ifi203	interferon activated gene 203	1
11801	ENSMUSG00000040084	1200.37	0.426398	0.131117	3.25204	0.0011458	0.0529461	Bub1b	Bub1b	budding uninhibited by benzimidazoles 1 homolog, beta (S. cerevisiae)	2
15422	ENSMUSG00000052776	171.543	-0.621826	0.191422	-3.24845	0.00116036	0.0529461	Oas1a	Oas1a	2'-5' oligoadenylate synthetase 1A	5
16035	ENSMUSG00000055612	369.526	0.500901	0.154183	3.24875	0.00115913	0.0529461	Cdca7	Cdca7	cell division cycle associated 7	2
5311	ENSMUSG00000025980	5023.44	0.41889	0.129103	3.24462	0.00117609	0.052972	Hspd1	Hspd1	heat shock protein 1 (chaperonin)	1
11452	ENSMUSG00000039148	898.068	0.47405	0.14608	3.24515	0.00117389	0.052972	Sart1	Sart1	squamous cell carcinoma antigen recognized by T cells 1	19
6490	ENSMUSG00000028062	467.315	-0.56538	0.174465	-3.24066	0.00119254	0.0534711	Lamtor2	Lamtor2	late endosomal/lysosomal adaptor, MAPK and MTOR activator 2	3
7115	ENSMUSG00000029101	238.818	0.59473	0.183805	3.23566	0.00121364	0.0541729	Rgs12	Rgs12	regulator of G-protein signaling 12	5
16874	ENSMUSG00000059363	231.552	0.603939	0.186822	3.23269	0.00122631	0.054494	Fxn	Fxn	frataxin	19
529	ENSMUSG00000003072	2670.98	-0.402858	0.124777	-3.22862	0.00124389	0.0550295	Atp5d	Atp5d	ATP synthase, H+ transporting, mitochondrial F1 complex, delta subunit	10
10440	ENSMUSG00000036634	14.1922	-0.771369	0.239166	-3.22525	0.00125861	0.0554347	Mag	Mag	myelin-associated glycoprotein	7
15897	ENSMUSG00000054942	90.4627	0.732813	0.227329	3.22359	0.00126597	0.0555129	Fam73a	Fam73a	family with sequence similarity 73, member A	3
17696	ENSMUSG00000062980	16.133	-0.776512	0.241491	-3.21549	0.0013022	0.0568514	Cped1	Cped1	cadherin-like and PC-esterase domain containing 1	6
1459	ENSMUSG00000013707	180.95	-0.576405	0.179965	-3.20287	0.00136065	0.0585208	Tnfaip8l2	Tnfaip8l2	tumor necrosis factor, alpha-induced protein 8-like 2	3
7593	ENSMUSG00000029915	770.223	0.423803	0.132349	3.20217	0.00136396	0.0585208	Clec5a	Clec5a	C-type lectin domain family 5, member a	6
16151	ENSMUSG00000056124	124.36	-0.650173	0.202999	-3.20283	0.00136082	0.0585208	B4galt6	B4galt6	UDP-Gal:betaGlcNAc beta 1,4-galactosyltransferase, polypeptide 6	18
20253	ENSMUSG00000071723	29.8207	-0.801964	0.250196	-3.20535	0.00134899	0.0585208	Gspt2	Gspt2	G1 to S phase transition 2	X
480	ENSMUSG00000002799	22.0937	0.794851	0.249158	3.19016	0.00142196	0.0602305	Jag2	Jag2	jagged 2	12
11351	ENSMUSG00000038884	39.4896	0.789064	0.247293	3.19081	0.00141875	0.0602305	A230050P20Rik	A230050P20Rik	RIKEN cDNA A230050P20 gene	9
23097	ENSMUSG00000079547	110.801	-0.659016	0.206509	-3.19122	0.00141673	0.0602305	H2-DMb1	H2-DMb1	histocompatibility 2, class II, locus Mb1	17
12724	ENSMUSG00000042747	642.09	-0.477394	0.150206	-3.17825	0.00148166	0.0624935	Krtcap2	Krtcap2	keratinocyte associated protein 2	3
10012	ENSMUSG00000035284	1373.55	0.403277	0.127005	3.17527	0.00149696	0.0626083	Vps13c	Vps13c	vacuolar protein sorting 13C (yeast)	9
12500	ENSMUSG00000042133	965.25	0.433435	0.136488	3.17562	0.00149517	0.0626083	Ppig	Ppig	peptidyl-prolyl isomerase G (cyclophilin G)	2
9896	ENSMUSG00000034947	545.077	-0.50588	0.159623	-3.16921	0.00152853	0.0636612	Tmem106a	Tmem106a	transmembrane protein 106A	11
21469	ENSMUSG00000075705	515.542	-0.502107	0.159055	-3.15682	0.00159499	0.0661523	Msrb1	Msrb1	methionine sulfoxide reductase B1	17
3621	ENSMUSG00000022325	902.269	0.429842	0.136409	3.15111	0.0016265	0.067179	Pop1	Pop1	processing of precursor 1, ribonuclease P/MRP family, (S. cerevisiae)	15
9329	ENSMUSG00000033307	777.81	-0.454129	0.144708	-3.13824	0.00169963	0.0699097	Mif	Mif	macrophage migration inhibitory factor	10
59	ENSMUSG00000000318	56.5103	-0.783424	0.250352	-3.12928	0.00175233	0.0717806	Clec10a	Clec10a	C-type lectin domain family 10, member A	11
6611	ENSMUSG00000028273	299.183	-0.602569	0.193198	-3.11892	0.00181513	0.0740485	Pdlim5	Pdlim5	PDZ and LIM domain 5	3
8052	ENSMUSG00000030788	159.045	0.690269	0.221419	3.11747	0.00182408	0.0741099	Rnf141	Rnf141	ring finger protein 141	7
10394	ENSMUSG00000036503	867.233	-0.460833	0.148024	-3.11323	0.00185053	0.0745757	Rnf13	Rnf13	ring finger protein 13	3
10789	ENSMUSG00000037563	1688.51	-0.471701	0.151515	-3.11324	0.00185047	0.0745757	Rps16	Rps16	ribosomal protein S16	7
6542	ENSMUSG00000028149	544.961	-0.451516	0.145487	-3.10349	0.00191252	0.0764547	Rap1gds1	Rap1gds1	RAP1, GTP-GDP dissociation stimulator 1	3
9672	ENSMUSG00000034341	510.04	-0.488388	0.157352	-3.10379	0.00191057	0.0764547	Wbp2	Wbp2	WW domain binding protein 2	11
16368	ENSMUSG00000057113	9470.67	0.386747	0.124717	3.10101	0.00192865	0.0767911	Npm1	Npm1	nucleophosmin 1	11
1946	ENSMUSG00000018459	28.019	-0.773536	0.249847	-3.09604	0.00196127	0.0772205	Slc13a3	Slc13a3	solute carrier family 13 (sodium-dependent dicarboxylate transporter), member 3	2
4988	ENSMUSG00000025278	231.99	0.673432	0.217658	3.09399	0.00197484	0.0772205	Flnb	Flnb	filamin, beta	14
5720	ENSMUSG00000026696	316.217	-0.548598	0.177291	-3.09434	0.0019725	0.0772205	Vamp4	Vamp4	vesicle-associated membrane protein 4	1
14062	ENSMUSG00000047557	187.916	-0.655444	0.211626	-3.09717	0.00195375	0.0772205	Lxn	Lxn	latexin	3
19723	ENSMUSG00000069792	180.673	-0.702914	0.227224	-3.09348	0.00197822	0.0772205	Wfdc17	Wfdc17	WAP four-disulfide core domain 17	11
8738	ENSMUSG00000032009	13.4436	-0.72764	0.235911	-3.08439	0.00203971	0.0793098	Sesn3	Sesn3	sestrin 3	9
6938	ENSMUSG00000028820	2933.53	0.377595	0.12253	3.08165	0.00205854	0.0797302	Sfpq	Sfpq	splicing factor proline/glutamine rich (polypyrimidine tract binding protein associated)	4
35979	ENSMUSG00000096727	54.6956	-0.725943	0.235695	-3.08001	0.00206991	0.0798598	Psmb9	Psmb9	proteasome (prosome, macropain) subunit, beta type 9 (large multifunctional peptidase 2)	17
10718	ENSMUSG00000037364	1672.68	0.396604	0.128914	3.07649	0.0020945	0.0804967	Srrt	Srrt	serrate RNA effector molecule homolog (Arabidopsis)	5
1591	ENSMUSG00000015291	334.729	-0.513165	0.167269	-3.06791	0.00215563	0.0825275	Gdi1	Gdi1	guanosine diphosphate (GDP) dissociation inhibitor 1	X
17904	ENSMUSG00000063873	18.0418	-0.751175	0.245393	-3.06111	0.00220519	0.0841014	Slc24a3	Slc24a3	solute carrier family 24 (sodium/potassium/calcium exchanger), member 3	2
2344	ENSMUSG00000020132	462.241	-0.479213	0.157006	-3.05219	0.00227177	0.0863101	Rab21	Rab21	RAB21, member RAS oncogene family	10
10851	ENSMUSG00000037731	102.448	-0.63899	0.209646	-3.04794	0.00230414	0.0872068	Themis2	Themis2	thymocyte selection associated family member 2	4
7686	ENSMUSG00000030126	37.3778	-0.752732	0.247227	-3.0447	0.00232911	0.0874866	Tmcc1	Tmcc1	transmembrane and coiled coil domains 1	6
21136	ENSMUSG00000074892	18.5091	-0.732538	0.240569	-3.04502	0.00232663	0.0874866	B3galt5	B3galt5	UDP-Gal:betaGlcNAc beta 1,3-galactosyltransferase, polypeptide 5	16
8727	ENSMUSG00000031990	23.4112	0.760487	0.250088	3.04087	0.00235892	0.0882734	Jam3	Jam3	junction adhesion molecule 3	9
6483	ENSMUSG00000028048	1220.76	-0.453606	0.149227	-3.0397	0.00236812	0.0882855	Gba	Gba	glucosidase, beta, acid	3
9248	ENSMUSG00000033032	48.4206	0.72159	0.237564	3.03745	0.00238586	0.0886151	Afap1l1	Afap1l1	actin filament associated protein 1-like 1	18
10602	ENSMUSG00000037062	492.091	-0.456454	0.150724	-3.0284	0.00245851	0.0909739	Sh3glb1	Sh3glb1	SH3-domain GRB2-like B1 (endophilin)	3
1783	ENSMUSG00000017146	441.194	0.501657	0.165803	3.02561	0.0024813	0.0914772	Brca1	Brca1	breast cancer 1	11
9363	ENSMUSG00000033417	1085.04	0.592736	0.19614	3.022	0.00251113	0.0922354	Cacul1	Cacul1	CDK2 associated, cullin domain 1	19
4039	ENSMUSG00000023022	511.71	0.485074	0.160601	3.02037	0.00252464	0.0923907	Lima1	Lima1	LIM domain and actin binding 1	15
15863	ENSMUSG00000054766	4219.36	0.368617	0.122135	3.0181	0.00254366	0.0927456	Set	Set	SET nuclear oncogene	2
4631	ENSMUSG00000024665	560.538	0.472461	0.156736	3.01437	0.00257511	0.0935499	Fads2	Fads2	fatty acid desaturase 2	19
795	ENSMUSG00000005034	677.745	-0.463033	0.15374	-3.01178	0.00259718	0.0936678	Prkacb	Prkacb	protein kinase, cAMP dependent, catalytic, beta	3
9803	ENSMUSG00000034707	1349.68	-0.425877	0.141396	-3.01196	0.00259571	0.0936678	Gns	Gns	glucosamine (N-acetyl)-6-sulfatase	10
4349	ENSMUSG00000024151	693.932	0.43126	0.143291	3.00968	0.00261526	0.0939793	Msh2	Msh2	mutS homolog 2 (E. coli)	17
14710	ENSMUSG00000049957	137.891	0.583998	0.194131	3.00826	0.00262746	0.0940781	Ccdc137	Ccdc137	coiled-coil domain containing 137	11
5053	ENSMUSG00000025417	191.542	-0.528705	0.175879	-3.00607	0.00264645	0.0940813	Pip4k2c	Pip4k2c	phosphatidylinositol-5-phosphate 4-kinase, type II, gamma	10
31918	ENSMUSG00000091363	96.0635	0.682302	0.226943	3.0065	0.00264276	0.0940813	Gm7701	Gm7701	predicted gene 7701	18
548	ENSMUSG00000003226	906.462	0.445145	0.148425	2.99913	0.0027075	0.0952374	Ranbp2	Ranbp2	RAN binding protein 2	10
4664	ENSMUSG00000024735	1392.24	0.376694	0.1256	2.99915	0.00270737	0.0952374	Prpf19	Prpf19	PRP19/PSO4 pre-mRNA processing factor 19 homolog (S. cerevisiae)	19
19536	ENSMUSG00000068732	114.323	-0.595115	0.19843	-2.99911	0.00270767	0.0952374	Tmem167b	Tmem167b	transmembrane protein 167B	3
5365	ENSMUSG00000026082	190.236	0.542643	0.181043	2.99732	0.00272364	0.0954616	Rev1	Rev1	REV1 homolog (S. cerevisiae)	1
6197	ENSMUSG00000027531	506.083	-0.443997	0.148501	-2.98986	0.00279101	0.0971389	Impa1	Impa1	inositol (myo)-1(or 4)-monophosphatase 1	3
6573	ENSMUSG00000028207	1112.33	0.41427	0.138547	2.99011	0.00278881	0.0971389	Asph	Asph	aspartate-beta-hydroxylase	4
1583	ENSMUSG00000015217	105.244	0.698647	0.233941	2.98642	0.00282264	0.09722	Hmgb3	Hmgb3	high mobility group box 3	X
5198	ENSMUSG00000025759	67.807	-0.663599	0.222184	-2.98671	0.00282001	0.09722	Mfsd8	Mfsd8	major facilitator superfamily domain containing 8	3
19182	ENSMUSG00000066800	173.512	-0.571468	0.191278	-2.98764	0.00281144	0.09722	Rnasel	Rnasel	ribonuclease L (2', 5'-oligoisoadenylate synthetase-dependent)	1
7638	ENSMUSG00000030055	33.1004	-0.747153	0.250329	-2.98469	0.00283869	0.0974357	Rab43	Rab43	RAB43, member RAS oncogene family	6
3071	ENSMUSG00000021362	29.4824	-0.745005	0.250129	-2.97849	0.00289677	0.0990873	Gcm2	Gcm2	glial cells missing homolog 2 (Drosophila)	13
4811	ENSMUSG00000024974	849.106	0.403133	0.135486	2.97546	0.00292548	0.0997269	Smc3	Smc3	structural maintenance of chromosomes 3	19
1450	ENSMUSG00000013629	2135.61	0.399656	0.134426	2.97305	0.00294856	0.100171	Cad	Cad	carbamoyl-phosphate synthetase 2, aspartate transcarbamylase, and dihydroorotase	5
2241	ENSMUSG00000019951	253.382	-0.518279	0.174708	-2.96654	0.00301167	0.101719	Uhrf1bp1l	Uhrf1bp1l	UHRF1 (ICBP90) binding protein 1-like	10
7873	ENSMUSG00000030474	60.6716	-0.733951	0.247434	-2.96625	0.00301457	0.101719	Siglece	Siglece	sialic acid binding Ig-like lectin E	7
2584	ENSMUSG00000020532	752.942	0.406267	0.137448	2.95578	0.00311882	0.104177	Acaca	Acaca	acetyl-Coenzyme A carboxylase alpha	11
4945	ENSMUSG00000025209	129.779	0.600776	0.203213	2.95639	0.00311268	0.104177	Peo1	Peo1	progressive external ophthalmoplegia 1 (human)	19
12254	ENSMUSG00000041360	957.346	0.415731	0.140596	2.95692	0.00310727	0.104177	D19Bwg1357e	D19Bwg1357e	DNA segment, Chr 19, Brigham & Women's Genetics 1357 expressed	19
1557	ENSMUSG00000015013	318.003	-0.489782	0.165791	-2.95422	0.00313457	0.104353	Trappc2l	Trappc2l	trafficking protein particle complex 2-like	8
11380	ENSMUSG00000038975	641.931	-0.429031	0.145385	-2.95099	0.00316753	0.105099	Rabggtb	Rabggtb	Rab geranylgeranyl transferase, b subunit	3
4348	ENSMUSG00000024150	260.561	-0.540437	0.183269	-2.94887	0.0031894	0.105124	Mcfd2	Mcfd2	multiple coagulation factor deficiency 2	17
16684	ENSMUSG00000058558	2165.77	0.38039	0.128985	2.94911	0.00318687	0.105124	Rpl5	Rpl5	ribosomal protein L5	5
7502	ENSMUSG00000029713	2681.65	-0.365427	0.123981	-2.94744	0.00320416	0.105261	Gnb2	Gnb2	guanine nucleotide binding protein (G protein), beta 2	5
20193	ENSMUSG00000071528	1459.76	0.475115	0.161584	2.94036	0.00327827	0.107342	Usmg5	Usmg5	upregulated during skeletal muscle growth 5	19
7464	ENSMUSG00000029657	1591.46	0.37372	0.127163	2.93891	0.00329369	0.107493	Hsph1	Hsph1	heat shock 105kDa/110kDa protein 1	5
9106	ENSMUSG00000032624	414.753	0.451292	0.153694	2.93629	0.0033216	0.10805	Eml4	Eml4	echinoderm microtubule associated protein like 4	17
1718	ENSMUSG00000016308	437.068	-0.444204	0.15139	-2.93416	0.00334448	0.108087	Ube2a	Ube2a	ubiquitin-conjugating enzyme E2A	X
5393	ENSMUSG00000026126	327.712	-0.5745	0.195737	-2.93507	0.00333474	0.108087	Ptpn18	Ptpn18	protein tyrosine phosphatase, non-receptor type 18	1
12757	ENSMUSG00000042842	17.3753	-0.685448	0.234162	-2.92724	0.00341983	0.110165	Serpinb6b	Serpinb6b	serine (or cysteine) peptidase inhibitor, clade B, member 6b	13
2735	ENSMUSG00000020777	736.051	-0.428351	0.146444	-2.92501	0.00344446	0.110245	Acox1	Acox1	acyl-Coenzyme A oxidase 1, palmitoyl	11
8160	ENSMUSG00000031016	181.26	0.566462	0.193617	2.92569	0.00343691	0.110245	Wee1	Wee1	WEE 1 homolog 1 (S. pombe)	7
246	ENSMUSG00000001418	683.384	-0.425576	0.145628	-2.92236	0.00347389	0.110524	Glmp	Glmp	glycosylated lysosomal membrane protein	3
15829	ENSMUSG00000054640	40.0097	-0.725668	0.248327	-2.92223	0.00347539	0.110524	Slc8a1	Slc8a1	solute carrier family 8 (sodium/calcium exchanger), member 1	17
3791	ENSMUSG00000022587	3229.03	-0.530046	0.181659	-2.9178	0.00352506	0.111747	Ly6e	Ly6e	lymphocyte antigen 6 complex, locus E	15
1902	ENSMUSG00000018189	1213.69	0.391767	0.134317	2.91675	0.00353704	0.11177	Uchl5	Uchl5	ubiquitin carboxyl-terminal esterase L5	1
6914	ENSMUSG00000028780	134.188	0.695084	0.238533	2.914	0.00356836	0.112049	Sema3c	Sema3c	sema domain, immunoglobulin domain (Ig), short basic domain, secreted, (semaphorin) 3C	5
12060	ENSMUSG00000040723	194.855	-0.51402	0.176392	-2.91408	0.00356741	0.112049	Rcsd1	Rcsd1	RCSD domain containing 1	1
7454	ENSMUSG00000029642	607.797	0.42625	0.146923	2.90118	0.00371766	0.116088	Polr1d	Polr1d	polymerase (RNA) I polypeptide D	5
7553	ENSMUSG00000029819	273.185	-0.511613	0.17636	-2.90095	0.00372033	0.116088	Npy	Npy	neuropeptide Y	6
17085	ENSMUSG00000060224	14.0635	0.693378	0.239706	2.89262	0.0038204	0.118838	Pyroxd2	Pyroxd2	pyridine nucleotide-disulphide oxidoreductase domain 2	19
5020	ENSMUSG00000025358	409.031	-0.441336	0.15264	-2.89135	0.00383593	0.11895	Cdk2	Cdk2	cyclin-dependent kinase 2	10
2838	ENSMUSG00000020923	1136.77	0.472632	0.163602	2.88891	0.00386584	0.119505	Ubtf	Ubtf	upstream binding transcription factor, RNA polymerase I	11
2114	ENSMUSG00000019528	623.846	-0.467651	0.162016	-2.88645	0.00389614	0.120069	Gyg	Gyg	glycogenin	3
2235	ENSMUSG00000019942	2293.38	-0.417167	0.144613	-2.88471	0.00391777	0.120363	Cdk1	Cdk1	cyclin-dependent kinase 1	10
2315	ENSMUSG00000020088	880	-0.41664	0.14471	-2.87914	0.00398765	0.120516	Sar1a	Sar1a	SAR1 gene homolog A (S. cerevisiae)	10
3431	ENSMUSG00000022000	295.463	0.449492	0.156254	2.87667	0.0040189	0.120516	Zc3h13	Zc3h13	zinc finger CCCH type containing 13	14
4696	ENSMUSG00000024785	369.781	0.448039	0.1555	2.88127	0.00396073	0.120516	Rcl1	Rcl1	RNA terminal phosphate cyclase-like 1	19
5366	ENSMUSG00000026083	1683.89	0.364257	0.126627	2.87662	0.00401964	0.120516	Eif5b	Eif5b	eukaryotic translation initiation factor 5B	1
8945	ENSMUSG00000032366	1275.9	0.398907	0.138611	2.8779	0.00400335	0.120516	Tpm1	Tpm1	tropomyosin 1, alpha	9
9746	ENSMUSG00000034560	597.827	-0.464234	0.161327	-2.87759	0.00400719	0.120516	A230046K03Rik	A230046K03Rik	RIKEN cDNA A230046K03 gene	10
10005	ENSMUSG00000035273	14.7514	0.688511	0.239169	2.87876	0.00399237	0.120516	Hpse	Hpse	heparanase	5
21074	ENSMUSG00000074746	181.399	0.504111	0.174907	2.88217	0.00394946	0.120516	Pdzd8	Pdzd8	PDZ domain containing 8	19
10759	ENSMUSG00000037470	1731.79	0.348413	0.121322	2.87181	0.00408131	0.121998	Uggt1	Uggt1	UDP-glucose glycoprotein glucosyltransferase 1	1
8628	ENSMUSG00000031840	28.7667	-0.714916	0.249044	-2.87064	0.00409643	0.122084	Rab3a	Rab3a	RAB3A, member RAS oncogene family	8
536	ENSMUSG00000003153	300.299	-0.471113	0.164744	-2.85968	0.00424072	0.125631	Slc2a3	Slc2a3	solute carrier family 2 (facilitated glucose transporter), member 3	6
4560	ENSMUSG00000024527	920.178	0.45851	0.160295	2.86042	0.00423086	0.125631	Afg3l2	Afg3l2	AFG3-like AAA ATPase 2	18
4262	ENSMUSG00000024013	27.7737	-0.715555	0.250327	-2.85848	0.00425678	0.125733	Fgd2	Fgd2	FYVE, RhoGEF and PH domain containing 2	17
11702	ENSMUSG00000039801	118.083	0.604166	0.211584	2.85544	0.00429769	0.126566	2410089E03Rik	2410089E03Rik	RIKEN cDNA 2410089E03 gene	15
14596	ENSMUSG00000049539	421.14	-0.706233	0.247577	-2.85258	0.00433657	0.126959	Hist1h1a	Hist1h1a	histone cluster 1, H1a	13
17109	ENSMUSG00000060373	1319.96	0.36554	0.128134	2.8528	0.00433359	0.126959	Hnrnpc	Hnrnpc	heterogeneous nuclear ribonucleoprotein C	14
10735	ENSMUSG00000037411	339.288	0.712999	0.250076	2.85113	0.00435645	0.127167	Serpine1	Serpine1	serine (or cysteine) peptidase inhibitor, clade E, member 1	5
1699	ENSMUSG00000016018	1815.97	0.399836	0.140512	2.84556	0.0044333	0.129032	Skiv2l2	Skiv2l2	superkiller viralicidic activity 2-like 2 (S. cerevisiae)	13
12185	ENSMUSG00000041133	1246.89	0.378943	0.133451	2.83957	0.00451747	0.131099	Smc1a	Smc1a	structural maintenance of chromosomes 1A	X
10027	ENSMUSG00000035342	66.0201	0.703482	0.247965	2.83702	0.00455369	0.131766	Lzts2	Lzts2	leucine zipper, putative tumor suppressor 2	19
9632	ENSMUSG00000034243	284.716	0.446002	0.157645	2.82915	0.0046672	0.134659	Golgb1	Golgb1	golgi autoantigen, golgin subfamily b, macrogolgin 1	16
1084	ENSMUSG00000007038	775.763	-0.379311	0.134229	-2.82585	0.00471553	0.13566	Neu1	Neu1	neuraminidase 1	17
7023	ENSMUSG00000028959	123.387	0.583391	0.206769	2.82146	0.00478055	0.137134	Fastk	Fastk	Fas-activated serine/threonine kinase	5
10606	ENSMUSG00000037072	1254.95	-0.394262	0.139932	-2.81752	0.00483958	0.138429	2015-09-01	2015-09-01	selenoprotein	3
4723	ENSMUSG00000024829	409.552	0.449996	0.159978	2.81287	0.00491015	0.140045	Mrpl21	Mrpl21	mitochondrial ribosomal protein L21	19
8822	ENSMUSG00000032135	15.1247	0.665478	0.236668	2.81187	0.00492547	0.14008	Mcam	Mcam	melanoma cell adhesion molecule	9
6990	ENSMUSG00000028902	961.627	0.375289	0.133867	2.80344	0.00505607	0.143385	Sf3a3	Sf3a3	splicing factor 3a, subunit 3	4
19066	ENSMUSG00000066232	2278.63	0.334788	0.119462	2.80246	0.00507152	0.143414	Ipo7	Ipo7	importin 7	7
17288	ENSMUSG00000061186	137.836	0.547574	0.195463	2.80142	0.00508777	0.143466	Sfmbt2	Sfmbt2	Scm-like with four mbt domains 2	2
15532	ENSMUSG00000053289	724.417	0.383526	0.136982	2.79984	0.00511284	0.143766	Ddx10	Ddx10	DEAD (Asp-Glu-Ala-Asp) box polypeptide 10	9
10896	ENSMUSG00000037852	480.725	-0.524893	0.187803	-2.79491	0.00519141	0.145564	Cpe	Cpe	carboxypeptidase E	8
13618	ENSMUSG00000045983	3235.12	0.334823	0.119838	2.79395	0.00520681	0.145586	Eif4g1	Eif4g1	eukaryotic translation initiation factor 4, gamma 1	16
14159	ENSMUSG00000047881	47.4142	-0.698637	0.250185	-2.79248	0.00523062	0.145842	Rell1	Rell1	RELT-like 1	5
12728	ENSMUSG00000042759	588.676	0.394896	0.141708	2.78668	0.00532507	0.148061	Apobr	Apobr	apolipoprotein B receptor	7
2594	ENSMUSG00000020547	920.359	0.373852	0.134344	2.7828	0.0053892	0.149162	Bzw2	Bzw2	basic leucine zipper and W2 domains 2	12
12421	ENSMUSG00000041859	2441.04	0.341011	0.122596	2.78157	0.00540963	0.149162	Mcm3	Mcm3	minichromosome maintenance deficient 3 (S. cerevisiae)	1
14396	ENSMUSG00000048752	994.103	0.41458	0.149003	2.78235	0.00539662	0.149162	Prss50	Prss50	protease, serine 50	9
7900	ENSMUSG00000030528	244.675	0.494087	0.177725	2.78006	0.00543483	0.149206	Blm	Blm	Bloom syndrome, RecQ helicase-like	7
31135	ENSMUSG00000089855	34528.7	-0.537185	0.193254	-2.77968	0.00544121	0.149206	Gm15662	Gm15662	predicted gene 15662	10
1408	ENSMUSG00000012422	261.503	-0.48031	0.17293	-2.77749	0.00547811	0.149805	Tmem167	Tmem167	transmembrane protein 167	13
9351	ENSMUSG00000033379	1753.31	-0.361143	0.13047	-2.76801	0.00564	0.15381	Atp6v0b	Atp6v0b	ATPase, H+ transporting, lysosomal V0 subunit B	4
12281	ENSMUSG00000041459	2330.89	0.355697	0.128566	2.76666	0.00566346	0.154027	Tardbp	Tardbp	TAR DNA binding protein	4
621	ENSMUSG00000003660	2601.21	0.358636	0.129974	2.75929	0.00579276	0.155226	Snrnp200	Snrnp200	small nuclear ribonucleoprotein 200 (U5)	2
2327	ENSMUSG00000020105	15.0534	-0.66437	0.240941	-2.7574	0.00582639	0.155226	Lrig3	Lrig3	leucine-rich repeats and immunoglobulin-like domains 3	10
2517	ENSMUSG00000020423	445.707	-0.548082	0.198629	-2.75932	0.00579218	0.155226	Btg2	Btg2	B cell translocation gene 2, anti-proliferative	1
5331	ENSMUSG00000026020	1726.05	0.366725	0.133013	2.75707	0.00583227	0.155226	Nop58	Nop58	NOP58 ribonucleoprotein	1
9929	ENSMUSG00000035051	71.8324	0.611359	0.22157	2.75921	0.00579411	0.155226	Dhx57	Dhx57	DEAH (Asp-Glu-Ala-Asp/His) box polypeptide 57	17
10405	ENSMUSG00000036537	39.558	0.681921	0.247151	2.75913	0.00579559	0.155226	Rnf113a1	Rnf113a1	ring finger protein 113A1	X
12701	ENSMUSG00000042682	145.334	-0.612525	0.222028	-2.75877	0.00580201	0.155226	Selk	Selk	selenoprotein K	14
16562	ENSMUSG00000058006	763.581	0.406498	0.147183	2.76187	0.00574721	0.155226	Mdn1	Mdn1	midasin homolog (yeast)	4
2483	ENSMUSG00000020368	8915.61	0.349023	0.127203	2.74383	0.00607278	0.160672	Canx	Canx	calnexin	11
13139	ENSMUSG00000044303	493.55	-0.414046	0.150938	-2.74315	0.00608531	0.160672	Cdkn2a	Cdkn2a	cyclin-dependent kinase inhibitor 2A	4
19195	ENSMUSG00000066861	32.3674	-0.686671	0.250297	-2.74342	0.00608019	0.160672	Oas1g	Oas1g	2'-5' oligoadenylate synthetase 1G	5
4163	ENSMUSG00000023571	35.4307	-0.681321	0.248606	-2.74057	0.00613333	0.161511	Fam132a	Fam132a	family with sequence similarity 132, member A	4
19504	ENSMUSG00000068523	196.707	-0.513665	0.18761	-2.73795	0.00618239	0.162373	Gng5	Gng5	guanine nucleotide binding protein (G protein), gamma 5	3
1750	ENSMUSG00000016619	930.135	0.411597	0.150884	2.72791	0.00637366	0.165523	Nup50	Nup50	nucleoporin 50	15
3536	ENSMUSG00000022184	98.0574	-0.568504	0.208316	-2.72905	0.00635167	0.165523	Fbxo4	Fbxo4	F-box protein 4	15
6590	ENSMUSG00000028238	99.3431	0.537917	0.197296	2.72644	0.00640209	0.165523	Atp6v0d2	Atp6v0d2	ATPase, H+ transporting, lysosomal V0 subunit D2	4
6640	ENSMUSG00000028333	1279.25	0.397886	0.145767	2.72959	0.00634125	0.165523	Anp32b	Anp32b	acidic (leucine-rich) nuclear phosphoprotein 32 family, member B	4
12795	ENSMUSG00000043017	128.279	0.526425	0.19306	2.72674	0.00639642	0.165523	Ptgir	Ptgir	prostaglandin I receptor (IP)	7
19572	ENSMUSG00000068882	2906.13	0.348205	0.127682	2.72712	0.0063889	0.165523	Ssb	Ssb	Sjogren syndrome antigen B	2
1893	ENSMUSG00000018102	796.525	0.489862	0.17994	2.72236	0.00648166	0.166045	Hist1h2bc	Hist1h2bc	histone cluster 1, H2bc	13
9104	ENSMUSG00000032621	187.037	0.493396	0.181176	2.72329	0.00646352	0.166045	Srek1	Srek1	splicing regulatory glutamine/lysine-rich protein 1	13
14794	ENSMUSG00000050244	1133.68	0.383099	0.140742	2.72199	0.00648901	0.166045	Heatr1	Heatr1	HEAT repeat containing 1	13
16682	ENSMUSG00000058546	2366.44	0.418511	0.153706	2.72281	0.00647296	0.166045	Rpl23a	Rpl23a	ribosomal protein L23A	11
10633	ENSMUSG00000037148	609.09	0.381197	0.140209	2.71877	0.00655247	0.167239	Arhgap10	Arhgap10	Rho GTPase activating protein 10	8
11285	ENSMUSG00000038722	1918.1	0.39872	0.146852	2.71511	0.00662541	0.168668	Bud31	Bud31	BUD31 homolog (yeast)	5
5597	ENSMUSG00000026490	15.1401	-0.628572	0.231857	-2.71103	0.00670741	0.17032	Cdc42bpa	Cdc42bpa	CDC42 binding protein kinase alpha	1
2333	ENSMUSG00000020115	703.957	-0.37744	0.139306	-2.70944	0.0067397	0.170705	Tbk1	Tbk1	TANK-binding kinase 1	10
12455	ENSMUSG00000041977	81.5908	-0.621031	0.229403	-2.70716	0.0067861	0.171444	Arhgef11	Arhgef11	Rho guanine nucleotide exchange factor (GEF) 11	3
3083	ENSMUSG00000021377	772.694	0.404881	0.149659	2.70535	0.00682315	0.171943	Dek	Dek	DEK oncogene (DNA binding)	13
5341	ENSMUSG00000026035	418.864	0.433981	0.160785	2.69914	0.0069519	0.174746	Ppil3	Ppil3	peptidylprolyl isomerase (cyclophilin)-like 3	1
3095	ENSMUSG00000021403	192.591	-0.582064	0.215805	-2.69718	0.00699303	0.175337	Serpinb9b	Serpinb9b	serine (or cysteine) peptidase inhibitor, clade B, member 9b	13
647	ENSMUSG00000003882	324.537	-0.55747	0.207255	-2.68978	0.00714988	0.178819	Il7r	Il7r	interleukin 7 receptor	15
6286	ENSMUSG00000027698	1012.73	-0.35182	0.130895	-2.68781	0.00719224	0.179428	Nceh1	Nceh1	neutral cholesterol ester hydrolase 1	3
8155	ENSMUSG00000031004	1567.12	0.494651	0.184127	2.68647	0.00722111	0.179697	Mki67	Mki67	antigen identified by monoclonal antibody Ki 67	7
597	ENSMUSG00000003484	81.2024	-0.642321	0.239532	-2.68156	0.00732792	0.181448	Cyp4f18	Cyp4f18	cytochrome P450, family 4, subfamily f, polypeptide 18	8
673	ENSMUSG00000004099	2972.74	0.317294	0.118301	2.6821	0.00731615	0.181448	Dnmt1	Dnmt1	DNA methyltransferase (cytosine-5) 1	9
4666	ENSMUSG00000024737	1427.92	0.46598	0.174038	2.67746	0.00741827	0.183229	Slc15a3	Slc15a3	solute carrier family 15, member 3	19
21024	ENSMUSG00000074604	146.421	0.563274	0.210442	2.67662	0.00743698	0.183237	Mgst2	Mgst2	microsomal glutathione S-transferase 2	3
2382	ENSMUSG00000020189	3388.67	-0.412937	0.15451	-2.67256	0.00752758	0.185011	Osbpl8	Osbpl8	oxysterol binding protein-like 8	10
748	ENSMUSG00000004707	714.446	-0.366795	0.137603	-2.66561	0.00768499	0.186517	Ly9	Ly9	lymphocyte antigen 9	1
2461	ENSMUSG00000020326	1603.17	0.418153	0.156784	2.66707	0.0076516	0.186517	Ccng1	Ccng1	cyclin G1	11
4128	ENSMUSG00000023272	691.188	-0.373925	0.140106	-2.66887	0.0076107	0.186517	Creld2	Creld2	cysteine-rich with EGF-like domains 2	15
7521	ENSMUSG00000029759	585.198	-0.428672	0.16082	-2.66554	0.00768656	0.186517	Pon3	Pon3	paraoxonase 3	6
8546	ENSMUSG00000031711	492.497	0.405681	0.152132	2.66664	0.00766143	0.186517	Zfp330	Zfp330	zinc finger protein 330	8
20225	ENSMUSG00000071650	2261.07	0.325074	0.121984	2.66489	0.00770129	0.186517	Ganab	Ganab	alpha glucosidase 2 alpha neutral subunit	19
19851	ENSMUSG00000070327	671.018	-0.407302	0.153034	-2.66151	0.00777914	0.187945	Rnf213	Rnf213	ring finger protein 213	11
24	ENSMUSG00000000154	21.3467	-0.664501	0.250156	-2.65634	0.00789931	0.188023	Slc22a18	Slc22a18	solute carrier family 22 (organic cation transporter), member 18	7
538	ENSMUSG00000003161	751.479	-0.438418	0.165086	-2.65569	0.00791457	0.188023	Sri	Sri	sorcin	5
937	ENSMUSG00000006005	2355.25	0.334504	0.125888	2.65715	0.00788047	0.188023	Tpr	Tpr	translocated promoter region, nuclear basket protein	1
1859	ENSMUSG00000017760	10869.7	-0.363781	0.136813	-2.65897	0.00783803	0.188023	Ctsa	Ctsa	cathepsin A	2
2525	ENSMUSG00000020434	27.6005	0.652256	0.245457	2.65731	0.00787663	0.188023	4921536K21Rik	4921536K21Rik	RIKEN cDNA 4921536K21 gene	11
4746	ENSMUSG00000024867	109.813	0.559933	0.210677	2.65778	0.0078658	0.188023	Pip5k1b	Pip5k1b	phosphatidylinositol-4-phosphate 5-kinase, type 1 beta	19
4977	ENSMUSG00000025261	1466.89	0.353369	0.13293	2.65831	0.00785338	0.188023	Huwe1	Huwe1	HECT, UBA and WWE domain containing 1	X
6339	ENSMUSG00000027808	376.811	-0.468643	0.176562	-2.65426	0.00794816	0.188371	Serp1	Serp1	stress-associated endoplasmic reticulum protein 1	3
1827	ENSMUSG00000017561	393.827	-0.479352	0.180708	-2.65263	0.00798669	0.188387	Crlf3	Crlf3	cytokine receptor-like factor 3	11
6642	ENSMUSG00000028337	93.4096	-0.622202	0.234499	-2.65332	0.00797038	0.188387	Coro2a	Coro2a	coronin, actin binding protein 2A	4
10916	ENSMUSG00000037916	1704.1	0.40269	0.151905	2.65093	0.00802701	0.188891	Ndufv1	Ndufv1	NADH dehydrogenase (ubiquinone) flavoprotein 1	19
8322	ENSMUSG00000031347	500.241	0.435604	0.164521	2.64772	0.00810376	0.189354	Cetn2	Cetn2	centrin 2	X
15265	ENSMUSG00000052102	329.847	-0.425623	0.160654	-2.64931	0.00806575	0.189354	Gnpda1	Gnpda1	glucosamine-6-phosphate deaminase 1	18
20073	ENSMUSG00000071041	95.451	0.639678	0.24156	2.64811	0.00809424	0.189354	Gm15210	Gm15210	predicted gene 15210	8
888	ENSMUSG00000005687	504.762	-0.432578	0.16343	-2.64687	0.00812404	0.189383	Bcas2	Bcas2	breast carcinoma amplified sequence 2	3
4737	ENSMUSG00000024853	2736.47	0.349789	0.132285	2.64422	0.008188	0.190428	Sf3b2	Sf3b2	splicing factor 3b, subunit 2	19
4790	ENSMUSG00000024943	464.28	0.436684	0.16526	2.64241	0.00823181	0.191001	Smc5	Smc5	structural maintenance of chromosomes 5	19
49	ENSMUSG00000000278	1351.4	-0.368689	0.139628	-2.64052	0.00827796	0.191625	Scpep1	Scpep1	serine carboxypeptidase 1	11
4307	ENSMUSG00000024081	1295.99	0.340028	0.128885	2.63822	0.00833413	0.192478	Cebpz	Cebpz	CCAAT/enhancer binding protein zeta	17
6053	ENSMUSG00000027313	17.3448	-0.61677	0.234624	-2.62876	0.00856973	0.197005	Chac1	Chac1	ChaC, cation transport regulator 1	2
6234	ENSMUSG00000027601	134.418	-0.502985	0.191294	-2.62938	0.00855403	0.197005	Mtfr1	Mtfr1	mitochondrial fission regulator 1	3
1058	ENSMUSG00000006736	471.884	-0.394458	0.150296	-2.62454	0.00867658	0.198542	Tspan31	Tspan31	tetraspanin 31	10
1907	ENSMUSG00000018217	1363.33	-0.436748	0.166508	-2.62299	0.0087162	0.198542	Pmp22	Pmp22	peripheral myelin protein 22	11
7659	ENSMUSG00000030088	119.015	-0.531432	0.202726	-2.62143	0.00875628	0.198542	Aldh1l1	Aldh1l1	aldehyde dehydrogenase 1 family, member L1	6
9696	ENSMUSG00000034416	77.858	0.570588	0.217581	2.62242	0.00873085	0.198542	Pkd1l2	Pkd1l2	polycystic kidney disease 1 like 2	8
14220	ENSMUSG00000048100	43.4074	-0.656335	0.250314	-2.62204	0.00874042	0.198542	Taf13	Taf13	TAF13 RNA polymerase II, TATA box binding protein (TBP)-associated factor	3
17217	ENSMUSG00000060803	52.3161	-0.616563	0.234983	-2.62386	0.00869396	0.198542	Gstp1	Gstp1	glutathione S-transferase, pi 1	19
19848	ENSMUSG00000070319	2011.94	0.31615	0.120765	2.6179	0.00884738	0.200152	Eif3g	Eif3g	eukaryotic translation initiation factor 3, subunit G	9
8852	ENSMUSG00000032221	190.172	0.495377	0.189436	2.61501	0.00892244	0.201392	Mns1	Mns1	meiosis-specific nuclear structural protein 1	9
21012	ENSMUSG00000074578	133.377	0.533189	0.204132	2.61199	0.00900173	0.202722	1500012F01Rik	1500012F01Rik	RIKEN cDNA 1500012F01 gene	2
21643	ENSMUSG00000076441	626.534	0.391242	0.149903	2.60997	0.00905496	0.203461	Ass1	Ass1	argininosuccinate synthetase 1	2
7121	ENSMUSG00000029110	936.956	0.36307	0.13935	2.60545	0.00917546	0.204879	Rnf4	Rnf4	ring finger protein 4	5
15146	ENSMUSG00000051518	373.642	0.402621	0.15454	2.60528	0.00917983	0.204879	Rps19bp1	Rps19bp1	ribosomal protein S19 binding protein 1	15
20911	ENSMUSG00000074305	711.919	0.407341	0.156289	2.60633	0.00915186	0.204879	Peak1	Peak1	pseudopodium-enriched atypical kinase 1	9
6419	ENSMUSG00000027952	239.584	-0.433964	0.166638	-2.60423	0.00920802	0.205048	Pmvk	Pmvk	phosphomevalonate kinase	3
687	ENSMUSG00000004266	1755.09	-0.361357	0.139067	-2.59844	0.00936497	0.207292	Ptpn6	Ptpn6	protein tyrosine phosphatase, non-receptor type 6	6
1940	ENSMUSG00000018428	497.17	0.470534	0.181025	2.59927	0.00934226	0.207292	Akap1	Akap1	A kinase (PRKA) anchor protein 1	11
10365	ENSMUSG00000036402	387.319	-0.431799	0.166191	-2.59821	0.00937125	0.207292	Gng12	Gng12	guanine nucleotide binding protein (G protein), gamma 12	6
7998	ENSMUSG00000030707	5047.68	-0.334137	0.128685	-2.59655	0.00941644	0.207306	Coro1a	Coro1a	coronin, actin binding protein 1A	7
11690	ENSMUSG00000039770	223.627	-0.475054	0.183156	-2.59371	0.00949456	0.207306	Ypel5	Ypel5	yippee-like 5 (Drosophila)	17
15789	ENSMUSG00000054452	642.125	-0.429409	0.165369	-2.59668	0.00941305	0.207306	Aes	Aes	amino-terminal enhancer of split	10
19496	ENSMUSG00000068457	22.9228	-0.645814	0.249	-2.59363	0.00949682	0.207306	Uty	Uty	ubiquitously transcribed tetratricopeptide repeat gene, Y chromosome	Y
20898	ENSMUSG00000074272	59.6244	-0.61019	0.235195	-2.59441	0.00947546	0.207306	Ceacam1	Ceacam1	carcinoembryonic antigen-related cell adhesion molecule 1	7
35139	ENSMUSG00000095738	1939.83	0.642314	0.247524	2.59496	0.00946024	0.207306	Gm25313	Gm25313	predicted gene, 25313	9
1119	ENSMUSG00000007610	138.608	0.56465	0.217933	2.59094	0.00957148	0.208478	Gtpbp3	Gtpbp3	GTP binding protein 3	8
1055	ENSMUSG00000006728	1549.25	-0.332027	0.128222	-2.58947	0.0096125	0.208914	Cdk4	Cdk4	cyclin-dependent kinase 4	10
20781	ENSMUSG00000073968	21.9009	-0.640034	0.247371	-2.58734	0.00967206	0.209751	Trim68	Trim68	tripartite motif-containing 68	7
4829	ENSMUSG00000024999	405.034	0.409261	0.158303	2.5853	0.0097294	0.210164	Noc3l	Noc3l	nucleolar complex associated 3 homolog (S. cerevisiae)	19
5705	ENSMUSG00000026669	635.14	0.396037	0.153196	2.58516	0.00973331	0.210164	Mcm10	Mcm10	minichromosome maintenance deficient 10 (S. cerevisiae)	2
11140	ENSMUSG00000038393	748.209	-0.407409	0.157645	-2.58434	0.00975642	0.210206	Txnip	Txnip	thioredoxin interacting protein	3
7811	ENSMUSG00000030341	495.868	-0.39352	0.152809	-2.57525	0.0100168	0.21535	Tnfrsf1a	Tnfrsf1a	tumor necrosis factor receptor superfamily, member 1a	6
588	ENSMUSG00000003437	539.932	0.37678	0.146458	2.57261	0.0100935	0.215822	Paf1	Paf1	Paf1, RNA polymerase II associated factor, homolog (S. cerevisiae)	7
4665	ENSMUSG00000024736	31.7071	0.635904	0.247194	2.57249	0.0100971	0.215822	Tmem132a	Tmem132a	transmembrane protein 132A	19
9663	ENSMUSG00000034321	284.081	0.419587	0.163214	2.57077	0.0101472	0.215822	Exosc1	Exosc1	exosome component 1	19
10792	ENSMUSG00000037572	417.835	0.423428	0.164679	2.57123	0.0101337	0.215822	Wdhd1	Wdhd1	WD repeat and HMG-box DNA binding protein 1	14
14829	ENSMUSG00000050382	38.8347	0.632591	0.246011	2.57139	0.0101291	0.215822	Kif7	Kif7	kinesin family member 7	7
2263	ENSMUSG00000019998	510.752	-0.383266	0.149256	-2.56785	0.0102333	0.216669	Stx7	Stx7	syntaxin 7	10
5106	ENSMUSG00000025505	18.844	0.627163	0.244298	2.5672	0.0102523	0.216669	Tmem80	Tmem80	transmembrane protein 80	7
9241	ENSMUSG00000033020	1719.36	0.432449	0.168434	2.56747	0.0102445	0.216669	Polr2f	Polr2f	polymerase (RNA) II (DNA directed) polypeptide F	15
11472	ENSMUSG00000039191	929.923	0.381327	0.148644	2.56536	0.0103068	0.216955	Rbpj	Rbpj	recombination signal binding protein for immunoglobulin kappa J region	5
17182	ENSMUSG00000060679	468.007	0.415472	0.16196	2.56527	0.0103094	0.216955	Mrps9	Mrps9	mitochondrial ribosomal protein S9	1
6980	ENSMUSG00000028885	207.159	-0.476884	0.185973	-2.56426	0.0103395	0.21713	Smpdl3b	Smpdl3b	sphingomyelin phosphodiesterase, acid-like 3B	4
7204	ENSMUSG00000029233	129.113	-0.493875	0.192795	-2.56166	0.0104174	0.217846	Srd5a3	Srd5a3	steroid 5 alpha-reductase 3	5
17029	ENSMUSG00000059995	81.3955	0.621516	0.242564	2.56227	0.0103989	0.217846	Atxn7l3	Atxn7l3	ataxin 7-like 3	11
6484	ENSMUSG00000028049	402.007	-0.434618	0.169836	-2.55904	0.0104962	0.219035	Scamp3	Scamp3	secretory carrier membrane protein 3	3
9722	ENSMUSG00000034480	458.748	0.379769	0.148568	2.55619	0.0105824	0.219453	Diap2	Diap2	diaphanous homolog 2 (Drosophila)	X
14148	ENSMUSG00000047843	114.239	-0.560098	0.219061	-2.55681	0.0105637	0.219453	Bri3	Bri3	brain protein I3	5
14660	ENSMUSG00000049744	63.5395	-0.629356	0.246161	-2.55669	0.0105674	0.219453	Arhgap15	Arhgap15	Rho GTPase activating protein 15	2
8059	ENSMUSG00000030798	1293.86	-0.363343	0.142406	-2.55147	0.010727	0.221064	Cd37	Cd37	CD37 antigen	7
9959	ENSMUSG00000035164	511.564	0.493962	0.193653	2.55076	0.010749	0.221064	Zc3h12c	Zc3h12c	zinc finger CCCH type containing 12C	9
12656	ENSMUSG00000042557	478.873	0.391391	0.153426	2.551	0.0107413	0.221064	Sin3a	Sin3a	transcriptional regulator, SIN3A (yeast)	9
16212	ENSMUSG00000056394	805.847	0.353546	0.138576	2.55128	0.0107329	0.221064	Lig1	Lig1	ligase I, DNA, ATP-dependent	7
4329	ENSMUSG00000024120	1447.88	0.347568	0.136413	2.5479	0.0108373	0.222421	Lrpprc	Lrpprc	leucine-rich PPR-motif containing	17
23024	ENSMUSG00000079419	67.7157	-0.63105	0.247794	-2.54668	0.0108754	0.222745	Ms4a6c	Ms4a6c	membrane-spanning 4-domains, subfamily A, member 6C	19
6459	ENSMUSG00000028015	77.3307	-0.60528	0.237745	-2.54593	0.0108988	0.222766	Ctso	Ctso	cathepsin O	3
32802	ENSMUSG00000092837	44060.8	-0.328266	0.129056	-2.54359	0.010972	0.223801	Rpph1	Rpph1	ribonuclease P RNA component H1	14
11287	ENSMUSG00000038729	16.4366	0.606031	0.23852	2.54079	0.0110601	0.224679	Akap2	Akap2	A kinase (PRKA) anchor protein 2	4
12604	ENSMUSG00000042419	265.125	0.429153	0.168887	2.54107	0.0110514	0.224679	Nfkbil1	Nfkbil1	nuclear factor of kappa light polypeptide gene enhancer in B cells inhibitor like 1	17
8836	ENSMUSG00000032187	1340.09	0.322128	0.126835	2.53975	0.0110933	0.224894	Smarca4	Smarca4	SWI/SNF related, matrix associated, actin dependent regulator of chromatin, subfamily a, member 4	9
13871	ENSMUSG00000046865	499.066	0.466282	0.18365	2.53897	0.011118	0.224937	Fbl	Fbl	fibrillarin	7
3192	ENSMUSG00000021591	675.656	-0.429639	0.169322	-2.5374	0.0111679	0.225487	Glrx	Glrx	glutaredoxin	13
4071	ENSMUSG00000023067	4904.94	-0.36337	0.143249	-2.53664	0.0111923	0.225523	Cdkn1a	Cdkn1a	cyclin-dependent kinase inhibitor 1A (P21)	17
19913	ENSMUSG00000070493	963.886	0.354734	0.139908	2.53549	0.0112292	0.225808	Chchd2	Chchd2	coiled-coil-helix-coiled-coil-helix domain containing 2	5
176	ENSMUSG00000001025	3437.22	-0.423112	0.16722	-2.53028	0.0113972	0.226443	S100a6	S100a6	S100 calcium binding protein A6 (calcyclin)	3
1455	ENSMUSG00000013663	503.718	0.364321	0.143834	2.53292	0.0113116	0.226443	Pten	Pten	phosphatase and tensin homolog	19
2434	ENSMUSG00000020280	490.359	0.382062	0.150901	2.53188	0.0113453	0.226443	Pus10	Pus10	pseudouridylate synthase 10	11
7183	ENSMUSG00000029199	415.475	0.368073	0.145317	2.53291	0.0113121	0.226443	Lias	Lias	lipoic acid synthetase	5
16838	ENSMUSG00000059208	3029.09	0.332992	0.131576	2.5308	0.0113804	0.226443	Hnrnpm	Hnrnpm	heterogeneous nuclear ribonucleoprotein M	17
22911	ENSMUSG00000079139	42.5913	0.631699	0.249654	2.5303	0.0113967	0.226443	Gm4204	Gm4204	predicted gene 4204	1
5297	ENSMUSG00000025956	50.6481	0.61376	0.242708	2.5288	0.0114454	0.226948	Mettl21a	Mettl21a	methyltransferase like 21A	1
8857	ENSMUSG00000032232	135.303	-0.585315	0.23158	-2.52748	0.0114883	0.227345	Cgnl1	Cgnl1	cingulin-like 1	9
2259	ENSMUSG00000019990	25.4381	-0.628749	0.248934	-2.52577	0.0115446	0.228005	Pde7b	Pde7b	phosphodiesterase 7B	10
4110	ENSMUSG00000023191	34.7742	0.628988	0.24921	2.52392	0.0116053	0.228412	Leprel2	Leprel2	leprecan-like 2	6
7551	ENSMUSG00000029816	46277.3	-0.363426	0.144002	-2.52375	0.0116111	0.228412	Gpnmb	Gpnmb	glycoprotein (transmembrane) nmb	6
3542	ENSMUSG00000022194	122.497	0.584414	0.23178	2.52142	0.0116883	0.228805	Pabpn1	Pabpn1	poly(A) binding protein, nuclear 1	14
4732	ENSMUSG00000024844	1543.65	0.37916	0.150397	2.52107	0.0117	0.228805	Banf1	Banf1	barrier to autointegration factor 1	19
6333	ENSMUSG00000027800	84.0278	0.624875	0.247798	2.52171	0.0116786	0.228805	Tm4sf1	Tm4sf1	transmembrane 4 superfamily member 1	3
1937	ENSMUSG00000018417	50.0055	-0.629009	0.249617	-2.5199	0.0117389	0.229117	Myo1b	Myo1b	myosin IB	1
14371	ENSMUSG00000048644	19.9971	0.60971	0.242133	2.51808	0.0117997	0.229852	Ctxn1	Ctxn1	cortexin 1	8
20220	ENSMUSG00000071645	350.348	0.384696	0.153019	2.51405	0.0119355	0.232042	Tut1	Tut1	terminal uridylyl transferase 1, U6 snRNA-specific	19
7524	ENSMUSG00000029763	1231.5	-0.343935	0.136933	-2.5117	0.012015	0.233133	Exoc4	Exoc4	exocyst complex component 4	6
4003	ENSMUSG00000022962	1833.9	0.313264	0.124768	2.51078	0.0120466	0.233292	Gart	Gart	phosphoribosylglycinamide formyltransferase	16
11581	ENSMUSG00000039480	111.842	-0.525771	0.209538	-2.5092	0.0121006	0.233882	Nt5dc1	Nt5dc1	5'-nucleotidase domain containing 1	10
1002	ENSMUSG00000006418	215.121	-0.431517	0.172274	-2.50482	0.0122512	0.235259	Rnf114	Rnf114	ring finger protein 114	2
2069	ENSMUSG00000019173	1950.34	-0.300171	0.119804	-2.50552	0.0122272	0.235259	Rab5c	Rab5c	RAB5C, member RAS oncogene family	11
12435	ENSMUSG00000041912	191.835	-0.44351	0.177141	-2.50371	0.01229	0.235259	Tdrkh	Tdrkh	tudor and KH domain containing protein	3
12450	ENSMUSG00000041959	4167.9	-0.36929	0.147455	-2.50443	0.0122648	0.235259	S100a10	S100a10	S100 calcium binding protein A10 (calpactin)	3
16552	ENSMUSG00000057948	17.1801	-0.597598	0.23867	-2.50386	0.0122845	0.235259	Unc13d	Unc13d	unc-13 homolog D (C. elegans)	11
1184	ENSMUSG00000008475	2537.47	-0.357935	0.143218	-2.49923	0.0124462	0.236555	Arpc5	Arpc5	actin related protein 2/3 complex, subunit 5	1
9688	ENSMUSG00000034390	512.337	-0.397478	0.159038	-2.49926	0.0124452	0.236555	Cmip	Cmip	c-Maf inducing protein	8
10422	ENSMUSG00000036580	234.726	-0.4282	0.171345	-2.49905	0.0124528	0.236555	Spg20	Spg20	spastic paraplegia 20, spartin (Troyer syndrome) homolog (human)	3
18435	ENSMUSG00000065037	122.499	0.535568	0.214216	2.50013	0.0124148	0.236555	Rn7sk	Rn7sk	RNA, 7SK, nuclear	9
412	ENSMUSG00000002325	52.6233	-0.620002	0.248367	-2.49632	0.0125491	0.236706	Irf9	Irf9	interferon regulatory factor 9	14
2283	ENSMUSG00000020034	246.338	-0.523971	0.209754	-2.49803	0.0124885	0.236706	Tcp11l2	Tcp11l2	t-complex 11 (mouse) like 2	10
2585	ENSMUSG00000020534	623.808	0.342067	0.137034	2.49621	0.0125527	0.236706	Shmt1	Shmt1	serine hydroxymethyltransferase 1 (soluble)	11
19750	ENSMUSG00000069910	593.462	0.379198	0.151915	2.49613	0.0125558	0.236706	Spdl1	Spdl1	spindle apparatus coiled-coil protein 1	11
12717	ENSMUSG00000042729	462.458	0.376348	0.150857	2.49473	0.0126055	0.237192	Wdr74	Wdr74	WD repeat domain 74	19
5014	ENSMUSG00000025351	2839.22	-0.376187	0.150967	-2.49185	0.012708	0.237216	Cd63	Cd63	CD63 antigen	10
6953	ENSMUSG00000028843	1931.59	-0.325047	0.130344	-2.49377	0.0126396	0.237216	Sh3bgrl3	Sh3bgrl3	SH3 domain binding glutamic acid-rich protein-like 3	4
9491	ENSMUSG00000033845	845.256	0.361033	0.14489	2.49177	0.0127107	0.237216	Mrpl15	Mrpl15	mitochondrial ribosomal protein L15	1
10547	ENSMUSG00000036932	891.662	0.417076	0.167365	2.49201	0.0127022	0.237216	Aifm1	Aifm1	apoptosis-inducing factor, mitochondrion-associated 1	X
17969	ENSMUSG00000064141	15.8686	0.609396	0.244605	2.49135	0.0127258	0.237216	Zfp69	Zfp69	zinc finger protein 69	4
5175	ENSMUSG00000025722	220.562	0.426372	0.17122	2.4902	0.0127673	0.237543	Wdr73	Wdr73	WD repeat domain 73	7
8440	ENSMUSG00000031534	59.3464	-0.593843	0.238545	-2.48944	0.0127945	0.237606	Smim19	Smim19	small integral membrane protein 19	8
1650	ENSMUSG00000015714	1112.43	-0.324967	0.130776	-2.48492	0.012958	0.239303	Cers2	Cers2	ceramide synthase 2	3
2785	ENSMUSG00000020850	2429.99	0.332949	0.133978	2.4851	0.0129516	0.239303	Prpf8	Prpf8	pre-mRNA processing factor 8	11
9137	ENSMUSG00000032724	53.5217	0.606471	0.244009	2.48544	0.0129391	0.239303	Abtb2	Abtb2	ankyrin repeat and BTB (POZ) domain containing 2	2
12085	ENSMUSG00000040785	249.562	0.464392	0.187011	2.48323	0.0130196	0.239752	Ttc3	Ttc3	tetratricopeptide repeat domain 3	16
13845	ENSMUSG00000046792	77.3824	0.544464	0.219283	2.48293	0.0130305	0.239752	Zfp787	Zfp787	zinc finger protein 787	7
1466	ENSMUSG00000013858	276.44	-0.406025	0.164201	-2.47274	0.0134083	0.241193	Tmem259	Tmem259	transmembrane protein 259	10
3923	ENSMUSG00000022820	510.157	-0.39938	0.161111	-2.47891	0.0131786	0.241193	Ndufb4	Ndufb4	NADH dehydrogenase (ubiquinone) 1 beta subcomplex 4	16
4556	ENSMUSG00000024521	315.178	-0.442196	0.178829	-2.47273	0.0134086	0.241193	Pmaip1	Pmaip1	phorbol-12-myristate-13-acetate-induced protein 1	18
5289	ENSMUSG00000025939	172.479	-0.507983	0.205575	-2.47103	0.0134723	0.241193	Ube2w	Ube2w	ubiquitin-conjugating enzyme E2W (putative)	1
5783	ENSMUSG00000026806	331.229	0.398993	0.161419	2.47179	0.0134439	0.241193	Ddx31	Ddx31	DEAD/H (Asp-Glu-Ala-Asp/His) box polypeptide 31	2
6388	ENSMUSG00000027890	39.3809	-0.601211	0.243299	-2.47108	0.0134706	0.241193	Gstm4	Gstm4	glutathione S-transferase, mu 4	3
8987	ENSMUSG00000032423	2703.4	0.315857	0.127596	2.47544	0.013307	0.241193	Syncrip	Syncrip	synaptotagmin binding, cytoplasmic RNA interacting protein	9
9052	ENSMUSG00000032534	119.644	0.510627	0.206514	2.4726	0.0134133	0.241193	Cep63	Cep63	centrosomal protein 63	9
10205	ENSMUSG00000035890	212.617	-0.459578	0.18541	-2.47871	0.0131858	0.241193	Rnf126	Rnf126	ring finger protein 126	10
10306	ENSMUSG00000036202	490.022	0.401565	0.162401	2.47268	0.0134105	0.241193	Rif1	Rif1	Rap1 interacting factor 1 homolog (yeast)	2
11182	ENSMUSG00000038508	1741.1	-0.475121	0.192037	-2.47411	0.0133568	0.241193	Gdf15	Gdf15	growth differentiation factor 15	8
19581	ENSMUSG00000068922	410.026	-0.38257	0.154484	-2.47643	0.0132703	0.241193	Msto1	Msto1	misato homolog 1 (Drosophila)	3
19602	ENSMUSG00000069045	61.0703	-0.600084	0.242098	-2.47868	0.013187	0.241193	Ddx3y	Ddx3y	DEAD (Asp-Glu-Ala-Asp) box polypeptide 3, Y-linked	Y
21078	ENSMUSG00000074754	132.515	0.49445	0.20007	2.47138	0.0134591	0.241193	Gm561	Gm561	predicted gene 561	2
32038	ENSMUSG00000091604	27.8231	-0.618242	0.250143	-2.47156	0.0134526	0.241193	Gm17349	Gm17349	predicted gene, 17349	15
208	ENSMUSG00000001156	84.8047	-0.584474	0.236808	-2.46814	0.0135818	0.242717	Mxd1	Mxd1	MAX dimerization protein 1	6
19682	ENSMUSG00000069520	372.74	-0.393973	0.159904	-2.46381	0.0137469	0.245227	Tmem19	Tmem19	transmembrane protein 19	10
3046	ENSMUSG00000021306	240.156	-0.477013	0.193798	-2.46139	0.0138401	0.246271	Gpr137b	Gpr137b	G protein-coupled receptor 137B	13
9090	ENSMUSG00000032594	77.0042	-0.569551	0.23143	-2.461	0.0138549	0.246271	Ip6k1	Ip6k1	inositol hexaphosphate kinase 1	9
20077	ENSMUSG00000071054	907.004	0.338313	0.137515	2.4602	0.013886	0.246384	Safb	Safb	scaffold attachment factor B	17
9914	ENSMUSG00000035007	144.253	0.514338	0.209164	2.45901	0.013932	0.24676	Rundc1	Rundc1	RUN domain containing 1	11
837	ENSMUSG00000005370	977.302	0.373113	0.152014	2.45446	0.0141095	0.248577	Msh6	Msh6	mutS homolog 6 (E. coli)	17
4009	ENSMUSG00000022972	193.863	0.486644	0.198223	2.45503	0.0140872	0.248577	1110004E09Rik	1110004E09Rik	RIKEN cDNA 1110004E09 gene	16
7923	ENSMUSG00000030577	13.6266	-0.585608	0.238587	-2.45449	0.0141085	0.248577	Cd22	Cd22	CD22 antigen	7
8156	ENSMUSG00000031007	2347.98	-0.324684	0.13244	-2.45155	0.0142243	0.250156	Atp6ap2	Atp6ap2	ATPase, H+ transporting, lysosomal accessory protein 2	X
862	ENSMUSG00000005534	124.387	0.506002	0.206533	2.44998	0.0142864	0.25054	Insr	Insr	insulin receptor	8
1725	ENSMUSG00000016382	1747.14	0.311546	0.127273	2.44786	0.0143707	0.25054	Pls3	Pls3	plastin 3 (T-isoform)	X
2075	ENSMUSG00000019210	1777.51	-0.315965	0.129146	-2.44657	0.0144223	0.25054	Atp6v1e1	Atp6v1e1	ATPase, H+ transporting, lysosomal V1 subunit E1	6
2407	ENSMUSG00000020235	711.411	-0.356152	0.145552	-2.44691	0.0144088	0.25054	Fzr1	Fzr1	fizzy/cell division cycle 20 related 1 (Drosophila)	10
4632	ENSMUSG00000024666	48.394	0.586423	0.239586	2.44765	0.0143791	0.25054	Tmem138	Tmem138	transmembrane protein 138	19
7328	ENSMUSG00000029438	47.7541	0.579595	0.236716	2.44849	0.0143458	0.25054	Bcl7a	Bcl7a	B cell CLL/lymphoma 7A	5
8336	ENSMUSG00000031370	159.927	0.450502	0.183905	2.44965	0.0142997	0.25054	Zrsr2	Zrsr2	zinc finger (CCCH type), RNA binding motif and serine/arginine rich 2	X
2612	ENSMUSG00000020589	456.636	-0.416717	0.170476	-2.44443	0.014508	0.25159	Fam49a	Fam49a	family with sequence similarity 49, member A	12
5891	ENSMUSG00000026972	167.665	-0.456831	0.186939	-2.44375	0.0145356	0.25163	Arrdc1	Arrdc1	arrestin domain containing 1	2
1431	ENSMUSG00000013160	1664.51	-0.338248	0.138534	-2.44163	0.0146212	0.252189	Atp6v0d1	Atp6v0d1	ATPase, H+ transporting, lysosomal V0 subunit D1	8
5180	ENSMUSG00000025728	130.862	-0.483748	0.198171	-2.44107	0.0146439	0.252189	Pigq	Pigq	phosphatidylinositol glycan anchor biosynthesis, class Q	17
9697	ENSMUSG00000034422	175.339	-0.50981	0.208756	-2.44213	0.0146008	0.252189	Parp14	Parp14	poly (ADP-ribose) polymerase family, member 14	16
4805	ENSMUSG00000024966	2098.73	0.309985	0.127161	2.43774	0.0147792	0.253435	Stip1	Stip1	stress-induced phosphoprotein 1	19
13004	ENSMUSG00000043885	192.466	-0.464418	0.190584	-2.43681	0.0148174	0.253435	Slc36a4	Slc36a4	solute carrier family 36 (proton/amino acid symporter), member 4	9
21470	ENSMUSG00000075706	1438.13	-0.371913	0.152624	-2.4368	0.0148181	0.253435	Gpx4	Gpx4	glutathione peroxidase 4	10
31583	ENSMUSG00000090602	46.9862	0.610343	0.250348	2.43798	0.0147697	0.253435	Gm5611	Gm5611	predicted gene 5611	9
4676	ENSMUSG00000024758	2040.3	0.305641	0.125509	2.43521	0.0148831	0.25411	Rtn3	Rtn3	reticulon 3	19
659	ENSMUSG00000004032	127.474	-0.49371	0.203177	-2.42995	0.015101	0.257389	Gstm5	Gstm5	glutathione S-transferase, mu 5	3
150	ENSMUSG00000000876	62.134	-0.573135	0.236163	-2.42687	0.0152298	0.258259	Pxmp4	Pxmp4	peroxisomal membrane protein 4	2
2596	ENSMUSG00000020549	461.095	0.387764	0.159715	2.42785	0.0151884	0.258259	Elac2	Elac2	elaC homolog 2 (E. coli)	11
4035	ENSMUSG00000023018	224.862	0.437738	0.180333	2.42739	0.0152077	0.258259	Smarcd1	Smarcd1	SWI/SNF related, matrix associated, actin dependent regulator of chromatin, subfamily d, member 1	15
1686	ENSMUSG00000015944	122.231	-0.472674	0.194889	-2.42536	0.0152934	0.258757	Gatsl2	Gatsl2	GATS protein-like 2	5
4448	ENSMUSG00000024312	592.472	0.360559	0.148726	2.42432	0.0153372	0.258757	Wdr46	Wdr46	WD repeat domain 46	17
21962	ENSMUSG00000077167	2251.99	0.47716	0.196818	2.42437	0.015335	0.258757	Gm24119	Gm24119	predicted gene, 24119	10
4540	ENSMUSG00000024498	811.965	0.355257	0.1466	2.42331	0.0153797	0.259034	Tcerg1	Tcerg1	transcription elongation regulator 1 (CA150)	18
2019	ENSMUSG00000018848	3162.68	0.289498	0.119563	2.42131	0.0154646	0.259926	Rars	Rars	arginyl-tRNA synthetase	11
9682	ENSMUSG00000034371	134.01	0.496903	0.20528	2.42061	0.0154944	0.259926	Dak	Dak	dihydroxyacetone kinase 2 homolog (yeast)	19
14234	ENSMUSG00000048163	718.477	-0.365717	0.151109	-2.42022	0.0155109	0.259926	Selplg	Selplg	selectin, platelet (p-selectin) ligand	5
4308	ENSMUSG00000024082	338.299	0.409853	0.169554	2.41725	0.0156384	0.260309	Ndufaf7	Ndufaf7	NADH dehydrogenase (ubiquinone) 1 alpha subcomplex assembly factor 7	17
8304	ENSMUSG00000031310	172.672	0.493267	0.20398	2.41822	0.0155967	0.260309	Zmym3	Zmym3	zinc finger, MYM-type 3	X
17010	ENSMUSG00000059900	27.028	-0.600216	0.248302	-2.41728	0.015637	0.260309	Tmem40	Tmem40	transmembrane protein 40	6
19975	ENSMUSG00000070697	811.465	0.345932	0.143071	2.41791	0.01561	0.260309	Utp3	Utp3	UTP3, small subunit (SSU) processome component, homolog (S. cerevisiae)	5
6568	ENSMUSG00000028191	188.774	-0.443698	0.183737	-2.41485	0.0157418	0.261592	Bcl10	Bcl10	B cell leukemia/lymphoma 10	3
4608	ENSMUSG00000024613	856.837	0.34141	0.141509	2.41264	0.0158374	0.262452	Tcof1	Tcof1	Treacher Collins Franceschetti syndrome 1, homolog	18
12072	ENSMUSG00000040747	1671.32	-0.322461	0.133666	-2.41244	0.0158463	0.262452	Cd53	Cd53	CD53 antigen	3
9297	ENSMUSG00000033192	382.238	-0.413117	0.171321	-2.41137	0.0158929	0.262788	Lpcat2	Lpcat2	lysophosphatidylcholine acyltransferase 2	8
165	ENSMUSG00000000959	476.504	0.34537	0.143396	2.4085	0.0160184	0.263297	Oxa1l	Oxa1l	oxidase assembly 1-like	14
774	ENSMUSG00000004895	294.64	-0.402301	0.167025	-2.40863	0.0160124	0.263297	Prcc	Prcc	papillary renal cell carcinoma (translocation-associated)	3
5466	ENSMUSG00000026249	34.6569	-0.595587	0.247312	-2.40824	0.0160295	0.263297	Serpine2	Serpine2	serine (or cysteine) peptidase inhibitor, clade E, member 2	1
6109	ENSMUSG00000027395	1290.94	0.304728	0.126528	2.40838	0.0160233	0.263297	Polr1b	Polr1b	polymerase (RNA) I polypeptide B	2
9522	ENSMUSG00000033943	338.621	0.381447	0.158473	2.40702	0.0160831	0.263742	Mga	Mga	MAX gene associated	2
2084	ENSMUSG00000019295	100.322	-0.500698	0.208322	-2.40348	0.0162399	0.264664	Tmem129	Tmem129	transmembrane protein 129	5
10620	ENSMUSG00000037111	265.91	-0.437834	0.182143	-2.40379	0.016226	0.264664	Setd7	Setd7	SET domain containing (lysine methyltransferase) 7	3
14479	ENSMUSG00000049090	119.559	0.526664	0.218989	2.40498	0.0161732	0.264664	Zadh2	Zadh2	zinc binding alcohol dehydrogenase, domain containing 2	18
15060	ENSMUSG00000051234	550.701	0.366595	0.152535	2.40335	0.0162457	0.264664	Rnf7	Rnf7	ring finger protein 7	9
22715	ENSMUSG00000078713	1103.05	0.406919	0.169476	2.40104	0.0163483	0.265901	Tomm5	Tomm5	translocase of outer mitochondrial membrane 5 homolog (yeast)	4
4856	ENSMUSG00000025044	854.067	-0.370514	0.154368	-2.4002	0.0163863	0.266083	Msr1	Msr1	macrophage scavenger receptor 1	8
6285	ENSMUSG00000027695	89.3148	-0.539006	0.224746	-2.39829	0.016472	0.26704	Pld1	Pld1	phospholipase D1	3
41	ENSMUSG00000000244	102.208	-0.526135	0.219515	-2.3968	0.0165388	0.267385	Tspan32	Tspan32	tetraspanin 32	7
2465	ENSMUSG00000020330	703.792	0.341864	0.142669	2.39621	0.0165657	0.267385	Hmmr	Hmmr	hyaluronan mediated motility receptor (RHAMM)	11
8579	ENSMUSG00000031770	207.633	-0.417183	0.174158	-2.39543	0.0166008	0.267385	Herpud1	Herpud1	homocysteine-inducible, endoplasmic reticulum stress-inducible, ubiquitin-like domain member 1	8
15046	ENSMUSG00000051185	120.643	-0.502393	0.209693	-2.39586	0.0165816	0.267385	Fam174a	Fam174a	family with sequence similarity 174, member A	1
16346	ENSMUSG00000056999	953.934	0.341593	0.142708	2.39365	0.0166818	0.268256	Ide	Ide	insulin degrading enzyme	19
487	ENSMUSG00000002825	145.411	0.497469	0.208019	2.39145	0.0167818	0.26943	Qtrt1	Qtrt1	queuine tRNA-ribosyltransferase 1	9
16216	ENSMUSG00000056413	205.292	-0.453849	0.189834	-2.39077	0.0168129	0.269493	Adap1	Adap1	ArfGAP with dual PH domains 1	5
5940	ENSMUSG00000027086	172.541	0.43071	0.180427	2.38716	0.0169789	0.271321	Fastkd1	Fastkd1	FAST kinase domains 1	2
11363	ENSMUSG00000038914	369.53	0.393612	0.164931	2.38652	0.0170087	0.271321	Dido1	Dido1	death inducer-obliterator 1	2
11658	ENSMUSG00000039697	107.679	-0.496871	0.208179	-2.38675	0.0169979	0.271321	Ncoa7	Ncoa7	nuclear receptor coactivator 7	10
9860	ENSMUSG00000034854	270.836	-0.421394	0.176752	-2.3841	0.017121	0.272676	Mfsd12	Mfsd12	major facilitator superfamily domain containing 12	10
12274	ENSMUSG00000041438	967.798	0.328093	0.138022	2.37712	0.0174486	0.27745	Cirh1a	Cirh1a	cirrhosis, autosomal recessive 1A (human)	8
635	ENSMUSG00000003812	635.586	-0.401628	0.169106	-2.37501	0.0175486	0.27815	Dnase2a	Dnase2a	deoxyribonuclease II alpha	8
808	ENSMUSG00000005125	81.6626	-0.563649	0.237271	-2.37555	0.0175229	0.27815	Ndrg1	Ndrg1	N-myc downstream regulated gene 1	15
6268	ENSMUSG00000027665	252.839	-0.391932	0.165151	-2.37317	0.0176362	0.278472	Pik3ca	Pik3ca	phosphatidylinositol 3-kinase, catalytic, alpha polypeptide	3
11238	ENSMUSG00000038612	2894.13	-0.436825	0.184092	-2.37286	0.0176508	0.278472	Mcl1	Mcl1	myeloid cell leukemia sequence 1	3
12323	ENSMUSG00000041598	353.905	-0.445628	0.187805	-2.37282	0.0176528	0.278472	Cdc42ep4	Cdc42ep4	CDC42 effector protein (Rho GTPase binding) 4	11
3596	ENSMUSG00000022283	4695.27	0.39849	0.16817	2.36956	0.0178091	0.280494	Pabpc1	Pabpc1	poly(A) binding protein, cytoplasmic 1	15
314	ENSMUSG00000001774	834.336	0.320611	0.135553	2.36522	0.0180196	0.283049	Chordc1	Chordc1	cysteine and histidine-rich domain (CHORD)-containing, zinc-binding protein 1	9
5723	ENSMUSG00000026700	40.9024	-0.581122	0.245776	-2.36444	0.0180576	0.283049	Tnfsf4	Tnfsf4	tumor necrosis factor (ligand) superfamily, member 4	1
11759	ENSMUSG00000039968	216.301	0.4141	0.175115	2.36474	0.0180429	0.283049	Rsbn1l	Rsbn1l	round spermatid basic protein 1-like	5
20296	ENSMUSG00000072082	652.158	0.327497	0.138543	2.36387	0.0180851	0.283049	Ccnf	Ccnf	cyclin F	17
10336	ENSMUSG00000036299	312.578	-0.392863	0.166251	-2.36307	0.0181242	0.283215	BC031181	BC031181	cDNA sequence BC031181	18
17374	ENSMUSG00000061607	645.226	0.326656	0.138309	2.36178	0.0181876	0.283761	Mdc1	Mdc1	mediator of DNA damage checkpoint 1	17
2243	ENSMUSG00000019960	534.601	-0.48564	0.205992	-2.35757	0.0183951	0.283883	Dusp6	Dusp6	dual specificity phosphatase 6	10
3573	ENSMUSG00000022235	28.9776	-0.589711	0.249991	-2.35892	0.018328	0.283883	Cmbl	Cmbl	carboxymethylenebutenolidase-like (Pseudomonas)	15
4866	ENSMUSG00000025066	1332.76	0.318322	0.134902	2.35966	0.0182918	0.283883	Sfr1	Sfr1	SWI5 dependent recombination repair 1	19
5753	ENSMUSG00000026755	162.624	-0.455031	0.192928	-2.35856	0.0183462	0.283883	Arpc5l	Arpc5l	actin related protein 2/3 complex, subunit 5-like	2
8803	ENSMUSG00000032109	42.7616	-0.584996	0.248085	-2.35804	0.0183716	0.283883	Nlrx1	Nlrx1	NLR family member X1	9
10629	ENSMUSG00000037139	18.2191	0.587221	0.249075	2.35761	0.0183932	0.283883	Myom3	Myom3	myomesin family, member 3	4
17857	ENSMUSG00000063694	371.149	0.432626	0.1833	2.3602	0.0182649	0.283883	Cycs	Cycs	cytochrome c, somatic	6
19250	ENSMUSG00000067194	1336.03	0.330125	0.140158	2.35538	0.018504	0.285122	Eif1ax	Eif1ax	eukaryotic translation initiation factor 1A, X-linked	X
1995	ENSMUSG00000018707	673.046	0.358574	0.152348	2.35365	0.0185901	0.286006	Dync1h1	Dync1h1	dynein cytoplasmic 1 heavy chain 1	12
5018	ENSMUSG00000025355	246.143	-0.423108	0.180057	-2.34986	0.0187804	0.288488	Mmp19	Mmp19	matrix metallopeptidase 19	10
1259	ENSMUSG00000009566	222.632	0.424137	0.180677	2.34749	0.0189005	0.288994	Fpgs	Fpgs	folylpolyglutamyl synthetase	2
2809	ENSMUSG00000020889	68.5048	-0.568939	0.242312	-2.34796	0.0188764	0.288994	Nr1d1	Nr1d1	nuclear receptor subfamily 1, group D, member 1	11
16738	ENSMUSG00000058755	169.437	-0.518693	0.220875	-2.34835	0.0188566	0.288994	Osm	Osm	oncostatin M	11
16754	ENSMUSG00000058833	265.568	-0.411941	0.175671	-2.34496	0.0190293	0.290517	2810428I15Rik	2810428I15Rik	RIKEN cDNA 2810428I15 gene	8
1683	ENSMUSG00000015937	811.117	-0.306557	0.130853	-2.34276	0.0191416	0.290963	H2afy	H2afy	H2A histone family, member Y	13
4072	ENSMUSG00000023068	326.329	-0.398802	0.170219	-2.34287	0.0191358	0.290963	Nus1	Nus1	nuclear undecaprenyl pyrophosphate synthase 1 homolog (S. cerevisiae)	10
7984	ENSMUSG00000030682	474.039	-0.340223	0.145229	-2.34267	0.0191462	0.290963	Cdipt	Cdipt	CDP-diacylglycerol--inositol 3-phosphatidyltransferase (phosphatidylinositol synthase)	7
19286	ENSMUSG00000067367	628.527	0.329024	0.140669	2.33899	0.0193358	0.293398	Lyar	Lyar	Ly1 antibody reactive clone	5
9975	ENSMUSG00000035199	1016.29	-0.331827	0.142046	-2.33605	0.0194884	0.295263	Arl6ip5	Arl6ip5	ADP-ribosylation factor-like 6 interacting protein 5	6
606	ENSMUSG00000003541	1194.23	-0.382061	0.163733	-2.33344	0.0196249	0.296879	Ier3	Ier3	immediate early response 3	17
4511	ENSMUSG00000024429	308.717	0.437957	0.187924	2.3305	0.0197796	0.298765	Gnl1	Gnl1	guanine nucleotide binding protein-like 1	17
13844	ENSMUSG00000046791	339.458	0.40231	0.17269	2.32967	0.0198238	0.298979	2410016O06Rik	2410016O06Rik	RIKEN cDNA 2410016O06 gene	12
360	ENSMUSG00000002017	896.926	0.331832	0.142681	2.32568	0.0200354	0.300618	Fam98a	Fam98a	family with sequence similarity 98, member A	17
3146	ENSMUSG00000021500	1425.39	0.340728	0.146508	2.32566	0.0200365	0.300618	Ddx46	Ddx46	DEAD (Asp-Glu-Ala-Asp) box polypeptide 46	13
9075	ENSMUSG00000032571	342.661	0.374633	0.161247	2.32334	0.0201608	0.300618	Pik3r4	Pik3r4	phosphatidylinositol 3 kinase, regulatory subunit, polypeptide 4, p150	9
10724	ENSMUSG00000037376	555.565	0.374826	0.161217	2.32497	0.0200735	0.300618	Trmt6	Trmt6	tRNA methyltransferase 6	2
11997	ENSMUSG00000040586	104.332	0.494392	0.212816	2.32309	0.0201741	0.300618	Ofd1	Ofd1	oral-facial-digital syndrome 1 gene homolog (human)	X
13088	ENSMUSG00000044147	1732.57	-0.28574	0.122859	-2.32576	0.0200314	0.300618	Arf6	Arf6	ADP-ribosylation factor 6	12
16004	ENSMUSG00000055436	843.958	0.298646	0.128504	2.32402	0.0201244	0.300618	Srsf11	Srsf11	serine/arginine-rich splicing factor 11	3
31546	ENSMUSG00000090523	18.3219	-0.569897	0.245224	-2.32399	0.0201261	0.300618	Gypc	Gypc	glycophorin C	18
9793	ENSMUSG00000034681	233.423	0.410868	0.176912	2.32244	0.0202092	0.300691	Rnps1	Rnps1	ribonucleic acid binding protein S1	17
388	ENSMUSG00000002204	22.021	-0.580524	0.250248	-2.3198	0.0203518	0.300936	Napsa	Napsa	napsin A aspartic peptidase	7
4650	ENSMUSG00000024695	344.721	0.38138	0.1644	2.31983	0.0203502	0.300936	Zfp91	Zfp91	zinc finger protein 91	19
4726	ENSMUSG00000024833	473.887	0.345975	0.14917	2.31934	0.0203769	0.300936	Pola2	Pola2	polymerase (DNA directed), alpha 2	19
8688	ENSMUSG00000031934	151.659	0.487692	0.210215	2.31997	0.0203424	0.300936	Panx1	Panx1	pannexin 1	9
10254	ENSMUSG00000036053	33.4762	-0.579626	0.249878	-2.31964	0.0203605	0.300936	Fmnl2	Fmnl2	formin-like 2	2
99	ENSMUSG00000000563	1477.05	-0.400315	0.172782	-2.31687	0.0205106	0.301569	Atp5f1	Atp5f1	ATP synthase, H+ transporting, mitochondrial F0 complex, subunit B1	3
1439	ENSMUSG00000013419	24.2246	0.580165	0.2503	2.31788	0.0204559	0.301569	Zfp651	Zfp651	zinc finger protein 651	9
11854	ENSMUSG00000040229	23.6848	-0.570557	0.246253	-2.31695	0.0205062	0.301569	Gpr34	Gpr34	G protein-coupled receptor 34	X
5315	ENSMUSG00000025986	525.541	0.385953	0.166696	2.31531	0.020596	0.302378	Slc39a10	Slc39a10	solute carrier family 39 (zinc transporter), member 10	1
27485	ENSMUSG00000085295	68.8535	0.555814	0.240281	2.31319	0.0207124	0.30364	4930430E12Rik	4930430E12Rik	RIKEN cDNA 4930430E12 gene	4
3006	ENSMUSG00000021244	418.233	0.384555	0.166427	2.31065	0.0208524	0.304281	Ylpm1	Ylpm1	YLP motif containing 1	12
3586	ENSMUSG00000022255	2457.21	0.324943	0.140597	2.31116	0.0208239	0.304281	Mtdh	Mtdh	metadherin	15
14716	ENSMUSG00000049988	545.557	-0.433155	0.187391	-2.3115	0.0208052	0.304281	Lrrc25	Lrrc25	leucine rich repeat containing 25	8
19374	ENSMUSG00000067873	344.588	0.438257	0.189718	2.31004	0.0208858	0.304281	Htatsf1	Htatsf1	HIV TAT specific factor 1	X
23060	ENSMUSG00000079481	32.5324	-0.577766	0.250156	-2.30962	0.020909	0.304281	Nhsl2	Nhsl2	NHS-like 2	X
2814	ENSMUSG00000020894	43.2736	-0.573276	0.248407	-2.3078	0.02101	0.305305	Vamp2	Vamp2	vesicle-associated membrane protein 2	11
9152	ENSMUSG00000032757	145.441	-0.466719	0.202317	-2.30687	0.0210622	0.305617	Bet1	Bet1	blocked early in transport 1 homolog (S. cerevisiae)	6
14743	ENSMUSG00000050088	95.3281	0.503523	0.218396	2.30555	0.0211357	0.306237	1600012H06Rik	1600012H06Rik	RIKEN cDNA 1600012H06 gene	17
2164	ENSMUSG00000019810	789.022	-0.345413	0.149911	-2.30412	0.021216	0.306508	Fuca2	Fuca2	fucosidase, alpha-L- 2, plasma	10
4897	ENSMUSG00000025139	157.045	-0.469254	0.203633	-2.30441	0.0211996	0.306508	Tollip	Tollip	toll interacting protein	7
2648	ENSMUSG00000020641	115.135	-0.541121	0.235003	-2.30262	0.0213004	0.306631	Rsad2	Rsad2	radical S-adenosyl methionine domain containing 2	12
4777	ENSMUSG00000024921	272.623	0.371843	0.161432	2.3034	0.0212564	0.306631	Smarca2	Smarca2	SWI/SNF related, matrix associated, actin dependent regulator of chromatin, subfamily a, member 2	19
20613	ENSMUSG00000073563	155.925	-0.423348	0.183879	-2.30232	0.0213169	0.306631	Csnk1g3	Csnk1g3	casein kinase 1, gamma 3	18
675	ENSMUSG00000004105	546.81	0.373576	0.162506	2.29885	0.0215136	0.306913	Angptl2	Angptl2	angiopoietin-like 2	2
2727	ENSMUSG00000020755	408.8	0.360086	0.1566	2.2994	0.0214822	0.306913	Sap30bp	Sap30bp	SAP30 binding protein	11
4106	ENSMUSG00000023175	2145.06	-0.294431	0.128086	-2.29871	0.0215216	0.306913	Bsg	Bsg	basigin	10
7002	ENSMUSG00000028927	137.486	0.5264	0.228921	2.29949	0.0214772	0.306913	Padi2	Padi2	peptidyl arginine deiminase, type II	4
10663	ENSMUSG00000037235	122.188	-0.490428	0.213215	-2.30016	0.021439	0.306913	Mxd4	Mxd4	Max dimerization protein 4	5
11499	ENSMUSG00000039234	305.436	-0.362016	0.15746	-2.29909	0.0214997	0.306913	Sec24d	Sec24d	Sec24 related gene family, member D (S. cerevisiae)	3
436	ENSMUSG00000002477	1531.8	0.378782	0.164868	2.29749	0.0215909	0.307462	Snrpd1	Snrpd1	small nuclear ribonucleoprotein D1	18
6267	ENSMUSG00000027663	640.036	-0.317786	0.138418	-2.29584	0.0216852	0.307923	Zmat3	Zmat3	zinc finger matrin type 3	3
13782	ENSMUSG00000046591	92.7712	0.493394	0.214859	2.29636	0.0216553	0.307923	Ticrr	Ticrr	TOPBP1-interacting checkpoint and replication regulator	7
327	ENSMUSG00000001844	30.6538	-0.571198	0.24944	-2.28992	0.0220259	0.311512	Zdhhc4	Zdhhc4	zinc finger, DHHC domain containing 4	5
2321	ENSMUSG00000020097	1389	-0.291251	0.127194	-2.28982	0.0220318	0.311512	Sgpl1	Sgpl1	sphingosine phosphate lyase 1	10
17704	ENSMUSG00000063015	179.706	-0.419996	0.183366	-2.29048	0.0219933	0.311512	Ccni	Ccni	cyclin I	5
3919	ENSMUSG00000022814	819.256	0.305898	0.13373	2.28743	0.0221709	0.313034	Umps	Umps	uridine monophosphate synthetase	16
3762	ENSMUSG00000022546	20.979	-0.568972	0.248898	-2.28596	0.0222566	0.313799	Gpt	Gpt	glutamic pyruvic transaminase, soluble	15
14752	ENSMUSG00000050107	77.4673	0.492633	0.215603	2.28491	0.0223182	0.314223	Gsg2	Gsg2	germ cell-specific gene 2	11
4522	ENSMUSG00000024456	964.814	0.319758	0.140078	2.28271	0.0224473	0.315185	Diap1	Diap1	diaphanous homolog 1 (Drosophila)	18
7184	ENSMUSG00000029201	409.316	-0.387257	0.169651	-2.28267	0.0224499	0.315185	Ugdh	Ugdh	UDP-glucose dehydrogenase	5
3333	ENSMUSG00000021822	2937.17	0.560017	0.245728	2.27901	0.0226666	0.316802	Plau	Plau	plasminogen activator, urokinase	14
3514	ENSMUSG00000022139	373.508	-0.36022	0.157992	-2.27998	0.0226086	0.316802	Mbnl2	Mbnl2	muscleblind-like 2	14
3783	ENSMUSG00000022575	672.109	-0.324813	0.142584	-2.27804	0.0227242	0.316802	Gsdmd	Gsdmd	gasdermin D	15
4701	ENSMUSG00000024791	275.404	0.376711	0.165302	2.27894	0.0226709	0.316802	Cdca5	Cdca5	cell division cycle associated 5	19
6189	ENSMUSG00000027519	170.166	-0.420574	0.184599	-2.27831	0.0227082	0.316802	Rab22a	Rab22a	RAB22A, member RAS oncogene family	2
2037	ENSMUSG00000018921	654.652	0.327241	0.14373	2.27678	0.0227995	0.316888	Pelp1	Pelp1	proline, glutamic acid and leucine rich protein 1	11
4849	ENSMUSG00000025035	267.325	0.397318	0.174583	2.27581	0.0228577	0.316888	Arl3	Arl3	ADP-ribosylation factor-like 3	19
5948	ENSMUSG00000027108	1961.62	0.269556	0.11844	2.2759	0.0228522	0.316888	Ola1	Ola1	Obg-like ATPase 1	2
7012	ENSMUSG00000028945	569.601	-0.333213	0.146328	-2.27717	0.0227762	0.316888	Rheb	Rheb	Ras homolog enriched in brain	5
23101	ENSMUSG00000079555	262.573	0.387381	0.170272	2.27507	0.0229017	0.317056	Haus3	Haus3	HAUS augmin-like complex, subunit 3	5
6610	ENSMUSG00000028271	661.864	-0.365931	0.160934	-2.2738	0.022978	0.317671	Gtf2b	Gtf2b	general transcription factor IIB	3
1685	ENSMUSG00000015943	149.071	-0.469112	0.206467	-2.2721	0.0230807	0.317767	Bola1	Bola1	bolA-like 1 (E. coli)	3
7260	ENSMUSG00000029334	17.5989	0.544323	0.239567	2.27211	0.0230796	0.317767	Prkg2	Prkg2	protein kinase, cGMP-dependent, type II	5
10843	ENSMUSG00000037710	430.866	-0.393828	0.173278	-2.27281	0.0230377	0.317767	Cisd1	Cisd1	CDGSH iron sulfur domain 1	10
16375	ENSMUSG00000057135	25.4851	0.568647	0.250351	2.2714	0.0231228	0.317907	Scimp	Scimp	SLP adaptor and CSK interacting membrane protein	11
4795	ENSMUSG00000024952	162.499	0.458802	0.202311	2.26781	0.0233408	0.318828	Rps6ka4	Rps6ka4	ribosomal protein S6 kinase, polypeptide 4	19
6492	ENSMUSG00000028064	38.9832	-0.558057	0.245998	-2.26854	0.023296	0.318828	Sema4a	Sema4a	sema domain, immunoglobulin domain (Ig), transmembrane domain (TM) and short cytoplasmic domain, (semaphorin) 4A	3
8900	ENSMUSG00000032301	1770.85	0.289751	0.127672	2.26949	0.0232385	0.318828	Psma4	Psma4	proteasome (prosome, macropain) subunit, alpha type 4	9
13899	ENSMUSG00000046982	37.2975	0.5654	0.249176	2.26908	0.0232636	0.318828	Tshz1	Tshz1	teashirt zinc finger family member 1	18
15974	ENSMUSG00000055302	1053.05	0.339213	0.149587	2.26766	0.02335	0.318828	Mrfap1	Mrfap1	Morf4 family associated protein 1	5
10147	ENSMUSG00000035697	923.891	-0.328594	0.144952	-2.26691	0.0233955	0.319012	Hmha1	Hmha1	histocompatibility (minor) HA-1	10
182	ENSMUSG00000001052	506.152	-0.365902	0.16161	-2.2641	0.0235677	0.319635	Sec24b	Sec24b	Sec24 related gene family, member B (S. cerevisiae)	3
4963	ENSMUSG00000025232	1673.47	-0.329105	0.145307	-2.2649	0.0235188	0.319635	Hexa	Hexa	hexosaminidase A	9
11742	ENSMUSG00000039914	119.22	-0.493769	0.218067	-2.2643	0.0235555	0.319635	Coq10a	Coq10a	coenzyme Q10 homolog A (yeast)	10
12628	ENSMUSG00000042487	845.993	0.351662	0.155323	2.26407	0.0235696	0.319635	Leo1	Leo1	Leo1, Paf1/RNA polymerase II complex component, homolog (S. cerevisiae)	9
6628	ENSMUSG00000028309	392.167	0.340913	0.150679	2.26251	0.0236657	0.320178	Rnf20	Rnf20	ring finger protein 20	4
16146	ENSMUSG00000056091	395.484	-0.350909	0.155106	-2.26238	0.023674	0.320178	St3gal5	St3gal5	ST3 beta-galactoside alpha-2,3-sialyltransferase 5	6
7000	ENSMUSG00000028923	432.624	-0.359865	0.15913	-2.26145	0.0237314	0.320519	Necap2	Necap2	NECAP endocytosis associated 2	4
3004	ENSMUSG00000021242	1478.4	-0.317794	0.140648	-2.2595	0.0238525	0.321718	Npc2	Npc2	Niemann-Pick type C2	12
8	ENSMUSG00000000058	368.621	-0.386172	0.170998	-2.25834	0.0239245	0.321817	Cav2	Cav2	caveolin 2	6
6530	ENSMUSG00000028128	18.5903	0.492221	0.217931	2.25861	0.0239079	0.321817	F3	F3	coagulation factor III	3
2478	ENSMUSG00000020361	5123.75	0.270891	0.120139	2.25482	0.0241448	0.322564	Hspa4	Hspa4	heat shock protein 4	11
4662	ENSMUSG00000024732	688.598	0.332291	0.147266	2.2564	0.0240456	0.322564	Ccdc86	Ccdc86	coiled-coil domain containing 86	19
5051	ENSMUSG00000025410	1278.68	-0.290693	0.128812	-2.25672	0.0240256	0.322564	Dctn2	Dctn2	dynactin 2	10
5850	ENSMUSG00000026914	1691.54	0.289559	0.128436	2.25449	0.0241651	0.322564	Psmd14	Psmd14	proteasome (prosome, macropain) 26S subunit, non-ATPase, 14	2
15705	ENSMUSG00000054079	778.728	0.313005	0.138792	2.25521	0.0241203	0.322564	Utp18	Utp18	UTP18, small subunit (SSU) processome component, homolog (yeast)	11
24479	ENSMUSG00000081865	54.551	0.46904	0.20806	2.25434	0.0241745	0.322564	Gm15484	Gm15484	predicted gene 15484	5
328	ENSMUSG00000001847	4240.58	-0.305051	0.13576	-2.24699	0.0246409	0.324515	Rac1	Rac1	RAS-related C3 botulinum substrate 1	5
1576	ENSMUSG00000015143	1486.87	0.346663	0.154362	2.24577	0.0247186	0.324515	Actn1	Actn1	actinin, alpha 1	12
2666	ENSMUSG00000020664	1872.4	0.29662	0.131997	2.24717	0.0246293	0.324515	Dld	Dld	dihydrolipoamide dehydrogenase	12
4913	ENSMUSG00000025161	1511.78	0.367543	0.163689	2.24537	0.0247445	0.324515	Slc16a3	Slc16a3	solute carrier family 16 (monocarboxylic acid transporters), member 3	11
7063	ENSMUSG00000029016	53.2219	0.516482	0.229776	2.24777	0.0245912	0.324515	Clcn6	Clcn6	chloride channel 6	4
8328	ENSMUSG00000031355	202.059	0.463593	0.206377	2.24634	0.024682	0.324515	Arhgap6	Arhgap6	Rho GTPase activating protein 6	X
8936	ENSMUSG00000032352	35.0985	0.553699	0.246497	2.24627	0.024687	0.324515	Lrrc1	Lrrc1	leucine rich repeat containing 1	9
9460	ENSMUSG00000033740	35.6812	-0.559943	0.24872	-2.2513	0.0243666	0.324515	St18	St18	suppression of tumorigenicity 18	1
11247	ENSMUSG00000038633	2011.62	-0.312533	0.139119	-2.24652	0.0246706	0.324515	Degs1	Degs1	degenerative spermatocyte homolog 1 (Drosophila)	1
11464	ENSMUSG00000039168	497.073	-0.350262	0.155775	-2.24851	0.024544	0.324515	Dap	Dap	death-associated protein	15
12197	ENSMUSG00000041168	807.374	0.371468	0.165284	2.24746	0.0246109	0.324515	Lonp1	Lonp1	lon peptidase 1, mitochondrial	17
13713	ENSMUSG00000046329	106.028	0.473635	0.210639	2.24857	0.0245402	0.324515	Slc25a23	Slc25a23	solute carrier family 25 (mitochondrial carrier
35765	ENSMUSG00000096472	93.1889	-0.4723	0.210275	-2.24611	0.0246969	0.324515	Cdkn2d	Cdkn2d	cyclin-dependent kinase inhibitor 2D (p19, inhibits CDK4)	9
1132	ENSMUSG00000007783	53.3286	0.534186	0.238166	2.24291	0.0249024	0.324873	Cpt1c	Cpt1c	carnitine palmitoyltransferase 1c	7
4405	ENSMUSG00000024236	167.382	0.462125	0.20598	2.24354	0.0248619	0.324873	Svil	Svil	supervillin	18
5035	ENSMUSG00000025383	13.8954	-0.538183	0.239857	-2.24377	0.0248474	0.324873	Il23a	Il23a	interleukin 23, alpha subunit p19	10
6663	ENSMUSG00000028378	669.823	-0.341789	0.152361	-2.24328	0.024879	0.324873	Ptgr1	Ptgr1	prostaglandin reductase 1	4
7124	ENSMUSG00000029119	724.776	-0.328434	0.14651	-2.24172	0.0249795	0.325028	Man2b2	Man2b2	mannosidase 2, alpha B2	5
22885	ENSMUSG00000079065	46.4631	0.530847	0.236765	2.24208	0.0249559	0.325028	BC005561	BC005561	cDNA sequence BC005561	5
121	ENSMUSG00000000711	174.186	-0.419145	0.187091	-2.24033	0.0250695	0.325379	Rab5b	Rab5b	RAB5B, member RAS oncogene family	10
280	ENSMUSG00000001569	546.814	0.315058	0.140633	2.24029	0.0250719	0.325379	Nom1	Nom1	nucleolar protein with MIF4G domain 1	5
8858	ENSMUSG00000032235	105.286	0.500633	0.223674	2.23823	0.0252062	0.326695	Ice2	Ice2	interactor of little elongation complex ELL subunit 2	9
13025	ENSMUSG00000043962	563.336	0.315013	0.140825	2.23692	0.0252915	0.327376	Thrap3	Thrap3	thyroid hormone receptor associated protein 3	4
13991	ENSMUSG00000047284	109.697	0.47083	0.210593	2.23574	0.025369	0.327953	Neurl4	Neurl4	neuralized homolog 4 (Drosophila)	11
5921	ENSMUSG00000027018	2621.35	0.269567	0.120923	2.22925	0.0257972	0.333054	Hat1	Hat1	histone aminotransferase 1	2
10152	ENSMUSG00000035722	182.172	-0.429924	0.192944	-2.22823	0.0258652	0.333501	Abca7	Abca7	ATP-binding cassette, sub-family A (ABC1), member 7	10
1587	ENSMUSG00000015243	424.937	0.423717	0.190327	2.22626	0.025997	0.333761	Abca1	Abca1	ATP-binding cassette, sub-family A (ABC1), member 1	4
1892	ENSMUSG00000018076	170.392	-0.451943	0.203219	-2.22392	0.0261537	0.333761	Med13l	Med13l	mediator complex subunit 13-like	5
2625	ENSMUSG00000020608	418.689	0.332283	0.149312	2.22543	0.0260524	0.333761	Smc6	Smc6	structural maintenance of chromosomes 6	12
6488	ENSMUSG00000028059	944.247	-0.313714	0.140919	-2.22621	0.0260003	0.333761	Arhgef2	Arhgef2	rho/rac guanine nucleotide exchange factor (GEF) 2	3
8365	ENSMUSG00000031402	1639.02	-0.292142	0.131315	-2.22475	0.0260981	0.333761	Mpp1	Mpp1	membrane protein, palmitoylated	X
11613	ENSMUSG00000039568	224.507	-0.421811	0.189589	-2.22487	0.02609	0.333761	Ubald1	Ubald1	UBA-like domain containing 1	16
15967	ENSMUSG00000055239	345.146	-0.396689	0.178357	-2.22413	0.0261397	0.333761	Kcmf1	Kcmf1	potassium channel modulatory factor 1	6
17768	ENSMUSG00000063286	61.9932	-0.511612	0.229863	-2.22573	0.0260325	0.333761	Gm8995	Gm8995	predicted gene 8995	7
4596	ENSMUSG00000024590	1505.73	0.294762	0.132656	2.22201	0.0262826	0.334976	Lmnb1	Lmnb1	lamin B1	18
3169	ENSMUSG00000021550	358.654	0.365044	0.164399	2.22048	0.0263863	0.335869	2210016F16Rik	2210016F16Rik	RIKEN cDNA 2210016F16 gene	13
15337	ENSMUSG00000052406	343.754	0.354245	0.159591	2.2197	0.0264392	0.336112	Rexo4	Rexo4	REX4, RNA exonuclease 4 homolog (S. cerevisiae)	2
3091	ENSMUSG00000021392	311.568	0.37193	0.167643	2.21859	0.0265147	0.336642	Nol8	Nol8	nucleolar protein 8	13
8130	ENSMUSG00000030942	463.63	0.330427	0.149007	2.21753	0.0265869	0.3367	Thumpd1	Thumpd1	THUMP domain containing 1	7
16319	ENSMUSG00000056888	2709.42	-0.283058	0.127624	-2.21791	0.0265609	0.3367	Glipr1	Glipr1	GLI pathogenesis-related 1 (glioma)	10
6008	ENSMUSG00000027230	54.9504	-0.521318	0.235222	-2.21628	0.0266723	0.337352	Creb3l1	Creb3l1	cAMP responsive element binding protein 3-like 1	2
11700	ENSMUSG00000039795	39.6675	-0.540167	0.243793	-2.21568	0.0267136	0.337446	Zfand1	Zfand1	zinc finger, AN1-type domain 1	3
10754	ENSMUSG00000037461	632.601	0.339509	0.153332	2.2142	0.026815	0.338297	Ints7	Ints7	integrator complex subunit 7	1
5304	ENSMUSG00000025967	11781.1	0.283343	0.128022	2.21323	0.0268815	0.338707	Eef1b2	Eef1b2	eukaryotic translation elongation factor 1 beta 2	1
4234	ENSMUSG00000023965	107.633	-0.467227	0.211207	-2.21217	0.0269547	0.338772	Fbxl17	Fbxl17	F-box and leucine-rich repeat protein 17	17
4842	ENSMUSG00000025019	74.24	0.505627	0.228546	2.21236	0.0269415	0.338772	Lcor	Lcor	ligand dependent nuclear receptor corepressor	19
2081	ENSMUSG00000019256	17.1566	-0.535405	0.24216	-2.21096	0.0270388	0.339016	Ahr	Ahr	aryl-hydrocarbon receptor	12
3735	ENSMUSG00000022505	81.3974	0.517686	0.234151	2.21091	0.0270423	0.339016	Emp2	Emp2	epithelial membrane protein 2	16
4679	ENSMUSG00000024764	302.674	0.359713	0.162752	2.21019	0.0270923	0.339054	Naa40	Naa40	N(alpha)-acetyltransferase 40, NatD catalytic subunit, homolog (S. cerevisiae)	19
12681	ENSMUSG00000042628	117.027	-0.441073	0.199592	-2.20988	0.0271135	0.339054	Zfyve1	Zfyve1	zinc finger, FYVE domain containing 1	12
6602	ENSMUSG00000028256	107.823	-0.4526	0.204871	-2.2092	0.0271609	0.339222	Odf2l	Odf2l	outer dense fiber of sperm tails 2-like	3
13040	ENSMUSG00000044018	499.547	0.341442	0.154597	2.20859	0.0272034	0.339327	Mrpl50	Mrpl50	mitochondrial ribosomal protein L50	4
4785	ENSMUSG00000024937	965.346	0.316408	0.143296	2.20807	0.0272392	0.339347	Ehbp1l1	Ehbp1l1	EH domain binding protein 1-like 1	19
2489	ENSMUSG00000020380	776.578	0.329756	0.149389	2.20736	0.027289	0.339473	Rad50	Rad50	RAD50 homolog (S. cerevisiae)	11
3435	ENSMUSG00000022009	295.267	0.354018	0.160435	2.20661	0.0273413	0.339473	Nufip1	Nufip1	nuclear fragile X mental retardation protein interacting protein 1	14
20245	ENSMUSG00000071711	208.162	-0.401312	0.18188	-2.20646	0.0273515	0.339473	Mpst	Mpst	mercaptopyruvate sulfurtransferase	15
17960	ENSMUSG00000064120	158.957	-0.40411	0.183194	-2.20592	0.0273897	0.339523	Mocs1	Mocs1	molybdenum cofactor synthesis 1	17
1623	ENSMUSG00000015501	37.0844	0.543921	0.246776	2.2041	0.0275171	0.339911	Hivep2	Hivep2	human immunodeficiency virus type I enhancer binding protein 2	10
16591	ENSMUSG00000058135	949.542	-0.332216	0.150673	-2.20488	0.0274622	0.339911	Gstm1	Gstm1	glutathione S-transferase, mu 1	3
651	ENSMUSG00000003948	141.968	0.477988	0.217073	2.20197	0.0276675	0.340979	Mmd	Mmd	monocyte to macrophage differentiation-associated	11
7514	ENSMUSG00000029730	2669.76	0.268264	0.121864	2.20133	0.0277127	0.340979	Mcm7	Mcm7	minichromosome maintenance deficient 7 (S. cerevisiae)	5
8850	ENSMUSG00000032218	827.75	-0.329665	0.149756	-2.20135	0.0277111	0.340979	Ccnb2	Ccnb2	cyclin B2	9
8180	ENSMUSG00000031078	414.988	0.39677	0.180335	2.20018	0.0277939	0.341176	Cttn	Cttn	cortactin	7
15351	ENSMUSG00000052459	4290.07	-0.24963	0.113461	-2.20014	0.0277973	0.341176	Atp6v1a	Atp6v1a	ATPase, H+ transporting, lysosomal V1 subunit A	16
15647	ENSMUSG00000053835	85.9545	-0.518705	0.235911	-2.19873	0.0278973	0.341561	H2-T24	H2-T24	histocompatibility 2, T region locus 24	17
22764	ENSMUSG00000078853	36.7175	-0.547221	0.248856	-2.19895	0.0278816	0.341561	Igtp	Igtp	interferon gamma induced GTPase	11
4616	ENSMUSG00000024640	2326.23	0.368781	0.167782	2.19797	0.0279511	0.3418	Psat1	Psat1	phosphoserine aminotransferase 1	19
4603	ENSMUSG00000024601	370.489	-0.37352	0.170014	-2.19699	0.0280208	0.34201	Isoc1	Isoc1	isochorismatase domain containing 1	18
5870	ENSMUSG00000026938	65.9911	-0.521366	0.237333	-2.19677	0.028037	0.34201	Fcna	Fcna	ficolin A	2
432	ENSMUSG00000002455	1017.47	0.304642	0.138767	2.19534	0.0281391	0.342021	Prpf6	Prpf6	PRP6 pre-mRNA splicing factor 6 homolog (yeast)	2
6496	ENSMUSG00000028070	321.869	-0.363541	0.165574	-2.19564	0.0281178	0.342021	Apoa1bp	Apoa1bp	apolipoprotein A-I binding protein	3
15772	ENSMUSG00000054405	842.596	0.297885	0.135691	2.19532	0.028141	0.342021	Dnajc8	Dnajc8	DnaJ (Hsp40) homolog, subfamily C, member 8	4
1607	ENSMUSG00000015396	29.9191	-0.532007	0.242604	-2.19291	0.0283142	0.34287	Cd83	Cd83	CD83 antigen	13
7149	ENSMUSG00000029153	201.714	-0.440923	0.201041	-2.19319	0.0282934	0.34287	Ociad2	Ociad2	OCIA domain containing 2	5
22633	ENSMUSG00000078521	60.3868	0.517665	0.236063	2.19291	0.0283139	0.34287	Aunip	Aunip	aurora kinase A and ninein interacting protein	4
5542	ENSMUSG00000026395	3482.9	0.304679	0.139051	2.19113	0.0284425	0.343172	Ptprc	Ptprc	protein tyrosine phosphatase, receptor type, C	1
11848	ENSMUSG00000040212	1663.22	-0.283776	0.129511	-2.19114	0.028442	0.343172	Emp3	Emp3	epithelial membrane protein 3	7
16809	ENSMUSG00000059089	612.452	-0.339574	0.154927	-2.19183	0.0283919	0.343172	Fcgr4	Fcgr4	Fc receptor, IgG, low affinity IV	1
6205	ENSMUSG00000027550	157.698	-0.419132	0.191373	-2.19013	0.0285148	0.343212	Lrrcc1	Lrrcc1	leucine rich repeat and coiled-coil domain containing 1	3
23250	ENSMUSG00000080268	393.994	0.371284	0.169519	2.19023	0.0285078	0.343212	Brms1	Brms1	breast cancer metastasis-suppressor 1	19
19111	ENSMUSG00000066456	17.0191	-0.538741	0.246041	-2.18964	0.0285507	0.343229	Hmgn3	Hmgn3	high mobility group nucleosomal binding domain 3	9
3587	ENSMUSG00000022257	570.293	0.351078	0.160423	2.18846	0.0286361	0.343841	Laptm4b	Laptm4b	lysosomal-associated protein transmembrane 4B	15
7603	ENSMUSG00000029992	583.514	-0.322001	0.147181	-2.18779	0.028685	0.343925	Gfpt1	Gfpt1	glutamine fructose-6-phosphate transaminase 1	6
12824	ENSMUSG00000043131	706.691	-0.308902	0.141218	-2.18742	0.0287122	0.343925	Mob1a	Mob1a	MOB kinase activator 1A	6
340	ENSMUSG00000001930	70.9052	-0.510171	0.233329	-2.18649	0.0287801	0.344324	Vwf	Vwf	Von Willebrand factor homolog	6
19168	ENSMUSG00000066735	99.8692	0.498181	0.227957	2.18541	0.0288584	0.344846	Vkorc1l1	Vkorc1l1	vitamin K epoxide reductase complex, subunit 1-like 1	5
7066	ENSMUSG00000029020	438.641	0.346776	0.158735	2.18462	0.0289167	0.345044	Mfn2	Mfn2	mitofusin 2	4
17559	ENSMUSG00000062373	89.3499	-0.477888	0.218789	-2.18424	0.0289443	0.345044	Tmem65	Tmem65	transmembrane protein 65	15
345	ENSMUSG00000001962	698.759	0.307858	0.141014	2.18318	0.0290228	0.345566	Fam50a	Fam50a	family with sequence similarity 50, member A	X
4443	ENSMUSG00000024302	42.1924	0.537135	0.246178	2.1819	0.0291168	0.346271	Dtna	Dtna	dystrobrevin alpha	18
3777	ENSMUSG00000022564	480.349	-0.396932	0.182087	-2.1799	0.0292649	0.34703	Grina	Grina	glutamate receptor, ionotropic, N-methyl D-aspartate-associated protein 1 (glutamate binding)	15
11151	ENSMUSG00000038418	111.237	-0.493643	0.226481	-2.17963	0.0292852	0.34703	Egr1	Egr1	early growth response 1	18
15263	ENSMUSG00000052087	146.537	-0.4245	0.194709	-2.18017	0.0292445	0.34703	Rgs14	Rgs14	regulator of G-protein signaling 14	13
13284	ENSMUSG00000044791	347.366	0.343263	0.157665	2.17716	0.0294683	0.348784	Setd2	Setd2	SET domain containing 2	9
5283	ENSMUSG00000025933	25.6258	-0.542731	0.249346	-2.17661	0.0295094	0.348856	Tmem14a	Tmem14a	transmembrane protein 14A	1
9766	ENSMUSG00000034613	93.9175	-0.490441	0.225502	-2.17488	0.0296391	0.349974	Ppm1h	Ppm1h	protein phosphatase 1H (PP2C domain containing)	10
7176	ENSMUSG00000029190	119.79	0.459731	0.211455	2.17413	0.0296951	0.350219	D5Ertd579e	D5Ertd579e	DNA segment, Chr 5, ERATO Doi 579, expressed	5
2550	ENSMUSG00000020471	628.472	0.338942	0.156071	2.17172	0.0298769	0.351836	Pold2	Pold2	polymerase (DNA directed), delta 2, regulatory subunit	11
5697	ENSMUSG00000026656	474.925	0.397278	0.182961	2.17137	0.0299029	0.351836	Fcgr2b	Fcgr2b	Fc receptor, IgG, low affinity IIb	1
88	ENSMUSG00000000489	825.911	0.427859	0.197142	2.17031	0.0299831	0.352363	Pdgfb	Pdgfb	platelet derived growth factor, B polypeptide	15
5896	ENSMUSG00000026979	564.536	0.345154	0.159238	2.16753	0.0301943	0.354009	Psd4	Psd4	pleckstrin and Sec7 domain containing 4	2
7030	ENSMUSG00000028967	67.4862	-0.528321	0.243736	-2.1676	0.0301894	0.354009	Errfi1	Errfi1	ERBB receptor feedback inhibitor 1	4
11241	ENSMUSG00000038619	191.201	-0.405129	0.186996	-2.16651	0.0302721	0.354505	Ensa	Ensa	endosulfine alpha	3
8305	ENSMUSG00000031311	1722.98	0.271265	0.125268	2.16548	0.0303511	0.354595	Nono	Nono	non-POU-domain-containing, octamer binding protein	X
11943	ENSMUSG00000040459	253.037	0.371632	0.171615	2.1655	0.0303494	0.354595	Arglu1	Arglu1	arginine and glutamate rich 1	8
2788	ENSMUSG00000020863	1033.46	0.302952	0.140017	2.16368	0.0304893	0.355633	Luc7l3	Luc7l3	LUC7-like 3 (S. cerevisiae)	11
31700	ENSMUSG00000090841	4159.37	-0.275404	0.127302	-2.16339	0.0305114	0.355633	Myl6	Myl6	myosin, light polypeptide 6, alkali, smooth muscle and non-muscle	10
1873	ENSMUSG00000017837	125.279	-0.434916	0.201311	-2.16042	0.0307405	0.355813	Nkiras2	Nkiras2	NFKB inhibitor interacting Ras-like protein 2	11
7711	ENSMUSG00000030168	303.409	-0.366136	0.169476	-2.1604	0.0307413	0.355813	Adipor2	Adipor2	adiponectin receptor 2	6
7821	ENSMUSG00000030357	2210.08	0.264588	0.122441	2.16095	0.0306993	0.355813	Fkbp4	Fkbp4	FK506 binding protein 4	6
10933	ENSMUSG00000037960	137.053	-0.448028	0.207349	-2.16074	0.0307154	0.355813	1110007C09Rik	1110007C09Rik	RIKEN cDNA 1110007C09 gene	13
12391	ENSMUSG00000041773	235.708	-0.403641	0.186822	-2.16057	0.0307288	0.355813	Enc1	Enc1	ectodermal-neural cortex 1	13
15913	ENSMUSG00000055013	95.1162	0.480105	0.222208	2.16061	0.0307256	0.355813	Agap1	Agap1	ArfGAP with GTPase domain, ankyrin repeat and PH domain 1	1
9804	ENSMUSG00000034708	8711.21	-0.24309	0.112602	-2.15884	0.0308629	0.356805	Grn	Grn	granulin	11
1442	ENSMUSG00000013495	131.129	-0.459482	0.213062	-2.15657	0.0310392	0.358427	Tmem175	Tmem175	transmembrane protein 175	5
7433	ENSMUSG00000029614	3688.47	0.257032	0.119306	2.15439	0.0312098	0.359453	Rpl6	Rpl6	ribosomal protein L6	5
9011	ENSMUSG00000032477	367.729	0.347943	0.161557	2.15369	0.0312645	0.359453	Cdc25a	Cdc25a	cell division cycle 25A	9
10680	ENSMUSG00000037275	1029.58	0.294598	0.136763	2.15408	0.0312336	0.359453	Gemin5	Gemin5	gem (nuclear organelle) associated protein 5	11
12554	ENSMUSG00000042286	3370.06	0.280053	0.130059	2.15328	0.0312967	0.359453	Stab1	Stab1	stabilin 1	14
19458	ENSMUSG00000068250	47.9223	-0.537768	0.249761	-2.15313	0.0313086	0.359453	Amn1	Amn1	antagonist of mitotic exit network 1	6
11466	ENSMUSG00000039176	133.406	0.421912	0.196015	2.15244	0.0313623	0.359655	Polg	Polg	polymerase (DNA directed), gamma	7
31618	ENSMUSG00000090673	116.584	0.459309	0.213646	2.14986	0.0315663	0.361578	Gm340	Gm340	predicted gene 340	19
7158	ENSMUSG00000029166	94.2042	-0.463532	0.215672	-2.14925	0.0316148	0.361684	Mapre3	Mapre3	microtubule-associated protein, RP/EB family, member 3	5
11966	ENSMUSG00000040511	235.846	-0.438741	0.204177	-2.14883	0.0316483	0.361684	Pvr	Pvr	poliovirus receptor	7
10793	ENSMUSG00000037573	556.037	-0.318605	0.148326	-2.14801	0.0317129	0.362007	Tob1	Tob1	transducer of ErbB-2.1	11
9698	ENSMUSG00000034424	661.735	0.321981	0.150075	2.14547	0.0319151	0.363482	Gcsh	Gcsh	glycine cleavage system protein H (aminomethyl carrier)	8
10191	ENSMUSG00000035847	110.907	-0.475675	0.221671	-2.14586	0.031884	0.363482	Ids	Ids	iduronate 2-sulfatase	X
2794	ENSMUSG00000020869	2367.68	0.298121	0.139044	2.14408	0.0320263	0.363988	Lrrc59	Lrrc59	leucine rich repeat containing 59	11
3775	ENSMUSG00000022561	382.815	-0.355572	0.165845	-2.144	0.0320327	0.363988	Gpaa1	Gpaa1	GPI anchor attachment protein 1	15
15112	ENSMUSG00000051403	143.041	0.422387	0.197186	2.14207	0.0321875	0.36533	Ppp1r37	Ppp1r37	protein phosphatase 1, regulatory subunit 37	7
15753	ENSMUSG00000054309	1220.34	0.283094	0.132226	2.14099	0.0322745	0.3659	Cpsf3	Cpsf3	cleavage and polyadenylation specificity factor 3	12
11096	ENSMUSG00000038295	109.881	0.448273	0.209462	2.14012	0.0323454	0.366026	Atg9b	Atg9b	autophagy related 9B	5
19565	ENSMUSG00000068856	254.223	-0.364188	0.170185	-2.13995	0.0323592	0.366026	Sf3b4	Sf3b4	splicing factor 3b, subunit 4	3
2541	ENSMUSG00000020458	3320.07	0.293008	0.137058	2.13784	0.0325301	0.366347	Rtn4	Rtn4	reticulon 4	11
15282	ENSMUSG00000052160	1589.49	-0.286771	0.134105	-2.1384	0.0324843	0.366347	Pld4	Pld4	phospholipase D family, member 4	12
15355	ENSMUSG00000052477	13.0129	-0.511342	0.239075	-2.13884	0.0324489	0.366347	C130026I21Rik	C130026I21Rik	RIKEN cDNA C130026I21 gene	1
15511	ENSMUSG00000053192	21.3038	-0.530942	0.248361	-2.13778	0.0325347	0.366347	Mllt11	Mllt11	myeloid/lymphoid or mixed-lineage leukemia (trithorax homolog, Drosophila)
20593	ENSMUSG00000073489	19.2662	-0.513257	0.24014	-2.13732	0.0325717	0.366349	Ifi204	Ifi204	interferon activated gene 204	1
7351	ENSMUSG00000029470	290.446	-0.35553	0.166386	-2.13679	0.0326154	0.366396	P2rx4	P2rx4	purinergic receptor P2X, ligand-gated ion channel 4	5
10415	ENSMUSG00000036564	82.6813	-0.524485	0.245555	-2.13592	0.0326863	0.366396	Ndrg4	Ndrg4	N-myc downstream regulated gene 4	8
12598	ENSMUSG00000042404	202.53	-0.380074	0.177919	-2.13622	0.0326616	0.366396	Dennd4b	Dennd4b	DENN/MADD domain containing 4B	3
6926	ENSMUSG00000028796	168.86	-0.411547	0.192735	-2.1353	0.0327362	0.366543	Phc2	Phc2	polyhomeotic-like 2 (Drosophila)	4
638	ENSMUSG00000003824	43.1683	0.51287	0.240365	2.13371	0.0328664	0.367587	Syce2	Syce2	synaptonemal complex central element protein 2	8
6853	ENSMUSG00000028677	132.118	-0.473768	0.222216	-2.13201	0.0330058	0.368318	Rnf220	Rnf220	ring finger protein 220	4
21092	ENSMUSG00000074794	17.4056	-0.502908	0.235866	-2.13218	0.032992	0.368318	Arrdc3	Arrdc3	arrestin domain containing 3	13
7412	ENSMUSG00000029580	80803	-0.319625	0.150027	-2.13045	0.0331348	0.368931	Actb	Actb	actin, beta	5
14264	ENSMUSG00000048277	435.259	-0.332255	0.155944	-2.1306	0.0331218	0.368931	Syngr2	Syngr2	synaptogyrin 2	11
172	ENSMUSG00000001018	66.1209	-0.490301	0.230331	-2.12868	0.033281	0.369387	Snapin	Snapin	SNAP-associated protein	3
12224	ENSMUSG00000041263	28.575	-0.530279	0.24905	-2.1292	0.0332375	0.369387	Rusc1	Rusc1	RUN and SH3 domain containing 1	3
16967	ENSMUSG00000059743	349.85	-0.401139	0.188452	-2.1286	0.0332871	0.369387	Fdps	Fdps	farnesyl diphosphate synthetase	3
16477	ENSMUSG00000057594	57.1741	0.502168	0.236186	2.12616	0.0334903	0.371228	Arl16	Arl16	ADP-ribosylation factor-like 16	11
6192	ENSMUSG00000027523	7086.16	-0.271656	0.127809	-2.1255	0.0335453	0.371424	Gnas	Gnas	GNAS (guanine nucleotide binding protein, alpha stimulating) complex locus	2
1665	ENSMUSG00000015804	381.494	-0.323407	0.152227	-2.1245	0.0336285	0.371931	Med28	Med28	mediator complex subunit 28	5
300	ENSMUSG00000001687	469.752	-0.337266	0.15893	-2.1221	0.0338291	0.372062	Ubl3	Ubl3	ubiquitin-like 3	5
1198	ENSMUSG00000008730	262.302	-0.378618	0.178432	-2.12191	0.033845	0.372062	Hipk1	Hipk1	homeodomain interacting protein kinase 1	3
6790	ENSMUSG00000028581	6349.95	-0.289881	0.136497	-2.12372	0.0336938	0.372062	Laptm5	Laptm5	lysosomal-associated protein transmembrane 5	4
11203	ENSMUSG00000038540	17.9326	-0.521839	0.245934	-2.12186	0.0338492	0.372062	Tmc3	Tmc3	transmembrane channel-like gene family 3	7
13774	ENSMUSG00000046567	175.461	-0.394043	0.185617	-2.12288	0.033764	0.372062	4930430F08Rik	4930430F08Rik	RIKEN cDNA 4930430F08 gene	10
15620	ENSMUSG00000053716	188.265	-0.417453	0.196756	-2.12168	0.0338646	0.372062	Dusp7	Dusp7	dual specificity phosphatase 7	9
2068	ENSMUSG00000019158	381.826	0.42055	0.19836	2.12014	0.0339943	0.372254	Tmem160	Tmem160	transmembrane protein 160	7
10057	ENSMUSG00000035413	21.1882	-0.514911	0.242864	-2.12016	0.0339926	0.372254	Tmem98	Tmem98	transmembrane protein 98	11
25783	ENSMUSG00000083307	60.5672	-0.489749	0.230945	-2.12064	0.0339525	0.372254	AA414768	AA414768	expressed sequence AA414768	X
225	ENSMUSG00000001270	4123.84	-0.317357	0.14973	-2.11953	0.0340459	0.37241	Ckb	Ckb	creatine kinase, brain	12
3681	ENSMUSG00000022426	178.094	0.435	0.205345	2.11839	0.0341418	0.373049	Josd1	Josd1	Josephin domain containing 1	15
506	ENSMUSG00000002949	666.978	0.288086	0.136144	2.11604	0.0343417	0.373128	Timm44	Timm44	translocase of inner mitochondrial membrane 44	8
3992	ENSMUSG00000022945	451.421	0.311385	0.147304	2.1139	0.0345239	0.373128	Chaf1b	Chaf1b	chromatin assembly factor 1, subunit B (p60)	16
4098	ENSMUSG00000023150	487.885	0.312251	0.147484	2.11719	0.0342437	0.373128	Ivns1abp	Ivns1abp	influenza virus NS1A binding protein	1
4446	ENSMUSG00000024308	620.449	-0.339509	0.160379	-2.11691	0.0342674	0.373128	Tapbp	Tapbp	TAP binding protein	17
4459	ENSMUSG00000024339	188.6	-0.392981	0.185894	-2.114	0.0345149	0.373128	Tap2	Tap2	transporter 2, ATP-binding cassette, sub-family B (MDR/TAP)	17
5220	ENSMUSG00000025795	121.77	-0.425083	0.201026	-2.11457	0.0344669	0.373128	Rassf3	Rassf3	Ras association (RalGDS/AF-6) domain family member 3	10
6151	ENSMUSG00000027459	230.846	-0.385733	0.182473	-2.11392	0.0345221	0.373128	Fam110a	Fam110a	family with sequence similarity 110, member A	2
10065	ENSMUSG00000035441	65.4914	-0.51215	0.242171	-2.11483	0.0344443	0.373128	Myo1d	Myo1d	myosin ID	11
11562	ENSMUSG00000039427	299.827	-0.345265	0.16314	-2.11637	0.0343133	0.373128	Alg1	Alg1	asparagine-linked glycosylation 1 (beta-1,4-mannosyltransferase)	16
15432	ENSMUSG00000052821	116.95	-0.469099	0.221542	-2.11743	0.0342232	0.373128	Cysltr1	Cysltr1	cysteinyl leukotriene receptor 1	X
1948	ENSMUSG00000018474	272.922	0.354513	0.167883	2.11166	0.0347153	0.37479	Chd3	Chd3	chromodomain helicase DNA binding protein 3	11
10553	ENSMUSG00000036944	35.5273	-0.518505	0.245626	-2.11095	0.0347767	0.374905	Tmem71	Tmem71	transmembrane protein 71	15
12464	ENSMUSG00000042015	304.135	-0.364662	0.172772	-2.11066	0.0348014	0.374905	Wdr41	Wdr41	WD repeat domain 41	13
7361	ENSMUSG00000029486	356.569	0.337332	0.159879	2.10993	0.0348646	0.37518	Mrpl1	Mrpl1	mitochondrial ribosomal protein L1	5
5419	ENSMUSG00000026176	116.238	-0.439766	0.208585	-2.10833	0.0350027	0.375854	Ctdsp1	Ctdsp1	CTD (carboxy-terminal domain, RNA polymerase II, polypeptide A) small phosphatase 1	1
19660	ENSMUSG00000069309	149.07	0.485433	0.230213	2.10862	0.034977	0.375854	Hist1h2an	Hist1h2an	histone cluster 1, H2an	13
7988	ENSMUSG00000030689	620.378	0.315645	0.149779	2.1074	0.0350828	0.376309	Ino80e	Ino80e	INO80 complex subunit E	7
9015	ENSMUSG00000032481	1417.27	0.278237	0.132116	2.106	0.0352045	0.377207	Smarcc1	Smarcc1	SWI/SNF related, matrix associated, actin dependent regulator of chromatin, subfamily c, member 1	9
5330	ENSMUSG00000026019	1105.65	0.295286	0.140299	2.10468	0.0353188	0.378025	Wdr12	Wdr12	WD repeat domain 12	1
2356	ENSMUSG00000020153	774.391	-0.285801	0.135854	-2.10373	0.0354022	0.378104	Ndufs7	Ndufs7	NADH dehydrogenase (ubiquinone) Fe-S protein 7	10
14290	ENSMUSG00000048371	79.5315	0.466892	0.221909	2.10398	0.0353801	0.378104	Pdp2	Pdp2	pyruvate dehyrogenase phosphatase catalytic subunit 2	8
5293	ENSMUSG00000025949	363.932	0.333661	0.158693	2.10255	0.0355053	0.378393	Pikfyve	Pikfyve	phosphoinositide kinase, FYVE finger containing	1
5502	ENSMUSG00000026315	240.879	-0.363678	0.172963	-2.10264	0.0354976	0.378393	Serpinb8	Serpinb8	serine (or cysteine) peptidase inhibitor, clade B, member 8	1
10327	ENSMUSG00000036275	791.115	-0.294712	0.14027	-2.10103	0.035638	0.37904	9530068E07Rik	9530068E07Rik	RIKEN cDNA 9530068E07 gene	11
11328	ENSMUSG00000038816	45.4727	0.51511	0.245226	2.10055	0.0356802	0.37904	Ctnnal1	Ctnnal1	catenin (cadherin associated protein), alpha-like 1	4
13958	ENSMUSG00000047180	359.555	-0.460396	0.21914	-2.10092	0.0356481	0.37904	Neurl3	Neurl3	neuralized homolog 3 homolog (Drosophila)	1
1944	ENSMUSG00000018449	116.583	0.432525	0.206173	2.09788	0.035916	0.380508	Rpain	Rpain	RPA interacting protein	11
4814	ENSMUSG00000024978	105.356	0.439351	0.209365	2.09849	0.035862	0.380508	Gpam	Gpam	glycerol-3-phosphate acyltransferase, mitochondrial	19
22601	ENSMUSG00000078484	59.2685	-0.496449	0.236666	-2.09768	0.0359331	0.380508	Klhl17	Klhl17	kelch-like 17	4
17814	ENSMUSG00000063511	2637.29	0.305456	0.145659	2.09706	0.0359883	0.380688	Snrnp70	Snrnp70	small nuclear ribonucleoprotein 70 (U1)	7
2719	ENSMUSG00000020739	1025.51	0.264195	0.126016	2.09652	0.0360364	0.380793	Nup85	Nup85	nucleoporin 85	11
858	ENSMUSG00000005506	390.736	0.319709	0.152586	2.09527	0.0361472	0.381154	Celf1	Celf1	CUGBP, Elav-like family member 1	2
3980	ENSMUSG00000022906	121.09	-0.448409	0.213978	-2.09559	0.0361187	0.381154	Parp9	Parp9	poly (ADP-ribose) polymerase family, member 9	16
2292	ENSMUSG00000020056	308.533	-0.344271	0.164457	-2.09338	0.0363149	0.381949	Ccdc53	Ccdc53	coiled-coil domain containing 53	10
3327	ENSMUSG00000021811	475.324	0.315721	0.150868	2.0927	0.0363761	0.381949	Dnajc9	Dnajc9	DnaJ (Hsp40) homolog, subfamily C, member 9	14
9760	ENSMUSG00000034595	482.856	0.379798	0.18147	2.0929	0.0363583	0.381949	Ppp1r18	Ppp1r18	protein phosphatase 1, regulatory subunit 18	17
12594	ENSMUSG00000042390	457.513	-0.322857	0.154247	-2.09312	0.0363385	0.381949	Gatad2b	Gatad2b	GATA zinc finger domain containing 2B	3
7402	ENSMUSG00000029561	13.8682	-0.48667	0.232699	-2.09142	0.0364906	0.382748	Oasl2	Oasl2	2'-5' oligoadenylate synthetase-like 2	5
20043	ENSMUSG00000070923	570.785	0.326002	0.155976	2.09007	0.0366112	0.383608	Klhl9	Klhl9	kelch-like 9	4
3493	ENSMUSG00000022106	277.285	-0.422022	0.202138	-2.08779	0.036817	0.384954	Rcbtb2	Rcbtb2	regulator of chromosome condensation (RCC1) and BTB (POZ) domain containing protein 2	14
8126	ENSMUSG00000030929	66.8053	0.472084	0.226102	2.08792	0.0368046	0.384954	Eri2	Eri2	exoribonuclease 2	7
15478	ENSMUSG00000053063	554.598	-0.396436	0.190098	-2.08543	0.0370305	0.38678	Clec12a	Clec12a	C-type lectin domain family 12, member a	6
17695	ENSMUSG00000062963	778.97	-0.291635	0.139939	-2.084	0.0371597	0.387723	Ufc1	Ufc1	ubiquitin-fold modifier conjugating enzyme 1	1
11945	ENSMUSG00000040463	4423.42	0.248471	0.119265	2.08335	0.0372198	0.387943	Mybbp1a	Mybbp1a	MYB binding protein (P160) 1a	11
8149	ENSMUSG00000030983	448.806	0.344446	0.165388	2.08265	0.0372828	0.388001	Bccip	Bccip	BRCA2 and CDKN1A interacting protein	7
21126	ENSMUSG00000074874	128.071	-0.479753	0.230381	-2.08243	0.0373033	0.388001	Ctla2b	Ctla2b	cytotoxic T lymphocyte-associated protein 2 beta	13
4493	ENSMUSG00000024401	9592	-0.518645	0.249125	-2.08186	0.0373549	0.388133	Tnf	Tnf	tumor necrosis factor	17
2524	ENSMUSG00000020432	414.443	-0.349821	0.16812	-2.08078	0.0374538	0.388349	Tcn2	Tcn2	transcobalamin 2	11
3221	ENSMUSG00000021639	316.069	0.350746	0.168535	2.08115	0.0374198	0.388349	Gtf2h2	Gtf2h2	general transcription factor II H, polypeptide 2	13
4912	ENSMUSG00000025159	378.248	0.355287	0.170973	2.07803	0.0377068	0.390566	Mms19	Mms19	MMS19 (MET18 S. cerevisiae)	19
1502	ENSMUSG00000014444	720.103	0.33067	0.159601	2.07185	0.0382792	0.394907	Piezo1	Piezo1	piezo-type mechanosensitive ion channel component 1	8
1885	ENSMUSG00000017999	1011.15	0.28757	0.138802	2.07179	0.0382847	0.394907	Ddx27	Ddx27	DEAD (Asp-Glu-Ala-Asp) box polypeptide 27	2
6208	ENSMUSG00000027555	207.056	-0.452367	0.218227	-2.07293	0.0381792	0.394907	Car13	Car13	carbonic anhydrase 13	3
8618	ENSMUSG00000031827	3083.15	-0.341727	0.164881	-2.07256	0.0382129	0.394907	Cotl1	Cotl1	coactosin-like 1 (Dictyostelium)	8
19201	ENSMUSG00000066894	14.8817	0.481944	0.232754	2.07061	0.0383951	0.395637	Vsig10	Vsig10	V-set and immunoglobulin domain containing 10	5
6163	ENSMUSG00000027479	2207.87	0.299613	0.144788	2.06932	0.0385161	0.395655	Mapre1	Mapre1	microtubule-associated protein, RP/EB family, member 1	2
8123	ENSMUSG00000030921	73.6791	-0.479865	0.231876	-2.06949	0.0385005	0.395655	Trim30a	Trim30a	tripartite motif-containing 30A	7
19085	ENSMUSG00000066306	1014.7	0.292614	0.141385	2.06963	0.0384873	0.395655	Numa1	Numa1	nuclear mitotic apparatus protein 1	7
6003	ENSMUSG00000027223	83.9215	0.46482	0.224741	2.06825	0.0386167	0.395871	Mapk8ip1	Mapk8ip1	mitogen-activated protein kinase 8 interacting protein 1	2
6697	ENSMUSG00000028431	687.321	0.289752	0.140091	2.06831	0.0386112	0.395871	Ikbkap	Ikbkap	inhibitor of kappa light polypeptide enhancer in B cells, kinase complex-associated protein	4
10264	ENSMUSG00000036087	183.078	-0.405088	0.196086	-2.06587	0.0388407	0.397758	Slain2	Slain2	SLAIN motif family, member 2	5
1261	ENSMUSG00000009575	1006.46	0.270441	0.131226	2.06088	0.039314	0.39883	Cbx5	Cbx5	chromobox 5	15
2545	ENSMUSG00000020462	125.138	0.447094	0.216631	2.06386	0.0390313	0.39883	Cfap36	Cfap36	cilia and flagella associated protein 36	11
2821	ENSMUSG00000020902	20.727	0.513535	0.249295	2.05995	0.0394034	0.39883	Ntn1	Ntn1	netrin 1	11
2836	ENSMUSG00000020921	108.212	-0.430364	0.208853	-2.06061	0.0393399	0.39883	Tmem101	Tmem101	transmembrane protein 101	11
7394	ENSMUSG00000029551	204.705	0.375057	0.181994	2.06081	0.0393208	0.39883	Psmg3	Psmg3	proteasome (prosome, macropain) assembly chaperone 3	5
7942	ENSMUSG00000030609	376.171	0.356352	0.173045	2.0593	0.0394657	0.39883	Aen	Aen	apoptosis enhancing nuclease	7
8425	ENSMUSG00000031511	1268.27	0.28469	0.138136	2.06094	0.0393091	0.39883	Arhgef7	Arhgef7	Rho guanine nucleotide exchange factor (GEF7)	8
8481	ENSMUSG00000031596	137.597	0.39911	0.193523	2.06233	0.039176	0.39883	Slc7a2	Slc7a2	solute carrier family 7 (cationic amino acid transporter, y+ system), member 2	8
9346	ENSMUSG00000033364	248.254	0.379451	0.184263	2.05929	0.0394663	0.39883	Usp37	Usp37	ubiquitin specific peptidase 37	1
10664	ENSMUSG00000037236	1401.07	0.277808	0.134673	2.06283	0.0391287	0.39883	Matr3	Matr3	matrin 3	18
12789	ENSMUSG00000042997	112.371	-0.412501	0.200297	-2.05944	0.0394517	0.39883	Nhlrc3	Nhlrc3	NHL repeat containing 3	3
15472	ENSMUSG00000053040	89.4162	-0.467033	0.226601	-2.06104	0.0392995	0.39883	Aph1c	Aph1c	anterior pharynx defective 1c homolog (C. elegans)	9
27064	ENSMUSG00000084786	2178.09	-0.317285	0.153971	-2.06068	0.0393333	0.39883	Ubl5	Ubl5	ubiquitin-like 5	9
1990	ENSMUSG00000018672	39.1408	-0.503368	0.244538	-2.05844	0.0395475	0.399245	Copz2	Copz2	coatomer protein complex, subunit zeta 2	11
3148	ENSMUSG00000021504	98.2436	0.460213	0.223707	2.05721	0.039666	0.400035	B4galt7	B4galt7	xylosylprotein beta1,4-galactosyltransferase, polypeptide 7 (galactosyltransferase I)	13
9088	ENSMUSG00000032591	124.91	-0.400441	0.194737	-2.05632	0.0397516	0.400494	Mst1	Mst1	macrophage stimulating 1 (hepatocyte growth factor-like)	9
17964	ENSMUSG00000064128	85.0008	0.456798	0.222215	2.05566	0.0398153	0.400716	Cenpj	Cenpj	centromere protein J	14
22588	ENSMUSG00000078429	48.2757	-0.491871	0.239324	-2.05526	0.0398542	0.400716	Ctdsp2	Ctdsp2	CTD (carboxy-terminal domain, RNA polymerase II, polypeptide A) small phosphatase 2	10
2897	ENSMUSG00000021048	1478.82	0.265351	0.129183	2.05408	0.0399683	0.400819	Mthfd1	Mthfd1	methylenetetrahydrofolate dehydrogenase (NADP+ dependent), methenyltetrahydrofolate cyclohydrolase, formyltetrahydrofolate synthase	12
6274	ENSMUSG00000027673	604.685	-0.344146	0.167509	-2.0545	0.0399277	0.400819	Ndufb5	Ndufb5	NADH dehydrogenase (ubiquinone) 1 beta subcomplex, 5	3
9660	ENSMUSG00000034312	310.218	-0.331024	0.161169	-2.0539	0.0399852	0.400819	Iqsec1	Iqsec1	IQ motif and Sec7 domain 1	6
4715	ENSMUSG00000024812	365.281	0.343381	0.167241	2.0532	0.0400527	0.401091	Tjp2	Tjp2	tight junction protein 2	19
6311	ENSMUSG00000027752	745.591	-0.327284	0.15947	-2.05232	0.0401386	0.401547	Exosc8	Exosc8	exosome component 8	3
1177	ENSMUSG00000008393	19.5301	-0.494172	0.240954	-2.0509	0.0402769	0.402255	Carhsp1	Carhsp1	calcium regulated heat stable protein 1	16
1497	ENSMUSG00000014355	1379.52	0.262002	0.12781	2.04993	0.040371	0.402255	Anapc1	Anapc1	anaphase promoting complex subunit 1	2
9570	ENSMUSG00000034088	2737.97	0.238158	0.116143	2.05057	0.0403089	0.402255	Hdlbp	Hdlbp	high density lipoprotein (HDL) binding protein	1
11114	ENSMUSG00000038335	687.447	0.297286	0.145009	2.05013	0.0403518	0.402255	Tsr1	Tsr1	TSR1 20S rRNA accumulation	11
699	ENSMUSG00000004356	1121.07	0.263709	0.128677	2.04939	0.0404237	0.402377	Utp20	Utp20	UTP20, small subunit (SSU) processome component, homolog (yeast)	10
1242	ENSMUSG00000009293	288.633	-0.366434	0.178888	-2.04841	0.0405203	0.402848	Ube2g2	Ube2g2	ubiquitin-conjugating enzyme E2G 2	10
7929	ENSMUSG00000030589	13.5289	-0.471295	0.230115	-2.04808	0.0405519	0.402848	Rasgrp4	Rasgrp4	RAS guanyl releasing protein 4	7
6171	ENSMUSG00000027488	26.167	-0.510121	0.249134	-2.04758	0.0406015	0.402938	Snta1	Snta1	syntrophin, acidic 1	2
9171	ENSMUSG00000032815	115.074	0.404304	0.197697	2.04507	0.0408484	0.404475	Fanca	Fanca	Fanconi anemia, complementation group A	8
9776	ENSMUSG00000034640	211.401	-0.377042	0.184394	-2.04476	0.0408782	0.404475	Tiparp	Tiparp	TCDD-inducible poly(ADP-ribose) polymerase	3
11413	ENSMUSG00000039062	2258.85	0.310167	0.151654	2.04522	0.0408332	0.404475	Anpep	Anpep	alanyl (membrane) aminopeptidase	7
6471	ENSMUSG00000028032	543.392	-0.298911	0.146253	-2.0438	0.0409729	0.40501	Papss1	Papss1	3'-phosphoadenosine 5'-phosphosulfate synthase 1	3
3694	ENSMUSG00000022440	65.964	-0.475471	0.23275	-2.04284	0.0410681	0.405547	C1qtnf6	C1qtnf6	C1q and tumor necrosis factor related protein 6	15
15235	ENSMUSG00000051950	134.634	-0.39875	0.195319	-2.04153	0.0411977	0.406022	B3glct	B3glct	beta-3-glucosyltransferase	5
19881	ENSMUSG00000070390	22.4923	0.510845	0.250202	2.04173	0.0411783	0.406022	Nlrp1b	Nlrp1b	NLR family, pyrin domain containing 1B	11
2487	ENSMUSG00000020376	504.34	-0.340221	0.166691	-2.04103	0.0412481	0.406117	Rnf130	Rnf130	ring finger protein 130	11
1536	ENSMUSG00000014778	268.879	0.410791	0.20138	2.03988	0.0413626	0.406136	Fhod1	Fhod1	formin homology 2 domain containing 1	8
1876	ENSMUSG00000017861	370.759	0.341539	0.167506	2.03896	0.0414541	0.406136	Mybl2	Mybl2	myeloblastosis oncogene-like 2	2
2410	ENSMUSG00000020246	87.8392	-0.464882	0.227988	-2.03906	0.0414438	0.406136	Hcfc2	Hcfc2	host cell factor C2	10
3933	ENSMUSG00000022836	64.2426	-0.463911	0.227476	-2.03939	0.0414113	0.406136	Mylk	Mylk	myosin, light polypeptide kinase	16
11982	ENSMUSG00000040549	1424.56	0.259078	0.127016	2.03973	0.0413768	0.406136	Ckap5	Ckap5	cytoskeleton associated protein 5	2
2697	ENSMUSG00000020706	1730.44	0.263402	0.129241	2.03807	0.0415425	0.406602	Ftsj3	Ftsj3	FtsJ homolog 3 (E. coli)	11
4599	ENSMUSG00000024594	356.544	-0.311632	0.152991	-2.03692	0.0416576	0.406928	Prrc1	Prrc1	proline-rich coiled-coil 1	18
31431	ENSMUSG00000090272	111.053	-0.431217	0.211665	-2.03726	0.0416239	0.406928	Mndal	Mndal	myeloid nuclear differentiation antigen like	1
12111	ENSMUSG00000040857	224.047	0.362531	0.178105	2.03549	0.0418012	0.407931	Erf	Erf	Ets2 repressor factor	7
4801	ENSMUSG00000024960	256.978	0.350643	0.172323	2.0348	0.0418713	0.408214	Plcb3	Plcb3	phospholipase C, beta 3	19
7446	ENSMUSG00000029632	1685.53	-0.294787	0.14491	-2.03428	0.041923	0.408318	Ndufa4	Ndufa4	NADH dehydrogenase (ubiquinone) 1 alpha subcomplex, 4	6
2175	ENSMUSG00000019831	15.8496	0.499285	0.24569	2.03217	0.042136	0.409775	Wasf1	Wasf1	WAS protein family, member 1	10
5627	ENSMUSG00000026548	138.566	-0.440048	0.21656	-2.03199	0.0421548	0.409775	Slamf9	Slamf9	SLAM family member 9	1
15055	ENSMUSG00000051223	1920.8	0.265332	0.130634	2.03112	0.042243	0.410231	Bzw1	Bzw1	basic leucine zipper and W2 domains 1	1
563	ENSMUSG00000003316	1740.84	0.266832	0.13141	2.03053	0.0423029	0.410412	Glg1	Glg1	golgi apparatus protein 1	8
15488	ENSMUSG00000053113	513.309	-0.355184	0.174991	-2.02972	0.0423849	0.410808	Socs3	Socs3	suppressor of cytokine signaling 3	11
173	ENSMUSG00000001020	9631.5	-0.319166	0.157531	-2.02606	0.042759	0.410927	S100a4	S100a4	S100 calcium binding protein A4	3
991	ENSMUSG00000006373	529.771	-0.288925	0.142551	-2.02682	0.0426808	0.410927	Pgrmc1	Pgrmc1	progesterone receptor membrane component 1	X
1309	ENSMUSG00000010097	525.208	0.296232	0.146167	2.02667	0.0426965	0.410927	Nxf1	Nxf1	nuclear RNA export factor 1	19
1666	ENSMUSG00000015806	907.471	0.307646	0.151803	2.02661	0.0427021	0.410927	Qdpr	Qdpr	quinoid dihydropteridine reductase	5
5120	ENSMUSG00000025531	313.051	-0.342696	0.169021	-2.02753	0.042608	0.410927	Chm	Chm	choroidermia	X
5229	ENSMUSG00000025817	1462.5	0.295694	0.145729	2.02906	0.0424521	0.410927	Nudt5	Nudt5	nudix (nucleoside diphosphate linked moiety X)-type motif 5	2
7392	ENSMUSG00000029547	668.365	0.282377	0.139279	2.02742	0.0426195	0.410927	Ints1	Ints1	integrator complex subunit 1	5
10439	ENSMUSG00000036632	453.997	-0.306802	0.151298	-2.0278	0.0425811	0.410927	Alg5	Alg5	asparagine-linked glycosylation 5 (dolichyl-phosphate beta-glucosyltransferase)	3
13391	ENSMUSG00000045176	32.9672	-0.507209	0.250355	-2.02596	0.0427687	0.410927	2310047M10Rik	2310047M10Rik	RIKEN cDNA 2310047M10 gene	11
11862	ENSMUSG00000040253	22.8053	-0.504065	0.248854	-2.02555	0.0428114	0.41094	Gbp7	Gbp7	guanylate binding protein 7	3
5523	ENSMUSG00000026356	1667.59	0.252799	0.124845	2.02491	0.0428769	0.411111	Dars	Dars	aspartyl-tRNA synthetase	1
7275	ENSMUSG00000029366	393.495	-0.315491	0.155831	-2.02457	0.0429118	0.411111	Dck	Dck	deoxycytidine kinase	5
6062	ENSMUSG00000027326	258.285	0.387863	0.19162	2.02412	0.0429577	0.411155	Casc5	Casc5	cancer susceptibility candidate 5	2
19129	ENSMUSG00000066551	2584.17	0.297852	0.147201	2.02344	0.0430279	0.411431	Hmgb1	Hmgb1	high mobility group box 1	5
3404	ENSMUSG00000021959	39.4764	-0.49112	0.242816	-2.0226	0.0431148	0.411866	Lats2	Lats2	large tumor suppressor 2	14
2928	ENSMUSG00000021102	477.697	0.305645	0.151377	2.0191	0.0434769	0.414098	Glrx5	Glrx5	glutaredoxin 5 homolog (S. cerevisiae)	12
9919	ENSMUSG00000035027	582.942	-0.288484	0.142855	-2.01941	0.0434445	0.414098	Map2k2	Map2k2	mitogen-activated protein kinase kinase 2	10
11633	ENSMUSG00000039633	30.4264	-0.504715	0.250016	-2.01873	0.0435148	0.414098	Lonrf1	Lonrf1	LON peptidase N-terminal domain and ring finger 1	8
12446	ENSMUSG00000041949	98.9928	0.428874	0.212441	2.01879	0.0435087	0.414098	Tango6	Tango6	transport and golgi organization 6	8
1993	ENSMUSG00000018697	464.172	0.291298	0.144502	2.01587	0.043814	0.416547	Aatf	Aatf	apoptosis antagonizing transcription factor	11
6383	ENSMUSG00000027883	164.484	-0.391723	0.194372	-2.01533	0.0438703	0.416684	Gpsm2	Gpsm2	G-protein signalling modulator 2 (AGS3-like, C. elegans)	3
5591	ENSMUSG00000026479	38.0675	0.503991	0.250355	2.01311	0.0441034	0.418499	Lamc2	Lamc2	laminin, gamma 2	1
2419	ENSMUSG00000020260	164.828	-0.379838	0.188877	-2.01103	0.0443222	0.419376	Pofut2	Pofut2	protein O-fucosyltransferase 2	10
5527	ENSMUSG00000026361	592.936	0.29949	0.148892	2.01146	0.0442772	0.419376	Cdc73	Cdc73	cell division cycle 73, Paf1/RNA polymerase II complex component	1
19146	ENSMUSG00000066637	64.7088	-0.461783	0.229619	-2.01109	0.0443164	0.419376	Ttc32	Ttc32	tetratricopeptide repeat domain 32	12
12266	ENSMUSG00000041408	784.194	0.271595	0.135148	2.00962	0.0444715	0.41999	Wapal	Wapal	wings apart-like homolog (Drosophila)	14
14286	ENSMUSG00000048351	155.258	0.402617	0.200339	2.00967	0.0444657	0.41999	Coa7	Coa7	cytochrome c oxidase assembly factor 7	4
6216	ENSMUSG00000027569	82.0062	0.473061	0.235539	2.00842	0.0445987	0.420792	Mrgbp	Mrgbp	MRG/MORF4L binding protein	2
8082	ENSMUSG00000030844	245.946	0.352463	0.175534	2.00795	0.0446488	0.420866	Rgs10	Rgs10	regulator of G-protein signalling 10	7
12989	ENSMUSG00000043832	65.2125	-0.489762	0.244124	-2.0062	0.0448352	0.422223	Clec4a3	Clec4a3	C-type lectin domain family 4, member a3	6
2103	ENSMUSG00000019461	162.475	-0.394677	0.196824	-2.00523	0.0449385	0.422396	Plscr3	Plscr3	phospholipid scramblase 3	11
4656	ENSMUSG00000024726	70.0412	0.453955	0.22638	2.00528	0.0449332	0.422396	2410127L17Rik	2410127L17Rik	RIKEN cDNA 2410127L17 gene	19
4514	ENSMUSG00000024436	290.126	0.324203	0.161763	2.00418	0.0450505	0.422929	Mrps18b	Mrps18b	mitochondrial ribosomal protein S18B	17
8100	ENSMUSG00000030871	68.4821	0.464189	0.231642	2.00391	0.0450801	0.422929	Ears2	Ears2	glutamyl-tRNA synthetase 2 (mitochondrial)(putative)	7
681	ENSMUSG00000004207	17915.8	-0.262845	0.131225	-2.00301	0.0451758	0.423427	Psap	Psap	prosaposin	10
4155	ENSMUSG00000023452	110.511	0.429702	0.214593	2.00241	0.0452407	0.423637	Pisd	Pisd	phosphatidylserine decarboxylase	5
2126	ENSMUSG00000019710	600.044	-0.275968	0.137876	-2.00157	0.0453314	0.424087	Mrpl24	Mrpl24	mitochondrial ribosomal protein L24	3
6709	ENSMUSG00000028447	571.01	-0.315276	0.157635	-2.00004	0.0454964	0.425001	Dctn3	Dctn3	dynactin 3	4
10419	ENSMUSG00000036572	353.9	0.343903	0.171963	1.99987	0.0455145	0.425001	Upf3b	Upf3b	UPF3 regulator of nonsense transcripts homolog B (yeast)	X
5196	ENSMUSG00000025757	209.605	-0.413151	0.20672	-1.9986	0.0456512	0.425878	Hspa4l	Hspa4l	heat shock protein 4 like	3
601	ENSMUSG00000003526	24.0535	0.498262	0.249579	1.99641	0.0458893	0.426501	Prodh	Prodh	proline dehydrogenase	16
3070	ENSMUSG00000021361	961.481	-0.324916	0.162737	-1.99657	0.0458718	0.426501	Tmem14c	Tmem14c	transmembrane protein 14C	13
8248	ENSMUSG00000031201	343.558	0.314252	0.15735	1.99716	0.0458078	0.426501	Brcc3	Brcc3	BRCA1/BRCA2-containing complex, subunit 3	X
9915	ENSMUSG00000035011	458.439	-0.3193	0.159863	-1.99733	0.0457894	0.426501	Zbtb7a	Zbtb7a	zinc finger and BTB domain containing 7a	10
2969	ENSMUSG00000021188	249.594	0.329202	0.165034	1.99475	0.0460697	0.427777	Trip11	Trip11	thyroid hormone receptor interactor 11	12
8349	ENSMUSG00000031383	40.744	0.491011	0.246271	1.99378	0.0461759	0.428144	Dusp9	Dusp9	dual specificity phosphatase 9	X
15123	ENSMUSG00000051451	43.0736	0.497908	0.249752	1.99361	0.0461951	0.428144	Crebzf	Crebzf	CREB/ATF bZIP transcription factor	7
4183	ENSMUSG00000023830	4044.14	0.249509	0.125283	1.99157	0.0464183	0.429014	Igf2r	Igf2r	insulin-like growth factor 2 receptor	17
8486	ENSMUSG00000031605	100.388	-0.428401	0.2151	-1.99163	0.0464115	0.429014	Klhl2	Klhl2	kelch-like 2, Mayven	8
12077	ENSMUSG00000040760	283.999	0.337648	0.16952	1.99179	0.0463941	0.429014	Appl1	Appl1	adaptor protein, phosphotyrosine interaction, PH domain and leucine zipper containing 1	14
15358	ENSMUSG00000052485	235.528	-0.350481	0.176089	-1.99036	0.0465509	0.42984	Tmem171	Tmem171	transmembrane protein 171	13
20573	ENSMUSG00000073423	132.255	0.39502	0.198594	1.98908	0.0466924	0.430747	Zfp414	Zfp414	zinc finger protein 414	17
6379	ENSMUSG00000027879	412.068	-0.35233	0.177247	-1.98779	0.0468346	0.431305	Sec22b	Sec22b	SEC22 vesicle trafficking protein homolog B (S. cerevisiae)	3
8416	ENSMUSG00000031497	116.423	0.446013	0.224381	1.98775	0.0468396	0.431305	Tnfsf13b	Tnfsf13b	tumor necrosis factor (ligand) superfamily, member 13b	8
8812	ENSMUSG00000032120	115.671	-0.396917	0.199788	-1.98669	0.0469568	0.431986	C2cd2l	C2cd2l	C2 calcium-dependent domain containing 2-like	9
7195	ENSMUSG00000029213	282.65	0.426853	0.214974	1.98561	0.0470771	0.432692	Commd8	Commd8	COMM domain containing 8	5
2773	ENSMUSG00000020834	75.7072	0.453317	0.22873	1.98189	0.0474918	0.433328	Dhrs13	Dhrs13	dehydrogenase/reductase (SDR family) member 13	11
4681	ENSMUSG00000024767	1369.41	0.310344	0.156527	1.98269	0.0474022	0.433328	Otub1	Otub1	OTU domain, ubiquitin aldehyde binding 1	19
5340	ENSMUSG00000026034	368.345	0.319307	0.161115	1.98186	0.0474946	0.433328	Clk1	Clk1	CDC-like kinase 1	1
6102	ENSMUSG00000027379	433.762	0.30123	0.151789	1.98454	0.0471959	0.433328	Bub1	Bub1	budding uninhibited by benzimidazoles 1 homolog (S. cerevisiae)	2
6128	ENSMUSG00000027424	122.763	0.404158	0.203862	1.9825	0.0474228	0.433328	Mgme1	Mgme1	mitochondrial genome maintainance exonuclease 1	2
7135	ENSMUSG00000029134	133.233	-0.461427	0.232604	-1.98375	0.0472842	0.433328	Plb1	Plb1	phospholipase B1	5
14332	ENSMUSG00000048497	242.949	0.338462	0.170622	1.9837	0.0472897	0.433328	Mmgt2	Mmgt2	membrane magnesium transporter 2	11
17063	ENSMUSG00000060147	2462.68	-0.27499	0.138664	-1.98314	0.0473517	0.433328	Serpinb6a	Serpinb6a	serine (or cysteine) peptidase inhibitor, clade B, member 6a	13
1022	ENSMUSG00000006526	41.3265	-0.478362	0.241466	-1.98108	0.0475826	0.433734	Tmem110	Tmem110	transmembrane protein 110	14
2883	ENSMUSG00000021023	121.999	0.400638	0.202289	1.98053	0.0476444	0.43379	1110008L16Rik	1110008L16Rik	RIKEN cDNA 1110008L16 gene	12
7924	ENSMUSG00000030579	2902.07	-0.260953	0.131804	-1.97986	0.0477195	0.43379	Tyrobp	Tyrobp	TYRO protein tyrosine kinase binding protein	7
16471	ENSMUSG00000057561	956.154	0.271366	0.137061	1.97989	0.0477159	0.43379	Eif1a	Eif1a	eukaryotic translation initiation factor 1A	18
2204	ENSMUSG00000019874	16.9762	-0.478285	0.242048	-1.97599	0.0481558	0.43537	Fabp7	Fabp7	fatty acid binding protein 7, brain	10
2306	ENSMUSG00000020077	1404.24	-0.310381	0.157045	-1.97638	0.0481113	0.43537	Srgn	Srgn	serglycin	10
4197	ENSMUSG00000023904	60.2712	-0.454828	0.230166	-1.97608	0.0481453	0.43537	Hcfc1r1	Hcfc1r1	host cell factor C1 regulator 1 (XPO1-dependent)	17
4817	ENSMUSG00000024982	264.845	0.336528	0.17022	1.97702	0.0480393	0.43537	Zdhhc6	Zdhhc6	zinc finger, DHHC domain containing 6	19
12091	ENSMUSG00000040811	161.006	-0.384154	0.194387	-1.97624	0.0481279	0.43537	Eml2	Eml2	echinoderm microtubule associated protein like 2	7
22647	ENSMUSG00000078578	1099.04	-0.278977	0.141156	-1.97638	0.0481119	0.43537	Ube2d3	Ube2d3	ubiquitin-conjugating enzyme E2D 3	3
1826	ENSMUSG00000017550	172.973	0.380381	0.192603	1.97495	0.0482739	0.436043	Atad5	Atad5	ATPase family, AAA domain containing 5	11
7039	ENSMUSG00000028977	13.3917	-0.469874	0.238095	-1.97347	0.0484417	0.437161	Casz1	Casz1	castor zinc finger 1	4
6233	ENSMUSG00000027599	273.294	-0.324104	0.164304	-1.97259	0.0485427	0.437676	Armc1	Armc1	armadillo repeat containing 1	3
9995	ENSMUSG00000035242	216.463	-0.353543	0.179285	-1.97196	0.0486144	0.437925	Oaz1	Oaz1	ornithine decarboxylase antizyme 1	10
1126	ENSMUSG00000007659	479.426	0.330728	0.167937	1.96936	0.0489118	0.438308	Bcl2l1	Bcl2l1	BCL2-like 1	2
5997	ENSMUSG00000027215	598.586	-0.301737	0.153222	-1.96928	0.048921	0.438308	Cd82	Cd82	CD82 antigen	2
10053	ENSMUSG00000035399	166.129	0.391621	0.198863	1.96931	0.048918	0.438308	Oser1	Oser1	oxidative stress responsive serine rich 1	2
11984	ENSMUSG00000040552	2348.01	-0.248256	0.126039	-1.96968	0.0488749	0.438308	C3ar1	C3ar1	complement component 3a receptor 1	6
16168	ENSMUSG00000056201	8267.59	0.231601	0.117554	1.97016	0.0488199	0.438308	Cfl1	Cfl1	cofilin 1, non-muscle	19
20611	ENSMUSG00000073557	85.7768	0.439864	0.223236	1.9704	0.0487929	0.438308	Ppp1r12b	Ppp1r12b	protein phosphatase 1, regulatory (inhibitor) subunit 12B	1
6904	ENSMUSG00000028760	377.118	0.299601	0.152168	1.96889	0.0489658	0.438314	Eif4g3	Eif4g3	eukaryotic translation initiation factor 4 gamma, 3	4
6307	ENSMUSG00000027746	256.248	-0.361413	0.183604	-1.96844	0.0490173	0.438381	Ufm1	Ufm1	ubiquitin-fold modifier 1	3
8782	ENSMUSG00000032078	698.27	0.284339	0.144589	1.96653	0.0492371	0.439952	Zpr1	Zpr1	ZPR1 zinc finger	9
898	ENSMUSG00000005779	2098.1	-0.233737	0.118884	-1.96609	0.0492885	0.440016	Psmb4	Psmb4	proteasome (prosome, macropain) subunit, beta type 4	3
6514	ENSMUSG00000028101	53.666	-0.464084	0.236181	-1.96495	0.0494197	0.440398	Pias3	Pias3	protein inhibitor of activated STAT 3	3
17715	ENSMUSG00000063065	513.024	-0.333381	0.169634	-1.96529	0.0493804	0.440398	Mapk3	Mapk3	mitogen-activated protein kinase 3	7
1816	ENSMUSG00000017428	81.2376	0.43333	0.220774	1.96277	0.0496724	0.441599	Psmd11	Psmd11	proteasome (prosome, macropain) 26S subunit, non-ATPase, 11	11
6418	ENSMUSG00000027951	275.806	-0.332213	0.169213	-1.96329	0.0496128	0.441599	Adar	Adar	adenosine deaminase, RNA-specific	3
9187	ENSMUSG00000032855	117.886	-0.42437	0.216224	-1.96264	0.0496877	0.441599	Pkd1	Pkd1	polycystic kidney disease 1 homolog	17
3546	ENSMUSG00000022200	589.312	-0.283104	0.144371	-1.96094	0.0498859	0.442293	Golph3	Golph3	golgi phosphoprotein 3	15
5285	ENSMUSG00000025935	1113.67	-0.281883	0.143757	-1.96083	0.049899	0.442293	Tram1	Tram1	translocating chain-associating membrane protein 1	1
13024	ENSMUSG00000043953	493.303	-0.489619	0.249677	-1.96101	0.0498783	0.442293	Ccrl2	Ccrl2	chemokine (C-C motif) receptor-like 2	9
5017	ENSMUSG00000025354	98.1931	-0.416007	0.212253	-1.95996	0.0500006	0.442676	Dnajc14	Dnajc14	DnaJ (Hsp40) homolog, subfamily C, member 14	10
6110	ENSMUSG00000027397	809.861	0.331598	0.16921	1.95969	0.0500325	0.442676	Slc20a1	Slc20a1	solute carrier family 20, member 1	2
13720	ENSMUSG00000046351	52.8073	0.460787	0.235177	1.95932	0.0500756	0.442676	Zfp322a	Zfp322a	zinc finger protein 322A	13
5883	ENSMUSG00000026960	233.588	0.3325	0.169862	1.95748	0.0502915	0.442681	Arl6ip6	Arl6ip6	ADP-ribosylation factor-like 6 interacting protein 6	2
6721	ENSMUSG00000028463	23.7581	-0.490106	0.250338	-1.95778	0.0502558	0.442681	Car9	Car9	carbonic anhydrase 9	4
10739	ENSMUSG00000037419	29.5606	-0.490164	0.250314	-1.9582	0.0502068	0.442681	Endod1	Endod1	endonuclease domain containing 1	9
11577	ENSMUSG00000039474	92.5494	0.442935	0.226286	1.95742	0.0502986	0.442681	Wfs1	Wfs1	Wolfram syndrome 1 homolog (human)	5
12265	ENSMUSG00000041406	284.727	0.317086	0.161887	1.95868	0.0501501	0.442681	BC055324	BC055324	cDNA sequence BC055324	1
3418	ENSMUSG00000021981	143.637	0.368549	0.188413	1.95607	0.0504573	0.442903	Cab39l	Cab39l	calcium binding protein 39-like	14
6969	ENSMUSG00000028868	577.733	-0.296312	0.151455	-1.95643	0.0504142	0.442903	Wasf2	Wasf2	WAS protein family, member 2	4
11381	ENSMUSG00000038976	282.644	0.326607	0.166965	1.95614	0.0504488	0.442903	Ppp1r9b	Ppp1r9b	protein phosphatase 1, regulatory subunit 9B	11
16628	ENSMUSG00000058291	118.027	0.385469	0.197113	1.95557	0.0505155	0.443023	Zfp68	Zfp68	zinc finger protein 68	5
576	ENSMUSG00000003380	340.019	-0.309688	0.158416	-1.9549	0.0505948	0.443226	Rabac1	Rabac1	Rab acceptor 1 (prenylated)	7
1678	ENSMUSG00000015880	837.322	0.280941	0.143732	1.95462	0.0506277	0.443226	Ncapg	Ncapg	non-SMC condensin I complex, subunit G	5
19990	ENSMUSG00000070737	39.0519	-0.488893	0.250242	-1.95368	0.0507391	0.443811	Gm12942	Gm12942	predicted gene 12942	4
3942	ENSMUSG00000022848	47.2559	-0.483524	0.247626	-1.95263	0.0508629	0.444503	Dirc2	Dirc2	disrupted in renal carcinoma 2 (human)	16
11137	ENSMUSG00000038387	39.9541	-0.486057	0.249151	-1.95085	0.0510744	0.445877	Rras	Rras	Harvey rat sarcoma oncogene, subgroup R	7
13064	ENSMUSG00000044066	201.855	0.405806	0.208054	1.95049	0.0511179	0.445877	Cep68	Cep68	centrosomal protein 68	11
13523	ENSMUSG00000045624	692.494	0.271202	0.139065	1.95018	0.0511544	0.445877	Esf1	Esf1	ESF1, nucleolar pre-rRNA processing protein, homolog (S. cerevisiae)	2
6551	ENSMUSG00000028165	280.719	-0.33999	0.174483	-1.94856	0.0513486	0.445993	Cisd2	Cisd2	CDGSH iron sulfur domain 2	3
7385	ENSMUSG00000029535	177.29	-0.375106	0.192489	-1.94871	0.0513305	0.445993	Triap1	Triap1	TP53 regulated inhibitor of apoptosis 1	5
7522	ENSMUSG00000029761	485.124	0.327989	0.168345	1.94832	0.0513768	0.445993	Cald1	Cald1	caldesmon 1	6
7687	ENSMUSG00000030127	468.284	-0.29914	0.153518	-1.94857	0.0513465	0.445993	Cops7a	Cops7a	COP9 (constitutive photomorphogenic) homolog, subunit 7a (Arabidopsis thaliana)	6
11739	ENSMUSG00000039910	2686.27	-0.360575	0.185082	-1.94819	0.0513918	0.445993	Cited2	Cited2	Cbp/p300-interacting transactivator, with Glu/Asp-rich carboxy-terminal domain, 2	10
8700	ENSMUSG00000031954	407.048	0.313713	0.161084	1.94751	0.0514732	0.44631	Cfdp1	Cfdp1	craniofacial development protein 1	8
34382	ENSMUSG00000094870	177.853	0.362779	0.18639	1.94635	0.0516128	0.447131	Zfp131	Zfp131	zinc finger protein 131	13
2125	ENSMUSG00000019699	59.7858	-0.457217	0.235279	-1.9433	0.0519803	0.448752	Akt3	Akt3	thymoma viral proto-oncogene 3	1
6515	ENSMUSG00000028102	118.912	-0.393765	0.202606	-1.9435	0.051956	0.448752	Pex11b	Pex11b	peroxisomal biogenesis factor 11 beta	3
9240	ENSMUSG00000033016	263.017	-0.327902	0.168665	-1.9441	0.0518833	0.448752	Nfatc1	Nfatc1	nuclear factor of activated T cells, cytoplasmic, calcineurin dependent 1	18
10471	ENSMUSG00000036751	3754.41	-0.281073	0.144586	-1.94399	0.0518964	0.448752	Cox6b1	Cox6b1	cytochrome c oxidase, subunit VIb polypeptide 1	7
6587	ENSMUSG00000028233	231.152	0.330218	0.170157	1.94066	0.0522991	0.449527	Tgs1	Tgs1	trimethylguanosine synthase homolog (S. cerevisiae)	4
9893	ENSMUSG00000034932	226.044	-0.331697	0.170983	-1.93995	0.0523862	0.449527	Mrpl54	Mrpl54	mitochondrial ribosomal protein L54	10
10175	ENSMUSG00000035798	55.0719	-0.462036	0.237975	-1.94153	0.052194	0.449527	Zdhhc17	Zdhhc17	zinc finger, DHHC domain containing 17	10
11369	ENSMUSG00000038936	29.8953	-0.485886	0.250328	-1.941	0.0522583	0.449527	Sccpdh	Sccpdh	saccharopine dehydrogenase (putative)	1
15212	ENSMUSG00000051817	13.1939	0.465276	0.239797	1.94029	0.0523441	0.449527	Sox12	Sox12	SRY (sex determining region Y)-box 12	2
17475	ENSMUSG00000062054	262.688	-0.331851	0.170907	-1.94171	0.0521726	0.449527	Iah1	Iah1	isoamyl acetate-hydrolyzing esterase 1 homolog (S. cerevisiae)	12
35179	ENSMUSG00000095788	22.6562	-0.478265	0.246395	-1.94105	0.0522522	0.449527	Sirpb1a	Sirpb1a	signal-regulatory protein beta 1A	3
489	ENSMUSG00000002833	372.704	0.318337	0.164447	1.93581	0.0528916	0.44975	Hdgfrp2	Hdgfrp2	hepatoma-derived growth factor, related protein 2	17
1088	ENSMUSG00000007080	560.565	0.285638	0.147586	1.9354	0.0529408	0.44975	Pole	Pole	polymerase (DNA directed), epsilon	5
3246	ENSMUSG00000021687	128.268	-0.392869	0.203013	-1.93519	0.0529664	0.44975	Scamp1	Scamp1	secretory carrier membrane protein 1	13
4063	ENSMUSG00000023048	662.535	-0.299536	0.15472	-1.93599	0.0528693	0.44975	Prr13	Prr13	proline rich 13	15
6836	ENSMUSG00000028649	695.658	0.319382	0.165062	1.93493	0.0529995	0.44975	Macf1	Macf1	microtubule-actin crosslinking factor 1	4
7371	ENSMUSG00000029507	632.455	0.33947	0.175246	1.93711	0.0527324	0.44975	Pus1	Pus1	pseudouridine synthase 1	5
9807	ENSMUSG00000034723	325.369	0.340693	0.175747	1.93854	0.0525568	0.44975	Tmx4	Tmx4	thioredoxin-related transmembrane protein 4	2
9926	ENSMUSG00000035047	498.686	0.296844	0.153117	1.93868	0.0525403	0.44975	Kri1	Kri1	KRI1 homolog (S. cerevisiae)	9
10765	ENSMUSG00000037487	1134.22	0.259169	0.133765	1.9375	0.052684	0.44975	Ubr5	Ubr5	ubiquitin protein ligase E3 component n-recognin 5	15
10806	ENSMUSG00000037608	1654.81	0.259012	0.133665	1.93777	0.0526518	0.44975	Bclaf1	Bclaf1	BCL2-associated transcription factor 1	10
12128	ENSMUSG00000040918	404.63	0.296801	0.153185	1.93753	0.0526807	0.44975	Slc19a2	Slc19a2	solute carrier family 19 (thiamine transporter), member 2	1
12337	ENSMUSG00000041638	1263.16	0.270457	0.139752	1.93526	0.0529578	0.44975	Gcn1l1	Gcn1l1	GCN1 general control of amino-acid synthesis 1-like 1 (yeast)	5
32007	ENSMUSG00000091537	203.871	0.376717	0.194286	1.93898	0.0525037	0.44975	Tma7	Tma7	translational machinery associated 7 homolog (S. cerevisiae)	9
6420	ENSMUSG00000027953	108.399	-0.417492	0.215862	-1.93407	0.0531044	0.450256	Slc50a1	Slc50a1	solute carrier family 50 (sugar transporter), member 1	3
2962	ENSMUSG00000021178	1245.84	0.258796	0.133851	1.93347	0.0531783	0.4505	Psmc1	Psmc1	protease (prosome, macropain) 26S subunit, ATPase 1	12
9092	ENSMUSG00000032596	132.665	-0.405784	0.209947	-1.93279	0.053262	0.450507	Uba7	Uba7	ubiquitin-like modifier activating enzyme 7	9
11510	ENSMUSG00000039262	540	0.280116	0.144933	1.93273	0.0532698	0.450507	Prrc2b	Prrc2b	proline-rich coiled-coil 2B	2
1590	ENSMUSG00000015290	380.606	-0.382348	0.19793	-1.93173	0.0533927	0.450893	Ubl4	Ubl4	ubiquitin-like 4	X
4399	ENSMUSG00000024228	64.6206	-0.46299	0.239735	-1.93126	0.0534513	0.450893	Nudt12	Nudt12	nudix (nucleoside diphosphate linked moiety X)-type motif 12	17
8286	ENSMUSG00000031278	1817.41	0.241359	0.124952	1.93161	0.0534072	0.450893	Acsl4	Acsl4	acyl-CoA synthetase long-chain family member 4	X
11126	ENSMUSG00000038366	1371.07	-0.260293	0.134806	-1.93086	0.0534998	0.45092	Lasp1	Lasp1	LIM and SH3 protein 1	11
4776	ENSMUSG00000024914	647.909	0.319245	0.1655	1.92897	0.0537344	0.452514	Drap1	Drap1	Dr1 associated protein 1 (negative cofactor 2 alpha)	19
663	ENSMUSG00000004043	108.056	-0.391825	0.20337	-1.92666	0.0540225	0.453789	Stat5a	Stat5a	signal transducer and activator of transcription 5A	11
2762	ENSMUSG00000020817	566.002	0.283914	0.147341	1.92692	0.0539897	0.453789	Rabep1	Rabep1	rabaptin, RAB GTPase binding effector protein 1	11
10438	ENSMUSG00000036622	544.337	-0.271914	0.141129	-1.92671	0.0540156	0.453789	Atp13a2	Atp13a2	ATPase type 13A2	4
2400	ENSMUSG00000020227	286.035	-0.415111	0.215663	-1.92481	0.0542531	0.455161	Irak3	Irak3	interleukin-1 receptor-associated kinase 3	10
10730	ENSMUSG00000037400	138.842	-0.375199	0.194947	-1.92462	0.0542773	0.455161	Atp11b	Atp11b	ATPase, class VI, type 11B	3
3655	ENSMUSG00000022378	1615.34	-0.248652	0.129366	-1.92208	0.0545962	0.456298	Fam49b	Fam49b	family with sequence similarity 49, member B	15
8549	ENSMUSG00000031715	463.677	0.2963	0.154122	1.9225	0.0545429	0.456298	Smarca5	Smarca5	SWI/SNF related, matrix associated, actin dependent regulator of chromatin, subfamily a, member 5	8
17780	ENSMUSG00000063358	1334.75	-0.276916	0.144033	-1.92258	0.0545326	0.456298	Mapk1	Mapk1	mitogen-activated protein kinase 1	16
20578	ENSMUSG00000073434	40.3964	0.464812	0.2418	1.9223	0.0545675	0.456298	Wdr90	Wdr90	WD repeat domain 90	17
13626	ENSMUSG00000046006	37.4477	-0.480076	0.249841	-1.92153	0.0546649	0.456489	Gapt	Gapt	Grb2-binding adaptor, transmembrane	13
14232	ENSMUSG00000048154	420.216	-0.292467	0.152385	-1.91926	0.0549517	0.458349	Kmt2d	Kmt2d	lysine (K)-specific methyltransferase 2D	15
14828	ENSMUSG00000050379	304.449	0.337843	0.176048	1.91904	0.0549798	0.458349	2006-09-01	2006-09-01	septin 6	X
2607	ENSMUSG00000020577	108.654	-0.404618	0.211138	-1.91637	0.0553179	0.459999	Tspan13	Tspan13	tetraspanin 13	12
4287	ENSMUSG00000024053	1929.5	0.244769	0.12773	1.91631	0.0553257	0.459999	Emilin2	Emilin2	elastin microfibril interfacer 2	17
8809	ENSMUSG00000032116	2678.46	0.261662	0.136565	1.91602	0.0553625	0.459999	Stt3a	Stt3a	STT3, subunit of the oligosaccharyltransferase complex, homolog A (S. cerevisiae)	9
5305	ENSMUSG00000025968	1624.45	0.236817	0.123694	1.91453	0.0555522	0.46119	Ndufs1	Ndufs1	NADH dehydrogenase (ubiquinone) Fe-S protein 1	1
14406	ENSMUSG00000048779	473.346	-0.319434	0.166911	-1.9138	0.0556456	0.46158	P2ry6	P2ry6	pyrimidinergic receptor P2Y, G-protein coupled, 6	7
6567	ENSMUSG00000028189	148.012	-0.399081	0.208627	-1.91289	0.0557615	0.462157	Ctbs	Ctbs	chitobiase, di-N-acetyl-	3
946	ENSMUSG00000006057	865.642	0.278417	0.145866	1.90871	0.056299	0.462497	Atp5g1	Atp5g1	ATP synthase, H+ transporting, mitochondrial F0 complex, subunit C1 (subunit 9)	11
1492	ENSMUSG00000014313	1386.97	0.236501	0.123913	1.9086	0.0563137	0.462497	Cox6c	Cox6c	cytochrome c oxidase subunit VIc	15
2331	ENSMUSG00000020111	560.319	-0.288061	0.150925	-1.90863	0.0563099	0.462497	Micu1	Micu1	mitochondrial calcium uptake 1	10
3756	ENSMUSG00000022538	497.961	0.287094	0.150139	1.91219	0.0558515	0.462497	Lsg1	Lsg1	large subunit GTPase 1 homolog (S. cerevisiae)	16
5540	ENSMUSG00000026393	329.802	-0.31163	0.163067	-1.91106	0.055997	0.462497	Nek7	Nek7	NIMA (never in mitosis gene a)-related expressed kinase 7	1
5716	ENSMUSG00000026688	478.907	-0.352674	0.184651	-1.90995	0.0561395	0.462497	Mgst3	Mgst3	microsomal glutathione S-transferase 3	1
6248	ENSMUSG00000027630	233.06	-0.352495	0.184626	-1.90924	0.0562311	0.462497	Tbl1xr1	Tbl1xr1	transducin (beta)-like 1X-linked receptor 1	3
11681	ENSMUSG00000039748	281.228	0.321368	0.168211	1.91051	0.0560675	0.462497	Exo1	Exo1	exonuclease 1	1
12104	ENSMUSG00000040842	262.909	0.32253	0.168902	1.90956	0.0561895	0.462497	Szrd1	Szrd1	SUZ RNA binding domain containing 1	4
16328	ENSMUSG00000056919	119.41	0.377673	0.197785	1.90952	0.0561952	0.462497	Cep162	Cep162	centrosomal protein 162	9
17612	ENSMUSG00000062590	71.6689	0.435764	0.22824	1.90924	0.0562313	0.462497	Armc9	Armc9	armadillo repeat containing 9	1
15164	ENSMUSG00000051615	76.8179	-0.413278	0.216635	-1.90772	0.0564278	0.463052	Rap2a	Rap2a	RAS related protein 2a	14
614	ENSMUSG00000003581	34.1878	-0.469703	0.246367	-1.90651	0.0565836	0.46307	Rnf215	Rnf215	ring finger protein 215	11
9034	ENSMUSG00000032507	36.3908	-0.473816	0.248512	-1.90661	0.0565708	0.46307	Fbxl2	Fbxl2	F-box and leucine-rich repeat protein 2	9
9478	ENSMUSG00000033793	1885.05	-0.25388	0.133182	-1.90626	0.056616	0.46307	Atp6v1h	Atp6v1h	ATPase, H+ transporting, lysosomal V1 subunit H	1
12082	ENSMUSG00000040774	268.081	-0.353632	0.18542	-1.9072	0.056495	0.46307	Cept1	Cept1	choline/ethanolaminephosphotransferase 1	3
10155	ENSMUSG00000035735	14.5543	0.459467	0.241085	1.90583	0.0566723	0.46315	Dagla	Dagla	diacylglycerol lipase, alpha	19
1486	ENSMUSG00000014232	85.0412	0.432771	0.227502	1.90227	0.0571356	0.464647	Cluap1	Cluap1	clusterin associated protein 1	16
3537	ENSMUSG00000022185	909.707	0.258228	0.135639	1.90378	0.0569387	0.464647	Acin1	Acin1	apoptotic chromatin condensation inducer 1	14
4552	ENSMUSG00000024516	946.952	-0.266488	0.140012	-1.90332	0.056999	0.464647	Sec11c	Sec11c	SEC11 homolog C (S. cerevisiae)	18
7295	ENSMUSG00000029390	804.42	-0.344751	0.181228	-1.9023	0.0571317	0.464647	Tmed2	Tmed2	transmembrane emp24 domain trafficking protein 2	5
9162	ENSMUSG00000032786	1891.43	0.357144	0.187695	1.90279	0.0570676	0.464647	Alas1	Alas1	aminolevulinic acid synthase 1	9
10037	ENSMUSG00000035367	41.8307	0.463513	0.243615	1.90265	0.0570863	0.464647	Rmi1	Rmi1	RMI1, RecQ mediated genome instability 1, homolog (S. cerevisiae)	13
7961	ENSMUSG00000030649	70.0393	0.437128	0.229878	1.90157	0.0572276	0.465015	Anapc15	Anapc15	anaphase prompoting complex C subunit 15	7
1397	ENSMUSG00000012114	458.015	-0.295716	0.155545	-1.90115	0.0572818	0.465076	Med15	Med15	mediator complex subunit 15	16
9575	ENSMUSG00000034108	407.294	0.326553	0.17187	1.9	0.0574333	0.465926	Ccs	Ccs	copper chaperone for superoxide dismutase	19
753	ENSMUSG00000004771	1412.28	-0.265912	0.140055	-1.89863	0.0576128	0.467002	Rab11a	Rab11a	RAB11A, member RAS oncogene family	9
2558	ENSMUSG00000020482	87.4835	0.418882	0.220898	1.89627	0.0579249	0.467775	Ccdc117	Ccdc117	coiled-coil domain containing 117	11
3263	ENSMUSG00000021710	513.936	0.283493	0.149403	1.89751	0.0577606	0.467775	Nln	Nln	neurolysin (metallopeptidase M3 family)	13
4816	ENSMUSG00000024981	834.48	0.270879	0.142859	1.89613	0.0579432	0.467775	Acsl5	Acsl5	acyl-CoA synthetase long-chain family member 5	19
11716	ENSMUSG00000039840	174.588	0.34122	0.179944	1.89626	0.0579259	0.467775	Epg5	Epg5	ectopic P-granules autophagy protein 5 homolog (C. elegans)	18
11748	ENSMUSG00000039943	29.0695	-0.474773	0.250352	-1.89642	0.0579048	0.467775	Plcb4	Plcb4	phospholipase C, beta 4	2
7026	ENSMUSG00000028962	350.644	0.311564	0.164361	1.89561	0.0580115	0.467947	Slc4a2	Slc4a2	solute carrier family 4 (anion exchanger), member 2	5
1640	ENSMUSG00000015656	403.798	0.420878	0.222254	1.89368	0.0582677	0.468874	Hspa8	Hspa8	heat shock protein 8	9
4924	ENSMUSG00000025178	487.34	0.349263	0.18439	1.89415	0.0582054	0.468874	Pi4k2a	Pi4k2a	phosphatidylinositol 4-kinase type 2 alpha	19
9249	ENSMUSG00000033033	64.3796	-0.447846	0.236486	-1.89376	0.0582573	0.468874	Calhm2	Calhm2	calcium homeostasis modulator 2	19
1820	ENSMUSG00000017478	566.941	0.275997	0.14578	1.89325	0.0583247	0.468953	Zc3h18	Zc3h18	zinc finger CCCH-type containing 18	8
8285	ENSMUSG00000031274	231.105	0.339719	0.179483	1.89277	0.058389	0.469091	Col4a5	Col4a5	collagen, type IV, alpha 5	X
22933	ENSMUSG00000079184	317.093	0.300874	0.159	1.89228	0.0584535	0.46923	Mphosph8	Mphosph8	M-phase phosphoprotein 8	14
3107	ENSMUSG00000021427	2726.04	0.262192	0.138655	1.89097	0.0586285	0.470257	Ssr1	Ssr1	signal sequence receptor, alpha	13
14128	ENSMUSG00000047777	63.1133	0.44839	0.237239	1.89003	0.0587536	0.470322	Phf13	Phf13	PHD finger protein 13	4
16422	ENSMUSG00000057337	14.5548	0.456683	0.241581	1.89039	0.0587052	0.470322	Chst3	Chst3	carbohydrate (chondroitin 6/keratan) sulfotransferase 3	10
19199	ENSMUSG00000066880	72.2173	0.428265	0.226613	1.88985	0.0587785	0.470322	Zfp617	Zfp617	zinc finger protein 617	8
6157	ENSMUSG00000027469	1639.08	0.232773	0.123211	1.88923	0.0588609	0.470604	Tpx2	Tpx2	TPX2, microtubule-associated protein homolog (Xenopus laevis)	2
5019	ENSMUSG00000025357	14.1712	-0.456502	0.241959	-1.88669	0.0592017	0.471744	Dgka	Dgka	diacylglycerol kinase, alpha	10
5039	ENSMUSG00000025393	15166.8	-0.217189	0.115125	-1.88655	0.0592214	0.471744	Atp5b	Atp5b	ATP synthase, H+ transporting mitochondrial F1 complex, beta subunit	10
10923	ENSMUSG00000037936	957.315	-0.24523	0.129999	-1.8864	0.0592405	0.471744	Scarb1	Scarb1	scavenger receptor class B, member 1	5
11743	ENSMUSG00000039917	44.3269	-0.453475	0.240288	-1.88722	0.0591312	0.471744	Rhbdd2	Rhbdd2	rhomboid domain containing 2	5
13304	ENSMUSG00000044864	174.45	-0.365162	0.193575	-1.88642	0.0592389	0.471744	Ankrd50	Ankrd50	ankyrin repeat domain 50	3
6652	ENSMUSG00000028356	14.067	0.446306	0.236821	1.88457	0.0594878	0.473335	Ambp	Ambp	alpha 1 microglobulin/bikunin	4
3581	ENSMUSG00000022246	372.173	0.323825	0.171881	1.884	0.0595647	0.473568	Rai14	Rai14	retinoic acid induced 14	15
37751	ENSMUSG00000098557	93.8253	-0.467285	0.248141	-1.88314	0.0596812	0.474115	Kctd12	Kctd12	potassium channel tetramerisation domain containing 12	14
367	ENSMUSG00000002052	1405.56	0.238517	0.126768	1.88153	0.0599001	0.474128	Supt6	Supt6	suppressor of Ty 6	11
2529	ENSMUSG00000020439	90.5879	0.405546	0.215518	1.88173	0.0598729	0.474128	Smtn	Smtn	smoothelin	11
6063	ENSMUSG00000027327	424.175	-0.28206	0.149922	-1.88138	0.0599209	0.474128	1700037H04Rik	1700037H04Rik	RIKEN cDNA 1700037H04 gene	2
11336	ENSMUSG00000038843	286.318	0.326882	0.173742	1.88142	0.0599152	0.474128	Gcnt1	Gcnt1	glucosaminyl (N-acetyl) transferase 1, core 2	19
17483	ENSMUSG00000062078	699.585	-0.264476	0.140575	-1.88139	0.0599188	0.474128	Qk	Qk	quaking	17
2813	ENSMUSG00000020893	116.362	-0.400345	0.212923	-1.88023	0.0600765	0.47482	Per1	Per1	period circadian clock 1	11
13623	ENSMUSG00000045999	57.0974	-0.454363	0.241678	-1.88003	0.0601038	0.47482	AY036118	AY036118	cDNA sequence AY036118	17
13855	ENSMUSG00000046814	20.784	-0.469383	0.249819	-1.87889	0.060259	0.475669	Gchfr	Gchfr	GTP cyclohydrolase I feedback regulator	2
104	ENSMUSG00000000594	485.05	-0.349929	0.18636	-1.8777	0.0604221	0.476578	Gm2a	Gm2a	GM2 ganglioside activator protein	11
3954	ENSMUSG00000022867	549.263	-0.269339	0.143501	-1.87691	0.0605301	0.476675	Usp25	Usp25	ubiquitin specific peptidase 25	16
5163	ENSMUSG00000025647	386.944	-0.299292	0.159459	-1.87692	0.0605295	0.476675	Shisa5	Shisa5	shisa family member 5	9
5610	ENSMUSG00000026511	48.5065	0.4516	0.240714	1.87609	0.0606432	0.476737	Srp9	Srp9	signal recognition particle 9	1
11774	ENSMUSG00000040007	272.198	0.342581	0.182607	1.87606	0.0606472	0.476737	Bahd1	Bahd1	bromo adjacent homology domain containing 1	2
17045	ENSMUSG00000060063	3960.97	-0.264115	0.140801	-1.87581	0.0606818	0.476737	Alox5ap	Alox5ap	arachidonate 5-lipoxygenase activating protein	5
1954	ENSMUSG00000018501	451.011	0.279316	0.149056	1.8739	0.0609446	0.477263	Ncor1	Ncor1	nuclear receptor co-repressor 1	11
2662	ENSMUSG00000020658	359.854	0.454798	0.242782	1.87328	0.0610296	0.477263	Efr3b	Efr3b	EFR3 homolog B (S. cerevisiae)	12
4236	ENSMUSG00000023967	739.064	0.28978	0.154694	1.87324	0.061035	0.477263	Mrps18a	Mrps18a	mitochondrial ribosomal protein S18A	17
6834	ENSMUSG00000028647	91.5381	-0.40406	0.215516	-1.87485	0.0608135	0.477263	Mycbp	Mycbp	c-myc binding protein	4
11787	ENSMUSG00000040033	43.4027	-0.451227	0.240882	-1.87323	0.0610364	0.477263	Stat2	Stat2	signal transducer and activator of transcription 2	10
12614	ENSMUSG00000042446	149.319	0.363307	0.193918	1.87351	0.060998	0.477263	Zmym4	Zmym4	zinc finger, MYM-type 4	4
1319	ENSMUSG00000010307	81.9636	-0.4225	0.225877	-1.87048	0.0614167	0.479484	Tmem86a	Tmem86a	transmembrane protein 86A	7
3175	ENSMUSG00000021559	200.304	-0.361491	0.193241	-1.87067	0.0613903	0.479484	Dapk1	Dapk1	death associated protein kinase 1	13
11101	ENSMUSG00000038301	875.316	-0.255009	0.136377	-1.86988	0.0615006	0.479576	Snx10	Snx10	sorting nexin 10	6
12475	ENSMUSG00000042055	371.713	-0.288767	0.154445	-1.8697	0.0615249	0.479576	Wdr11	Wdr11	WD repeat domain 11	7
14193	ENSMUSG00000048000	575.216	0.265416	0.142067	1.86825	0.0617277	0.48078	Gigyf2	Gigyf2	GRB10 interacting GYF protein 2	1
9293	ENSMUSG00000033184	783.437	-0.287529	0.153934	-1.86787	0.0617799	0.480811	Tmed7	Tmed7	transmembrane emp24 protein transport domain containing 7	18
13804	ENSMUSG00000046675	102.606	0.401558	0.215032	1.86744	0.0618407	0.480908	Tmem251	Tmem251	transmembrane protein 251	12
3641	ENSMUSG00000022360	1009.98	0.252803	0.135433	1.86662	0.061954	0.481413	Atad2	Atad2	ATPase family, AAA domain containing 2	15
885	ENSMUSG00000005682	79.3068	-0.427864	0.229289	-1.86604	0.0620351	0.481667	Pan2	Pan2	PAN2 polyA specific ribonuclease subunit homolog (S. cerevisiae)	10
3232	ENSMUSG00000021666	260.608	0.378074	0.202735	1.86487	0.0622002	0.481821	Gfm2	Gfm2	G elongation factor, mitochondrial 2	13
3583	ENSMUSG00000022248	181.904	0.33048	0.177186	1.86516	0.0621593	0.481821	Rad1	Rad1	RAD1 homolog (S. pombe)	15
4175	ENSMUSG00000023802	31.6701	-0.465859	0.249795	-1.86497	0.0621862	0.481821	Nox3	Nox3	NADPH oxidase 3	17
14055	ENSMUSG00000047534	273.516	0.350205	0.187877	1.86401	0.0623196	0.482371	Mis18bp1	Mis18bp1	MIS18 binding protein 1	12
3099	ENSMUSG00000021413	490.707	0.278063	0.149204	1.86365	0.0623715	0.482397	Prpf4b	Prpf4b	PRP4 pre-mRNA processing factor 4 homolog B (yeast)	13
8201	ENSMUSG00000031129	32.3511	-0.466312	0.250305	-1.86298	0.0624655	0.48275	Slc9a9	Slc9a9	solute carrier family 9 (sodium/hydrogen exchanger), member 9	9
2387	ENSMUSG00000020198	784.261	-0.247827	0.13308	-1.86225	0.0625678	0.483062	Ap3d1	Ap3d1	adaptor-related protein complex 3, delta 1 subunit	10
7725	ENSMUSG00000030201	225.592	-0.364484	0.195749	-1.862	0.0626029	0.483062	Lrp6	Lrp6	low density lipoprotein receptor-related protein 6	6
3605	ENSMUSG00000022300	1812.16	0.227165	0.122057	1.86114	0.0627241	0.483621	Dcaf13	Dcaf13	DDB1 and CUL4 associated factor 13	15
5221	ENSMUSG00000025804	16.8519	0.444287	0.238858	1.86004	0.0628795	0.48407	Ccr1	Ccr1	chemokine (C-C motif) receptor 1	9
10323	ENSMUSG00000036257	85.6474	-0.411969	0.221447	-1.86036	0.0628352	0.48407	Pnpla8	Pnpla8	patatin-like phospholipase domain containing 8	12
11202	ENSMUSG00000038539	39.0702	-0.458883	0.246759	-1.85964	0.0629362	0.484132	Atf5	Atf5	activating transcription factor 5	7
8366	ENSMUSG00000031403	1450.58	0.257927	0.138733	1.85916	0.0630046	0.484284	Dkc1	Dkc1	dyskeratosis congenita 1, dyskerin	X
3651	ENSMUSG00000022372	87.3999	-0.441574	0.23818	-1.85395	0.0637459	0.485483	Sla	Sla	src-like adaptor	15
4028	ENSMUSG00000023008	673.195	0.282812	0.152397	1.85576	0.0634884	0.485483	Fmnl3	Fmnl3	formin-like 3	15
5034	ENSMUSG00000025381	452.476	-0.289292	0.155865	-1.85605	0.0634471	0.485483	Cnpy2	Cnpy2	canopy 2 homolog (zebrafish)	10
5831	ENSMUSG00000026872	942.756	-0.28804	0.15526	-1.85521	0.0635666	0.485483	Zeb2	Zeb2	zinc finger E-box binding homeobox 2	2
6549	ENSMUSG00000028163	709.292	-0.276719	0.148969	-1.85756	0.0632311	0.485483	Nfkb1	Nfkb1	nuclear factor of kappa light polypeptide gene enhancer in B cells 1, p105	3
7020	ENSMUSG00000028955	483.677	-0.338616	0.182606	-1.85435	0.063689	0.485483	Vamp3	Vamp3	vesicle-associated membrane protein 3	4
8437	ENSMUSG00000031530	1134.98	-0.277897	0.149891	-1.854	0.0637399	0.485483	Dusp4	Dusp4	dual specificity phosphatase 4	8
8947	ENSMUSG00000032369	156.057	-0.35779	0.192804	-1.85571	0.0634944	0.485483	Plscr1	Plscr1	phospholipid scramblase 1	9
10527	ENSMUSG00000036894	741.377	-0.274746	0.148155	-1.85445	0.063675	0.485483	Rap2b	Rap2b	RAP2B, member of RAS oncogene family	3
10848	ENSMUSG00000037725	469.627	0.321792	0.17352	1.8545	0.0636674	0.485483	Ckap2	Ckap2	cytoskeleton associated protein 2	8
12517	ENSMUSG00000042198	98.1382	-0.407606	0.219583	-1.85628	0.0634143	0.485483	Chchd7	Chchd7	coiled-coil-helix-coiled-coil-helix domain containing 7	4
17996	ENSMUSG00000064254	59.6855	-0.45142	0.243199	-1.85618	0.0634281	0.485483	Ethe1	Ethe1	ethylmalonic encephalopathy 1	7
10064	ENSMUSG00000035439	316.721	0.293789	0.158523	1.85329	0.0638405	0.485832	Haus8	Haus8	4HAUS augmin-like complex, subunit 8	8
6538	ENSMUSG00000028140	520.873	-0.28621	0.154499	-1.85251	0.0639533	0.486118	Mrpl9	Mrpl9	mitochondrial ribosomal protein L9	3
12206	ENSMUSG00000041215	148.562	0.35535	0.191837	1.85235	0.0639758	0.486118	Yeats2	Yeats2	YEATS domain containing 2	16
4007	ENSMUSG00000022969	255.642	-0.331688	0.179206	-1.85088	0.0641869	0.487351	Il10rb	Il10rb	interleukin 10 receptor, beta	16
499	ENSMUSG00000002897	346.771	-0.348006	0.188197	-1.84916	0.064435	0.487736	Il17ra	Il17ra	interleukin 17 receptor A	6
843	ENSMUSG00000005410	1832	0.224544	0.121423	1.84928	0.0644175	0.487736	Mcm5	Mcm5	minichromosome maintenance deficient 5, cell division cycle 46 (S. cerevisiae)	8
4822	ENSMUSG00000024989	326.05	0.298026	0.161211	1.84868	0.0645045	0.487736	Cep55	Cep55	centrosomal protein 55	19
5271	ENSMUSG00000025915	170.592	-0.351056	0.189908	-1.84856	0.0645218	0.487736	Sgk3	Sgk3	serum/glucocorticoid regulated kinase 3	1
9309	ENSMUSG00000033222	382.211	-0.277023	0.149865	-1.84849	0.0645317	0.487736	Ttf2	Ttf2	transcription termination factor, RNA polymerase II	3
21634	ENSMUSG00000076431	145.777	0.376186	0.20342	1.84931	0.0644137	0.487736	Sox4	Sox4	SRY (sex determining region Y)-box 4	13
7320	ENSMUSG00000029428	251.379	-0.317543	0.171848	-1.84781	0.0646301	0.487739	Stx2	Stx2	syntaxin 2	5
17919	ENSMUSG00000063904	959.357	0.257685	0.139433	1.8481	0.0645879	0.487739	Dpp3	Dpp3	dipeptidylpeptidase 3	19
5871	ENSMUSG00000026939	150.27	-0.406742	0.220171	-1.84739	0.064691	0.487829	Tmem141	Tmem141	transmembrane protein 141	2
13546	ENSMUSG00000045691	49.2793	0.442592	0.239691	1.84652	0.0648174	0.488412	Thtpa	Thtpa	thiamine triphosphatase	14
5670	ENSMUSG00000026615	3858.64	0.26279	0.142412	1.84529	0.0649957	0.489016	Eprs	Eprs	glutamyl-prolyl-tRNA synthetase	1
10231	ENSMUSG00000035960	1191.84	0.265833	0.144036	1.84561	0.0649495	0.489016	Apex1	Apex1	apurinic/apyrimidinic endonuclease 1	14
12692	ENSMUSG00000042660	351.648	0.359271	0.194794	1.84436	0.0651304	0.489289	Wdr55	Wdr55	WD repeat domain 55	18
19546	ENSMUSG00000068758	76.5319	0.429887	0.233077	1.8444	0.0651246	0.489289	Il3ra	Il3ra	interleukin 3 receptor, alpha chain	14
12564	ENSMUSG00000042312	396.061	-0.32209	0.174671	-1.84398	0.0651856	0.489334	S100a13	S100a13	S100 calcium binding protein A13	3
6683	ENSMUSG00000028410	334.484	0.292891	0.158913	1.84309	0.0653157	0.489942	Dnaja1	Dnaja1	DnaJ (Hsp40) homolog, subfamily A, member 1	4
13842	ENSMUSG00000046785	120.929	0.377299	0.204801	1.84227	0.0654352	0.490468	Epm2aip1	Epm2aip1	EPM2A (laforin) interacting protein 1	9
3741	ENSMUSG00000022515	39.3933	-0.445344	0.24188	-1.84118	0.0655955	0.490584	Anks3	Anks3	ankyrin repeat and sterile alpha motif domain containing 3	16
3743	ENSMUSG00000022517	325.171	-0.28638	0.155488	-1.84181	0.0655035	0.490584	Mgrn1	Mgrn1	mahogunin, ring finger 1	16
10154	ENSMUSG00000035726	2123.47	0.22074	0.119892	1.84116	0.0655985	0.490584	Supt16	Supt16	suppressor of Ty 16	14
22672	ENSMUSG00000078622	645.124	0.271915	0.147739	1.84051	0.065694	0.490929	Ccdc47	Ccdc47	coiled-coil domain containing 47	11
7281	ENSMUSG00000029373	142.157	-0.413593	0.224839	-1.83951	0.0658402	0.491653	Pf4	Pf4	platelet factor 4	5
62	ENSMUSG00000000326	591.105	-0.275335	0.149863	-1.83724	0.0661738	0.493083	Comt	Comt	catechol-O-methyltransferase	16
5301	ENSMUSG00000025962	266.735	0.334536	0.18218	1.8363	0.0663134	0.493083	Fastkd2	Fastkd2	FAST kinase domains 2	1
8232	ENSMUSG00000031168	462.8	-0.308977	0.168204	-1.83692	0.0662215	0.493083	Ebp	Ebp	phenylalkylamine Ca2+ antagonist (emopamil) binding protein	X
8710	ENSMUSG00000031967	344.339	0.297095	0.161805	1.83614	0.0663377	0.493083	Afg3l1	Afg3l1	AFG3-like AAA ATPase 1	8
10760	ENSMUSG00000037474	536.716	0.310667	0.169212	1.83596	0.066364	0.493083	Dtl	Dtl	denticleless homolog (Drosophila)	1
13810	ENSMUSG00000046688	109.988	-0.403415	0.219742	-1.83586	0.0663784	0.493083	Tifa	Tifa	TRAF-interacting protein with forkhead-associated domain	3
37179	ENSMUSG00000097971	2237.2	0.459197	0.249916	1.83741	0.0661499	0.493083	Gm26917	Gm26917	predicted gene, 26917	17
8806	ENSMUSG00000032113	225.853	0.308535	0.168094	1.83549	0.0664329	0.49312	Chek1	Chek1	checkpoint kinase 1	9
4864	ENSMUSG00000025060	1276.85	0.228823	0.124751	1.83423	0.0666199	0.493797	Slk	Slk	STE20-like kinase	19
15256	ENSMUSG00000052033	806.086	-0.285082	0.155425	-1.83421	0.0666234	0.493797	Pfdn4	Pfdn4	prefoldin 4	2
8865	ENSMUSG00000032249	1889.27	0.27266	0.148716	1.83343	0.0667387	0.494283	Anp32a	Anp32a	acidic (leucine-rich) nuclear phosphoprotein 32 family, member A	9
2009	ENSMUSG00000018809	86.39	0.390744	0.213168	1.83303	0.0667977	0.494352	Smyd4	Smyd4	SET and MYND domain containing 4	11
10138	ENSMUSG00000035673	296.82	-0.299135	0.163265	-1.8322	0.0669211	0.494898	Sbno2	Sbno2	strawberry notch homolog 2 (Drosophila)	10
8364	ENSMUSG00000031400	3624.51	0.301885	0.164852	1.83125	0.0670635	0.495583	G6pdx	G6pdx	glucose-6-phosphate dehydrogenase X-linked	X
13980	ENSMUSG00000047242	48.6166	-0.442917	0.241996	-1.83027	0.0672097	0.496295	Taf9b	Taf9b	TAF9B RNA polymerase II, TATA box binding protein (TBP)-associated factor	X
2615	ENSMUSG00000020592	534.372	0.274851	0.15027	1.82904	0.0673934	0.496914	Sdc1	Sdc1	syndecan 1	12
7671	ENSMUSG00000030104	671.825	-0.305565	0.167041	-1.82928	0.0673579	0.496914	Edem1	Edem1	ER degradation enhancer, mannosidase alpha-like 1	6
20049	ENSMUSG00000070953	202.972	0.357612	0.195594	1.82834	0.067499	0.497324	Rabepk	Rabepk	Rab9 effector protein with kelch motifs	2
907	ENSMUSG00000005846	2243.02	0.213054	0.116563	1.8278	0.0675802	0.497555	Rsl1d1	Rsl1d1	ribosomal L1 domain containing 1	16
868	ENSMUSG00000005580	68.2929	-0.413313	0.226242	-1.82686	0.0677206	0.49822	Adcy9	Adcy9	adenylate cyclase 9	16
7444	ENSMUSG00000029629	329.033	0.284534	0.155903	1.82508	0.0679895	0.49946	Phf14	Phf14	PHD finger protein 14	6
13435	ENSMUSG00000045322	47.8608	-0.455844	0.249765	-1.82509	0.0679872	0.49946	Tlr9	Tlr9	toll-like receptor 9	9
17344	ENSMUSG00000061482	2409.79	0.325484	0.178441	1.82405	0.068145	0.500233	Hist1h4d	Hist1h4d	histone cluster 1, H4d	13
363	ENSMUSG00000002031	444.693	0.301075	0.165105	1.82353	0.0682231	0.500338	Ift46	Ift46	intraflagellar transport 46	9
4222	ENSMUSG00000023944	19344.6	0.22322	0.122439	1.82311	0.068287	0.500338	Hsp90ab1	Hsp90ab1	heat shock protein 90 alpha (cytosolic), class B member 1	17
7546	ENSMUSG00000029810	624.937	-0.33718	0.184997	-1.82262	0.0683604	0.500338	Tmem176b	Tmem176b	transmembrane protein 176B	6
9112	ENSMUSG00000032643	238.181	-0.328566	0.180263	-1.82271	0.0683478	0.500338	Fhl3	Fhl3	four and a half LIM domains 3	4
3979	ENSMUSG00000022905	580.786	-0.323269	0.177411	-1.82215	0.068433	0.500501	Kpna1	Kpna1	karyopherin (importin) alpha 1	16
3359	ENSMUSG00000021886	152.239	0.341722	0.187692	1.82065	0.0686596	0.50179	Gpr65	Gpr65	G-protein coupled receptor 65	12
1514	ENSMUSG00000014551	551.924	-0.296109	0.162678	-1.82022	0.0687259	0.501906	Mrps25	Mrps25	mitochondrial ribosomal protein S25	6
11194	ENSMUSG00000038527	24.6245	-0.455532	0.250309	-1.81988	0.0687772	0.501913	C1rl	C1rl	complement component 1, r subcomponent-like	6
10387	ENSMUSG00000036478	705.481	-0.318061	0.174908	-1.81844	0.0689961	0.502405	Btg1	Btg1	B cell translocation gene 1, anti-proliferative	10
12194	ENSMUSG00000041161	20.8463	-0.453323	0.249267	-1.81863	0.0689684	0.502405	Otud3	Otud3	OTU domain containing 3	4
16599	ENSMUSG00000058173	46.4481	-0.435741	0.23962	-1.81847	0.0689926	0.502405	Smco4	Smco4	single-pass membrane protein with coiled-coil domains 4	9
7944	ENSMUSG00000030611	210.227	0.32494	0.178754	1.81781	0.0690938	0.502748	Mrps11	Mrps11	mitochondrial ribosomal protein S11	7
1137	ENSMUSG00000007827	135.867	0.356595	0.196262	1.81694	0.0692264	0.503345	Ankrd26	Ankrd26	ankyrin repeat domain 26	6
6885	ENSMUSG00000028729	818.827	0.257476	0.141767	1.8162	0.0693402	0.503353	Ebna1bp2	Ebna1bp2	EBNA1 binding protein 2	4
16570	ENSMUSG00000058046	20.1649	-0.453092	0.249508	-1.81594	0.0693792	0.503353	4933430I17Rik	4933430I17Rik	RIKEN cDNA 4933430I17 gene	4
19591	ENSMUSG00000068966	41.9634	-0.444805	0.244876	-1.81645	0.0693013	0.503353	Zbtb34	Zbtb34	zinc finger and BTB domain containing 34	2
9506	ENSMUSG00000033883	40.0262	-0.445506	0.245523	-1.81452	0.0695982	0.504011	D3Ertd254e	D3Ertd254e	DNA segment, Chr 3, ERATO Doi 254, expressed	3
16254	ENSMUSG00000056602	55.9436	-0.419413	0.2311	-1.81485	0.0695464	0.504011	Fry	Fry	furry homolog (Drosophila)	5
16921	ENSMUSG00000059534	978.859	-0.318884	0.175755	-1.81436	0.0696217	0.504011	Uqcr10	Uqcr10	ubiquinol-cytochrome c reductase, complex III subunit X	11
12213	ENSMUSG00000041235	291.032	0.284889	0.157091	1.81353	0.0697506	0.504577	Chd7	Chd7	chromodomain helicase DNA binding protein 7	4
5926	ENSMUSG00000027067	2369.19	0.217168	0.11978	1.81306	0.0698226	0.504731	Ssrp1	Ssrp1	structure specific recognition protein 1	2
5579	ENSMUSG00000026457	310.06	-0.310837	0.171529	-1.81216	0.0699614	0.505367	Adipor1	Adipor1	adiponectin receptor 1	1
11013	ENSMUSG00000038127	230.941	-0.333143	0.183876	-1.81178	0.0700204	0.505426	Ccdc50	Ccdc50	coiled-coil domain containing 50	16
2721	ENSMUSG00000020741	1792.37	0.245574	0.135583	1.81124	0.070103	0.505656	Cluh	Cluh	clustered mitochondria (cluA/CLU1) homolog	11
31323	ENSMUSG00000090112	267.512	-0.303661	0.167698	-1.81077	0.0701772	0.505824	Shprh	Shprh	SNF2 histone linker PHD RING helicase	10
19011	ENSMUSG00000065954	662.682	0.284166	0.156962	1.81041	0.0702325	0.505857	Tacc1	Tacc1	transforming, acidic coiled-coil containing protein 1	8
827	ENSMUSG00000005312	924.765	-0.246879	0.136599	-1.80733	0.0707101	0.507035	Ubqln1	Ubqln1	ubiquilin 1	13
3040	ENSMUSG00000021290	530.951	0.268085	0.148374	1.80681	0.0707916	0.507035	2010107E04Rik	2010107E04Rik	RIKEN cDNA 2010107E04 gene	12
4781	ENSMUSG00000024926	248.533	0.336925	0.186503	1.80654	0.0708338	0.507035	Kat5	Kat5	K(lysine) acetyltransferase 5	19
5590	ENSMUSG00000026478	1415.44	0.230247	0.127461	1.80641	0.0708545	0.507035	Lamc1	Lamc1	laminin, gamma 1	1
7731	ENSMUSG00000030208	414.272	-0.374884	0.207338	-1.80809	0.0705933	0.507035	Emp1	Emp1	epithelial membrane protein 1	6
9288	ENSMUSG00000033166	693.069	0.257897	0.142731	1.80688	0.0707809	0.507035	Dis3	Dis3	DIS3 mitotic control homolog (S. cerevisiae)	14
10124	ENSMUSG00000035621	243.634	-0.331383	0.183402	-1.80686	0.0707838	0.507035	Midn	Midn	midnolin	10
10681	ENSMUSG00000037278	311.847	0.322356	0.178392	1.80701	0.0707609	0.507035	Tmem97	Tmem97	transmembrane protein 97	11
11485	ENSMUSG00000039208	1239.04	-0.348162	0.192484	-1.80878	0.0704849	0.507035	Metrnl	Metrnl	meteorin, glial cell differentiation regulator-like	11
7416	ENSMUSG00000029591	249.688	0.317061	0.175663	1.80494	0.0710847	0.508317	Ung	Ung	uracil DNA glycosylase	5
6857	ENSMUSG00000028683	492.294	0.257429	0.142719	1.80374	0.0712713	0.509285	Eif2b3	Eif2b3	eukaryotic translation initiation factor 2B, subunit 3	4
1250	ENSMUSG00000009470	1895.9	0.257184	0.14269	1.80239	0.0714834	0.510434	Tnpo1	Tnpo1	transportin 1	13
12369	ENSMUSG00000041718	101.547	0.386629	0.214593	1.80169	0.0715941	0.510858	Alg13	Alg13	asparagine-linked glycosylation 13	X
1209	ENSMUSG00000008892	598.773	0.260003	0.144394	1.80065	0.0717587	0.511085	Vdac3	Vdac3	voltage-dependent anion channel 3	8
12550	ENSMUSG00000042275	379.232	0.267029	0.148334	1.80019	0.0718312	0.511085	Pelo	Pelo	pelota homolog (Drosophila)	13
12568	ENSMUSG00000042331	905.535	0.252612	0.1403	1.8005	0.071781	0.511085	Specc1	Specc1	sperm antigen with calponin homology and coiled-coil domains 1	11
19441	ENSMUSG00000068184	245.353	0.31709	0.176083	1.8008	0.0717346	0.511085	Ndufaf2	Ndufaf2	NADH dehydrogenase (ubiquinone) 1 alpha subcomplex, assembly factor 2	13
32890	ENSMUSG00000092998	231.608	-0.308759	0.171561	-1.79971	0.0719072	0.51126	Mir5099	Mir5099	microRNA 5099	12
16069	ENSMUSG00000055762	4487.84	0.261615	0.145398	1.79931	0.0719701	0.511342	Eef1d	Eef1d	eukaryotic translation elongation factor 1 delta (guanine nucleotide exchange protein)	15
2192	ENSMUSG00000019854	233.888	-0.324692	0.181421	-1.78972	0.0734992	0.512155	Reps1	Reps1	RalBP1 associated Eps domain containing protein	10
2229	ENSMUSG00000019927	66.4464	-0.409653	0.22896	-1.7892	0.0735832	0.512155	Ube2d1	Ube2d1	ubiquitin-conjugating enzyme E2D 1	10
2247	ENSMUSG00000019970	202.88	-0.34506	0.192545	-1.7921	0.0731169	0.512155	Sgk1	Sgk1	serum/glucocorticoid regulated kinase 1	10
2390	ENSMUSG00000020212	68.9274	-0.393788	0.220075	-1.78934	0.0735607	0.512155	Mdm1	Mdm1	transformed mouse 3T3 cell double minute 1	10
2756	ENSMUSG00000020807	59.5834	0.41316	0.230425	1.79303	0.0729675	0.512155	4933427D14Rik	4933427D14Rik	RIKEN cDNA 4933427D14 gene	11
2868	ENSMUSG00000020986	216.55	-0.314059	0.175114	-1.79346	0.0728997	0.512155	Sec23a	Sec23a	SEC23A (S. cerevisiae)	12
3323	ENSMUSG00000021806	43.2909	-0.436501	0.243021	-1.79614	0.0724717	0.512155	Nid2	Nid2	nidogen 2	14
4700	ENSMUSG00000024790	122.843	0.370611	0.206978	1.79059	0.0733597	0.512155	Sac3d1	Sac3d1	SAC3 domain containing 1	19
5306	ENSMUSG00000025969	2154.86	0.244401	0.136122	1.79546	0.0725807	0.512155	Nrp2	Nrp2	neuropilin 2	1
5435	ENSMUSG00000026200	18.874	-0.445755	0.248041	-1.7971	0.0723192	0.512155	Glb1l	Glb1l	galactosidase, beta 1-like	1
5839	ENSMUSG00000026883	35.5278	0.443535	0.246847	1.7968	0.0723667	0.512155	Dab2ip	Dab2ip	disabled 2 interacting protein	2
6842	ENSMUSG00000028657	887.507	-0.262998	0.146806	-1.79147	0.0732183	0.512155	Ppt1	Ppt1	palmitoyl-protein thioesterase 1	4
7529	ENSMUSG00000029771	280.193	-0.313599	0.175001	-1.79198	0.0731362	0.512155	Irf5	Irf5	interferon regulatory factor 5	6
8439	ENSMUSG00000031533	202.343	0.322774	0.18002	1.79299	0.0729751	0.512155	Mrps31	Mrps31	mitochondrial ribosomal protein S31	8
9594	ENSMUSG00000034154	127.917	0.379402	0.211228	1.79617	0.0724675	0.512155	Ino80	Ino80	INO80 homolog (S. cerevisiae)	2
9879	ENSMUSG00000034906	851.673	0.245728	0.137152	1.79165	0.0731894	0.512155	Ncaph	Ncaph	non-SMC condensin I complex, subunit H	2
10761	ENSMUSG00000037475	521.73	0.253259	0.141571	1.78892	0.0736281	0.512155	Thoc2	Thoc2	THO complex 2	X
10830	ENSMUSG00000037679	1043.01	0.278209	0.155017	1.7947	0.0727023	0.512155	Inf2	Inf2	inverted formin, FH2 and WH2 domain containing	12
11206	ENSMUSG00000038543	83.2324	-0.390392	0.217543	-1.79455	0.0727252	0.512155	BC028528	BC028528	cDNA sequence BC028528	3
11545	ENSMUSG00000039361	935.975	-0.277339	0.154725	-1.79247	0.0730585	0.512155	Picalm	Picalm	phosphatidylinositol binding clathrin assembly protein	7
11553	ENSMUSG00000039384	22.0589	-0.447368	0.249864	-1.79044	0.0733824	0.512155	Dusp10	Dusp10	dual specificity phosphatase 10	1
11591	ENSMUSG00000039509	813.689	0.271885	0.151623	1.79316	0.0729469	0.512155	Nup133	Nup133	nucleoporin 133	8
12387	ENSMUSG00000041763	1329.97	0.221083	0.123462	1.7907	0.0733417	0.512155	Tpp2	Tpp2	tripeptidyl peptidase II	1
14263	ENSMUSG00000048271	296.257	0.294479	0.163856	1.79718	0.0723063	0.512155	Rbm33	Rbm33	RNA binding motif protein 33	5
15404	ENSMUSG00000052707	232.281	0.328528	0.183224	1.79304	0.0729667	0.512155	Tnrc6a	Tnrc6a	trinucleotide repeat containing 6a	7
15554	ENSMUSG00000053390	29.9817	-0.449077	0.250167	-1.79511	0.0726363	0.512155	Zfp952	Zfp952	zinc finger protein 952	17
15803	ENSMUSG00000054509	222.391	-0.308395	0.17163	-1.79685	0.0723587	0.512155	Parp4	Parp4	poly (ADP-ribose) polymerase family, member 4	14
16872	ENSMUSG00000059355	344.372	-0.362129	0.202069	-1.7921	0.0731167	0.512155	Wdr83os	Wdr83os	WD repeat domain 83 opposite strand	8
20339	ENSMUSG00000072582	394.701	0.289053	0.16105	1.7948	0.0726859	0.512155	Ptrh2	Ptrh2	peptidyl-tRNA hydrolase 2	11
2963	ENSMUSG00000021179	237.33	0.313215	0.175158	1.78818	0.0737463	0.512619	Nrde2	Nrde2	nrde-2 necessary for RNA interference, domain containing	12
2537	ENSMUSG00000020454	260.678	0.296575	0.165884	1.78784	0.0738012	0.512643	Eif4enif1	Eif4enif1	eukaryotic translation initiation factor 4E nuclear import factor 1	11
6493	ENSMUSG00000028066	575.37	-0.283702	0.158762	-1.78696	0.0739441	0.513277	Pmf1	Pmf1	polyamine-modulated factor 1	3
10379	ENSMUSG00000036450	113.584	0.355571	0.199126	1.78566	0.0741543	0.51402	Hif1an	Hif1an	hypoxia-inducible factor 1, alpha subunit inhibitor	19
12416	ENSMUSG00000041845	85.3964	-0.413232	0.231382	-1.78593	0.07411	0.51402	Rhod	Rhod	ras homolog gene family, member D	19
32	ENSMUSG00000000184	963.155	0.326594	0.183117	1.78352	0.074501	0.514775	Ccnd2	Ccnd2	cyclin D2	6
2388	ENSMUSG00000020205	43.0291	-0.438903	0.246149	-1.78308	0.0745736	0.514775	Phlda1	Phlda1	pleckstrin homology-like domain, family A, member 1	10
4877	ENSMUSG00000025086	157.302	0.342125	0.191928	1.78257	0.0746562	0.514775	Trub1	Trub1	TruB pseudouridine (psi) synthase homolog 1 (E. coli)	19
9425	ENSMUSG00000033628	622.349	0.242824	0.136231	1.78244	0.0746771	0.514775	Pik3c3	Pik3c3	phosphoinositide-3-kinase, class 3	18
10255	ENSMUSG00000036054	97.7358	0.373379	0.209441	1.78274	0.0746288	0.514775	Sugp2	Sugp2	SURP and G patch domain containing 2	8
12184	ENSMUSG00000041132	30.491	-0.445095	0.249551	-1.78358	0.0744914	0.514775	N4bp2l1	N4bp2l1	NEDD4 binding protein 2-like 1	5
20851	ENSMUSG00000074165	21.3154	0.445154	0.249466	1.78442	0.0743549	0.514775	Zfp788	Zfp788	zinc finger protein 788	7
37872	ENSMUSG00000098678	1683.27	0.259349	0.145353	1.78427	0.0743803	0.514775	Mroh6	Mroh6	maestro heat-like repeat family member 6	15
17040	ENSMUSG00000060036	2990.45	0.290794	0.163272	1.78105	0.074905	0.515989	Rpl3	Rpl3	ribosomal protein L3	15
3664	ENSMUSG00000022391	2662.13	0.226214	0.127278	1.77732	0.0755149	0.516744	Rangap1	Rangap1	RAN GTPase activating protein 1	15
5361	ENSMUSG00000026074	655.89	0.242701	0.13641	1.77921	0.0752062	0.516744	Map4k4	Map4k4	mitogen-activated protein kinase kinase kinase kinase 4	1
6851	ENSMUSG00000028675	322.217	0.282299	0.158707	1.77874	0.0752821	0.516744	Pnrc2	Pnrc2	proline-rich nuclear receptor coactivator 2	4
8185	ENSMUSG00000031093	444.06	0.264457	0.14879	1.77739	0.0755043	0.516744	Dock11	Dock11	dedicator of cytokinesis 11	X
9788	ENSMUSG00000034667	1211.26	-0.238281	0.133926	-1.7792	0.0752068	0.516744	Xpot	Xpot	exportin, tRNA (nuclear export receptor for tRNAs)	10
11288	ENSMUSG00000038732	94.0027	-0.379296	0.213305	-1.77818	0.0753741	0.516744	Mboat1	Mboat1	membrane bound O-acyltransferase domain containing 1	13
12394	ENSMUSG00000041777	88.7113	0.407322	0.22919	1.77722	0.0755315	0.516744	Cir1	Cir1	corepressor interacting with RBPJ, 1	2
15614	ENSMUSG00000053687	124.865	-0.385316	0.216678	-1.77829	0.0753563	0.516744	Dpep2	Dpep2	dipeptidase 2	8
16393	ENSMUSG00000057191	305.494	-0.30522	0.171741	-1.77721	0.0755337	0.516744	AB124611	AB124611	cDNA sequence AB124611	9
34308	ENSMUSG00000094786	23.4125	0.444543	0.25009	1.77753	0.0754808	0.516744	Gm14403	Gm14403	predicted gene 14403	2
23059	ENSMUSG00000079480	80.7707	0.416894	0.234642	1.77672	0.075614	0.516938	Pin4	Pin4	protein (peptidyl-prolyl cis/trans isomerase) NIMA-interacting, 4 (parvulin)	X
886	ENSMUSG00000005683	3608.26	-0.265102	0.149294	-1.7757	0.0757817	0.517729	Cs	Cs	citrate synthase	10
737	ENSMUSG00000004637	142.604	0.350771	0.197745	1.77386	0.0760865	0.51858	Wwox	Wwox	WW domain-containing oxidoreductase	8
1806	ENSMUSG00000017376	86.4405	0.385125	0.217123	1.77377	0.0761016	0.51858	Nlk	Nlk	nemo like kinase	11
2362	ENSMUSG00000020163	801.023	-0.24551	0.138479	-1.7729	0.076245	0.51858	Uqcr11	Uqcr11	ubiquinol-cytochrome c reductase, complex III subunit XI	10
6357	ENSMUSG00000027845	122.532	-0.366342	0.206596	-1.77323	0.0761901	0.51858	Dclre1b	Dclre1b	DNA cross-link repair 1B, PSO2 homolog (S. cerevisiae)	3
10260	ENSMUSG00000036073	69.4567	-0.40009	0.22569	-1.77274	0.076271	0.51858	Galt	Galt	galactose-1-phosphate uridyl transferase	4
12357	ENSMUSG00000041695	237.202	0.365652	0.206064	1.77446	0.0759871	0.51858	Kcnj2	Kcnj2	potassium inwardly-rectifying channel, subfamily J, member 2	11
23121	ENSMUSG00000079597	35.1417	0.431789	0.243488	1.77335	0.0761707	0.51858	Gm5483	Gm5483	predicted gene 5483	16
4729	ENSMUSG00000024841	762.41	0.293686	0.165786	1.77148	0.0764816	0.51931	Eif1ad	Eif1ad	eukaryotic translation initiation factor 1A domain containing	19
17744	ENSMUSG00000063200	596.722	0.267528	0.151021	1.77147	0.0764827	0.51931	Nol7	Nol7	nucleolar protein 7	13
5801	ENSMUSG00000026827	328.13	0.32705	0.184757	1.77016	0.0767001	0.520077	Gpd2	Gpd2	glycerol phosphate dehydrogenase 2, mitochondrial	2
5807	ENSMUSG00000026833	313.154	-0.338089	0.190984	-1.77025	0.0766861	0.520077	Olfm1	Olfm1	olfactomedin 1	2
19424	ENSMUSG00000068115	35.901	-0.433248	0.244812	-1.76972	0.0767736	0.520221	Ninl	Ninl	ninein-like	2
9762	ENSMUSG00000034602	520.661	-0.26313	0.148723	-1.76927	0.0768492	0.520379	Mon2	Mon2	MON2 homolog (yeast)	10
214	ENSMUSG00000001175	5720.6	0.210663	0.119108	1.76868	0.0769479	0.520629	Calm1	Calm1	calmodulin 1	12
10909	ENSMUSG00000037896	307.246	-0.311999	0.176428	-1.76842	0.0769908	0.520629	Rcor1	Rcor1	REST corepressor 1	12
11490	ENSMUSG00000039218	2688	0.23564	0.133279	1.76802	0.0770575	0.520727	Srrm2	Srrm2	serine/arginine repetitive matrix 2	17
5172	ENSMUSG00000025701	1002.81	-0.258637	0.146343	-1.76733	0.0771726	0.521151	Alox5	Alox5	arachidonate 5-lipoxygenase	6
11037	ENSMUSG00000038178	940.201	-0.242885	0.137481	-1.76668	0.0772818	0.521534	Slc43a2	Slc43a2	solute carrier family 43, member 2	11
10346	ENSMUSG00000036333	816.122	0.271294	0.15366	1.76555	0.0774721	0.522464	Kidins220	Kidins220	kinase D-interacting substrate 220	12
23028	ENSMUSG00000079426	4222.65	-0.225309	0.127674	-1.76472	0.0776104	0.523043	Arpc4	Arpc4	actin related protein 2/3 complex, subunit 4	6
3660	ENSMUSG00000022387	356.818	0.274393	0.15562	1.76323	0.0778625	0.523324	Brd1	Brd1	bromodomain containing 1	15
5347	ENSMUSG00000026047	160.639	0.339091	0.192301	1.76333	0.0778443	0.523324	Kdelc1	Kdelc1	KDEL (Lys-Asp-Glu-Leu) containing 1	1
8977	ENSMUSG00000032410	280.431	0.294521	0.166991	1.76369	0.0777838	0.523324	Xrn1	Xrn1	5'-3' exoribonuclease 1	9
19632	ENSMUSG00000069255	80.5463	-0.387524	0.219703	-1.76386	0.0777563	0.523324	Dusp22	Dusp22	dual specificity phosphatase 22	13
5399	ENSMUSG00000026142	336.074	-0.285238	0.161812	-1.76278	0.0779383	0.523425	Rhbdd1	Rhbdd1	rhomboid domain containing 1	1
9454	ENSMUSG00000033730	56.2676	0.44118	0.250313	1.76251	0.0779826	0.523425	Egr3	Egr3	early growth response 3	14
2180	ENSMUSG00000019838	785.79	-0.246721	0.14013	-1.76066	0.0782961	0.524069	Slc16a10	Slc16a10	solute carrier family 16 (monocarboxylic acid transporters), member 10	10
2206	ENSMUSG00000019877	1643.86	-0.227224	0.128986	-1.76161	0.0781344	0.524069	Serinc1	Serinc1	serine incorporator 1	10
7653	ENSMUSG00000030079	1617.95	0.25061	0.14232	1.76089	0.0782562	0.524069	Ruvbl1	Ruvbl1	RuvB-like protein 1	6
7806	ENSMUSG00000030335	274.558	0.318415	0.180897	1.7602	0.0783744	0.524069	Mrpl51	Mrpl51	mitochondrial ribosomal protein L51	6
11041	ENSMUSG00000038187	168.162	-0.356795	0.202583	-1.76123	0.0782002	0.524069	Btbd10	Btbd10	BTB (POZ) domain containing 10	7
12548	ENSMUSG00000042271	97.3023	-0.375539	0.213403	-1.75977	0.0784471	0.524069	Nxt2	Nxt2	nuclear transport factor 2-like export factor 2	X
14262	ENSMUSG00000048264	194.896	0.311927	0.177227	1.76004	0.0784009	0.524069	Dip2c	Dip2c	DIP2 disco-interacting protein 2 homolog C (Drosophila)	13
2424	ENSMUSG00000020265	755.173	0.273401	0.155411	1.75922	0.0785407	0.524342	Sumo3	Sumo3	SMT3 suppressor of mif two 3 homolog 3 (yeast)	10
16067	ENSMUSG00000055760	145.156	0.362773	0.206262	1.7588	0.0786123	0.524469	Gemin6	Gemin6	gem (nuclear organelle) associated protein 6	17
2270	ENSMUSG00000020015	309.802	-0.291807	0.166076	-1.75707	0.0789061	0.524696	Cdk17	Cdk17	cyclin-dependent kinase 17	10
3635	ENSMUSG00000022351	1340.45	0.273264	0.155552	1.75674	0.0789627	0.524696	Sqle	Sqle	squalene epoxidase	15
12482	ENSMUSG00000042082	505.745	-0.304713	0.173369	-1.7576	0.0788159	0.524696	Arsb	Arsb	arylsulfatase B	13
12679	ENSMUSG00000042625	479.957	0.283555	0.161319	1.75773	0.0787937	0.524696	Safb2	Safb2	scaffold attachment factor B2	17
12721	ENSMUSG00000042743	14.1607	-0.416328	0.236964	-1.75692	0.0789313	0.524696	Sgtb	Sgtb	small glutamine-rich tetratricopeptide repeat (TPR)-containing, beta	13
15968	ENSMUSG00000055240	23.6625	0.438881	0.249806	1.75689	0.0789368	0.524696	Zfp101	Zfp101	zinc finger protein 101	17
10010	ENSMUSG00000035279	91.5929	0.378952	0.215832	1.75577	0.0791276	0.525091	Ssc5d	Ssc5d	scavenger receptor cysteine rich family, 5 domains	7
15822	ENSMUSG00000054611	543.658	0.247417	0.140914	1.75581	0.0791212	0.525091	Kdm2a	Kdm2a	lysine (K)-specific demethylase 2A	19
2368	ENSMUSG00000020170	80.4891	-0.376888	0.214965	-1.75325	0.0795587	0.52572	Frs2	Frs2	fibroblast growth factor receptor substrate 2	10
6824	ENSMUSG00000028636	61.0053	0.40468	0.230667	1.75439	0.0793643	0.52572	Ppcs	Ppcs	phosphopantothenoylcysteine synthetase	4
6999	ENSMUSG00000028920	292.96	-0.305742	0.174365	-1.75346	0.0795232	0.52572	Fbxo42	Fbxo42	F-box protein 42	4
7344	ENSMUSG00000029463	277.111	0.288596	0.164504	1.75434	0.0793721	0.52572	Fam216a	Fam216a	family with sequence similarity 216, member A	5
11920	ENSMUSG00000040407	306.201	0.320786	0.182987	1.75306	0.0795921	0.52572	Akap9	Akap9	A kinase (PRKA) anchor protein (yotiao) 9	5
12340	ENSMUSG00000041645	1373.19	0.255856	0.145892	1.75373	0.0794761	0.52572	Ddx24	Ddx24	DEAD (Asp-Glu-Ala-Asp) box polypeptide 24	12
25762	ENSMUSG00000083282	347.018	-0.301551	0.171936	-1.75386	0.0794551	0.52572	Ctsf	Ctsf	cathepsin F	19
12367	ENSMUSG00000041712	320.221	0.281754	0.160834	1.75183	0.0798037	0.526768	Ubr7	Ubr7	ubiquitin protein ligase E3 component n-recognin 7 (putative)	12
22873	ENSMUSG00000079043	39.8837	0.432999	0.247287	1.75099	0.0799472	0.527365	Fastkd5	Fastkd5	FAST kinase domains 5	2
14534	ENSMUSG00000049299	698.044	-0.304469	0.174122	-1.7486	0.0803609	0.529393	Trappc1	Trappc1	trafficking protein particle complex 1	11
19739	ENSMUSG00000069844	133.446	0.337352	0.192899	1.74885	0.0803169	0.529393	Sco1	Sco1	SCO cytochrome oxidase deficient homolog 1 (yeast)	11
3697	ENSMUSG00000022443	10236.8	0.276121	0.158008	1.74751	0.080549	0.52993	Myh9	Myh9	myosin, heavy polypeptide 9, non-muscle	15
6554	ENSMUSG00000028173	495.711	-0.268611	0.153699	-1.74764	0.0805256	0.52993	Wls	Wls	wntless homolog (Drosophila)	3
4429	ENSMUSG00000024276	45.7356	0.426737	0.244418	1.74593	0.0808235	0.531128	Zfp397	Zfp397	zinc finger protein 397	18
8146	ENSMUSG00000030980	296.334	0.290777	0.166554	1.74585	0.0808378	0.531128	Knop1	Knop1	lysine rich nucleolar protein 1	7
325	ENSMUSG00000001829	361.93	0.338026	0.193724	1.74488	0.0810052	0.531527	Clpb	Clpb	ClpB caseinolytic peptidase B	7
3618	ENSMUSG00000022322	361.273	0.286138	0.163987	1.74489	0.0810049	0.531527	Shcbp1	Shcbp1	Shc SH2-domain binding protein 1	8
2272	ENSMUSG00000020018	208.124	-0.324334	0.185925	-1.74443	0.0810833	0.531688	Snrpf	Snrpf	small nuclear ribonucleoprotein polypeptide F	10
228	ENSMUSG00000001285	444.639	0.262664	0.150769	1.74216	0.0814805	0.532279	Myg1	Myg1	melanocyte proliferating gene 1	15
800	ENSMUSG00000005069	315.959	-0.276112	0.158579	-1.74117	0.0816546	0.532279	Pex5	Pex5	peroxisomal biogenesis factor 5	6
6389	ENSMUSG00000027893	1276.44	-0.238524	0.136808	-1.74349	0.0812477	0.532279	Ahcyl1	Ahcyl1	S-adenosylhomocysteine hydrolase-like 1	3
6609	ENSMUSG00000028270	83.498	-0.420383	0.241261	-1.74244	0.0814315	0.532279	Gbp2	Gbp2	guanylate binding protein 2	3
6706	ENSMUSG00000028443	178.325	-0.341822	0.196098	-1.74312	0.0813127	0.532279	Nudt2	Nudt2	nudix (nucleoside diphosphate linked moiety X)-type motif 2	4
7191	ENSMUSG00000029208	201.942	0.314089	0.180387	1.74119	0.0816497	0.532279	Guf1	Guf1	GUF1 GTPase homolog (S. cerevisiae)	5
15434	ENSMUSG00000052833	1483.58	0.243463	0.139777	1.7418	0.0815438	0.532279	Sae1	Sae1	SUMO1 activating enzyme subunit 1	7
17493	ENSMUSG00000062115	112.123	0.346549	0.198914	1.74221	0.081472	0.532279	Rai1	Rai1	retinoic acid induced 1	11
17588	ENSMUSG00000062510	112.127	0.361666	0.207698	1.74131	0.0816297	0.532279	Nsl1	Nsl1	NSL1, MIND kinetochore complex component, homolog (S. cerevisiae)	1
9077	ENSMUSG00000032575	1446.87	0.260143	0.149522	1.73983	0.0818892	0.532976	Manf	Manf	mesencephalic astrocyte-derived neurotrophic factor	9
10494	ENSMUSG00000036819	60.0135	-0.42861	0.246378	-1.73964	0.0819221	0.532976	Jmjd4	Jmjd4	jumonji domain containing 4	11
19231	ENSMUSG00000067071	60.4725	-0.395653	0.22736	-1.7402	0.0818235	0.532976	Hes6	Hes6	hairy and enhancer of split 6	1
10185	ENSMUSG00000035834	122.958	0.343509	0.197572	1.73865	0.0820957	0.533756	Polr3g	Polr3g	polymerase (RNA) III (DNA directed) polypeptide G	13
3527	ENSMUSG00000022160	131.724	0.347676	0.200024	1.73817	0.0821807	0.53396	Mettl3	Mettl3	methyltransferase like 3	14
252	ENSMUSG00000001440	5402.7	0.214518	0.12345	1.73769	0.082265	0.534159	Kpnb1	Kpnb1	karyopherin (importin) beta 1	11
8695	ENSMUSG00000031949	62.0584	0.400209	0.230369	1.73725	0.0823429	0.534316	Adat1	Adat1	adenosine deaminase, tRNA-specific 1	8
3834	ENSMUSG00000022672	192.018	0.32352	0.18631	1.73646	0.0824826	0.534526	Prkdc	Prkdc	protein kinase, DNA activated, catalytic polypeptide	16
19485	ENSMUSG00000068394	90.4883	0.394992	0.227457	1.73656	0.0824647	0.534526	Cep152	Cep152	centrosomal protein 152	2
130	ENSMUSG00000000751	2471.54	0.230678	0.13287	1.73612	0.0825433	0.534571	Rpa1	Rpa1	replication protein A1	11
726	ENSMUSG00000004567	287.52	-0.290976	0.167733	-1.73475	0.0827852	0.535441	Mcoln1	Mcoln1	mucolipin 1	8
9547	ENSMUSG00000034021	499.259	0.250763	0.144532	1.735	0.0827414	0.535441	Pds5b	Pds5b	PDS5, regulator of cohesion maintenance, homolog B (S. cerevisiae)	5
5479	ENSMUSG00000026274	132.445	0.340161	0.196121	1.73444	0.0828396	0.535445	Pask	Pask	PAS domain containing serine/threonine kinase	1
2817	ENSMUSG00000020898	407.854	0.296138	0.170908	1.73273	0.0831433	0.537059	Ctc1	Ctc1	CTS telomere maintenance complex component 1	11
3579	ENSMUSG00000022244	112.685	-0.344876	0.199172	-1.73155	0.0833542	0.537442	Amacr	Amacr	alpha-methylacyl-CoA racemase	15
5764	ENSMUSG00000026775	1375.1	0.252253	0.145645	1.73197	0.0832783	0.537442	Yme1l1	Yme1l1	YME1-like 1 (S. cerevisiae)	2
8357	ENSMUSG00000031391	114.149	0.359411	0.207646	1.73088	0.0834725	0.537442	L1cam	L1cam	L1 cell adhesion molecule	X
10030	ENSMUSG00000035352	106.369	-0.42694	0.246639	-1.73103	0.0834459	0.537442	Ccl12	Ccl12	chemokine (C-C motif) ligand 12	11
12297	ENSMUSG00000041515	371.436	-0.303503	0.175291	-1.73143	0.0833758	0.537442	Irf8	Irf8	interferon regulatory factor 8	8
10897	ENSMUSG00000037855	48.3311	0.426255	0.246334	1.7304	0.0835594	0.537654	Zfp365	Zfp365	zinc finger protein 365	10
918	ENSMUSG00000005897	140.157	-0.368548	0.213091	-1.72953	0.0837139	0.5383	Nr2c1	Nr2c1	nuclear receptor subfamily 2, group C, member 1	10
215	ENSMUSG00000001211	242.451	-0.309419	0.179204	-1.72663	0.0842346	0.538777	Agpat3	Agpat3	1-acylglycerol-3-phosphate O-acyltransferase 3	10
4124	ENSMUSG00000023262	896.206	0.260288	0.150639	1.72789	0.0840076	0.538777	Acy1	Acy1	aminoacylase 1	9
4439	ENSMUSG00000024298	278.735	-0.300835	0.174286	-1.7261	0.0843294	0.538777	Zfp871	Zfp871	zinc finger protein 871	17
6214	ENSMUSG00000027566	1955.19	0.275283	0.159472	1.72621	0.0843094	0.538777	Psma7	Psma7	proteasome (prosome, macropain) subunit, alpha type 7	2
7889	ENSMUSG00000030512	609.154	0.267339	0.154698	1.72814	0.0839636	0.538777	Snrpa1	Snrpa1	small nuclear ribonucleoprotein polypeptide A'	7
8967	ENSMUSG00000032397	334.698	0.311913	0.180613	1.72697	0.0841735	0.538777	Tipin	Tipin	timeless interacting protein	9
10978	ENSMUSG00000038046	185.137	0.317698	0.183792	1.72857	0.0838856	0.538777	Rnmtl1	Rnmtl1	RNA methyltransferase like 1	11
14575	ENSMUSG00000049482	186.878	0.302901	0.175254	1.72836	0.0839244	0.538777	Ctu2	Ctu2	cytosolic thiouridylase subunit 2 homolog (S. pombe)	8
16631	ENSMUSG00000058298	259.49	0.286671	0.166045	1.72647	0.0842626	0.538777	Mcm9	Mcm9	minichromosome maintenance complex component 9	10
20226	ENSMUSG00000071652	157.969	0.323216	0.18725	1.72612	0.0843266	0.538777	Ints5	Ints5	integrator complex subunit 5	19
1047	ENSMUSG00000006678	695.97	0.238116	0.138032	1.72508	0.0845129	0.53904	Pola1	Pola1	polymerase (DNA directed), alpha 1	X
1943	ENSMUSG00000018446	3460.11	0.201593	0.116919	1.72422	0.0846687	0.53904	C1qbp	C1qbp	complement component 1, q subcomponent binding protein	11
2389	ENSMUSG00000020211	607.311	-0.245644	0.14258	-1.72285	0.0849156	0.53904	Sf3a2	Sf3a2	splicing factor 3a, subunit 2	10
3870	ENSMUSG00000022748	296.986	0.276522	0.160584	1.72197	0.0850746	0.53904	Cmss1	Cmss1	cms small ribosomal subunit 1	16
4173	ENSMUSG00000023795	26.9221	0.431502	0.250363	1.7235	0.0847977	0.53904	Pisd-ps2	Pisd-ps2	phosphatidylserine decarboxylase, pseudogene 2	17
4589	ENSMUSG00000024579	323.893	-0.277367	0.161031	-1.72245	0.0849888	0.53904	Pcyox1l	Pcyox1l	prenylcysteine oxidase 1 like	18
5071	ENSMUSG00000025453	302.867	0.302898	0.175793	1.72304	0.0848817	0.53904	Nnt	Nnt	nicotinamide nucleotide transhydrogenase	13
6394	ENSMUSG00000027901	39.6117	-0.427914	0.248353	-1.723	0.0848878	0.53904	Dennd2d	Dennd2d	DENN/MADD domain containing 2D	3
9815	ENSMUSG00000034744	185.209	-0.319701	0.185657	-1.722	0.0850696	0.53904	Nagk	Nagk	N-acetylglucosamine kinase	6
11491	ENSMUSG00000039219	177.266	0.312763	0.181343	1.72471	0.0845805	0.53904	Arid4b	Arid4b	AT rich interactive domain 4B (RBP1-like)	13
14139	ENSMUSG00000047810	357.25	0.288613	0.167511	1.72295	0.0848971	0.53904	Ccdc88b	Ccdc88b	coiled-coil domain containing 88B	19
15632	ENSMUSG00000053768	730.716	0.258241	0.149948	1.72221	0.0850323	0.53904	Chchd3	Chchd3	coiled-coil-helix-coiled-coil-helix domain containing 3	6
22161	ENSMUSG00000077450	114.389	-0.399949	0.232105	-1.72314	0.084864	0.53904	Rab11b	Rab11b	RAB11B, member RAS oncogene family	17
13817	ENSMUSG00000046711	627.839	0.310059	0.180152	1.7211	0.0852333	0.539359	Hmga1	Hmga1	high mobility group AT-hook 1	17
15401	ENSMUSG00000052684	1264.25	-0.281619	0.163615	-1.72123	0.0852087	0.539359	Jun	Jun	jun proto-oncogene	4
2032	ENSMUSG00000018909	327.191	-0.354428	0.206389	-1.71728	0.0859281	0.540539	Arrb1	Arrb1	arrestin, beta 1	7
2160	ENSMUSG00000019804	1128.67	-0.225104	0.131081	-1.71729	0.0859263	0.540539	Snx3	Snx3	sorting nexin 3	10
2265	ENSMUSG00000020003	214.442	-0.302791	0.17616	-1.71884	0.0856431	0.540539	Pex7	Pex7	peroxisomal biogenesis factor 7	10
3522	ENSMUSG00000022151	450.348	0.254057	0.147811	1.7188	0.0856514	0.540539	Ttc33	Ttc33	tetratricopeptide repeat domain 33	15
3829	ENSMUSG00000022664	85.3189	-0.36049	0.209877	-1.71762	0.0858653	0.540539	Slc35a5	Slc35a5	solute carrier family 35, member A5	16
6503	ENSMUSG00000028081	4186.88	-0.256163	0.149262	-1.7162	0.0861257	0.540539	Rps3a1	Rps3a1	ribosomal protein S3A1	3
6691	ENSMUSG00000028419	595.63	-0.25433	0.147888	-1.71975	0.085478	0.540539	Chmp5	Chmp5	charged multivesicular body protein 5	4
8722	ENSMUSG00000031984	189.057	0.307365	0.179027	1.71687	0.0860036	0.540539	2810004N23Rik	2810004N23Rik	RIKEN cDNA 2810004N23 gene	8
8994	ENSMUSG00000032440	251.755	-0.320382	0.186626	-1.71671	0.0860327	0.540539	Tgfbr2	Tgfbr2	transforming growth factor, beta receptor II	9
12165	ENSMUSG00000041057	1529.81	0.222845	0.129775	1.71717	0.0859479	0.540539	Wdr43	Wdr43	WD repeat domain 43	17
12342	ENSMUSG00000041650	256.372	0.365385	0.212891	1.7163	0.086107	0.540539	Pcca	Pcca	propionyl-Coenzyme A carboxylase, alpha polypeptide	14
20229	ENSMUSG00000071655	1068.28	0.265795	0.15477	1.71736	0.0859138	0.540539	Ubxn1	Ubxn1	UBX domain protein 1	19
34583	ENSMUSG00000095098	34.4333	0.42917	0.249885	1.71747	0.0858931	0.540539	Ccdc85b	Ccdc85b	coiled-coil domain containing 85B	19
243	ENSMUSG00000001403	785.921	-0.280411	0.163532	-1.71471	0.0863976	0.540881	Ube2c	Ube2c	ubiquitin-conjugating enzyme E2C	2
4910	ENSMUSG00000025157	125.558	0.355992	0.20755	1.71521	0.0863064	0.540881	Zdhhc16	Zdhhc16	zinc finger, DHHC domain containing 16	19
6959	ENSMUSG00000028851	1488.88	0.252802	0.147412	1.71493	0.0863578	0.540881	Nudc	Nudc	nuclear distribution gene C homolog (Aspergillus)	4
12697	ENSMUSG00000042675	108.933	-0.369334	0.215367	-1.7149	0.086363	0.540881	Ypel3	Ypel3	yippee-like 3 (Drosophila)	7
9131	ENSMUSG00000032712	325.743	0.298025	0.173887	1.7139	0.0865467	0.541474	2810474O19Rik	2810474O19Rik	RIKEN cDNA 2810474O19 gene	6
8693	ENSMUSG00000031939	257.534	0.341755	0.199462	1.71338	0.086642	0.54173	Taf1d	Taf1d	TATA box binding protein (Tbp)-associated factor, RNA polymerase I, D	9
10450	ENSMUSG00000036667	151.163	0.326965	0.190873	1.713	0.0867134	0.541836	Fam115a	Fam115a	family with sequence similarity 115, member A	6
3886	ENSMUSG00000022765	242.313	0.313965	0.183477	1.7112	0.0870443	0.543563	Snap29	Snap29	synaptosomal-associated protein 29	16
362	ENSMUSG00000002028	138.387	0.335778	0.196258	1.7109	0.0870998	0.543569	Kmt2a	Kmt2a	lysine (K)-specific methyltransferase 2A	9
8387	ENSMUSG00000031447	6933.4	-0.208123	0.121671	-1.71054	0.0871658	0.543639	Lamp1	Lamp1	lysosomal-associated membrane protein 1	8
6806	ENSMUSG00000028608	243.364	-0.293672	0.171802	-1.70936	0.0873835	0.544656	0610037L13Rik	0610037L13Rik	RIKEN cDNA 0610037L13 gene	4
8596	ENSMUSG00000031791	17.9673	0.41988	0.245703	1.70889	0.0874707	0.544858	Tmem38a	Tmem38a	transmembrane protein 38A	8
3700	ENSMUSG00000022450	396.032	-0.268529	0.157212	-1.70806	0.0876245	0.545475	Ndufa6	Ndufa6	NADH dehydrogenase (ubiquinone) 1 alpha subcomplex, 6 (B14)	15
6720	ENSMUSG00000028461	152.331	0.381319	0.223478	1.70629	0.0879535	0.547003	Ccdc107	Ccdc107	coiled-coil domain containing 107	4
25563	ENSMUSG00000083064	32.3635	-0.422724	0.247765	-1.70615	0.0879798	0.547003	Gm7785	Gm7785	predicted gene 7785	1
4528	ENSMUSG00000024474	2539.28	0.224713	0.131785	1.70515	0.0881669	0.547824	Ik	Ik	IK cytokine	18
377	ENSMUSG00000002102	2620.58	0.200076	0.117682	1.70013	0.0891061	0.548728	Psmc3	Psmc3	proteasome (prosome, macropain) 26S subunit, ATPase 3	2
568	ENSMUSG00000003348	173.181	-0.327819	0.194001	-1.68978	0.0910706	0.548728	Mob3a	Mob3a	MOB kinase activator 3A	10
639	ENSMUSG00000003847	142.164	0.315666	0.186671	1.69103	0.090831	0.548728	Nfat5	Nfat5	nuclear factor of activated T cells 5	8
752	ENSMUSG00000004768	85.9234	0.406006	0.239023	1.6986	0.0893937	0.548728	Rab23	Rab23	RAB23, member RAS oncogene family	1
1308	ENSMUSG00000010095	2076.77	0.252809	0.149309	1.6932	0.0904172	0.548728	Slc3a2	Slc3a2	solute carrier family 3 (activators of dibasic and neutral amino acid transport), member 2	19
1341	ENSMUSG00000010609	698.525	0.267006	0.157148	1.69907	0.0893053	0.548728	Psen2	Psen2	presenilin 2	1
1371	ENSMUSG00000011257	98.3232	0.355644	0.210482	1.68966	0.0910931	0.548728	Pabpc4	Pabpc4	poly(A) binding protein, cytoplasmic 4	4
2120	ENSMUSG00000019579	758.687	-0.242852	0.143118	-1.69687	0.0897214	0.548728	D17Wsu104e	D17Wsu104e	DNA segment, Chr 17, Wayne State University 104, expressed	17
2551	ENSMUSG00000020472	116.739	0.344923	0.203136	1.69799	0.0895089	0.548728	Zkscan17	Zkscan17	zinc finger with KRAB and SCAN domains 17	11
2913	ENSMUSG00000021076	711.971	-0.233503	0.138191	-1.68972	0.091082	0.548728	Actr10	Actr10	ARP10 actin-related protein 10	12
3411	ENSMUSG00000021969	313.267	-0.302718	0.178752	-1.69351	0.0903586	0.548728	Zdhhc20	Zdhhc20	zinc finger, DHHC domain containing 20	14
3444	ENSMUSG00000022020	156.272	0.327197	0.193875	1.68767	0.0914746	0.548728	Naa16	Naa16	N(alpha)-acetyltransferase 16, NatA auxiliary subunit	14
3940	ENSMUSG00000022844	146.354	0.336867	0.199031	1.69254	0.090544	0.548728	Pdia5	Pdia5	protein disulfide isomerase associated 5	16
4620	ENSMUSG00000024646	1600.02	-0.302642	0.178948	-1.69123	0.0907937	0.548728	Cyb5a	Cyb5a	cytochrome b5 type A (microsomal)	18
4960	ENSMUSG00000025228	1210.28	0.237676	0.140613	1.69028	0.0909741	0.548728	Actr1a	Actr1a	ARP1 actin-related protein 1A, centractin alpha	19
5235	ENSMUSG00000025854	447.074	0.320672	0.189904	1.6886	0.0912959	0.548728	Fam20c	Fam20c	family with sequence similarity 20, member C	5
5599	ENSMUSG00000026492	69.4864	0.388329	0.230001	1.68838	0.0913375	0.548728	Tfb2m	Tfb2m	transcription factor B2, mitochondrial	1
5769	ENSMUSG00000026784	357.046	0.297315	0.175486	1.69424	0.0902198	0.548728	Pdss1	Pdss1	prenyl (solanesyl) diphosphate synthase, subunit 1	2
6039	ENSMUSG00000027288	633.677	0.255679	0.150872	1.69468	0.0901371	0.548728	Zfp106	Zfp106	zinc finger protein 106	2
6145	ENSMUSG00000027447	4052.98	-0.266511	0.157269	-1.69463	0.0901464	0.548728	Cst3	Cst3	cystatin C	2
6704	ENSMUSG00000028439	98.6952	0.383479	0.225758	1.69863	0.0893886	0.548728	Fam219a	Fam219a	family with sequence similarity 219, member A	4
6936	ENSMUSG00000028811	998.514	0.273321	0.16165	1.69082	0.090871	0.548728	Yars	Yars	tyrosyl-tRNA synthetase	4
7144	ENSMUSG00000029147	1824.98	0.206814	0.121815	1.69777	0.0895517	0.548728	Ppm1g	Ppm1g	protein phosphatase 1G (formerly 2C), magnesium-dependent, gamma isoform	5
7405	ENSMUSG00000029569	346.362	-0.278136	0.163538	-1.70074	0.0889914	0.548728	Tmem168	Tmem168	transmembrane protein 168	6
7410	ENSMUSG00000029577	171.42	-0.325289	0.191884	-1.69524	0.0900296	0.548728	Ube3b	Ube3b	ubiquitin protein ligase E3B	5
7420	ENSMUSG00000029596	16.1383	0.410861	0.24188	1.69862	0.0893913	0.548728	Sdsl	Sdsl	serine dehydratase-like	5
7459	ENSMUSG00000029649	1417.73	-0.225739	0.133019	-1.69704	0.0896888	0.548728	Pomp	Pomp	proteasome maturation protein	5
7803	ENSMUSG00000030327	363.29	-0.261614	0.154702	-1.69108	0.0908209	0.548728	Necap1	Necap1	NECAP endocytosis associated 1	6
7805	ENSMUSG00000030330	214.079	-0.295018	0.174191	-1.69365	0.0903325	0.548728	Ing4	Ing4	inhibitor of growth family, member 4	6
8299	ENSMUSG00000031299	1484.04	0.225128	0.133015	1.6925	0.09055	0.548728	Pdha1	Pdha1	pyruvate dehydrogenase E1 alpha 1	X
8863	ENSMUSG00000032245	183.009	-0.30441	0.179925	-1.69188	0.0906696	0.548728	Cln6	Cln6	ceroid-lipofuscinosis, neuronal 6	9
8876	ENSMUSG00000032264	597.009	0.266463	0.157507	1.69175	0.0906943	0.548728	Zw10	Zw10	zw10 kinetochore protein	9
9174	ENSMUSG00000032826	108.129	-0.345848	0.2049	-1.68789	0.0914324	0.548728	Ank2	Ank2	ankyrin 2, brain	3
9424	ENSMUSG00000033624	98.7497	0.374262	0.22162	1.68876	0.0912664	0.548728	Pdpr	Pdpr	pyruvate dehydrogenase phosphatase regulatory subunit	8
10216	ENSMUSG00000035929	25.8971	-0.423821	0.250144	-1.6943	0.0902077	0.548728	H2-Q4	H2-Q4	histocompatibility 2, Q region locus 4	17
10692	ENSMUSG00000037315	84.8911	0.383505	0.226507	1.69313	0.0904315	0.548728	Jade3	Jade3	jade family PHD finger 3	X
11276	ENSMUSG00000038702	42.5541	0.424746	0.249954	1.6993	0.0892635	0.548728	Dsel	Dsel	dermatan sulfate epimerase-like	1
11889	ENSMUSG00000040322	487.303	-0.254791	0.150005	-1.69855	0.0894045	0.548728	Slc25a24	Slc25a24	solute carrier family 25 (mitochondrial carrier, phosphate carrier), member 24	3
12190	ENSMUSG00000041143	30.0504	-0.42295	0.248548	-1.70169	0.088814	0.548728	Tmco4	Tmco4	transmembrane and coiled-coil domains 4	4
12662	ENSMUSG00000042572	311.435	-0.27044	0.160233	-1.68779	0.0914521	0.548728	Ube2q1	Ube2q1	ubiquitin-conjugating enzyme E2Q (putative) 1	3
13225	ENSMUSG00000044583	695.063	0.258638	0.15179	1.70392	0.0883956	0.548728	Tlr7	Tlr7	toll-like receptor 7	X
13583	ENSMUSG00000045827	98.3497	-0.364784	0.214157	-1.70335	0.0885023	0.548728	Serpinb9	Serpinb9	serine (or cysteine) peptidase inhibitor, clade B, member 9	13
14667	ENSMUSG00000049775	11056.4	-0.196721	0.115958	-1.69648	0.0897942	0.548728	Tmsb4x	Tmsb4x	thymosin, beta 4, X chromosome	X
15403	ENSMUSG00000052698	46.7511	0.402886	0.237923	1.69335	0.0903896	0.548728	Tln2	Tln2	talin 2	9
16140	ENSMUSG00000056069	317.436	-0.276065	0.162702	-1.69675	0.0897442	0.548728	Fam105a	Fam105a	family with sequence similarity 105, member A	15
16389	ENSMUSG00000057177	251.196	-0.285255	0.168349	-1.69442	0.0901856	0.548728	Gsk3a	Gsk3a	glycogen synthase kinase 3 alpha	7
16829	ENSMUSG00000059182	1582.83	-0.230128	0.135868	-1.69376	0.0903111	0.548728	Skap2	Skap2	src family associated phosphoprotein 2	6
17203	ENSMUSG00000060743	1003.56	-0.287213	0.169937	-1.69011	0.091006	0.548728	H3f3a	H3f3a	H3 histone, family 3A	1
17687	ENSMUSG00000062937	762.894	0.236069	0.139698	1.68986	0.0910549	0.548728	Mtap	Mtap	methylthioadenosine phosphorylase	4
17690	ENSMUSG00000062949	117.38	0.335611	0.197496	1.69933	0.0892571	0.548728	Atp11c	Atp11c	ATPase, class VI, type 11C	X
17955	ENSMUSG00000064090	226.708	0.291278	0.171781	1.69564	0.0899536	0.548728	Vrk2	Vrk2	vaccinia related kinase 2	11
18005	ENSMUSG00000064284	47.813	-0.406423	0.240806	-1.68776	0.0914567	0.548728	Cdpf1	Cdpf1	cysteine rich, DPF motif domain containing 1	15
20126	ENSMUSG00000071253	83.27	-0.36537	0.216517	-1.68749	0.0915097	0.548728	Slc25a16	Slc25a16	solute carrier family 25 (mitochondrial carrier, Graves disease autoantigen), member 16	10
20221	ENSMUSG00000071646	1047	0.232841	0.136943	1.70028	0.0890791	0.548728	Mta2	Mta2	metastasis-associated gene family, member 2	19
20506	ENSMUSG00000073131	158.048	-0.333979	0.197178	-1.6938	0.0903042	0.548728	Vma21	Vma21	VMA21 vacuolar H+-ATPase homolog (S. cerevisiae)	X
20594	ENSMUSG00000073490	642.384	-0.336685	0.198697	-1.69447	0.0901768	0.548728	AI607873	AI607873	expressed sequence AI607873	1
21106	ENSMUSG00000074825	243.366	0.288889	0.170772	1.69166	0.0907107	0.548728	Itpripl1	Itpripl1	inositol 1,4,5-triphosphate receptor interacting protein-like 1	2
33343	ENSMUSG00000093674	4545.76	0.29064	0.170933	1.70032	0.0890715	0.548728	Rpl41	Rpl41	ribosomal protein L41	10
19403	ENSMUSG00000068039	5799.98	0.19399	0.115004	1.68681	0.09164	0.549178	Tcp1	Tcp1	t-complex protein 1	17
3472	ENSMUSG00000022066	35.3575	0.421123	0.249876	1.68533	0.0919253	0.549564	Gm21685	Gm21685	predicted gene, 21685	14
3878	ENSMUSG00000022756	43.7464	0.408005	0.242056	1.68558	0.0918771	0.549564	Slc7a4	Slc7a4	solute carrier family 7 (cationic amino acid transporter, y+ system), member 4	16
8438	ENSMUSG00000031532	610.548	-0.248865	0.147635	-1.68567	0.0918592	0.549564	Saraf	Saraf	store-operated calcium entry-associated regulatory factor	8
17716	ENSMUSG00000063077	303.452	0.303659	0.180094	1.68611	0.0917738	0.549564	Kif1b	Kif1b	kinesin family member 1B	4
1065	ENSMUSG00000006800	1124.7	0.268424	0.159483	1.68309	0.0923579	0.551819	Sulf2	Sulf2	sulfatase 2	2
1216	ENSMUSG00000009035	395.11	-0.285383	0.169834	-1.68037	0.0928855	0.551847	Tmem184b	Tmem184b	transmembrane protein 184b	15
3266	ENSMUSG00000021713	184.538	0.310467	0.18475	1.68047	0.0928654	0.551847	Ppwd1	Ppwd1	peptidylprolyl isomerase domain and WD repeat containing 1	13
7358	ENSMUSG00000029480	618.485	0.236939	0.141018	1.68021	0.092917	0.551847	Dhx37	Dhx37	DEAH (Asp-Glu-Ala-His) box polypeptide 37	5
7639	ENSMUSG00000030056	449.107	0.251561	0.149642	1.68109	0.0927453	0.551847	Isy1	Isy1	ISY1 splicing factor homolog (S. cerevisiae)	6
8144	ENSMUSG00000030978	3216.99	0.200776	0.119447	1.68088	0.0927857	0.551847	Rrm1	Rrm1	ribonucleotide reductase M1	7
8627	ENSMUSG00000031839	746.14	-0.246475	0.14654	-1.68197	0.0925748	0.551847	Hsbp1	Hsbp1	heat shock factor binding protein 1	8
8800	ENSMUSG00000032103	85.3061	0.370655	0.220384	1.68186	0.0925967	0.551847	Pus3	Pus3	pseudouridine synthase 3	9
11432	ENSMUSG00000039100	1013.97	0.232273	0.138159	1.6812	0.0927238	0.551847	March6	March6	membrane-associated ring finger (C3HC4) 6	15
16760	ENSMUSG00000058881	115.854	-0.362328	0.215426	-1.68192	0.0925849	0.551847	Zfp516	Zfp516	zinc finger protein 516	18
17341	ENSMUSG00000061474	120.35	-0.366056	0.217771	-1.68092	0.0927784	0.551847	Mrps36	Mrps36	mitochondrial ribosomal protein S36	13
1620	ENSMUSG00000015478	203.441	-0.297648	0.177234	-1.6794	0.0930732	0.552445	Rnf5	Rnf5	ring finger protein 5	17
8115	ENSMUSG00000030894	2008.94	-0.214657	0.127938	-1.67781	0.0933836	0.553298	Tpp1	Tpp1	tripeptidyl peptidase I	7
12081	ENSMUSG00000040771	113.845	0.378806	0.225746	1.67802	0.0933438	0.553298	Oard1	Oard1	O-acyl-ADP-ribose deacylase 1	17
20559	ENSMUSG00000073405	19.2672	-0.414721	0.24716	-1.67794	0.0933582	0.553298	C920025E04Rik	C920025E04Rik	RIKEN cDNA C920025E04 gene	17
2650	ENSMUSG00000020644	671.854	-0.306594	0.182954	-1.67579	0.0937784	0.554059	Id2	Id2	inhibitor of DNA binding 2	12
4305	ENSMUSG00000024078	731.412	0.225016	0.134284	1.67567	0.0938037	0.554059	Ttc27	Ttc27	tetratricopeptide repeat domain 27	17
6037	ENSMUSG00000027286	75.9668	-0.383467	0.228836	-1.67572	0.0937922	0.554059	Lrrc57	Lrrc57	leucine rich repeat containing 57	2
6182	ENSMUSG00000027508	85.3786	-0.376984	0.224901	-1.67623	0.093694	0.554059	Pag1	Pag1	phosphoprotein associated with glycosphingolipid microdomains 1	3
6387	ENSMUSG00000027889	646.322	-0.247589	0.147774	-1.67545	0.093846	0.554059	Ampd2	Ampd2	adenosine monophosphate deaminase 2	3
9874	ENSMUSG00000034892	740.818	-0.348984	0.208224	-1.676	0.0937377	0.554059	Rps29	Rps29	ribosomal protein S29	12
11099	ENSMUSG00000038299	925.621	0.224123	0.1338	1.67506	0.0939229	0.554184	Wdr36	Wdr36	WD repeat domain 36	18
515	ENSMUSG00000002992	22.7899	-0.412497	0.246437	-1.67384	0.0941616	0.554258	Apoc2	Apoc2	apolipoprotein C-II	7
1602	ENSMUSG00000015355	798.324	-0.251885	0.150507	-1.67357	0.0942142	0.554258	Cd48	Cd48	CD48 antigen	1
3136	ENSMUSG00000021486	785.763	0.286036	0.170963	1.67308	0.0943109	0.554258	Prelid1	Prelid1	PRELI domain containing 1	13
3977	ENSMUSG00000022901	225.241	-0.337326	0.201478	-1.67426	0.0940794	0.554258	Cd86	Cd86	CD86 antigen	16
6620	ENSMUSG00000028291	188.795	-0.312862	0.186891	-1.67403	0.0941244	0.554258	Akirin2	Akirin2	akirin 2	4
12637	ENSMUSG00000042505	58.406	0.386065	0.230761	1.67301	0.0943252	0.554258	Acn9	Acn9	ACN9 homolog (S. cerevisiae)	6
14641	ENSMUSG00000049686	205.777	-0.300108	0.17927	-1.67405	0.0941199	0.554258	Orai1	Orai1	ORAI calcium release-activated calcium modulator 1	5
707	ENSMUSG00000004394	626.029	-0.269016	0.160953	-1.67139	0.0946451	0.554516	Tmed4	Tmed4	transmembrane emp24 protein transport domain containing 4	11
2094	ENSMUSG00000019362	897.763	-0.341426	0.204322	-1.67102	0.094718	0.554516	D8Ertd738e	D8Ertd738e	DNA segment, Chr 8, ERATO Doi 738, expressed	8
2716	ENSMUSG00000020736	570.306	0.271608	0.16265	1.6699	0.0949401	0.554516	Nt5c	Nt5c	5',3'-nucleotidase, cytosolic	11
3574	ENSMUSG00000022236	30.3143	-0.415207	0.248634	-1.66995	0.0949289	0.554516	Ropn1l	Ropn1l	ropporin 1-like	15
5089	ENSMUSG00000025484	81.5781	-0.411587	0.246307	-1.67103	0.0947151	0.554516	Bet1l	Bet1l	blocked early in transport 1 homolog (S. cerevisiae)-like	7
6528	ENSMUSG00000028126	391.416	-0.266136	0.159162	-1.6721	0.0945046	0.554516	Pip5k1a	Pip5k1a	phosphatidylinositol-4-phosphate 5-kinase, type 1 alpha	3
7781	ENSMUSG00000030291	273.185	-0.344595	0.206351	-1.66995	0.0949301	0.554516	Med21	Med21	mediator complex subunit 21	6
8214	ENSMUSG00000031146	1267.62	-0.269989	0.16153	-1.67145	0.0946335	0.554516	Plp2	Plp2	proteolipid protein 2	X
10645	ENSMUSG00000037174	248.363	-0.291399	0.174523	-1.66968	0.0949819	0.554516	Elf2	Elf2	E74-like factor 2	3
15343	ENSMUSG00000052423	61.1247	-0.376099	0.225171	-1.67028	0.094864	0.554516	B4galt3	B4galt3	UDP-Gal:betaGlcNAc beta 1,4-galactosyltransferase, polypeptide 3	1
15471	ENSMUSG00000053038	31.0299	0.416816	0.249622	1.66979	0.0949607	0.554516	Gm6180	Gm6180	predicted pseudogene 6180	8
11023	ENSMUSG00000038150	73.1972	-0.389472	0.233338	-1.66913	0.0950912	0.554829	Ormdl3	Ormdl3	ORM1-like 3 (S. cerevisiae)	11
537	ENSMUSG00000003154	47.3898	-0.403469	0.242378	-1.66463	0.0959876	0.555516	Foxj2	Foxj2	forkhead box J2	6
3242	ENSMUSG00000021681	227.781	0.284228	0.170536	1.66668	0.0955783	0.555516	Aggf1	Aggf1	angiogenic factor with G patch and FHA domains 1	13
4276	ENSMUSG00000024038	753.884	-0.227226	0.136274	-1.66742	0.0954307	0.555516	Ndufv3	Ndufv3	NADH dehydrogenase (ubiquinone) flavoprotein 3	17
4490	ENSMUSG00000024397	40.0832	-0.415873	0.249594	-1.6662	0.0956745	0.555516	Aif1	Aif1	allograft inflammatory factor 1	17
4720	ENSMUSG00000024824	57.7128	-0.395365	0.237296	-1.66613	0.0956885	0.555516	Rad9a	Rad9a	RAD9 homolog A	19
4826	ENSMUSG00000024993	161.401	0.302912	0.181821	1.66599	0.0957161	0.555516	Fam45a	Fam45a	family with sequence similarity 45, member A	19
6584	ENSMUSG00000028228	402.056	-0.269262	0.161734	-1.66485	0.0959426	0.555516	Cpne3	Cpne3	copine III	4
7783	ENSMUSG00000030298	1202.91	-0.248724	0.149464	-1.6641	0.0960921	0.555516	Sec13	Sec13	SEC13 homolog (S. cerevisiae)	6
8358	ENSMUSG00000031392	66.1445	-0.378443	0.227351	-1.66457	0.095998	0.555516	Irak1	Irak1	interleukin-1 receptor-associated kinase 1	X
9163	ENSMUSG00000032788	732.368	-0.245621	0.147443	-1.66587	0.0957395	0.555516	Pdxk	Pdxk	pyridoxal (pyridoxine, vitamin B6) kinase	10
9480	ENSMUSG00000033799	172.56	0.303673	0.182429	1.66461	0.0959914	0.555516	Fam208b	Fam208b	family with sequence similarity 208, member B	13
9941	ENSMUSG00000035105	144.175	-0.375801	0.225873	-1.66377	0.0961577	0.555516	Egln3	Egln3	egl-9 family hypoxia-inducible factor 3	12
10576	ENSMUSG00000036992	453.396	0.247187	0.148561	1.66388	0.0961367	0.555516	Nxt1	Nxt1	NTF2-related export protein 1	2
12711	ENSMUSG00000042709	244.262	0.297692	0.178546	1.66731	0.0954528	0.555516	Atpaf2	Atpaf2	ATP synthase mitochondrial F1 complex assembly factor 2	11
14440	ENSMUSG00000048922	413.45	0.257798	0.154807	1.66529	0.0958554	0.555516	Cdca2	Cdca2	cell division cycle associated 2	14
15330	ENSMUSG00000052384	476.485	-0.264707	0.158849	-1.66641	0.0956313	0.555516	Nrros	Nrros	negative regulator of reactive oxygen species	16
25070	ENSMUSG00000082519	152.896	-0.346002	0.207639	-1.66636	0.0956413	0.555516	Vamp7-ps	Vamp7-ps	vesicle-associated membrane protein 7, pseudogene	2
7375	ENSMUSG00000029516	263.091	0.286882	0.17247	1.66337	0.0962376	0.555655	Cit	Cit	citron	5
2992	ENSMUSG00000021222	144.816	0.325357	0.195755	1.66206	0.0964999	0.556149	Dcaf4	Dcaf4	DDB1 and CUL4 associated factor 4	12
4226	ENSMUSG00000023951	43.7335	-0.407255	0.245025	-1.6621	0.0964935	0.556149	Vegfa	Vegfa	vascular endothelial growth factor A	17
9461	ENSMUSG00000033751	337.125	0.280985	0.16911	1.66155	0.0966025	0.556149	Gadd45gip1	Gadd45gip1	growth arrest and DNA-damage-inducible, gamma interacting protein 1	8
11896	ENSMUSG00000040339	77.737	-0.365471	0.219896	-1.66202	0.0965089	0.556149	Fam102b	Fam102b	family with sequence similarity 102, member B	3
12670	ENSMUSG00000042599	133.925	-0.324505	0.195273	-1.6618	0.0965531	0.556149	Kdm7a	Kdm7a	lysine (K)-specific demethylase 7A	6
48	ENSMUSG00000000276	137.662	0.322902	0.194434	1.66073	0.0967677	0.556599	Dgke	Dgke	diacylglycerol kinase, epsilon	11
11290	ENSMUSG00000038736	360.596	0.262449	0.158044	1.66061	0.0967924	0.556599	Nudcd1	Nudcd1	NudC domain containing 1	15
11841	ENSMUSG00000040188	813.395	-0.223274	0.134491	-1.66014	0.096886	0.556815	Scamp2	Scamp2	secretory carrier membrane protein 2	9
16573	ENSMUSG00000058056	26.1141	-0.414332	0.249655	-1.65962	0.0969917	0.5571	Palld	Palld	palladin, cytoskeletal associated protein	8
28713	ENSMUSG00000086784	139.002	-0.315457	0.190115	-1.6593	0.0970559	0.557148	Isoc2a	Isoc2a	isochorismatase domain containing 2a	7
13600	ENSMUSG00000045917	50.3713	0.402007	0.242371	1.65864	0.0971879	0.557584	6330416G13Rik	6330416G13Rik	RIKEN cDNA 6330416G13 gene	4
1007	ENSMUSG00000006456	212.675	-0.328401	0.198231	-1.65665	0.0975893	0.557605	Rbm14	Rbm14	RNA binding motif protein 14	19
3997	ENSMUSG00000022951	514.702	0.265805	0.16034	1.65776	0.0973664	0.557605	Rcan1	Rcan1	regulator of calcineurin 1	16
5287	ENSMUSG00000025937	376.083	-0.264631	0.159614	-1.65794	0.0973295	0.557605	Lactb2	Lactb2	lactamase, beta 2	1
7919	ENSMUSG00000030557	702.282	-0.246265	0.148543	-1.65787	0.0973439	0.557605	Mef2a	Mef2a	myocyte enhancer factor 2A	7
8604	ENSMUSG00000031808	1004.19	-0.212264	0.128103	-1.65698	0.0975245	0.557605	Slc27a1	Slc27a1	solute carrier family 27 (fatty acid transporter), member 1	8
9747	ENSMUSG00000034563	14.5924	0.401133	0.242108	1.65683	0.0975533	0.557605	Ccpg1	Ccpg1	cell cycle progression 1	9
11913	ENSMUSG00000040383	1080.46	0.224	0.135198	1.65683	0.097554	0.557605	Aqr	Aqr	aquarius	2
14188	ENSMUSG00000047989	103.091	-0.345162	0.20838	-1.65641	0.0976397	0.557605	Ino80c	Ino80c	INO80 complex subunit C	18
14812	ENSMUSG00000050323	106.379	0.353775	0.213658	1.6558	0.0977628	0.557988	Ndufaf6	Ndufaf6	NADH dehydrogenase (ubiquinone) complex I, assembly factor 6	4
1956	ENSMUSG00000018509	130.901	0.322902	0.19506	1.6554	0.0978439	0.558021	Cenpv	Cenpv	centromere protein V	11
9951	ENSMUSG00000035139	149.122	-0.31436	0.189921	-1.65522	0.0978807	0.558021	Secisbp2	Secisbp2	SECIS binding protein 2	13
9500	ENSMUSG00000033862	76.1737	0.374555	0.226421	1.65424	0.0980782	0.558551	Cdk10	Cdk10	cyclin-dependent kinase 10	8
12646	ENSMUSG00000042524	745.521	-0.233613	0.141223	-1.65421	0.0980858	0.558551	Sun2	Sun2	Sad1 and UNC84 domain containing 2	15
3407	ENSMUSG00000021963	501.306	-0.271663	0.164256	-1.6539	0.0981476	0.558583	Sap18	Sap18	Sin3-associated polypeptide 18	14
11012	ENSMUSG00000038126	47.0518	0.390486	0.236409	1.65174	0.0985876	0.560564	Mphosph9	Mphosph9	M-phase phosphoprotein 9	5
12848	ENSMUSG00000043257	17.4485	-0.387111	0.23438	-1.65164	0.0986084	0.560564	Pigv	Pigv	phosphatidylinositol glycan anchor biosynthesis, class V	4
16563	ENSMUSG00000058013	473.262	0.250236	0.151544	1.65125	0.0986883	0.560698	2011-09-01	2011-09-01	septin 11	5
3341	ENSMUSG00000021840	288.726	-0.292984	0.17754	-1.65025	0.0988925	0.561207	Mapk1ip1l	Mapk1ip1l	mitogen-activated protein kinase 1 interacting protein 1-like	14
4584	ENSMUSG00000024570	377.535	0.310863	0.188435	1.6497	0.0990034	0.561207	Rbfa	Rbfa	ribosome binding factor A	18
9484	ENSMUSG00000033813	410.125	0.248615	0.150642	1.65037	0.0988663	0.561207	Tcea1	Tcea1	transcription elongation factor A (SII) 1	1
16986	ENSMUSG00000059834	22.7541	-0.409811	0.24839	-1.64987	0.0989702	0.561207	Sclt1	Sclt1	sodium channel and clathrin linker 1	3
4704	ENSMUSG00000024795	586.788	0.257463	0.156188	1.64842	0.0992661	0.562056	Kif20b	Kif20b	kinesin family member 20B	19
6077	ENSMUSG00000027346	299	-0.332301	0.201555	-1.64869	0.099212	0.562056	Gpcpd1	Gpcpd1	glycerophosphocholine phosphodiesterase GDE1 homolog (S. cerevisiae)	2
1141	ENSMUSG00000007850	2457.64	0.216672	0.131544	1.64715	0.0995268	0.562801	Hnrnph1	Hnrnph1	heterogeneous nuclear ribonucleoprotein H1	11
4282	ENSMUSG00000024045	660.203	0.230577	0.140049	1.64641	0.0996803	0.562801	Akap8	Akap8	A kinase (PRKA) anchor protein 8	17
4343	ENSMUSG00000024140	81.8637	-0.385689	0.234234	-1.64659	0.0996419	0.562801	Epas1	Epas1	endothelial PAS domain protein 1	17
12181	ENSMUSG00000041124	256.629	0.277896	0.168788	1.64642	0.0996776	0.562801	Msantd4	Msantd4	Myb/SANT-like DNA-binding domain containing 4 with coiled-coils	9
13308	ENSMUSG00000044894	1821.07	-0.23931	0.145307	-1.64693	0.0995724	0.562801	Uqcrq	Uqcrq	ubiquinol-cytochrome c reductase, complex III subunit VII	11
3921	ENSMUSG00000022817	215.996	0.320709	0.194864	1.64581	0.0998026	0.563172	Itgb5	Itgb5	integrin beta 5	16
19857	ENSMUSG00000070336	26.6354	0.410935	0.249739	1.64546	0.0998759	0.563266	Fbxo47	Fbxo47	F-box protein 47	11
2117	ENSMUSG00000019564	103.997	-0.348513	0.21191	-1.64463	0.100047	0.563433	Arid3a	Arid3a	AT rich interactive domain 3A (BRIGHT-like)	10
6321	ENSMUSG00000027778	83.4118	-0.349969	0.212813	-1.64449	0.100075	0.563433	Ift80	Ift80	intraflagellar transport 80	3
12040	ENSMUSG00000040688	1222.5	0.23648	0.143766	1.64489	0.0999924	0.563433	Tbl3	Tbl3	transducin (beta)-like 3	17
13932	ENSMUSG00000047084	95.2427	0.366898	0.22318	1.64395	0.100186	0.563737	Ngrn	Ngrn	neugrin, neurite outgrowth associated	7
2731	ENSMUSG00000020773	287.511	0.28285	0.172119	1.64334	0.100312	0.563811	Trim47	Trim47	tripartite motif-containing 47	11
5664	ENSMUSG00000026605	657.108	0.240135	0.146122	1.64338	0.100304	0.563811	Cenpf	Cenpf	centromere protein F	1
1460	ENSMUSG00000013736	669.095	0.230229	0.140211	1.64202	0.100587	0.564617	Trnt1	Trnt1	tRNA nucleotidyl transferase, CCA-adding, 1	6
1958	ENSMUSG00000018541	161.856	0.321792	0.195959	1.64214	0.100562	0.564617	Cwc25	Cwc25	CWC25 spliceosome-associated protein homolog (S. cerevisiae)	11
9462	ENSMUSG00000033752	95.5752	-0.348247	0.212145	-1.64155	0.100683	0.564617	Mnd1	Mnd1	meiotic nuclear divisions 1 homolog (S. cerevisiae)	3
9990	ENSMUSG00000035235	184.548	0.34539	0.210372	1.64181	0.10063	0.564617	Trim13	Trim13	tripartite motif-containing 13	14
670	ENSMUSG00000004085	963.393	0.229497	0.139898	1.64045	0.100911	0.56558	Zak	Zak	sterile alpha motif and leucine zipper containing kinase AZK	2
6597	ENSMUSG00000028248	343.951	0.280987	0.171365	1.6397	0.101067	0.566134	Pnisr	Pnisr	PNN interacting serine/arginine-rich	4
6447	ENSMUSG00000027999	71.7995	-0.381262	0.232755	-1.63804	0.101414	0.567439	Pla2g12a	Pla2g12a	phospholipase A2, group XIIA	3
19089	ENSMUSG00000066357	773.862	0.24961	0.152382	1.63806	0.10141	0.567439	Wdr6	Wdr6	WD repeat domain 6	9
13047	ENSMUSG00000044030	112.183	0.331018	0.202127	1.63768	0.101489	0.567542	Irf2bp1	Irf2bp1	interferon regulatory factor 2 binding protein 1	7
22937	ENSMUSG00000079197	539.891	-0.277177	0.169434	-1.6359	0.10186	0.569295	Psme2	Psme2	proteasome (prosome, macropain) activator subunit 2 (PA28 beta)	14
7905	ENSMUSG00000030536	1546.6	0.295343	0.18065	1.6349	0.102071	0.570153	Iqgap1	Iqgap1	IQ motif containing GTPase activating protein 1	7
2049	ENSMUSG00000018986	76.2055	0.369605	0.226142	1.63439	0.102177	0.570187	Slfn3	Slfn3	schlafen 3	11
22891	ENSMUSG00000079083	13.7757	0.398163	0.243626	1.63432	0.102191	0.570187	Jrkl	Jrkl	Jrk-like	9
128	ENSMUSG00000000740	1645.51	0.262005	0.160581	1.63161	0.102763	0.570349	Rpl13	Rpl13	ribosomal protein L13	8
691	ENSMUSG00000004285	1442.77	0.248054	0.15216	1.63022	0.103055	0.570349	Atp6v1f	Atp6v1f	ATPase, H+ transporting, lysosomal V1 subunit F	6
779	ENSMUSG00000004931	56.1204	-0.378634	0.232455	-1.62884	0.103346	0.570349	Apba3	Apba3	amyloid beta (A4) precursor protein-binding, family A, member 3	10
1305	ENSMUSG00000010067	175.992	0.292779	0.179548	1.63065	0.102965	0.570349	Rassf1	Rassf1	Ras association (RalGDS/AF-6) domain family member 1	9
1712	ENSMUSG00000016253	533.21	0.247107	0.151737	1.62852	0.103414	0.570349	Nelfcd	Nelfcd	negative elongation factor complex member C/D, Th1l	2
3628	ENSMUSG00000022338	662.069	0.243939	0.149718	1.62933	0.103243	0.570349	Eny2	Eny2	enhancer of yellow 2 homolog (Drosophila)	15
3905	ENSMUSG00000022793	24.0698	-0.405231	0.248459	-1.63097	0.102896	0.570349	B4galt4	B4galt4	UDP-Gal:betaGlcNAc beta 1,4-galactosyltransferase, polypeptide 4	16
6867	ENSMUSG00000028698	48.7462	-0.391156	0.240115	-1.62904	0.103305	0.570349	Pik3r3	Pik3r3	phosphatidylinositol 3 kinase, regulatory subunit, polypeptide 3 (p55)	4
7991	ENSMUSG00000030695	10166.9	-0.219554	0.134433	-1.63318	0.10243	0.570349	Aldoa	Aldoa	aldolase A, fructose-bisphosphate	7
8992	ENSMUSG00000032436	172.952	-0.307449	0.188281	-1.63293	0.102485	0.570349	Cmtm7	Cmtm7	CKLF-like MARVEL transmembrane domain containing 7	9
9642	ENSMUSG00000034265	80.1997	-0.354812	0.217782	-1.62921	0.103269	0.570349	Zdhhc14	Zdhhc14	zinc finger, DHHC domain containing 14	17
10535	ENSMUSG00000036908	1482.93	-0.210141	0.128687	-1.63296	0.102477	0.570349	Unc93b1	Unc93b1	unc-93 homolog B1 (C. elegans)	19
10575	ENSMUSG00000036990	401.057	0.257016	0.157748	1.62928	0.103253	0.570349	Otud4	Otud4	OTU domain containing 4	8
10753	ENSMUSG00000037458	863.971	-0.235384	0.14451	-1.62884	0.103346	0.570349	Azin1	Azin1	antizyme inhibitor 1	15
10967	ENSMUSG00000038023	294.23	-0.262956	0.161474	-1.62848	0.103424	0.570349	Atp6v0a2	Atp6v0a2	ATPase, H+ transporting, lysosomal V0 subunit A2	5
13060	ENSMUSG00000044060	62.2057	-0.380322	0.233277	-1.63034	0.103029	0.570349	A830010M20Rik	A830010M20Rik	RIKEN cDNA A830010M20 gene	5
13559	ENSMUSG00000045751	168.116	0.319288	0.19567	1.63177	0.102728	0.570349	Mms22l	Mms22l	MMS22-like, DNA repair protein	4
13836	ENSMUSG00000046761	51.8415	-0.385697	0.236132	-1.6334	0.102385	0.570349	Fam83h	Fam83h	family with sequence similarity 83, member H	15
16081	ENSMUSG00000055817	277.499	-0.260421	0.159814	-1.62953	0.103202	0.570349	Mta3	Mta3	metastasis associated 3	17
17058	ENSMUSG00000060121	104.797	0.348343	0.213434	1.63209	0.102661	0.570349	Gemin2	Gemin2	gem (nuclear organelle) associated protein 2	12
19476	ENSMUSG00000068328	673.03	-0.22495	0.138111	-1.62876	0.103363	0.570349	Aup1	Aup1	ancient ubiquitous protein 1	6
8978	ENSMUSG00000032411	102.102	0.346553	0.212895	1.62782	0.103564	0.570806	Tfdp2	Tfdp2	transcription factor Dp 2	9
3745	ENSMUSG00000022519	48.2567	0.387465	0.238128	1.62713	0.10371	0.571293	Srl	Srl	sarcalumenin	16
17681	ENSMUSG00000062906	137.186	-0.323355	0.198813	-1.62643	0.103859	0.571797	Hdac10	Hdac10	histone deacetylase 10	15
4374	ENSMUSG00000024190	1757.88	-0.404211	0.24862	-1.62582	0.103988	0.572195	Dusp1	Dusp1	dual specificity phosphatase 1	17
2784	ENSMUSG00000020849	7057.46	0.188383	0.115914	1.6252	0.104121	0.572332	Ywhae	Ywhae	tyrosine 3-monooxygenase/tryptophan 5-monooxygenase activation protein, epsilon polypeptide	11
3846	ENSMUSG00000022685	211.51	0.28143	0.17317	1.62516	0.104128	0.572332	Parn	Parn	poly(A)-specific ribonuclease (deadenylation nuclease)	16
3137	ENSMUSG00000021488	249.008	0.275394	0.169495	1.62479	0.104208	0.572452	Nsd1	Nsd1	nuclear receptor-binding SET-domain protein 1	13
11830	ENSMUSG00000040158	63.1621	-0.375379	0.231242	-1.62331	0.104522	0.573864	Tax1bp3	Tax1bp3	Tax1 (human T cell leukemia virus type I) binding protein 3	11
6381	ENSMUSG00000027881	542.543	0.279056	0.171974	1.62266	0.104662	0.574167	Prpf38b	Prpf38b	PRP38 pre-mRNA processing factor 38 (yeast) domain containing B	3
9831	ENSMUSG00000034781	47.9443	-0.397059	0.244718	-1.62252	0.104693	0.574167	Gna11	Gna11	guanine nucleotide binding protein, alpha 11	10
16897	ENSMUSG00000059447	283.094	0.271535	0.167395	1.62212	0.104778	0.574315	Hadhb	Hadhb	hydroxyacyl-Coenzyme A dehydrogenase/3-ketoacyl-Coenzyme A thiolase/enoyl-Coenzyme A hydratase (trifunctional protein), beta subunit	5
3324	ENSMUSG00000021807	370.477	0.255085	0.157332	1.62132	0.10495	0.574943	2700060E02Rik	2700060E02Rik	RIKEN cDNA 2700060E02 gene	14
10125	ENSMUSG00000035623	249.774	0.27855	0.171864	1.62076	0.105069	0.57501	Rsf1	Rsf1	remodeling and spacing factor 1	7
10433	ENSMUSG00000036611	187.438	-0.306275	0.189005	-1.62046	0.105133	0.57501	Eepd1	Eepd1	endonuclease/exonuclease/phosphatase family domain containing 1	9
12512	ENSMUSG00000042185	223.091	0.273578	0.168828	1.62045	0.105135	0.57501	Nfrkb	Nfrkb	nuclear factor related to kappa B binding protein	9
1901	ENSMUSG00000018171	881.846	0.237124	0.146383	1.61989	0.105256	0.575354	Vmp1	Vmp1	vacuole membrane protein 1	11
2876	ENSMUSG00000021007	37.6241	0.39357	0.243424	1.61681	0.105919	0.576885	Spata7	Spata7	spermatogenesis associated 7	12
3376	ENSMUSG00000021911	210.759	0.305188	0.188803	1.61644	0.106	0.576885	Parg	Parg	poly (ADP-ribose) glycohydrolase	14
3442	ENSMUSG00000022018	22.9586	-0.404561	0.250208	-1.6169	0.105901	0.576885	Rgcc	Rgcc	regulator of cell cycle	14
6548	ENSMUSG00000028161	757.603	-0.223261	0.138069	-1.61702	0.105875	0.576885	Ppp3ca	Ppp3ca	protein phosphatase 3, catalytic subunit, alpha isoform	3
6744	ENSMUSG00000028517	114.469	0.381405	0.235949	1.61648	0.105991	0.576885	Ppap2b	Ppap2b	phosphatidic acid phosphatase type 2B	4
11703	ENSMUSG00000039804	589.358	0.237841	0.147107	1.61679	0.105923	0.576885	Ncoa5	Ncoa5	nuclear receptor coactivator 5	2
12271	ENSMUSG00000041426	403.025	0.255505	0.157967	1.61746	0.10578	0.576885	Hibch	Hibch	3-hydroxyisobutyryl-Coenzyme A hydrolase	1
13191	ENSMUSG00000044469	15.3824	-0.393229	0.243093	-1.61761	0.105748	0.576885	Tnfaip8l1	Tnfaip8l1	tumor necrosis factor, alpha-induced protein 8-like 1	17
476	ENSMUSG00000002778	432.211	-0.239715	0.148381	-1.61554	0.106194	0.577313	Kdelr1	Kdelr1	KDEL (Lys-Asp-Glu-Leu) endoplasmic reticulum protein retention receptor 1	7
8934	ENSMUSG00000032349	637.05	0.239505	0.148239	1.61566	0.106167	0.577313	Elovl5	Elovl5	ELOVL family member 5, elongation of long chain fatty acids (yeast)	9
14729	ENSMUSG00000050043	142.556	0.333987	0.206899	1.61425	0.106474	0.578517	Tmx2	Tmx2	thioredoxin-related transmembrane protein 2	2
2857	ENSMUSG00000020954	294.887	-0.262852	0.162961	-1.61297	0.10675	0.579386	Strn3	Strn3	striatin, calmodulin binding protein 3	12
4390	ENSMUSG00000024217	453.138	-0.307426	0.190572	-1.61318	0.106706	0.579386	Snrpc	Snrpc	U1 small nuclear ribonucleoprotein C	17
9656	ENSMUSG00000034303	77.7326	0.352604	0.218651	1.61263	0.106824	0.579469	Ccdc15	Ccdc15	coiled-coil domain containing 15	9
13470	ENSMUSG00000045435	73.2137	0.385321	0.238986	1.61232	0.106893	0.57953	Tmem60	Tmem60	transmembrane protein 60	5
2798	ENSMUSG00000020873	471.58	-0.255073	0.158376	-1.61055	0.107279	0.580985	Slc35b1	Slc35b1	solute carrier family 35, member B1	11
6682	ENSMUSG00000028409	1205.34	0.203453	0.126324	1.61057	0.107274	0.580985	Smu1	Smu1	smu-1 suppressor of mec-8 and unc-52 homolog (C. elegans)	4
3078	ENSMUSG00000021371	78.2743	-0.365747	0.227196	-1.60983	0.107435	0.581198	Mcur1	Mcur1	mitochondrial calcium uniporter regulator 1	13
9904	ENSMUSG00000034974	390.089	-0.247488	0.153731	-1.60987	0.107426	0.581198	Dapk3	Dapk3	death-associated protein kinase 3	10
2059	ENSMUSG00000019087	3377.46	-0.211835	0.131616	-1.6095	0.107508	0.581276	Atp6ap1	Atp6ap1	ATPase, H+ transporting, lysosomal accessory protein 1	X
1890	ENSMUSG00000018042	1852.92	-0.211689	0.131704	-1.60731	0.107986	0.582609	Cyb5r3	Cyb5r3	cytochrome b5 reductase 3	15
8032	ENSMUSG00000030759	653.504	0.237195	0.147548	1.60757	0.107928	0.582609	Far1	Far1	fatty acyl CoA reductase 1	7
12251	ENSMUSG00000041355	716.721	-0.230949	0.143687	-1.6073	0.107988	0.582609	Ssr2	Ssr2	signal sequence receptor, beta	3
12712	ENSMUSG00000042712	509.158	0.247589	0.153981	1.60792	0.107852	0.582609	Wbp5	Wbp5	WW domain binding protein 5	X
14011	ENSMUSG00000047379	110.913	0.329576	0.205097	1.60693	0.108069	0.582731	B3gnt1	B3gnt1	UDP-GlcNAc:betaGal beta-1,3-N-acetylglucosaminyltransferase 1	19
11796	ENSMUSG00000040054	246.68	-0.264819	0.164864	-1.60629	0.108211	0.583178	Baz2a	Baz2a	bromodomain adjacent to zinc finger domain, 2A	10
3058	ENSMUSG00000021338	30.699	-0.400851	0.250305	-1.60145	0.109278	0.583346	Lrrc16a	Lrrc16a	leucine rich repeat containing 16A	13
3183	ENSMUSG00000021576	683.425	-0.274935	0.171647	-1.60175	0.109212	0.583346	Pdcd6	Pdcd6	programmed cell death 6	13
4090	ENSMUSG00000023110	852.787	0.215012	0.1342	1.60218	0.109116	0.583346	Prmt5	Prmt5	protein arginine N-methyltransferase 5	14
4096	ENSMUSG00000023143	542.174	-0.242293	0.150889	-1.60578	0.108323	0.583346	Nagpa	Nagpa	N-acetylglucosamine-1-phosphodiester alpha-N-acetylglucosaminidase	16
4482	ENSMUSG00000024384	622.248	0.233446	0.145565	1.60373	0.108775	0.583346	Iws1	Iws1	IWS1 homolog (S. cerevisiae)	18
4637	ENSMUSG00000024672	139.213	-0.36117	0.225201	-1.60376	0.108766	0.583346	Ms4a7	Ms4a7	membrane-spanning 4-domains, subfamily A, member 7	19
5182	ENSMUSG00000025731	116.322	0.359878	0.224724	1.60142	0.109283	0.583346	0610011F06Rik	0610011F06Rik	RIKEN cDNA 0610011F06 gene	17
5613	ENSMUSG00000026519	216.495	-0.283922	0.177235	-1.60196	0.109165	0.583346	Tmem63a	Tmem63a	transmembrane protein 63a	1
5767	ENSMUSG00000026781	421.92	0.245755	0.153135	1.60483	0.108532	0.583346	Acbd5	Acbd5	acyl-Coenzyme A binding domain containing 5	2
6097	ENSMUSG00000027374	275.474	0.295634	0.184165	1.60527	0.108434	0.583346	Mrps5	Mrps5	mitochondrial ribosomal protein S5	2
6769	ENSMUSG00000028551	68.618	-0.375876	0.234685	-1.60162	0.10924	0.583346	Cdkn2c	Cdkn2c	cyclin-dependent kinase inhibitor 2C (p18, inhibits CDK4)	4
7166	ENSMUSG00000029176	897.82	0.226187	0.141128	1.60271	0.108999	0.583346	Anapc4	Anapc4	anaphase promoting complex subunit 4	5
7945	ENSMUSG00000030612	338.209	0.276539	0.172276	1.6052	0.108449	0.583346	Mrpl46	Mrpl46	mitochondrial ribosomal protein L46	7
10985	ENSMUSG00000038059	93.7458	-0.339806	0.212198	-1.60136	0.109297	0.583346	Smim3	Smim3	small integral membrane protein 3	18
15059	ENSMUSG00000051232	343.26	-0.276892	0.172673	-1.60356	0.108811	0.583346	Tmem199	Tmem199	transmembrane protein 199	11
17461	ENSMUSG00000062006	2387.49	-0.247047	0.154171	-1.60243	0.109061	0.583346	Rpl34	Rpl34	ribosomal protein L34	3
20160	ENSMUSG00000071379	193.529	-0.291407	0.181757	-1.60328	0.108872	0.583346	Hpcal1	Hpcal1	hippocalcin-like 1	12
962	ENSMUSG00000006219	87.045	-0.360023	0.224914	-1.60071	0.109441	0.583541	Fblim1	Fblim1	filamin binding LIM protein 1	4
13617	ENSMUSG00000045980	297.45	-0.266691	0.166612	-1.60067	0.10945	0.583541	Tmem104	Tmem104	transmembrane protein 104	11
4426	ENSMUSG00000024271	1760.63	0.201333	0.125877	1.59943	0.109724	0.584666	Elp2	Elp2	elongator acetyltransferase complex subunit 2	18
14007	ENSMUSG00000047368	193.76	0.29451	0.184162	1.59919	0.109779	0.584666	Abhd17b	Abhd17b	abhydrolase domain containing 17B	19
13872	ENSMUSG00000046873	365.795	-0.245539	0.153629	-1.59826	0.109986	0.584827	Mbtps2	Mbtps2	membrane-bound transcription factor peptidase, site 2	X
14387	ENSMUSG00000048707	62.6463	0.387728	0.242515	1.59878	0.109869	0.584827	Tprn	Tprn	taperin	2
20586	ENSMUSG00000073468	153.264	-0.341401	0.213589	-1.5984	0.109953	0.584827	Sft2d1	Sft2d1	SFT2 domain containing 1	17
7647	ENSMUSG00000030067	384.967	-0.256412	0.160518	-1.59741	0.110174	0.585517	Foxp1	Foxp1	forkhead box P1	6
17286	ENSMUSG00000061175	571.601	-0.234525	0.146889	-1.59661	0.110352	0.586149	Fnip2	Fnip2	folliculin interacting protein 2	3
4742	ENSMUSG00000024858	1004.79	-0.234377	0.147052	-1.59384	0.110972	0.587366	Adrbk1	Adrbk1	adrenergic receptor kinase, beta 1	19
5396	ENSMUSG00000026134	324.397	0.268737	0.168623	1.59372	0.111	0.587366	Prim2	Prim2	DNA primase, p58 subunit	1
5650	ENSMUSG00000026582	66.5208	0.339357	0.212954	1.59357	0.111032	0.587366	Sele	Sele	selectin, endothelial cell	1
9765	ENSMUSG00000034612	92.4606	0.350133	0.219611	1.59433	0.110862	0.587366	Chst11	Chst11	carbohydrate sulfotransferase 11	10
9980	ENSMUSG00000035206	261.889	-0.266	0.16693	-1.59348	0.111053	0.587366	Sppl2b	Sppl2b	signal peptide peptidase like 2B	10
10524	ENSMUSG00000036890	23.4067	-0.399014	0.250336	-1.59391	0.110956	0.587366	Gtdc1	Gtdc1	glycosyltransferase-like domain containing 1	2
11983	ENSMUSG00000040550	204.907	0.303066	0.190183	1.59355	0.111038	0.587366	Otud6b	Otud6b	OTU domain containing 6B	4
12621	ENSMUSG00000042462	383.822	0.262934	0.165	1.59354	0.11104	0.587366	Dctpp1	Dctpp1	dCTP pyrophosphatase 1	7
16704	ENSMUSG00000058624	53.776	0.374338	0.235032	1.59271	0.111225	0.587961	Gda	Gda	guanine deaminase	19
7311	ENSMUSG00000029415	475.839	0.252971	0.158861	1.59241	0.111292	0.588006	Sdad1	Sdad1	SDA1 domain containing 1	5
17279	ENSMUSG00000061136	1108.41	0.236005	0.14828	1.59162	0.111471	0.588636	Prpf40a	Prpf40a	PRP40 pre-mRNA processing factor 40 homolog A (yeast)	2
4456	ENSMUSG00000024334	16.3003	-0.391163	0.245891	-1.5908	0.111655	0.588984	H2-Oa	H2-Oa	histocompatibility 2, O region alpha locus	17
18011	ENSMUSG00000064302	545.668	0.243857	0.153272	1.59101	0.111608	0.588984	Clasp1	Clasp1	CLIP associating protein 1	1
19016	ENSMUSG00000065990	484.226	-0.262638	0.165125	-1.59054	0.111714	0.588984	Aurkaip1	Aurkaip1	aurora kinase A interacting protein 1	4
4083	ENSMUSG00000023088	1072.57	0.237881	0.149621	1.58989	0.111859	0.589125	Abcc1	Abcc1	ATP-binding cassette, sub-family C (CFTR/MRP), member 1	16
4453	ENSMUSG00000024327	452.497	0.261531	0.164474	1.59011	0.111811	0.589125	Slc39a7	Slc39a7	solute carrier family 39 (zinc transporter), member 7	17
3890	ENSMUSG00000022770	219.192	-0.28981	0.182333	-1.58945	0.111959	0.589337	Dlg1	Dlg1	discs, large homolog 1 (Drosophila)	16
2136	ENSMUSG00000019761	34.6184	0.390113	0.245516	1.58895	0.112071	0.589367	Krt10	Krt10	keratin 10	11
4353	ENSMUSG00000024160	97.6441	-0.335284	0.211017	-1.5889	0.112083	0.589367	Spsb3	Spsb3	splA/ryanodine receptor domain and SOCS box containing 3	17
466	ENSMUSG00000002731	188.862	-0.274871	0.173208	-1.58694	0.112526	0.589972	Prkra	Prkra	protein kinase, interferon inducible double stranded RNA dependent activator	2
1411	ENSMUSG00000012443	857.016	0.236578	0.149112	1.58658	0.112608	0.589972	Kif11	Kif11	kinesin family member 11	19
2528	ENSMUSG00000020437	1187.41	-0.205452	0.129615	-1.5851	0.112944	0.589972	Myo1g	Myo1g	myosin IG	11
3590	ENSMUSG00000022263	447.111	-0.24691	0.155983	-1.58292	0.113439	0.589972	Trio	Trio	triple functional domain (PTPRF interacting)	15
5274	ENSMUSG00000025920	58.8318	-0.370963	0.234239	-1.5837	0.113262	0.589972	Stau2	Stau2	staufen (RNA binding protein) homolog 2 (Drosophila)	1
5916	ENSMUSG00000027011	177.289	-0.319282	0.201478	-1.5847	0.113035	0.589972	Ube2e3	Ube2e3	ubiquitin-conjugating enzyme E2E 3	2
7036	ENSMUSG00000028974	120.906	-0.328706	0.207589	-1.58345	0.11332	0.589972	Dffa	Dffa	DNA fragmentation factor, alpha subunit	4
7142	ENSMUSG00000029145	412.396	0.251131	0.158613	1.58329	0.113356	0.589972	Eif2b4	Eif2b4	eukaryotic translation initiation factor 2B, subunit 4 delta	5
7324	ENSMUSG00000029433	227.753	0.281519	0.177672	1.58449	0.113082	0.589972	Diablo	Diablo	diablo homolog (Drosophila)	5
9373	ENSMUSG00000033444	246.886	-0.280019	0.176583	-1.58577	0.112792	0.589972	Specc1l	Specc1l	sperm antigen with calponin homology and coiled-coil domains 1-like	10
9942	ENSMUSG00000035107	103.337	0.347586	0.21909	1.5865	0.112627	0.589972	Dcbld2	Dcbld2	discoidin, CUB and LCCL domain containing 2	16
11115	ENSMUSG00000038342	60.3542	-0.382962	0.241721	-1.58431	0.113123	0.589972	Mlxip	Mlxip	MLX interacting protein	5
13803	ENSMUSG00000046671	201.07	0.296254	0.18674	1.58645	0.112636	0.589972	Mtfr1l	Mtfr1l	mitochondrial fission regulator 1-like	4
13943	ENSMUSG00000047123	93.4774	-0.341307	0.215486	-1.58389	0.113218	0.589972	Ticam1	Ticam1	toll-like receptor adaptor molecule 1	17
14661	ENSMUSG00000049751	414.695	-0.28059	0.176731	-1.58767	0.112361	0.589972	Rpl36al	Rpl36al	ribosomal protein L36A-like	12
15640	ENSMUSG00000053801	561.653	0.234367	0.148009	1.58347	0.113315	0.589972	Grwd1	Grwd1	glutamate-rich WD repeat containing 1	7
16235	ENSMUSG00000056498	153.599	-0.322672	0.203847	-1.58291	0.113443	0.589972	Tmem154	Tmem154	transmembrane protein 154	3
20822	ENSMUSG00000074064	80.1931	-0.361461	0.228345	-1.58296	0.11343	0.589972	Mlycd	Mlycd	malonyl-CoA decarboxylase	8
21147	ENSMUSG00000074922	61.7065	-0.374817	0.236586	-1.58427	0.113132	0.589972	Fam122a	Fam122a	family with sequence similarity 122, member A	19
22643	ENSMUSG00000078572	77.6175	0.353021	0.222786	1.58457	0.113064	0.589972	1810043H04Rik	1810043H04Rik	RIKEN cDNA 1810043H04 gene	11
28336	ENSMUSG00000086324	30.8918	0.280976	0.177163	1.58597	0.112746	0.589972	Gm15564	Gm15564	predicted gene 15564	16
8980	ENSMUSG00000032413	116.281	0.315625	0.199428	1.58265	0.113502	0.589973	Rasa2	Rasa2	RAS p21 protein activator 2	9
7319	ENSMUSG00000029427	462.216	0.235847	0.149051	1.58233	0.113575	0.590044	Zcchc8	Zcchc8	zinc finger, CCHC domain containing 8	5
9998	ENSMUSG00000035247	975.249	0.206708	0.130675	1.58185	0.113684	0.590305	Hectd1	Hectd1	HECT domain containing 1	12
5109	ENSMUSG00000025509	567.129	0.2868	0.181372	1.58129	0.113813	0.590614	Pnpla2	Pnpla2	patatin-like phospholipase domain containing 2	7
17184	ENSMUSG00000060681	236.372	-0.301195	0.190501	-1.58107	0.113863	0.590614	Slc9a6	Slc9a6	solute carrier family 9 (sodium/hydrogen exchanger), member 6	X
14904	ENSMUSG00000050697	948.83	0.220233	0.139322	1.58075	0.113936	0.590686	Prkaa1	Prkaa1	protein kinase, AMP-activated, alpha 1 catalytic subunit	15
1298	ENSMUSG00000010047	129.512	0.305719	0.193572	1.57936	0.114254	0.592027	Hyal2	Hyal2	hyaluronoglucosaminidase 2	9
3654	ENSMUSG00000022377	553.322	-0.238526	0.151171	-1.57785	0.114599	0.592528	Asap1	Asap1	ArfGAP with SH3 domain, ankyrin repeat and PH domain1	15
4391	ENSMUSG00000024218	272.578	0.305751	0.193771	1.5779	0.114588	0.592528	Taf11	Taf11	TAF11 RNA polymerase II, TATA box binding protein (TBP)-associated factor	17
6491	ENSMUSG00000028063	8037.93	-0.226883	0.143812	-1.57764	0.114648	0.592528	Lmna	Lmna	lamin A	3
8766	ENSMUSG00000032050	1494.82	0.206091	0.130622	1.57776	0.11462	0.592528	Rdx	Rdx	radixin	9
11694	ENSMUSG00000039781	94.8549	0.339771	0.215231	1.57863	0.11442	0.592528	Cep131	Cep131	centrosomal protein 131	11
4414	ENSMUSG00000024251	404.504	0.2347	0.148878	1.57646	0.114919	0.593312	Thada	Thada	thyroid adenoma associated	17
10268	ENSMUSG00000036097	127.904	0.32309	0.204927	1.57661	0.114885	0.593312	Fam178a	Fam178a	family with sequence similarity 178, member A	19
5056	ENSMUSG00000025421	253.695	-0.284184	0.180335	-1.57586	0.115057	0.593716	Hdhd2	Hdhd2	haloacid dehalogenase-like hydrolase domain containing 2	18
709	ENSMUSG00000004446	468.802	-0.233118	0.148522	-1.56958	0.116512	0.594769	Bid	Bid	BH3 interacting domain death agonist	6
1169	ENSMUSG00000008301	667.535	0.212695	0.135255	1.57255	0.115823	0.594769	Phax	Phax	phosphorylated adaptor for RNA export	18
1424	ENSMUSG00000013076	232.905	-0.280113	0.178266	-1.57132	0.116108	0.594769	Amotl1	Amotl1	angiomotin-like 1	9
1643	ENSMUSG00000015668	374.273	-0.249672	0.158905	-1.5712	0.116137	0.594769	Pdzd11	Pdzd11	PDZ domain containing 11	X
3678	ENSMUSG00000022421	35.6393	0.384059	0.244233	1.57251	0.115831	0.594769	Nptxr	Nptxr	neuronal pentraxin receptor	15
4174	ENSMUSG00000023800	32.4499	-0.392818	0.250345	-1.56911	0.116623	0.594769	Tiam2	Tiam2	T cell lymphoma invasion and metastasis 2	17
5415	ENSMUSG00000026172	160.226	0.29583	0.18815	1.57231	0.115878	0.594769	Bcs1l	Bcs1l	BCS1-like (yeast)	1
5522	ENSMUSG00000026355	3738.97	0.192044	0.12239	1.56911	0.116621	0.594769	Mcm6	Mcm6	minichromosome maintenance deficient 6 (MIS5 homolog, S. pombe) (S. cerevisiae)	1
5531	ENSMUSG00000026377	835.485	0.220034	0.140127	1.57025	0.116357	0.594769	Nifk	Nifk	nucleolar protein interacting with the FHA domain of MKI67	1
6048	ENSMUSG00000027304	324.034	0.249847	0.159193	1.56946	0.11654	0.594769	Rtf1	Rtf1	Rtf1, Paf1/RNA polymerase II complex component, homolog (S. cerevisiae)	2
7303	ENSMUSG00000029405	984.221	0.232016	0.147503	1.57296	0.115729	0.594769	G3bp2	G3bp2	GTPase activating protein (SH3 domain) binding protein 2	5
7333	ENSMUSG00000029446	318.64	-0.311934	0.198597	-1.57069	0.116254	0.594769	Psph	Psph	phosphoserine phosphatase	5
7968	ENSMUSG00000030657	47.2734	0.37924	0.240843	1.57463	0.115341	0.594769	Xylt1	Xylt1	xylosyltransferase 1	7
8897	ENSMUSG00000032298	71.4758	0.349173	0.221823	1.57411	0.115462	0.594769	Neil1	Neil1	nei endonuclease VIII-like 1 (E. coli)	9
9308	ENSMUSG00000033220	2289.6	-0.247089	0.157193	-1.57189	0.115977	0.594769	Rac2	Rac2	RAS-related C3 botulinum substrate 2	15
9623	ENSMUSG00000034216	898.184	-0.207731	0.132122	-1.57226	0.11589	0.594769	Vps18	Vps18	vacuolar protein sorting 18 (yeast)	2
11052	ENSMUSG00000038206	81.2234	0.34644	0.220574	1.57063	0.116269	0.594769	Fbxo8	Fbxo8	F-box protein 8	8
11138	ENSMUSG00000038388	388.601	0.240502	0.153222	1.56963	0.116501	0.594769	Mpp6	Mpp6	membrane protein, palmitoylated 6 (MAGUK p55 subfamily member 6)	6
13353	ENSMUSG00000045039	68.3008	-0.34697	0.220515	-1.57345	0.115614	0.594769	Megf8	Megf8	multiple EGF-like-domains 8	7
13659	ENSMUSG00000046139	163.426	0.285425	0.181295	1.57437	0.115402	0.594769	Patl1	Patl1	protein associated with topoisomerase II homolog 1 (yeast)	19
16465	ENSMUSG00000057531	422.969	0.307767	0.195546	1.57389	0.115513	0.594769	Dtnbp1	Dtnbp1	dystrobrevin binding protein 1	13
17810	ENSMUSG00000063480	1884.12	0.258734	0.164898	1.56905	0.116635	0.594769	Nhp2l1	Nhp2l1	NHP2 non-histone chromosome protein 2-like 1 (S. cerevisiae)	15
21338	ENSMUSG00000075227	126.923	0.309196	0.196851	1.57071	0.11625	0.594769	Znhit2	Znhit2	zinc finger, HIT domain containing 2	19
190	ENSMUSG00000001089	157.215	0.306711	0.195656	1.5676	0.116974	0.595276	Luzp1	Luzp1	leucine zipper protein 1	4
1083	ENSMUSG00000007036	148.251	-0.304313	0.194068	-1.56808	0.116863	0.595276	Abhd16a	Abhd16a	abhydrolase domain containing 16A	17
2398	ENSMUSG00000020225	449.211	-0.282965	0.180459	-1.56803	0.116874	0.595276	Tmbim4	Tmbim4	transmembrane BAX inhibitor motif containing 4	10
2751	ENSMUSG00000020802	410.972	0.247639	0.15797	1.56763	0.116967	0.595276	Ube2o	Ube2o	ubiquitin-conjugating enzyme E2O	11
1506	ENSMUSG00000014498	788.246	-0.226962	0.144977	-1.56551	0.117464	0.5953	Ankrd52	Ankrd52	ankyrin repeat domain 52	10
1512	ENSMUSG00000014547	211.177	-0.303264	0.193571	-1.56668	0.11719	0.5953	Wdfy2	Wdfy2	WD repeat and FYVE domain containing 2	14
2225	ENSMUSG00000019916	1201.56	-0.215854	0.138018	-1.56396	0.117826	0.5953	P4ha1	P4ha1	procollagen-proline, 2-oxoglutarate 4-dioxygenase (proline 4-hydroxylase), alpha 1 polypeptide	10
3502	ENSMUSG00000022119	325.472	0.251076	0.160449	1.56483	0.117622	0.5953	Rbm26	Rbm26	RNA binding motif protein 26	14
4190	ENSMUSG00000023882	13.8243	-0.378565	0.241811	-1.56554	0.117455	0.5953	Zfp54	Zfp54	zinc finger protein 54	17
6199	ENSMUSG00000027534	129.273	-0.317354	0.202874	-1.5643	0.117748	0.5953	Snx16	Snx16	sorting nexin 16	3
6545	ENSMUSG00000028156	1691.08	-0.270708	0.173125	-1.56366	0.117898	0.5953	Eif4e	Eif4e	eukaryotic translation initiation factor 4E	3
7025	ENSMUSG00000028961	4275.71	0.22263	0.14235	1.56396	0.117826	0.5953	Pgd	Pgd	phosphogluconate dehydrogenase	4
7907	ENSMUSG00000030539	70.2308	0.358797	0.229154	1.56574	0.117409	0.5953	Sema4b	Sema4b	sema domain, immunoglobulin domain (Ig), transmembrane domain (TM) and short cytoplasmic domain, (semaphorin) 4B	7
9899	ENSMUSG00000034957	13.9722	0.376402	0.240666	1.564	0.117818	0.5953	Cebpa	Cebpa	CCAAT/enhancer binding protein (C/EBP), alpha	7
10618	ENSMUSG00000037108	32.3891	-0.391132	0.250165	-1.5635	0.117936	0.5953	Zcwpw1	Zcwpw1	zinc finger, CW type with PWWP domain 1	5
10662	ENSMUSG00000037234	304.243	-0.284987	0.181844	-1.56721	0.117066	0.5953	Hook3	Hook3	hook homolog 3 (Drosophila)	8
14269	ENSMUSG00000048285	57.7992	-0.391538	0.249909	-1.56672	0.117179	0.5953	Frmd6	Frmd6	FERM domain containing 6	12
15379	ENSMUSG00000052565	2499.04	0.251391	0.160698	1.56437	0.11773	0.5953	Hist1h1d	Hist1h1d	histone cluster 1, H1d	13
16438	ENSMUSG00000057406	724.898	0.219924	0.140545	1.56479	0.117632	0.5953	Whsc1	Whsc1	Wolf-Hirschhorn syndrome candidate 1 (human)	5
20662	ENSMUSG00000073725	615.811	-0.246684	0.157529	-1.56596	0.117359	0.5953	Lmbrd1	Lmbrd1	LMBR1 domain containing 1	1
1037	ENSMUSG00000006599	311.924	0.249166	0.15944	1.56276	0.118108	0.595567	Gtf2h1	Gtf2h1	general transcription factor II H, polypeptide 1	7
9356	ENSMUSG00000033392	464.647	0.226862	0.145144	1.56301	0.118049	0.595567	Clasp2	Clasp2	CLIP associating protein 2	9
8307	ENSMUSG00000031314	405.978	0.236284	0.151234	1.56237	0.1182	0.595724	Taf1	Taf1	TAF1 RNA polymerase II, TATA box binding protein (TBP)-associated factor	X
8973	ENSMUSG00000032403	15.0251	0.376509	0.241024	1.56212	0.118259	0.595724	2300009A05Rik	2300009A05Rik	RIKEN cDNA 2300009A05 gene	9
5402	ENSMUSG00000026150	442.323	-0.258332	0.165401	-1.56186	0.118322	0.59574	Mff	Mff	mitochondrial fission factor	1
1121	ENSMUSG00000007617	30.5037	-0.390375	0.250152	-1.56055	0.118629	0.596986	Homer1	Homer1	homer homolog 1 (Drosophila)	13
386	ENSMUSG00000002147	881.789	-0.227771	0.146267	-1.55723	0.119416	0.597922	Stat6	Stat6	signal transducer and activator of transcription 6	10
1139	ENSMUSG00000007836	1308.35	-0.214582	0.13769	-1.55844	0.119129	0.597922	Hnrnpa0	Hnrnpa0	heterogeneous nuclear ribonucleoprotein A0	13
5449	ENSMUSG00000026223	1263.33	-0.200768	0.128859	-1.55804	0.119224	0.597922	Itm2c	Itm2c	integral membrane protein 2C	1
6547	ENSMUSG00000028159	168.36	-0.290594	0.186434	-1.5587	0.119068	0.597922	Dapp1	Dapp1	dual adaptor for phosphotyrosine and 3-phosphoinositides 1	3
7064	ENSMUSG00000029017	1553.15	0.223827	0.143692	1.55768	0.119309	0.597922	Pmpcb	Pmpcb	peptidase (mitochondrial processing) beta	5
7221	ENSMUSG00000029267	164.086	0.308261	0.197713	1.55913	0.118965	0.597922	Mtf2	Mtf2	metal response element binding transcription factor 2	5
12465	ENSMUSG00000042029	478.433	0.226781	0.145529	1.55832	0.119158	0.597922	Ncapg2	Ncapg2	non-SMC condensin II complex, subunit G2	12
14498	ENSMUSG00000049130	2605.67	-0.298723	0.191741	-1.55795	0.119244	0.597922	C5ar1	C5ar1	complement component 5a receptor 1	7
17002	ENSMUSG00000059878	58.7325	-0.369306	0.23704	-1.55799	0.119236	0.597922	Zfp422	Zfp422	zinc finger protein 422	6
31652	ENSMUSG00000090733	456.856	-0.271712	0.174471	-1.55735	0.119387	0.597922	Rps27	Rps27	ribosomal protein S27	3
820	ENSMUSG00000005233	450.702	0.246264	0.158193	1.55673	0.119534	0.59821	Spc25	Spc25	SPC25, NDC80 kinetochore complex component, homolog (S. cerevisiae)	2
347	ENSMUSG00000001983	184.161	0.275804	0.17728	1.55575	0.119767	0.598759	Taco1	Taco1	translational activator of mitochondrially encoded cytochrome c oxidase I	11
1049	ENSMUSG00000006705	103.73	0.322754	0.207438	1.55591	0.11973	0.598759	Pknox1	Pknox1	Pbx/knotted 1 homeobox	17
5294	ENSMUSG00000025950	1969.05	0.215598	0.138625	1.55526	0.119884	0.598759	Idh1	Idh1	isocitrate dehydrogenase 1 (NADP+), soluble	1
8884	ENSMUSG00000032279	2286.77	0.191351	0.123021	1.55544	0.119841	0.598759	Idh3a	Idh3a	isocitrate dehydrogenase 3 (NAD+) alpha	9
17903	ENSMUSG00000063870	2174.08	0.189567	0.121919	1.55487	0.119978	0.598925	Chd4	Chd4	chromodomain helicase DNA binding protein 4	6
4791	ENSMUSG00000024944	369.372	0.277023	0.178195	1.5546	0.12004	0.598938	Arl2	Arl2	ADP-ribosylation factor-like 2	19
3835	ENSMUSG00000022673	1271.84	0.212395	0.136666	1.55412	0.120156	0.598989	Mcm4	Mcm4	minichromosome maintenance deficient 4 homolog (S. cerevisiae)	16
17051	ENSMUSG00000060090	426.877	-0.240078	0.154485	-1.55406	0.120171	0.598989	Rp2h	Rp2h	retinitis pigmentosa 2 homolog (human)	X
10605	ENSMUSG00000037071	136.891	0.298003	0.191794	1.55376	0.120241	0.599036	Scd1	Scd1	stearoyl-Coenzyme A desaturase 1	19
5050	ENSMUSG00000025409	52.2923	-0.365754	0.235504	-1.55307	0.120407	0.599048	Mbd6	Mbd6	methyl-CpG binding domain protein 6	10
6253	ENSMUSG00000027639	2212.66	-0.218862	0.14095	-1.55276	0.12048	0.599048	Samhd1	Samhd1	SAM domain and HD domain, 1	2
11563	ENSMUSG00000039428	447.971	-0.235921	0.151938	-1.55275	0.120484	0.599048	Tmem135	Tmem135	transmembrane protein 135	7
15774	ENSMUSG00000054408	706.578	-0.215283	0.138623	-1.55302	0.120419	0.599048	Spcs3	Spcs3	signal peptidase complex subunit 3 homolog (S. cerevisiae)	8
9624	ENSMUSG00000034218	636.019	0.24525	0.157991	1.5523	0.120591	0.599109	Atm	Atm	ataxia telangiectasia mutated	9
[truncated: 7,941 more rows]

## Sheet: AAvsGFP_RiboSeq
	ensembl_gene_id	baseMean	log2FoldChange	lfcSE	stat	pvalue	padj	external_gene_name	mgi_symbol	mgi_description	chromosome_name
8848	ENSMUSG00000032216	964.567	1.80673	0.17164	10.5263	6.53591e-26	7.01368e-22	Nedd4	Nedd4	neural precursor cell expressed, developmentally down-regulated 4	9
19679	ENSMUSG00000069515	1992.96	-1.83363	0.176079	-10.4137	2.14789e-25	1.15245e-21	Lyz1	Lyz1	lysozyme 1	10
4562	ENSMUSG00000024529	30.865	2.50533	0.246662	10.157	3.08568e-24	9.03327e-21	Lox	Lox	lysyl oxidase	18
8575	ENSMUSG00000031762	120.356	2.2952	0.226162	10.1484	3.36717e-24	9.03327e-21	Mt2	Mt2	metallothionein 2	8
2036	ENSMUSG00000018920	113.797	1.90632	0.212817	8.95755	3.31962e-19	7.12456e-16	Cxcl16	Cxcl16	chemokine (C-X-C motif) ligand 16	11
7120	ENSMUSG00000029108	298.616	1.7376	0.199189	8.72336	2.70065e-18	4.83011e-15	Pcdh7	Pcdh7	protocadherin 7	5
114	ENSMUSG00000000682	456.789	1.29732	0.159602	8.12848	4.34721e-16	6.66427e-13	Cd52	Cd52	CD52 antigen	4
7199	ENSMUSG00000029223	428.944	1.55514	0.191743	8.11058	5.0378e-16	6.75758e-13	Uchl1	Uchl1	ubiquitin carboxy-terminal hydrolase L1	5
2983	ENSMUSG00000021211	44.5291	1.95759	0.24992	7.83284	4.76959e-15	5.68695e-12	Akr1c12	Akr1c12	aldo-keto reductase family 1, member C12	13
2202	ENSMUSG00000019872	340.986	1.24338	0.167655	7.41631	1.20428e-13	1.29231e-10	Smpdl3a	Smpdl3a	sphingomyelin phosphodiesterase, acid-like 3A	10
606	ENSMUSG00000003541	1194.23	-1.20319	0.164598	-7.3099	2.67344e-13	2.47458e-10	Ier3	Ier3	immediate early response 3	17
14566	ENSMUSG00000049422	197.941	1.48035	0.202642	7.30526	2.76721e-13	2.47458e-10	Chchd10	Chchd10	coiled-coil-helix-coiled-coil-helix domain containing 10	10
17735	ENSMUSG00000063171	16.9897	1.67441	0.23705	7.06351	1.62352e-12	1.34015e-09	Rps4l	Rps4l	ribosomal protein S4-like	6
13281	ENSMUSG00000044786	1205.27	1.74275	0.250144	6.967	3.23762e-12	2.3162e-09	Zfp36	Zfp36	zinc finger protein 36	7
19743	ENSMUSG00000069873	16.9801	1.60248	0.22976	6.9746	3.06743e-12	2.3162e-09	4930438A08Rik	4930438A08Rik	RIKEN cDNA 4930438A08 gene	11
869	ENSMUSG00000005583	535.32	-1.06328	0.153026	-6.94837	3.69521e-12	2.47833e-09	Mef2c	Mef2c	myocyte enhancer factor 2C	13
15442	ENSMUSG00000052889	43.709	1.68483	0.247961	6.79474	1.0851e-11	6.84954e-09	Prkcb	Prkcb	protein kinase C, beta	7
12887	ENSMUSG00000043391	63.589	1.57871	0.237413	6.64965	2.93791e-11	1.75149e-08	2510009E07Rik	2510009E07Rik	RIKEN cDNA 2510009E07 gene	16
2243	ENSMUSG00000019960	534.601	-1.37152	0.207058	-6.62384	3.49987e-11	1.97669e-08	Dusp6	Dusp6	dual specificity phosphatase 6	10
15127	ENSMUSG00000051457	77.2366	1.56725	0.237469	6.5998	4.1171e-11	2.10384e-08	Spn	Spn	sialophorin	7
19603	ENSMUSG00000069049	194.61	1.43402	0.217153	6.60375	4.00879e-11	2.10384e-08	Eif2s3y	Eif2s3y	eukaryotic translation initiation factor 2, subunit 3, structural gene Y-linked	Y
4569	ENSMUSG00000024538	1100.56	0.915107	0.140572	6.50989	7.52082e-11	3.66845e-08	Ppic	Ppic	peptidylprolyl isomerase C	18
10065	ENSMUSG00000035441	65.4914	1.53364	0.236545	6.48352	8.96067e-11	4.18073e-08	Myo1d	Myo1d	myosin ID	11
31366	ENSMUSG00000090176	55.3892	-1.46727	0.236159	-6.21309	5.19542e-10	2.323e-07	Cd200r2	Cd200r2	Cd200 receptor 2	16
3735	ENSMUSG00000022505	81.3974	1.4119	0.232179	6.08109	1.19366e-09	5.12366e-07	Emp2	Emp2	epithelial membrane protein 2	16
6333	ENSMUSG00000027800	84.0278	1.50183	0.247243	6.07431	1.24521e-09	5.13935e-07	Tm4sf1	Tm4sf1	transmembrane 4 superfamily member 1	3
9088	ENSMUSG00000032591	124.91	-1.17811	0.198307	-5.94082	2.83602e-09	1.12716e-06	Mst1	Mst1	macrophage stimulating 1 (hepatocyte growth factor-like)	9
14226	ENSMUSG00000048120	98.5054	-1.39148	0.237643	-5.85535	4.75999e-09	1.82426e-06	Entpd1	Entpd1	ectonucleoside triphosphate diphosphohydrolase 1	19
10057	ENSMUSG00000035413	21.1882	1.44546	0.247485	5.84059	5.20148e-09	1.92473e-06	Tmem98	Tmem98	transmembrane protein 98	11
12408	ENSMUSG00000041827	105.319	1.30756	0.225995	5.78578	7.21769e-09	2.58177e-06	Oasl1	Oasl1	2'-5' oligoadenylate synthetase-like 1	5
15409	ENSMUSG00000052727	13.954	1.3186	0.235634	5.59596	2.19402e-08	7.59485e-06	Map1b	Map1b	microtubule-associated protein 1B	13
7603	ENSMUSG00000029992	583.514	-0.820766	0.148357	-5.53237	3.15929e-08	1.02734e-05	Gfpt1	Gfpt1	glutamine fructose-6-phosphate transaminase 1	6
15105	ENSMUSG00000051379	18.5586	1.33634	0.24137	5.53648	3.08607e-08	1.02734e-05	Flrt3	Flrt3	fibronectin leucine rich transmembrane protein 3	2
16738	ENSMUSG00000058755	169.437	-1.22067	0.222569	-5.48447	4.14714e-08	1.30891e-05	Osm	Osm	oncostatin M	11
8355	ENSMUSG00000031389	27.5391	-1.36501	0.249956	-5.46099	4.73497e-08	1.45174e-05	Arhgap4	Arhgap4	Rho GTPase activating protein 4	X
768	ENSMUSG00000004872	29.4997	-1.34955	0.24834	-5.43429	5.50164e-08	1.63995e-05	Pax3	Pax3	paired box 3	1
7553	ENSMUSG00000029819	273.185	0.926756	0.171728	5.39666	6.78926e-08	1.96907e-05	Npy	Npy	neuropeptide Y	6
19543	ENSMUSG00000068747	210.025	-1.00735	0.187737	-5.36576	8.06083e-08	2.27634e-05	Sort1	Sort1	sortilin 1	3
5466	ENSMUSG00000026249	34.6569	1.33149	0.249364	5.33953	9.31895e-08	2.45032e-05	Serpine2	Serpine2	serine (or cysteine) peptidase inhibitor, clade E, member 2	1
14716	ENSMUSG00000049988	545.557	0.989745	0.185349	5.33989	9.30051e-08	2.45032e-05	Lrrc25	Lrrc25	leucine rich repeat containing 25	8
19602	ENSMUSG00000069045	61.0703	1.26607	0.237151	5.33869	9.36195e-08	2.45032e-05	Ddx3y	Ddx3y	DEAD (Asp-Glu-Ala-Asp) box polypeptide 3, Y-linked	Y
4774	ENSMUSG00000024912	290.674	0.916693	0.173837	5.2733	1.33994e-07	3.40567e-05	Fosl1	Fosl1	fos-like antigen 1	19
10793	ENSMUSG00000037573	556.037	-0.786628	0.149267	-5.26994	1.36468e-07	3.40567e-05	Tob1	Tob1	transducer of ErbB-2.1	11
375	ENSMUSG00000002083	165.675	1.04556	0.201056	5.20033	1.98933e-07	4.85172e-05	Bbc3	Bbc3	BCL2 binding component 3	7
110	ENSMUSG00000000628	1303.41	-0.790721	0.152241	-5.19388	2.0596e-07	4.91147e-05	Hk2	Hk2	hexokinase 2	6
2508	ENSMUSG00000020407	32.6379	1.25874	0.242736	5.18563	2.15288e-07	5.02229e-05	Upp1	Upp1	uridine phosphorylase 1	11
11160	ENSMUSG00000038456	101.814	-1.12731	0.21776	-5.17685	2.25666e-07	5.15238e-05	Dennd2a	Dennd2a	DENN/MADD domain containing 2A	6
14001	ENSMUSG00000047344	21.238	1.20639	0.233443	5.16781	2.36852e-07	5.29512e-05	Lancl3	Lancl3	LanC lantibiotic synthetase component C-like 3 (bacterial)	X
3150	ENSMUSG00000021508	16.4769	1.17584	0.229382	5.12612	2.95775e-07	6.47747e-05	Cxcl14	Cxcl14	chemokine (C-X-C motif) ligand 14	13
8951	ENSMUSG00000032374	206.078	-0.982525	0.192393	-5.10686	3.27564e-07	7.03018e-05	Plod2	Plod2	procollagen lysine, 2-oxoglutarate 5-dioxygenase 2	9
2909	ENSMUSG00000021069	126.661	1.127	0.22122	5.0945	3.49667e-07	7.24942e-05	Pygl	Pygl	liver glycogen phosphorylase	12
23121	ENSMUSG00000079597	35.1417	1.24475	0.244375	5.09362	3.5129e-07	7.24942e-05	Gm5483	Gm5483	predicted gene 5483	16
21643	ENSMUSG00000076441	626.534	0.756697	0.149326	5.06741	4.0327e-07	8.16508e-05	Ass1	Ass1	argininosuccinate synthetase 1	2
5997	ENSMUSG00000027215	598.586	0.761905	0.151274	5.03658	4.73925e-07	9.41794e-05	Cd82	Cd82	CD82 antigen	2
7702	ENSMUSG00000030157	106.195	1.20825	0.240423	5.02552	5.02074e-07	9.62099e-05	Clec2d	Clec2d	C-type lectin domain family 2, member d	6
14991	ENSMUSG00000050994	8.53996	-1.05139	0.209166	-5.02657	4.99327e-07	9.62099e-05	Adgb	Adgb	androglobin	10
4029	ENSMUSG00000023009	376.715	-0.834463	0.169653	-4.91865	8.71442e-07	0.00016406	Nckap5l	Nckap5l	NCK-associated protein 5-like	15
10936	ENSMUSG00000037966	319.821	0.827014	0.169009	4.8933	9.91583e-07	0.00018346	Ninj1	Ninj1	ninjurin 1	13
41546	ENSMUSG00000102418	8.52717	1.00763	0.208497	4.83284	1.34598e-06	0.000244808	Sh2d1b1	Sh2d1b1	SH2 domain containing 1B1	1
21024	ENSMUSG00000074604	146.421	1.00655	0.208957	4.81703	1.45713e-06	0.000260607	Mgst2	Mgst2	microsomal glutathione S-transferase 2	3
9412	ENSMUSG00000033581	271.29	0.770048	0.162761	4.73116	2.2324e-06	0.000392719	Igf2bp2	Igf2bp2	insulin-like growth factor 2 mRNA binding protein 2	16
9261	ENSMUSG00000033065	418.782	-0.739623	0.15675	-4.71848	2.37616e-06	0.000411267	Pfkm	Pfkm	phosphofructokinase, muscle	15
3921	ENSMUSG00000022817	215.996	0.909453	0.193332	4.7041	2.5499e-06	0.000434333	Itgb5	Itgb5	integrin beta 5	16
16266	ENSMUSG00000056666	1354.49	-0.608608	0.129486	-4.70017	2.59939e-06	0.000435845	Retsat	Retsat	retinol saturase (all trans retinol 13,14 reductase)	6
499	ENSMUSG00000002897	346.771	-0.883918	0.189329	-4.6687	3.03114e-06	0.000500418	Il17ra	Il17ra	interleukin 17 receptor A	6
11854	ENSMUSG00000040229	23.6848	-1.1412	0.245051	-4.657	3.20857e-06	0.000521684	Gpr34	Gpr34	G protein-coupled receptor 34	X
995	ENSMUSG00000006390	780.676	0.642816	0.138988	4.62498	3.7464e-06	0.000583514	Elovl1	Elovl1	elongation of very long chain fatty acids (FEN1/Elo2, SUR4/Elo3, yeast)-like 1	4
7339	ENSMUSG00000029455	5720.15	-0.671513	0.145145	-4.62651	3.71877e-06	0.000583514	Aldh2	Aldh2	aldehyde dehydrogenase 2, mitochondrial	5
9959	ENSMUSG00000035164	511.564	0.894016	0.193315	4.62467	3.75198e-06	0.000583514	Zc3h12c	Zc3h12c	zinc finger CCCH type containing 12C	9
9504	ENSMUSG00000033880	1062.12	0.64568	0.140441	4.59752	4.27554e-06	0.000655441	Lgals3bp	Lgals3bp	lectin, galactoside-binding, soluble, 3 binding protein	11
11662	ENSMUSG00000039704	238.243	-0.769757	0.167588	-4.59315	4.36599e-06	0.00065988	Lmbrd2	Lmbrd2	LMBR1 domain containing 2	15
4779	ENSMUSG00000024924	14.6613	1.10535	0.240953	4.58742	4.48753e-06	0.00066883	Vldlr	Vldlr	very low density lipoprotein receptor	19
15589	ENSMUSG00000053560	453.08	-0.961252	0.210468	-4.56721	4.94265e-06	0.000726569	Ier2	Ier2	immediate early response 2	8
7348	ENSMUSG00000029467	4264.73	-0.578388	0.12752	-4.53567	5.74222e-06	0.0008327	Atp2a2	Atp2a2	ATPase, Ca++ transporting, cardiac muscle, slow twitch 2	5
6691	ENSMUSG00000028419	595.63	-0.672571	0.148725	-4.52223	6.11905e-06	0.000875514	Chmp5	Chmp5	charged multivesicular body protein 5	4
11140	ENSMUSG00000038393	748.209	-0.711374	0.1581	-4.49951	6.811e-06	0.000961695	Txnip	Txnip	thioredoxin interacting protein	3
4535	ENSMUSG00000024486	32.4178	-1.1206	0.249552	-4.49047	7.10654e-06	0.000977695	Hbegf	Hbegf	heparin-binding EGF-like growth factor	18
6609	ENSMUSG00000028270	83.498	1.07052	0.238264	4.49299	7.02293e-06	0.000977695	Gbp2	Gbp2	guanylate binding protein 2	3
382	ENSMUSG00000002108	21.3475	1.11028	0.248792	4.46269	8.09389e-06	0.00109944	Nr1h3	Nr1h3	nuclear receptor subfamily 1, group H, member 3	2
9128	ENSMUSG00000032698	1110.67	-0.735787	0.16504	-4.45824	8.26353e-06	0.00110845	Lmo2	Lmo2	LIM domain only 2	2
7939	ENSMUSG00000030605	729.323	0.652918	0.146685	4.45116	8.54071e-06	0.00113149	Mfge8	Mfge8	milk fat globule-EGF factor 8 protein	7
5848	ENSMUSG00000026896	74.51	1.08442	0.243891	4.44635	8.73412e-06	0.001143	Ifih1	Ifih1	interferon induced with helicase C domain 1	2
1682	ENSMUSG00000015932	1186.44	0.631191	0.142863	4.41816	9.95452e-06	0.00128701	Dstn	Dstn	destrin	2
1598	ENSMUSG00000015340	5479.32	0.792513	0.179899	4.40532	1.05629e-05	0.00134941	Cybb	Cybb	cytochrome b-245, beta polypeptide	X
1188	ENSMUSG00000008540	255.737	0.914606	0.20781	4.40115	1.07677e-05	0.00135939	Mgst1	Mgst1	microsomal glutathione S-transferase 1	6
1143	ENSMUSG00000007872	380.075	0.833837	0.189701	4.39553	1.105e-05	0.00137337	Id3	Id3	inhibitor of DNA binding 3	4
1638	ENSMUSG00000015652	10.1253	1.00186	0.228012	4.39388	1.11344e-05	0.00137337	Steap1	Steap1	six transmembrane epithelial antigen of the prostate 1	5
16813	ENSMUSG00000059108	136.926	0.994296	0.226766	4.38468	1.16154e-05	0.00141642	Ifitm6	Ifitm6	interferon induced transmembrane protein 6	7
16177	ENSMUSG00000056220	2378.26	-0.608846	0.139108	-4.3768	1.20437e-05	0.00145214	Pla2g4a	Pla2g4a	phospholipase A2, group IVA (cytosolic, calcium-dependent)	1
2400	ENSMUSG00000020227	286.035	0.933808	0.213598	4.3718	1.23227e-05	0.00146927	Irak3	Irak3	interleukin-1 receptor-associated kinase 3	10
8857	ENSMUSG00000032232	135.303	0.998077	0.228474	4.36845	1.25131e-05	0.00147558	Cgnl1	Cgnl1	cingulin-like 1	9
771	ENSMUSG00000004891	9.17589	0.958077	0.22022	4.35055	1.35795e-05	0.00158393	Nes	Nes	nestin	3
504	ENSMUSG00000002944	261.125	1.07618	0.247802	4.34292	1.40602e-05	0.00161386	Cd36	Cd36	CD36 antigen	5
12128	ENSMUSG00000040918	404.63	0.66082	0.152202	4.34172	1.41368e-05	0.00161386	Slc19a2	Slc19a2	solute carrier family 19 (thiamine transporter), member 2	1
5035	ENSMUSG00000025383	13.8954	-1.03314	0.238249	-4.33639	1.44842e-05	0.0016361	Il23a	Il23a	interleukin 23, alpha subunit p19	10
21054	ENSMUSG00000074677	37.0715	1.06927	0.247227	4.32504	1.52502e-05	0.00170468	Sirpb1c	Sirpb1c	signal-regulatory protein beta 1C	3
4309	ENSMUSG00000024083	538.879	-0.664952	0.153986	-4.31825	1.5727e-05	0.00173986	Pja2	Pja2	praja 2, RING-H2 motif containing	17
20796	ENSMUSG00000073987	172.008	0.776209	0.179861	4.3156	1.59166e-05	0.00174287	Ggh	Ggh	gamma-glutamyl hydrolase	4
15384	ENSMUSG00000052593	1346.68	0.579674	0.134798	4.30032	1.70548e-05	0.00184864	Adam17	Adam17	a disintegrin and metallopeptidase domain 17	12
10006	ENSMUSG00000035274	7.58701	0.878311	0.204761	4.28943	1.79129e-05	0.00192224	Tpbg	Tpbg	trophoblast glycoprotein	9
8576	ENSMUSG00000031765	1385.29	0.674857	0.157493	4.28501	1.82731e-05	0.00194147	Mt1	Mt1	metallothionein 1	8
16168	ENSMUSG00000056201	8267.59	0.502594	0.117509	4.27707	1.89371e-05	0.0019923	Cfl1	Cfl1	cofilin 1, non-muscle	19
4777	ENSMUSG00000024921	272.623	-0.704207	0.165172	-4.26349	2.0126e-05	0.00209682	Smarca2	Smarca2	SWI/SNF related, matrix associated, actin dependent regulator of chromatin, subfamily a, member 2	19
11984	ENSMUSG00000040552	2348.01	0.534367	0.125485	4.25842	2.05874e-05	0.00210404	C3ar1	C3ar1	complement component 3a receptor 1	6
13850	ENSMUSG00000046805	2143.83	0.702715	0.16499	4.25914	2.05211e-05	0.00210404	Mpeg1	Mpeg1	macrophage expressed gene 1	19
16137	ENSMUSG00000056054	48.4367	1.04844	0.247653	4.23349	2.30091e-05	0.00232934	S100a8	S100a8	S100 calcium binding protein A8 (calgranulin A)	3
10041	ENSMUSG00000035373	970.838	0.730871	0.172768	4.23035	2.33329e-05	0.00234005	Ccl7	Ccl7	chemokine (C-C motif) ligand 7	11
4556	ENSMUSG00000024521	315.178	-0.75527	0.179534	-4.20684	2.58971e-05	0.00257316	Pmaip1	Pmaip1	phorbol-12-myristate-13-acetate-induced protein 1	18
1326	ENSMUSG00000010406	382.794	0.766193	0.182518	4.19791	2.69388e-05	0.00265211	Mrpl52	Mrpl52	mitochondrial ribosomal protein L52	14
688	ENSMUSG00000004267	57.433	-0.967858	0.231156	-4.18703	2.82629e-05	0.00275718	Eno2	Eno2	enolase 2, gamma neuronal	6
2003	ENSMUSG00000018765	673.815	-0.629474	0.150742	-4.17585	2.96877e-05	0.00287008	Fxr2	Fxr2	fragile X mental retardation, autosomal homolog 2	11
2504	ENSMUSG00000020400	1504.99	0.760204	0.182536	4.16468	3.11792e-05	0.00298735	Tnip1	Tnip1	TNFAIP3 interacting protein 1	11
16751	ENSMUSG00000058818	61.2524	1.00867	0.242533	4.1589	3.19779e-05	0.00303677	Pirb	Pirb	paired Ig-like receptor B	7
5528	ENSMUSG00000026365	71.1749	-1.03409	0.249894	-4.13811	3.5018e-05	0.0032963	Cfh	Cfh	complement component factor h	1
1457	ENSMUSG00000013698	369.116	0.673715	0.163016	4.13282	3.58336e-05	0.00334374	Pea15a	Pea15a	phosphoprotein enriched in astrocytes 15A	1
1707	ENSMUSG00000016194	49.2188	1.02557	0.248509	4.12688	3.67713e-05	0.00340166	Hsd11b1	Hsd11b1	hydroxysteroid 11-beta dehydrogenase 1	1
4204	ENSMUSG00000023913	5.37191	0.769067	0.187684	4.09766	4.17343e-05	0.00380232	Pla2g7	Pla2g7	phospholipase A2, group VII (platelet-activating factor acetylhydrolase, plasma)	17
15059	ENSMUSG00000051232	343.26	-0.712491	0.173895	-4.09724	4.1811e-05	0.00380232	Tmem199	Tmem199	transmembrane protein 199	11
286	ENSMUSG00000001627	962.419	0.730984	0.179047	4.08263	4.45288e-05	0.00391671	Ifrd1	Ifrd1	interferon-related developmental regulator 1	12
3608	ENSMUSG00000022305	543.324	-0.693137	0.169714	-4.08415	4.42392e-05	0.00391671	Lrp12	Lrp12	low density lipoprotein-related protein 12	15
4637	ENSMUSG00000024672	139.213	0.907575	0.222186	4.08476	4.4123e-05	0.00391671	Ms4a7	Ms4a7	membrane-spanning 4-domains, subfamily A, member 7	19
10971	ENSMUSG00000038028	528.838	-0.688452	0.168594	-4.08349	4.43652e-05	0.00391671	9630033F20Rik	9630033F20Rik	RIKEN cDNA 9630033F20 gene	6
6286	ENSMUSG00000027698	1012.73	-0.534794	0.131248	-4.0747	4.6074e-05	0.00401968	Nceh1	Nceh1	neutral cholesterol ester hydrolase 1	3
3169	ENSMUSG00000021550	358.654	0.663997	0.16375	4.05494	5.01479e-05	0.00433982	2210016F16Rik	2210016F16Rik	RIKEN cDNA 2210016F16 gene	13
3778	ENSMUSG00000022565	1260.54	-0.746334	0.184182	-4.05216	5.07473e-05	0.00435655	Plec	Plec	plectin	15
3019	ENSMUSG00000021262	61.7262	0.981161	0.242399	4.04771	5.17204e-05	0.0043852	Evl	Evl	Ena-vasodilator stimulated phosphoprotein	12
14667	ENSMUSG00000049775	11056.4	0.468822	0.115847	4.04691	5.18982e-05	0.0043852	Tmsb4x	Tmsb4x	thymosin, beta 4, X chromosome	X
1780	ENSMUSG00000017119	358.49	-0.695312	0.171954	-4.0436	5.26357e-05	0.00441277	Nbr1	Nbr1	neighbor of Brca1 gene 1	11
12499	ENSMUSG00000042129	597.334	0.689887	0.170923	4.03625	5.43122e-05	0.00449983	Rassf4	Rassf4	Ras association (RalGDS/AF-6) domain family member 4	6
15256	ENSMUSG00000052033	806.086	-0.629209	0.155923	-4.03538	5.45129e-05	0.00449983	Pfdn4	Pfdn4	prefoldin 4	2
814	ENSMUSG00000005198	1008.96	-0.562554	0.140285	-4.01006	6.07021e-05	0.00488172	Polr2a	Polr2a	polymerase (RNA) II (DNA directed) polypeptide A	11
3933	ENSMUSG00000022836	64.2426	-0.91829	0.229053	-4.00907	6.09589e-05	0.00488172	Mylk	Mylk	myosin, light polypeptide kinase	16
4651	ENSMUSG00000024696	682.729	0.575352	0.143328	4.01423	5.96391e-05	0.00488172	Lpxn	Lpxn	leupaxin	19
16359	ENSMUSG00000057069	185.303	-0.727831	0.181487	-4.01037	6.06231e-05	0.00488172	Ero1lb	Ero1lb	ERO1-like beta (S. cerevisiae)	13
2615	ENSMUSG00000020592	534.372	0.599268	0.149734	4.00223	6.27483e-05	0.00498779	Sdc1	Sdc1	syndecan 1	12
2884	ENSMUSG00000021024	1895.17	0.505503	0.12732	3.97033	7.17743e-05	0.00564763	Psma6	Psma6	proteasome (prosome, macropain) subunit, alpha type 6	12
4098	ENSMUSG00000023150	487.885	-0.594939	0.149887	-3.96924	7.21018e-05	0.00564763	Ivns1abp	Ivns1abp	influenza virus NS1A binding protein	1
5003	ENSMUSG00000025326	681.983	-0.583623	0.147695	-3.95155	7.76475e-05	0.00603794	Ube3a	Ube3a	ubiquitin protein ligase E3A	7
4231	ENSMUSG00000023961	120.998	0.793679	0.201222	3.94429	8.00359e-05	0.00617889	Enpp4	Enpp4	ectonucleotide pyrophosphatase/phosphodiesterase 4	17
6390	ENSMUSG00000027894	109.831	-0.913873	0.232274	-3.93446	8.33845e-05	0.00639142	Slc6a17	Slc6a17	solute carrier family 6 (neurotransmitter transporter), member 17	3
68	ENSMUSG00000000365	4.74146	0.69005	0.176046	3.91972	8.86524e-05	0.00662971	Rnf17	Rnf17	ring finger protein 17	14
2116	ENSMUSG00000019558	524.823	0.563961	0.144031	3.91555	9.02002e-05	0.00662971	Slc6a8	Slc6a8	solute carrier family 6 (neurotransmitter transporter, creatine), member 8	X
5679	ENSMUSG00000026627	532.435	-0.615716	0.157237	-3.91586	9.00827e-05	0.00662971	Tmem206	Tmem206	transmembrane protein 206	1
5834	ENSMUSG00000026875	287.299	0.901738	0.230236	3.91658	8.98138e-05	0.00662971	Traf1	Traf1	TNF receptor-associated factor 1	2
6581	ENSMUSG00000028223	45.1834	0.973617	0.248188	3.92289	8.74918e-05	0.00662971	Decr1	Decr1	2,4-dienoyl CoA reductase 1, mitochondrial	4
9170	ENSMUSG00000032812	1065.61	0.526089	0.134299	3.9173	8.95466e-05	0.00662971	Arap1	Arap1	ArfGAP with RhoGAP domain, ankyrin repeat and PH domain 1	7
2465	ENSMUSG00000020330	703.792	-0.564492	0.144456	-3.90771	9.3174e-05	0.0067579	Hmmr	Hmmr	hyaluronan mediated motility receptor (RHAMM)	11
19496	ENSMUSG00000068457	22.9228	0.977866	0.250245	3.90764	9.32037e-05	0.0067579	Uty	Uty	ubiquitously transcribed tetratricopeptide repeat gene, Y chromosome	Y
2199	ENSMUSG00000019866	377.382	0.64472	0.165364	3.89878	9.66769e-05	0.00696269	Aim1	Aim1	absent in melanoma 1	10
2757	ENSMUSG00000020808	513.783	-0.576655	0.148219	-3.89057	0.000100008	0.00715454	Fam64a	Fam64a	family with sequence similarity 64, member A	11
11916	ENSMUSG00000040389	81.292	-0.873943	0.224772	-3.88813	0.000101018	0.00717899	Wdr47	Wdr47	WD repeat domain 47	3
7656	ENSMUSG00000030084	812.647	0.601232	0.154776	3.88453	0.000102527	0.00723825	Plxna1	Plxna1	plexin A1	6
19930	ENSMUSG00000070544	1855.77	-0.543976	0.140244	-3.87877	0.000104986	0.0073634	Top1	Top1	topoisomerase (DNA) I	2
4666	ENSMUSG00000024737	1427.92	0.672449	0.173976	3.86518	0.000111008	0.00773525	Slc15a3	Slc15a3	solute carrier family 15, member 3	19
4691	ENSMUSG00000024778	216.048	0.825145	0.21392	3.85726	0.000114666	0.00793861	Fas	Fas	Fas (TNF receptor superfamily member 6)	19
1222	ENSMUSG00000009079	2091.29	-0.462925	0.120131	-3.8535	0.000116441	0.00794561	Ewsr1	Ewsr1	Ewing sarcoma breakpoint region 1	11
13094	ENSMUSG00000044162	1759.35	0.753101	0.195491	3.85235	0.000116989	0.00794561	Tnip3	Tnip3	TNFAIP3 interacting protein 3	6
34989	ENSMUSG00000095567	973.627	0.516175	0.133901	3.85489	0.000115783	0.00794561	Noc2l	Noc2l	nucleolar complex associated 2 homolog (S. cerevisiae)	4
1368	ENSMUSG00000011179	956.664	0.548283	0.142886	3.83719	0.000124449	0.00835339	Odc1	Odc1	ornithine decarboxylase, structural 1	12
5897	ENSMUSG00000026980	10.1085	0.8364	0.218125	3.8345	0.000125821	0.00835339	Ly75	Ly75	lymphocyte antigen 75	2
15298	ENSMUSG00000052270	6.68182	0.715231	0.186409	3.83689	0.000124604	0.00835339	Fpr2	Fpr2	formyl peptide receptor 2	17
16235	ENSMUSG00000056498	153.599	-0.786414	0.205119	-3.83394	0.000126107	0.00835339	Tmem154	Tmem154	transmembrane protein 154	3
16011	ENSMUSG00000055485	312.452	-0.676539	0.1766	-3.83092	0.000127667	0.00840485	Soga1	Soga1	suppressor of glucose, autophagy associated 1	2
6494	ENSMUSG00000028068	235.424	-0.686461	0.179538	-3.82348	0.000131581	0.00852909	Iqgap3	Iqgap3	IQ motif containing GTPase activating protein 3	3
9990	ENSMUSG00000035235	184.548	0.800956	0.20952	3.82281	0.000131938	0.00852909	Trim13	Trim13	tripartite motif-containing 13	14
14234	ENSMUSG00000048163	718.477	0.572026	0.149557	3.8248	0.000130878	0.00852909	Selplg	Selplg	selectin, platelet (p-selectin) ligand	5
35036	ENSMUSG00000095620	16.1113	0.866122	0.227871	3.80093	0.000144152	0.00926286	2010005H15Rik	2010005H15Rik	RIKEN cDNA 2010005H15 gene	16
16552	ENSMUSG00000057948	17.1801	0.920763	0.243227	3.78562	0.000153326	0.00979367	Unc13d	Unc13d	unc-13 homolog D (C. elegans)	11
9155	ENSMUSG00000032766	16.9656	0.897801	0.237606	3.77854	0.000157753	0.0100168	Gng11	Gng11	guanine nucleotide binding protein (G protein), gamma 11	6
1937	ENSMUSG00000018417	50.0055	0.937432	0.248358	3.77451	0.000160321	0.01012	Myo1b	Myo1b	myosin IB	1
3291	ENSMUSG00000021754	311.189	-0.687311	0.18226	-3.77104	0.00016257	0.010202	Map3k1	Map3k1	mitogen-activated protein kinase kinase kinase 1	13
7755	ENSMUSG00000030246	7.73076	0.797926	0.212254	3.75929	0.000170396	0.010631	Ldhb	Ldhb	lactate dehydrogenase B	6
3052	ENSMUSG00000021322	385.605	0.800212	0.213742	3.74383	0.000181237	0.0110503	Aoah	Aoah	acyloxyacyl hydrolase	13
5413	ENSMUSG00000026170	5.08488	0.691364	0.184458	3.74807	0.000178197	0.0110503	Cyp27a1	Cyp27a1	cytochrome P450, family 27, subfamily a, polypeptide 1	1
6271	ENSMUSG00000027669	12.1439	0.880565	0.235189	3.74406	0.000181067	0.0110503	Gnb4	Gnb4	guanine nucleotide binding protein (G protein), beta 4	3
13579	ENSMUSG00000045817	570.577	-0.623974	0.166542	-3.74664	0.000179216	0.0110503	Zfp36l2	Zfp36l2	zinc finger protein 36, C3H type-like 2	17
5024	ENSMUSG00000025366	429.115	0.601958	0.161165	3.73505	0.000187677	0.0112721	Esyt1	Esyt1	extended synaptotagmin-like protein 1	10
11113	ENSMUSG00000038332	212.535	-0.725219	0.194139	-3.73557	0.000187291	0.0112721	Sesn1	Sesn1	sestrin 1	10
16268	ENSMUSG00000056673	14.2403	0.870471	0.233084	3.73458	0.000188026	0.0112721	Kdm5d	Kdm5d	lysine (K)-specific demethylase 5D	Y
7683	ENSMUSG00000030123	341.309	0.57507	0.15426	3.72792	0.000193063	0.0115098	Plxnd1	Plxnd1	plexin D1	6
9541	ENSMUSG00000033991	240.797	-0.660984	0.177401	-3.72592	0.000194601	0.0115374	Ttc37	Ttc37	tetratricopeptide repeat domain 37	13
10698	ENSMUSG00000037331	749.871	-0.516195	0.138721	-3.72111	0.000198352	0.0116952	Larp1	Larp1	La ribonucleoprotein domain family, member 1	11
225	ENSMUSG00000001270	4123.84	-0.556363	0.149803	-3.71396	0.000204044	0.011965	Ckb	Ckb	creatine kinase, brain	12
8942	ENSMUSG00000032359	9.08974	0.771431	0.207882	3.71091	0.000206512	0.0119788	Ctsh	Ctsh	cathepsin H	9
12435	ENSMUSG00000041912	191.835	-0.660752	0.178019	-3.71169	0.000205883	0.0119788	Tdrkh	Tdrkh	tudor and KH domain containing protein	3
136	ENSMUSG00000000787	5087.89	-0.440154	0.118755	-3.70639	0.000210237	0.0121293	Ddx3x	Ddx3x	DEAD/H (Asp-Glu-Ala-Asp/His) box polypeptide 3, X-linked	X
20074	ENSMUSG00000071042	481.892	-0.752068	0.203144	-3.70214	0.000213787	0.0122682	Rasgrp3	Rasgrp3	RAS, guanyl releasing protein 3	17
3571	ENSMUSG00000022231	42.4403	-0.893068	0.241382	-3.69981	0.000215758	0.0123154	Sema5a	Sema5a	sema domain, seven thrombospondin repeats (type 1 and type 1-like), transmembrane domain (TM) and short cytoplasmic domain, (semaphorin) 5A	15
2293	ENSMUSG00000020057	60.4666	0.902362	0.24429	3.69382	0.000220912	0.0125429	Dram1	Dram1	DNA-damage regulated autophagy modulator 1	10
796	ENSMUSG00000005043	147.882	-0.698921	0.189552	-3.68722	0.00022672	0.0127923	Sgsh	Sgsh	N-sulfoglucosamine sulfohydrolase (sulfamidase)	11
4669	ENSMUSG00000024742	235.93	0.730214	0.198153	3.6851	0.000228617	0.0127923	Fen1	Fen1	flap structure specific endonuclease 1	19
17148	ENSMUSG00000060519	497.705	0.601242	0.163168	3.6848	0.000228881	0.0127923	Tor3a	Tor3a	torsin family 3, member A	1
3859	ENSMUSG00000022711	435.153	0.592898	0.16105	3.68146	0.000231899	0.0128939	Pmm2	Pmm2	phosphomannomutase 2	16
1763	ENSMUSG00000016933	233.603	-0.643059	0.17485	-3.67777	0.000235277	0.0129475	Plcg1	Plcg1	phospholipase C, gamma 1	2
3116	ENSMUSG00000021453	79.2413	-0.843749	0.229371	-3.67854	0.000234577	0.0129475	Gadd45g	Gadd45g	growth arrest and DNA-damage-inducible 45 gamma	13
8840	ENSMUSG00000032194	87.5385	-0.81203	0.220906	-3.67591	0.000236999	0.0129757	Kank2	Kank2	KN motif and ankyrin repeat domains 2	9
7669	ENSMUSG00000030102	239.494	-0.616767	0.167877	-3.67392	0.000238861	0.0130112	Itpr1	Itpr1	inositol 1,4,5-trisphosphate receptor 1	6
2962	ENSMUSG00000021178	1245.84	0.489911	0.133687	3.6646	0.000247722	0.0134183	Psmc1	Psmc1	protease (prosome, macropain) 26S subunit, ATPase 1	12
9549	ENSMUSG00000034023	350.328	-0.608806	0.166184	-3.66346	0.000248834	0.0134183	Fancd2	Fancd2	Fanconi anemia, complementation group D2	6
3937	ENSMUSG00000022841	2174.46	0.496746	0.135857	3.6564	0.000255783	0.0137241	Ap2m1	Ap2m1	adaptor-related protein complex 2, mu 1 subunit	16
1656	ENSMUSG00000015749	1784.56	-0.474477	0.129822	-3.65482	0.00025736	0.01374	Anp32e	Anp32e	acidic (leucine-rich) nuclear phosphoprotein 32 family, member E	3
7965	ENSMUSG00000030653	122.193	0.742643	0.204043	3.63963	0.000273027	0.0145042	Pde2a	Pde2a	phosphodiesterase 2A, cGMP-stimulated	7
6744	ENSMUSG00000028517	114.469	0.855304	0.235274	3.63536	0.000277593	0.0146741	Ppap2b	Ppap2b	phosphatidic acid phosphatase type 2B	4
4262	ENSMUSG00000024013	27.7737	-0.909046	0.250226	-3.6329	0.000280251	0.0147421	Fgd2	Fgd2	FYVE, RhoGEF and PH domain containing 2	17
5215	ENSMUSG00000025790	5.7198	0.699937	0.19291	3.62831	0.000285282	0.0149335	Slco3a1	Slco3a1	solute carrier organic anion transporter family, member 3a1	7
4610	ENSMUSG00000024617	12.3333	-0.815653	0.225623	-3.61512	0.000300212	0.0155632	Camk2a	Camk2a	calcium/calmodulin-dependent protein kinase II alpha	18
6984	ENSMUSG00000028893	319.653	0.573977	0.15872	3.6163	0.000298845	0.0155632	Sesn2	Sesn2	sestrin 2	4
17174	ENSMUSG00000060639	75.292	0.885351	0.245662	3.60394	0.000313425	0.01617	Hist1h4i	Hist1h4i	histone cluster 1, H4i	13
2353	ENSMUSG00000020150	108.406	-0.794929	0.221758	-3.58466	0.000337514	0.0173295	Gamt	Gamt	guanidinoacetate methyltransferase	10
12171	ENSMUSG00000041075	36.8216	-0.874588	0.244711	-3.57396	0.000351619	0.0179677	Fzd7	Fzd7	frizzled homolog 7 (Drosophila)	1
15052	ENSMUSG00000051212	154.861	-0.791778	0.221648	-3.57223	0.000353953	0.0180013	Gpr183	Gpr183	G protein-coupled receptor 183	14
8382	ENSMUSG00000031442	35.9686	-0.884094	0.248107	-3.56337	0.000366131	0.0185276	Mcf2l	Mcf2l	mcf.2 transforming sequence-like	8
20248	ENSMUSG00000071715	1337.29	0.508122	0.142643	3.5622	0.000367755	0.0185276	Ncf4	Ncf4	neutrophil cytosolic factor 4	15
12403	ENSMUSG00000041801	1028.87	0.495059	0.139204	3.55635	0.000376039	0.0188564	Phlda3	Phlda3	pleckstrin homology-like domain, family A, member 3	1
516	ENSMUSG00000002996	415.873	0.524617	0.147827	3.54886	0.000386907	0.0193111	Hbp1	Hbp1	high mobility group box transcription factor 1	12
5344	ENSMUSG00000026039	312.234	-0.598268	0.169106	-3.53783	0.000403434	0.0200428	Sgol2	Sgol2	shugoshin-like 2 (S. pombe)	1
4006	ENSMUSG00000022967	379.334	0.564532	0.16	3.52832	0.000418212	0.0206564	Ifnar1	Ifnar1	interferon (alpha and beta) receptor 1	16
19052	ENSMUSG00000066152	186.851	0.723215	0.205097	3.52621	0.000421559	0.0206564	Slc31a2	Slc31a2	solute carrier family 31, member 2	4
19699	ENSMUSG00000069662	541.889	0.722855	0.204926	3.52739	0.000419673	0.0206564	Marcks	Marcks	myristoylated alanine rich protein kinase C substrate	10
5961	ENSMUSG00000027162	762.009	-0.506091	0.143872	-3.51765	0.000435383	0.0212368	Lin7c	Lin7c	lin-7 homolog C (C. elegans)	2
3655	ENSMUSG00000022378	1615.34	-0.455621	0.129687	-3.51324	0.000442677	0.0214949	Fam49b	Fam49b	family with sequence similarity 49, member B	15
35179	ENSMUSG00000095788	22.6562	0.872317	0.248445	3.5111	0.000446252	0.0215709	Sirpb1a	Sirpb1a	signal-regulatory protein beta 1A	3
4981	ENSMUSG00000025266	583.73	-0.574271	0.163949	-3.50274	0.000460502	0.0221126	Gnl3l	Gnl3l	guanine nucleotide binding protein-like 3 (nucleolar)-like	X
6278	ENSMUSG00000027678	882.344	-0.457313	0.130582	-3.50211	0.000461581	0.0221126	Ncoa3	Ncoa3	nuclear receptor coactivator 3	2
7535	ENSMUSG00000029780	294.105	0.592993	0.169639	3.49563	0.000472951	0.0225566	Nt5c3	Nt5c3	5'-nucleotidase, cytosolic III	6
16742	ENSMUSG00000058793	746.072	-0.51909	0.148903	-3.48608	0.000490149	0.0232734	Cds2	Cds2	CDP-diacylglycerol synthase (phosphatidate cytidylyltransferase) 2	2
12995	ENSMUSG00000043858	445	0.525581	0.151041	3.47973	0.000501913	0.023727	Nup62	Nup62	nucleoporin 62	7
911	ENSMUSG00000005881	880.153	-0.457725	0.131623	-3.47754	0.00050603	0.0238167	Ergic3	Ergic3	ERGIC and golgi 3	2
6865	ENSMUSG00000028693	1091.68	0.473887	0.136418	3.47379	0.000513153	0.0239419	Nasp	Nasp	nuclear autoantigenic sperm protein (histone-binding)	4
12291	ENSMUSG00000041488	130.161	0.737545	0.212304	3.47401	0.000512746	0.0239419	Stx3	Stx3	syntaxin 3	19
6562	ENSMUSG00000028184	183.482	0.645161	0.186737	3.45491	0.000550478	0.0255105	Lphn2	Lphn2	latrophilin 2	3
16373	ENSMUSG00000057133	112.183	-0.730225	0.21139	-3.4544	0.000551526	0.0255105	Chd6	Chd6	chromodomain helicase DNA binding protein 6	2
5497	ENSMUSG00000026308	11.294	-0.78888	0.228652	-3.45013	0.000560314	0.0256954	Klhl30	Klhl30	kelch-like 30	1
5533	ENSMUSG00000026383	80.6017	-0.755088	0.218823	-3.45067	0.000559188	0.0256954	Epb4.1l5	Epb4.1l5	erythrocyte protein band 4.1-like 5	1
8302	ENSMUSG00000031304	289.414	0.603953	0.175264	3.44597	0.000569018	0.0258814	Il2rg	Il2rg	interleukin 2 receptor, gamma chain	X
19156	ENSMUSG00000066684	42.758	0.862503	0.250299	3.44588	0.000569193	0.0258814	Pilrb1	Pilrb1	paired immunoglobin-like type 2 receptor beta 1	5
8464	ENSMUSG00000031565	37.8834	0.85872	0.249681	3.43926	0.000583299	0.0264109	Fgfr1	Fgfr1	fibroblast growth factor receptor 1	8
3813	ENSMUSG00000022629	7.71468	0.690597	0.200925	3.43709	0.000587995	0.0265018	Kif21a	Kif21a	kinesin family member 21A	15
8628	ENSMUSG00000031840	28.7667	-0.855554	0.248993	-3.43606	0.000590245	0.0265018	Rab3a	Rab3a	RAB3A, member RAS oncogene family	8
4600	ENSMUSG00000024597	200.583	-0.688885	0.20122	-3.42353	0.000618132	0.0276382	Slc12a2	Slc12a2	solute carrier family 12, member 2	18
750	ENSMUSG00000004730	3947.46	0.544645	0.159602	3.41252	0.000643656	0.0284281	Emr1	Emr1	EGF-like module containing, mucin-like, hormone receptor-like sequence 1	17
3364	ENSMUSG00000021895	84.5421	0.789538	0.231368	3.41248	0.000643746	0.0284281	Arhgef3	Arhgef3	Rho guanine nucleotide exchange factor (GEF) 3	14
9891	ENSMUSG00000034930	281.377	-0.607545	0.178004	-3.4131	0.000642285	0.0284281	Rtkn	Rtkn	rhotekin	6
3040	ENSMUSG00000021290	530.951	0.504012	0.147916	3.40742	0.000655802	0.0288419	2010107E04Rik	2010107E04Rik	RIKEN cDNA 2010107E04 gene	12
4040	ENSMUSG00000023025	521.533	-0.50177	0.147593	-3.39968	0.000674637	0.0295491	Larp4	Larp4	La ribonucleoprotein domain family, member 4	15
3435	ENSMUSG00000022009	295.267	0.543413	0.159989	3.39656	0.000682396	0.029668	Nufip1	Nufip1	nuclear fragile X mental retardation protein interacting protein 1	14
9365	ENSMUSG00000033420	323.568	-0.556843	0.163953	-3.39636	0.000682881	0.029668	Antxr1	Antxr1	anthrax toxin receptor 1	6
1674	ENSMUSG00000015852	18.44	-0.828995	0.2444	-3.39195	0.000693965	0.030028	Fcrls	Fcrls	Fc receptor-like S, scavenger receptor	3
7299	ENSMUSG00000029401	163.615	0.76629	0.226113	3.38897	0.000701551	0.0302343	Rilpl2	Rilpl2	Rab interacting lysosomal protein-like 2	5
11370	ENSMUSG00000038943	800.056	-0.469601	0.138648	-3.38701	0.000706578	0.0303291	Prc1	Prc1	protein regulator of cytokinesis 1	7
3919	ENSMUSG00000022814	819.256	0.45154	0.133561	3.38078	0.000722797	0.0305368	Umps	Umps	uridine monophosphate synthetase	16
7087	ENSMUSG00000029059	8.6472	0.745831	0.220429	3.38355	0.000715547	0.0305368	Fam213b	Fam213b	family with sequence similarity 213, member B	4
7275	ENSMUSG00000029366	393.495	-0.529289	0.156493	-3.3822	0.00071909	0.0305368	Dck	Dck	deoxycytidine kinase	5
12698	ENSMUSG00000042677	714.147	0.664717	0.196582	3.38137	0.000721258	0.0305368	Zc3h12a	Zc3h12a	zinc finger CCCH type containing 12A	4
9765	ENSMUSG00000034612	92.4606	-0.75339	0.223246	-3.37471	0.00073894	0.0310963	Chst11	Chst11	carbohydrate sulfotransferase 11	10
61	ENSMUSG00000000325	50.1637	0.819859	0.24314	3.37196	0.000746357	0.0312858	Arvcf	Arvcf	armadillo repeat gene deleted in velo-cardio-facial syndrome	16
14723	ENSMUSG00000050022	51.9732	0.836903	0.24855	3.36715	0.000759502	0.0317129	Amz1	Amz1	archaelysin family metallopeptidase 1	5
15947	ENSMUSG00000055148	110.954	-0.747357	0.222186	-3.36366	0.00076917	0.0319921	Klf2	Klf2	Kruppel-like factor 2 (lung)	8
10401	ENSMUSG00000036528	87.0237	0.696041	0.207191	3.35941	0.00078108	0.0323621	Ppfibp2	Ppfibp2	PTPRF interacting protein, binding protein 2 (liprin beta 2)	7
2424	ENSMUSG00000020265	755.173	0.520296	0.155165	3.35317	0.000798902	0.0329121	Sumo3	Sumo3	SMT3 suppressor of mif two 3 homolog 3 (yeast)	10
8056	ENSMUSG00000030793	1078.37	0.431727	0.128773	3.35263	0.000800489	0.0329121	Pycard	Pycard	PYD and CARD domain containing	7
15258	ENSMUSG00000052056	243.162	-0.610642	0.182286	-3.34991	0.000808377	0.0331095	Zfp217	Zfp217	zinc finger protein 217	2
1919	ENSMUSG00000018340	1710.91	-0.419942	0.125489	-3.34646	0.000818514	0.0333973	Anxa6	Anxa6	annexin A6	11
887	ENSMUSG00000005686	458.661	0.64638	0.193407	3.34208	0.000831545	0.0338004	Ampd3	Ampd3	adenosine monophosphate deaminase 3	7
8521	ENSMUSG00000031662	569.861	0.547894	0.164442	3.33184	0.00086274	0.0346649	Snx20	Snx20	sorting nexin 20	8
8877	ENSMUSG00000032265	207.275	0.699759	0.209898	3.3338	0.000856688	0.0346649	Fam46a	Fam46a	family with sequence similarity 46, member A	9
9398	ENSMUSG00000033538	134.702	0.701789	0.210655	3.33146	0.000863908	0.0346649	Casp4	Casp4	caspase 4, apoptosis-related cysteine peptidase	9
11762	ENSMUSG00000039981	46.8429	0.792765	0.238005	3.33088	0.000865733	0.0346649	Zc3h12d	Zc3h12d	zinc finger CCCH type containing 12D	10
9131	ENSMUSG00000032712	325.743	0.576227	0.173354	3.32399	0.000887409	0.0352696	2810474O19Rik	2810474O19Rik	RIKEN cDNA 2810474O19 gene	6
16006	ENSMUSG00000055447	408.134	0.590673	0.17767	3.32455	0.000885608	0.0352696	Cd47	Cd47	CD47 antigen (Rh-related antigen, integrin-associated signal transducer)	16
5807	ENSMUSG00000026833	313.154	-0.636569	0.191588	-3.3226	0.000891841	0.0353149	Olfm1	Olfm1	olfactomedin 1	2
5294	ENSMUSG00000025950	1969.05	0.459045	0.138466	3.31521	0.000915756	0.0355327	Idh1	Idh1	isocitrate dehydrogenase 1 (NADP+), soluble	1
5672	ENSMUSG00000026617	706.758	-0.489324	0.14762	-3.31476	0.000917209	0.0355327	Bpnt1	Bpnt1	bisphosphate 3'-nucleotidase 1	1
6263	ENSMUSG00000027655	265.816	-0.5992	0.180766	-3.31478	0.000917152	0.0355327	Dhx35	Dhx35	DEAH (Asp-Glu-Ala-His) box polypeptide 35	2
8357	ENSMUSG00000031391	114.149	0.683981	0.206273	3.3159	0.000913475	0.0355327	L1cam	L1cam	L1 cell adhesion molecule	X
11122	ENSMUSG00000038352	14.3505	0.760994	0.229364	3.31785	0.000907135	0.0355327	Arl5c	Arl5c	ADP-ribosylation factor-like 5C	11
13863	ENSMUSG00000046841	966.298	-0.456232	0.137598	-3.3157	0.000914136	0.0355327	Ckap4	Ckap4	cytoskeleton-associated protein 4	10
13486	ENSMUSG00000045502	154.012	0.735924	0.222276	3.31086	0.000930103	0.035774	Hcar2	Hcar2	hydroxycarboxylic acid receptor 2	5
14498	ENSMUSG00000049130	2605.67	0.634283	0.191521	3.31182	0.000926921	0.035774	C5ar1	C5ar1	complement component 5a receptor 1	7
7776	ENSMUSG00000030282	779.221	-0.48785	0.147427	-3.3091	0.000935962	0.0358707	Cmas	Cmas	cytidine monophospho-N-acetylneuraminic acid synthetase	6
7091	ENSMUSG00000029063	1048.36	0.568082	0.172223	3.29852	0.000971954	0.0371176	Nadk	Nadk	NAD kinase	4
7532	ENSMUSG00000029776	533.243	-0.586237	0.177837	-3.29649	0.000979002	0.0372541	Hibadh	Hibadh	3-hydroxyisobutyrate dehydrogenase	6
988	ENSMUSG00000006360	35.0904	0.531515	0.161301	3.29518	0.000983585	0.0372963	Crip1	Crip1	cysteine-rich protein 1 (intestinal)	12
20328	ENSMUSG00000072501	324.298	-0.520729	0.158394	-3.28755	0.00101063	0.0381868	Phf20l1	Phf20l1	PHD finger protein 20-like 1	15
10704	ENSMUSG00000037341	40.1402	-0.80957	0.246466	-3.28471	0.00102087	0.0383664	Slc9a7	Slc9a7	solute carrier family 9 (sodium/hydrogen exchanger), member 7	X
10715	ENSMUSG00000037361	401.65	0.525826	0.160105	3.28425	0.00102253	0.0383664	Sf3b6	Sf3b6	splicing factor 3B, subunit 6	12
6914	ENSMUSG00000028780	134.188	0.782228	0.238465	3.28027	0.00103709	0.0386426	Sema3c	Sema3c	sema domain, immunoglobulin domain (Ig), short basic domain, secreted, (semaphorin) 3C	5
15055	ENSMUSG00000051223	1920.8	0.428332	0.130567	3.28055	0.00103605	0.0386426	Bzw1	Bzw1	basic leucine zipper and W2 domains 1	1
1362	ENSMUSG00000011114	863.743	0.421067	0.128476	3.2774	0.0010477	0.0389025	Tbrg1	Tbrg1	transforming growth factor beta regulated gene 1	9
12723	ENSMUSG00000042745	63.5127	0.75119	0.229313	3.27584	0.0010535	0.038983	Id1	Id1	inhibitor of DNA binding 1	2
4775	ENSMUSG00000024913	119.369	-0.639669	0.195434	-3.27306	0.00106388	0.0392321	Lrp5	Lrp5	low density lipoprotein receptor-related protein 5	19
6626	ENSMUSG00000028300	368.967	0.613958	0.187668	3.27152	0.00106971	0.0393117	3110043O21Rik	3110043O21Rik	RIKEN cDNA 3110043O21 gene	4
2762	ENSMUSG00000020817	566.002	-0.487257	0.149069	-3.26867	0.00108056	0.0395749	Rabep1	Rabep1	rabaptin, RAB GTPase binding effector protein 1	11
9786	ENSMUSG00000034663	278.406	-0.557092	0.170634	-3.26483	0.0010953	0.0399786	Bmp2k	Bmp2k	BMP2 inducible kinase	5
4628	ENSMUSG00000024661	16129.9	0.443658	0.135988	3.26248	0.00110441	0.0401744	Fth1	Fth1	ferritin heavy chain 1	19
16457	ENSMUSG00000057469	105.65	0.73119	0.22437	3.25886	0.00111863	0.040554	E2f6	E2f6	E2F transcription factor 6	12
8349	ENSMUSG00000031383	40.744	0.800567	0.245735	3.25784	0.00112263	0.040562	Dusp9	Dusp9	dual specificity phosphatase 9	X
9645	ENSMUSG00000034271	65.1748	0.810232	0.24889	3.25539	0.00113238	0.0407772	Jdp2	Jdp2	Jun dimerization protein 2	12
31583	ENSMUSG00000090602	46.9862	-0.813659	0.250206	-3.25195	0.00114616	0.0411352	Gm5611	Gm5611	predicted gene 5611	9
3595	ENSMUSG00000022280	404.024	0.66339	0.204186	3.24895	0.0011583	0.0414325	Rnf19a	Rnf19a	ring finger protein 19A	15
95	ENSMUSG00000000555	1659.55	0.560308	0.172647	3.24539	0.00117288	0.0416762	Itga5	Itga5	integrin alpha 5 (fibronectin receptor alpha)	15
5389	ENSMUSG00000026121	60.775	-0.78658	0.242302	-3.24628	0.00116923	0.0416762	Sema4c	Sema4c	sema domain, immunoglobulin domain (Ig), transmembrane domain (TM) and short cytoplasmic domain, (semaphorin) 4C	1
2818	ENSMUSG00000020899	1129.43	-0.45838	0.141406	-3.24159	0.00118866	0.0419588	Pfas	Pfas	phosphoribosylformylglycinamidine synthase (FGAR amidotransferase)	11
17167	ENSMUSG00000060600	110.977	-0.660901	0.203826	-3.24248	0.00118495	0.0419588	Eno3	Eno3	enolase 3, beta muscle	11
1859	ENSMUSG00000017760	10869.7	-0.443133	0.136821	-3.23878	0.00120041	0.0420045	Ctsa	Ctsa	cathepsin A	2
4864	ENSMUSG00000025060	1276.85	-0.406942	0.125658	-3.23848	0.00120169	0.0420045	Slk	Slk	STE20-like kinase	19
12448	ENSMUSG00000041957	153.486	0.612312	0.189065	3.23863	0.00120104	0.0420045	Pkp2	Pkp2	plakophilin 2	16
7018	ENSMUSG00000028953	2069.53	-0.412815	0.127604	-3.23513	0.00121586	0.0423616	Abcf2	Abcf2	ATP-binding cassette, sub-family F (GCN20), member 2	5
6607	ENSMUSG00000028266	138.243	0.656366	0.203109	3.23159	0.00123103	0.0427514	Lmo4	Lmo4	LIM domain only 4	3
9672	ENSMUSG00000034341	510.04	-0.507646	0.157411	-3.22497	0.00125988	0.043612	Wbp2	Wbp2	WW domain binding protein 2	11
1591	ENSMUSG00000015291	334.729	-0.538239	0.167205	-3.21903	0.00128626	0.0443821	Gdi1	Gdi1	guanosine diphosphate (GDP) dissociation inhibitor 1	X
1066	ENSMUSG00000006818	2226.59	0.610655	0.190031	3.21345	0.00131153	0.045109	Sod2	Sod2	superoxide dismutase 2, mitochondrial	17
9304	ENSMUSG00000033213	6.65685	0.664197	0.206818	3.2115	0.00132042	0.0452697	AA467197	AA467197	expressed sequence AA467197	2
11024	ENSMUSG00000038151	39.8183	0.798934	0.248953	3.20918	0.00133116	0.0454927	Prdm1	Prdm1	PR domain containing 1, with ZNF domain	10
4996	ENSMUSG00000025314	539.382	0.4862	0.152003	3.19863	0.00138082	0.04704	Ptprj	Ptprj	protein tyrosine phosphatase, receptor type, J	2
2344	ENSMUSG00000020132	462.241	-0.501677	0.157001	-3.19537	0.00139653	0.0474245	Rab21	Rab21	RAB21, member RAS oncogene family	10
13092	ENSMUSG00000044155	491.908	-0.473864	0.148647	-3.18784	0.00143339	0.0485228	Lsm8	Lsm8	LSM8 homolog, U6 small nuclear RNA associated (S. cerevisiae)	6
6047	ENSMUSG00000027303	844.812	-0.476112	0.149397	-3.18689	0.00143812	0.0485297	Ptpra	Ptpra	protein tyrosine phosphatase, receptor type, A	2
6574	ENSMUSG00000028211	197.369	0.646756	0.20303	3.18552	0.00144496	0.0486076	Trp53inp1	Trp53inp1	transformation related protein 53 inducible nuclear protein 1	4
1836	ENSMUSG00000017670	564.627	-0.443571	0.139385	-3.18234	0.00146092	0.0489911	Elmo2	Elmo2	engulfment and cell motility 2	2
1902	ENSMUSG00000018189	1213.69	0.427361	0.134343	3.18112	0.00146706	0.0490436	Uchl5	Uchl5	ubiquitin carboxyl-terminal esterase L5	1
5702	ENSMUSG00000026664	115.68	0.649331	0.204459	3.17586	0.00149395	0.0497877	Phyh	Phyh	phytanoyl-CoA hydroxylase	2
7694	ENSMUSG00000030144	3507.67	0.570149	0.17967	3.17331	0.0015071	0.0500701	Clec4d	Clec4d	C-type lectin domain family 4, member d	6
3538	ENSMUSG00000022186	1942.76	-0.441033	0.139241	-3.16742	0.00153798	0.0509384	Oxct1	Oxct1	3-oxoacid CoA transferase 1	15
3564	ENSMUSG00000022221	137.052	0.714639	0.225693	3.16642	0.00154329	0.050957	Ripk3	Ripk3	receptor-interacting serine-threonine kinase 3	14
1587	ENSMUSG00000015243	424.937	0.600875	0.19013	3.16033	0.00157591	0.0517158	Abca1	Abca1	ATP-binding cassette, sub-family A (ABC1), member 1	4
6265	ENSMUSG00000027660	713.146	0.597164	0.188949	3.16046	0.0015752	0.0517158	Skil	Skil	SKI-like	3
388	ENSMUSG00000002204	22.021	-0.789681	0.250075	-3.15777	0.00158978	0.0520121	Napsa	Napsa	napsin A aspartic peptidase	7
2785	ENSMUSG00000020850	2429.99	-0.424404	0.13444	-3.15682	0.00159497	0.0520232	Prpf8	Prpf8	pre-mRNA processing factor 8	11
11008	ENSMUSG00000038116	412.578	-0.481952	0.152722	-3.15573	0.00160094	0.0520598	Phf20	Phf20	PHD finger protein 20	2
1905	ENSMUSG00000018209	858.652	-0.420797	0.13342	-3.15393	0.0016109	0.0522131	Stk4	Stk4	serine/threonine kinase 4	2
2611	ENSMUSG00000020585	1299.24	0.449728	0.14263	3.15311	0.00161539	0.0522131	Laptm4a	Laptm4a	lysosomal-associated protein transmembrane 4A	12
5932	ENSMUSG00000027074	256.252	0.577551	0.183503	3.14736	0.00164752	0.0530917	Slc43a3	Slc43a3	solute carrier family 43, member 3	2
2831	ENSMUSG00000020914	3380.06	-0.359105	0.114199	-3.14455	0.00166344	0.0532846	Top2a	Top2a	topoisomerase (DNA) II alpha	11
10573	ENSMUSG00000036986	362.684	0.497941	0.158326	3.14505	0.0016606	0.0532846	Pml	Pml	promyelocytic leukemia	9
11380	ENSMUSG00000038975	641.931	-0.45661	0.145458	-3.13912	0.00169455	0.0541196	Rabggtb	Rabggtb	Rab geranylgeranyl transferase, b subunit	3
21635	ENSMUSG00000076432	844.39	0.438316	0.139816	3.13494	0.00171889	0.0547342	Ywhaq	Ywhaq	tyrosine 3-monooxygenase/tryptophan 5-monooxygenase activation protein, theta polypeptide	12
9913	ENSMUSG00000035004	753.89	0.610149	0.194823	3.13182	0.00173728	0.055156	Igsf6	Igsf6	immunoglobulin superfamily, member 6	7
1426	ENSMUSG00000013089	293.912	-0.583072	0.186249	-3.13061	0.00174442	0.0552194	Etv5	Etv5	ets variant 5	16
13774	ENSMUSG00000046567	175.461	-0.582659	0.186248	-3.12841	0.00175757	0.0554721	4930430F08Rik	4930430F08Rik	RIKEN cDNA 4930430F08 gene	10
2007	ENSMUSG00000018796	583.469	0.471947	0.150912	3.12729	0.00176425	0.0555195	Acsl1	Acsl1	acyl-CoA synthetase long-chain family member 1	8
3648	ENSMUSG00000022369	146.85	-0.619591	0.19826	-3.12515	0.00177717	0.0557626	Mtbp	Mtbp	Mdm2, transformed 3T3 cell double minute p53 binding protein	15
7249	ENSMUSG00000029313	600.203	-0.448173	0.143479	-3.12362	0.00178641	0.0558892	Aff1	Aff1	AF4/FMR2 family, member 1	5
3238	ENSMUSG00000021676	122.832	0.6656	0.213212	3.12177	0.00179767	0.0560779	Iqgap2	Iqgap2	IQ motif containing GTPase activating protein 2	13
668	ENSMUSG00000004070	729.166	0.473857	0.152007	3.11733	0.00182496	0.0567643	Hmox2	Hmox2	heme oxygenase (decycling) 2	16
6062	ENSMUSG00000027326	258.285	-0.605248	0.19421	-3.11646	0.00183039	0.0567685	Casc5	Casc5	cancer susceptibility candidate 5	2
17286	ENSMUSG00000061175	571.601	0.453193	0.145501	3.1147	0.00184132	0.0569428	Fnip2	Fnip2	folliculin interacting protein 2	3
3615	ENSMUSG00000022314	1898.23	-0.37829	0.121563	-3.11188	0.00185899	0.0573241	Rad21	Rad21	RAD21 homolog (S. pombe)	15
11518	ENSMUSG00000039286	464.662	-0.475	0.152705	-3.11057	0.00186727	0.0574144	Fndc3b	Fndc3b	fibronectin type III domain containing 3B	3
2054	ENSMUSG00000019054	754.024	0.443384	0.142655	3.10809	0.00188299	0.0577326	Fis1	Fis1	fission 1 (mitochondrial outer membrane) homolog (yeast)	5
3248	ENSMUSG00000021692	134.633	-0.593678	0.191166	-3.10557	0.00189914	0.0579748	Dimt1	Dimt1	DIM1 dimethyladenosine transferase 1-like (S. cerevisiae)	13
31436	ENSMUSG00000090290	247.342	-0.531762	0.171251	-3.10517	0.0019017	0.0579748	Gm17296	Gm17296	predicted gene, 17296	8
8285	ENSMUSG00000031274	231.105	0.555065	0.178849	3.10354	0.00191222	0.0581303	Col4a5	Col4a5	collagen, type IV, alpha 5	X
4355	ENSMUSG00000024164	453.569	0.773401	0.249324	3.10199	0.00192225	0.0582703	C3	C3	complement component 3	17
11497	ENSMUSG00000039232	100.526	0.730601	0.235646	3.10042	0.00193249	0.0584155	Stx11	Stx11	syntaxin 11	10
2488	ENSMUSG00000020377	82.7669	-0.719878	0.232455	-3.09685	0.00195589	0.0587581	Ltc4s	Ltc4s	leukotriene C4 synthase	11
3992	ENSMUSG00000022945	451.421	0.455058	0.146945	3.09679	0.0019563	0.0587581	Chaf1b	Chaf1b	chromatin assembly factor 1, subunit B (p60)	16
5365	ENSMUSG00000026082	190.236	0.560264	0.180953	3.09619	0.00196025	0.0587581	Rev1	Rev1	REV1 homolog (S. cerevisiae)	1
2329	ENSMUSG00000020108	117.703	0.674691	0.218279	3.09096	0.00199511	0.0596366	Ddit4	Ddit4	DNA-damage-inducible transcript 4	10
3519	ENSMUSG00000022148	999.487	0.565621	0.183057	3.08986	0.00200249	0.0596909	Fyb	Fyb	FYN binding protein	15
8626	ENSMUSG00000031838	813.114	0.428192	0.13866	3.08807	0.00201464	0.0598868	Ifi30	Ifi30	interferon gamma inducible protein 30	8
17560	ENSMUSG00000062376	88.534	0.690069	0.223569	3.0866	0.0020246	0.0600165	2010012O05Rik	2010012O05Rik	RIKEN cDNA 2010012O05 gene	19
22833	ENSMUSG00000078970	268.119	-0.526486	0.170638	-3.08539	0.00203284	0.0600949	Wdr92	Wdr92	WD repeat domain 92	11
7165	ENSMUSG00000029175	375.112	0.479123	0.155404	3.08308	0.00204869	0.0603968	Slc35f6	Slc35f6	solute carrier family 35, member F6	5
17812	ENSMUSG00000063506	165.292	0.596709	0.193615	3.08194	0.00205658	0.0604635	Arhgap22	Arhgap22	Rho GTPase activating protein 22	14
653	ENSMUSG00000003955	528.661	0.560999	0.182778	3.06929	0.00214569	0.0619994	Fam162a	Fam162a	family with sequence similarity 162, member A	16
1386	ENSMUSG00000011752	1315.65	0.448001	0.146047	3.0675	0.00215857	0.0619994	Pgam1	Pgam1	phosphoglycerate mutase 1	19
2941	ENSMUSG00000021124	410.688	0.581101	0.189404	3.06805	0.00215459	0.0619994	Vti1b	Vti1b	vesicle transport through interaction with t-SNAREs 1B	12
4867	ENSMUSG00000025068	1102.29	0.428243	0.139592	3.06781	0.00215632	0.0619994	Gsto1	Gsto1	glutathione S-transferase omega 1	19
5096	ENSMUSG00000025492	2738.71	0.452888	0.14755	3.06939	0.00214498	0.0619994	Ifitm3	Ifitm3	interferon induced transmembrane protein 3	7
7674	ENSMUSG00000030108	107.998	0.707656	0.230635	3.06829	0.00215285	0.0619994	Slc6a13	Slc6a13	solute carrier family 6 (neurotransmitter transporter, GABA), member 13	6
10387	ENSMUSG00000036478	705.481	0.534594	0.173929	3.07364	0.00211468	0.0619994	Btg1	Btg1	B cell translocation gene 1, anti-proliferative	10
10827	ENSMUSG00000037664	12.1779	0.716913	0.233624	3.06866	0.00215024	0.0619994	Cdkn1c	Cdkn1c	cyclin-dependent kinase inhibitor 1C (P57)	7
17779	ENSMUSG00000063354	188.764	0.745575	0.243081	3.06719	0.00216082	0.0619994	Slc39a4	Slc39a4	solute carrier family 39 (zinc transporter), member 4	15
8735	ENSMUSG00000032000	439.509	0.629262	0.205368	3.06407	0.00218346	0.062482	Birc3	Birc3	baculoviral IAP repeat-containing 3	9
4155	ENSMUSG00000023452	110.511	0.654583	0.213804	3.0616	0.00220155	0.0628321	Pisd	Pisd	phosphatidylserine decarboxylase	5
647	ENSMUSG00000003882	324.537	0.628645	0.20544	3.06	0.00221337	0.0630018	Il7r	Il7r	interleukin 7 receptor	15
7811	ENSMUSG00000030341	495.868	0.461378	0.150838	3.05876	0.00222253	0.0630951	Tnfrsf1a	Tnfrsf1a	tumor necrosis factor receptor superfamily, member 1a	6
20193	ENSMUSG00000071528	1459.76	0.493651	0.161544	3.05583	0.00224439	0.0633804	Usmg5	Usmg5	upregulated during skeletal muscle growth 5	19
21164	ENSMUSG00000074968	12.1271	-0.718642	0.235128	-3.05639	0.0022402	0.0633804	Ano3	Ano3	anoctamin 3	2
2604	ENSMUSG00000020572	1054.24	0.463419	0.151815	3.05252	0.00226929	0.0635938	Nampt	Nampt	nicotinamide phosphoribosyltransferase	12
3968	ENSMUSG00000022890	1594.23	0.395734	0.129626	3.05288	0.00226653	0.0635938	Atp5j	Atp5j	ATP synthase, H+ transporting, mitochondrial F0 complex, subunit F	16
4128	ENSMUSG00000023272	691.188	-0.427771	0.14014	-3.05246	0.00226973	0.0635938	Creld2	Creld2	cysteine-rich with EGF-like domains 2	15
6175	ENSMUSG00000027496	1413.95	-0.396186	0.129938	-3.04904	0.00229572	0.0636573	Aurka	Aurka	aurora kinase A	2
8856	ENSMUSG00000032231	5981.72	0.426727	0.139851	3.05129	0.0022786	0.0636573	Anxa2	Anxa2	annexin A2	9
11727	ENSMUSG00000039873	300.676	-0.490242	0.160773	-3.04927	0.00229397	0.0636573	Neurl2	Neurl2	neuralized-like 2 (Drosophila)	2
16961	ENSMUSG00000059714	138.296	-0.624462	0.20476	-3.04973	0.00229049	0.0636573	Flot1	Flot1	flotillin 1	17
2921	ENSMUSG00000021094	214.265	0.583176	0.191655	3.04285	0.0023435	0.0648148	Dhrs7	Dhrs7	dehydrogenase/reductase (SDR family) member 7	12
2176	ENSMUSG00000019832	465.9	0.525512	0.172802	3.04112	0.002357	0.0648641	Rab32	Rab32	RAB32, member RAS oncogene family	10
8025	ENSMUSG00000030748	164.037	0.615743	0.202527	3.0403	0.00236342	0.0648641	Il4ra	Il4ra	interleukin 4 receptor, alpha	7
14882	ENSMUSG00000050608	862.32	0.419731	0.138027	3.04092	0.00235853	0.0648641	Minos1	Minos1	mitochondrial inner membrane organizing system 1	4
302	ENSMUSG00000001707	437.889	-0.510606	0.168281	-3.03425	0.00241133	0.0656832	Eef1e1	Eef1e1	eukaryotic translation elongation factor 1 epsilon 1	13
3136	ENSMUSG00000021486	785.763	0.518052	0.170737	3.03421	0.00241163	0.0656832	Prelid1	Prelid1	PRELI domain containing 1	13
12034	ENSMUSG00000040667	916.063	-0.411835	0.13572	-3.03445	0.00240974	0.0656832	Nup88	Nup88	nucleoporin 88	11
19182	ENSMUSG00000066800	173.512	-0.579017	0.190996	-3.03156	0.00243292	0.0660954	Rnasel	Rnasel	ribonuclease L (2', 5'-oligoisoadenylate synthetase-dependent)	1
2458	ENSMUSG00000020321	3519.06	-0.398384	0.131523	-3.02902	0.00245351	0.0661523	Mdh1	Mdh1	malate dehydrogenase 1, NAD (soluble)	11
5340	ENSMUSG00000026034	368.345	0.487284	0.160825	3.0299	0.00244636	0.0661523	Clk1	Clk1	CDC-like kinase 1	1
10344	ENSMUSG00000036327	165.852	-0.554461	0.18301	-3.02968	0.00244816	0.0661523	Qsox2	Qsox2	quiescin Q6 sulfhydryl oxidase 2	2
3587	ENSMUSG00000022257	570.293	0.484226	0.160255	3.0216	0.00251445	0.0669543	Laptm4b	Laptm4b	lysosomal-associated protein transmembrane 4B	15
4591	ENSMUSG00000024581	300.153	-0.515964	0.170601	-3.02439	0.00249137	0.0669543	Napg	Napg	N-ethylmaleimide sensitive fusion protein attachment protein gamma	18
9769	ENSMUSG00000034617	228.423	-0.525104	0.173698	-3.02308	0.00250214	0.0669543	Mtrr	Mtrr	5-methyltetrahydrofolate-homocysteine methyltransferase reductase	13
17752	ENSMUSG00000063234	1183.05	0.559494	0.185034	3.02373	0.00249679	0.0669543	Gpr84	Gpr84	G protein-coupled receptor 84	15
21467	ENSMUSG00000075703	409.093	-0.53411	0.176735	-3.0221	0.00251025	0.0669543	Ept1	Ept1	ethanolaminephosphotransferase 1 (CDP-ethanolamine-specific)	5
11383	ENSMUSG00000038982	159.134	-0.569086	0.188403	-3.02058	0.00252287	0.0670122	Bloc1s5	Bloc1s5	biogenesis of lysosomal organelles complex-1, subunit 5, muted	13
536	ENSMUSG00000003153	300.299	-0.497565	0.164781	-3.01955	0.0025315	0.0670754	Slc2a3	Slc2a3	solute carrier family 2 (facilitated glucose transporter), member 3	6
2147	ENSMUSG00000019782	256.93	0.52021	0.172609	3.01381	0.0025799	0.0681893	Rwdd1	Rwdd1	RWD domain containing 1	10
3129	ENSMUSG00000021477	4291.74	0.448335	0.148955	3.00987	0.00261363	0.0689113	Ctsl	Ctsl	cathepsin L	13
6973	ENSMUSG00000028874	5.36556	0.542643	0.180377	3.00838	0.00262644	0.0690791	Fgr	Fgr	Gardner-Rasheed feline sarcoma viral (Fgr) oncogene homolog	4
6715	ENSMUSG00000028456	9.98894	0.642188	0.213572	3.00689	0.00263933	0.0692485	Unc13b	Unc13b	unc-13 homolog B (C. elegans)	4
16889	ENSMUSG00000059412	16.4925	0.725021	0.241462	3.00263	0.00267657	0.0700544	Fxyd2	Fxyd2	FXYD domain-containing ion transport regulator 2	9
6336	ENSMUSG00000027804	641.64	-0.458164	0.152731	-2.9998	0.00270157	0.0703654	Ppid	Ppid	peptidylprolyl isomerase D (cyclophilin D)	3
11560	ENSMUSG00000039414	455.829	-0.453545	0.151179	-3.00006	0.00269925	0.0703654	Heatr5b	Heatr5b	HEAT repeat containing 5B	17
3042	ENSMUSG00000021298	116.98	0.698729	0.23319	2.99639	0.00273193	0.0709839	Gpr132	Gpr132	G protein-coupled receptor 132	12
3751	ENSMUSG00000022529	306.055	0.632146	0.211145	2.9939	0.00275435	0.0713935	Zfp263	Zfp263	zinc finger protein 263	16
4174	ENSMUSG00000023800	32.4499	0.746916	0.250009	2.98755	0.00281219	0.0723683	Tiam2	Tiam2	T cell lymphoma invasion and metastasis 2	17
6192	ENSMUSG00000027523	7086.16	-0.382126	0.127844	-2.98901	0.00279884	0.0723683	Gnas	Gnas	GNAS (guanine nucleotide binding protein, alpha stimulating) complex locus	2
10422	ENSMUSG00000036580	234.726	-0.512894	0.17165	-2.98802	0.00280795	0.0723683	Spg20	Spg20	spastic paraplegia 20, spartin (Troyer syndrome) homolog (human)	3
3850	ENSMUSG00000022698	2664.68	0.378497	0.12687	2.98335	0.00285112	0.0730199	Naa50	Naa50	N(alpha)-acetyltransferase 50, NatE catalytic subunit	16
6292	ENSMUSG00000027709	250.805	-0.544343	0.182444	-2.98361	0.00284867	0.0730199	Mccc1	Mccc1	methylcrotonoyl-Coenzyme A carboxylase 1 (alpha)	3
2441	ENSMUSG00000020289	152.797	-0.618942	0.208003	-2.97565	0.00292371	0.0747009	Nprl3	Nprl3	nitrogen permease regulator-like 3	11
10009	ENSMUSG00000035278	233.005	0.529341	0.178001	2.97381	0.00294124	0.0749701	Plekhj1	Plekhj1	pleckstrin homology domain containing, family J member 1	10
2890	ENSMUSG00000021036	836.534	0.401216	0.134992	2.97214	0.00295733	0.0752018	Sptlc2	Sptlc2	serine palmitoyltransferase, long chain base subunit 2	12
6854	ENSMUSG00000028678	631.658	-0.442664	0.149119	-2.96852	0.00299234	0.0759122	Kif2c	Kif2c	kinesin family member 2C	4
8474	ENSMUSG00000031585	287.316	-0.497171	0.167602	-2.96638	0.00301326	0.0762624	Gtf2e2	Gtf2e2	general transcription factor II E, polypeptide 2 (beta subunit)	8
880	ENSMUSG00000005667	820.454	-0.551929	0.186312	-2.96239	0.00305264	0.0767809	Mthfd2	Mthfd2	methylenetetrahydrofolate dehydrogenase (NAD+ dependent), methenyltetrahydrofolate cyclohydrolase	6
939	ENSMUSG00000006010	407.376	-0.456127	0.153953	-2.96277	0.00304883	0.0767809	BC003331	BC003331	cDNA sequence BC003331	1
5420	ENSMUSG00000026177	1297.32	0.604107	0.203944	2.96213	0.00305521	0.0767809	Slc11a1	Slc11a1	solute carrier family 11 (proton-coupled divalent metal ion transporters), member 1	1
15447	ENSMUSG00000052914	48.5152	0.705505	0.238307	2.96048	0.00307159	0.0770121	Cyp2j6	Cyp2j6	cytochrome P450, family 2, subfamily j, polypeptide 6	4
13509	ENSMUSG00000045573	4.7295	0.526261	0.177941	2.95749	0.0031015	0.0774005	Penk	Penk	preproenkephalin	4
17527	ENSMUSG00000062232	491.888	0.587728	0.198707	2.95776	0.00309883	0.0774005	Rapgef2	Rapgef2	Rap guanine nucleotide exchange factor (GEF) 2	3
3016	ENSMUSG00000021258	338.026	0.463275	0.156695	2.95653	0.00311117	0.0774616	Ccnk	Ccnk	cyclin K	12
5697	ENSMUSG00000026656	474.925	0.540239	0.182878	2.95409	0.00313596	0.077898	Fcgr2b	Fcgr2b	Fc receptor, IgG, low affinity IIb	1
2065	ENSMUSG00000019139	1058.57	-0.388481	0.131625	-2.95142	0.0031632	0.0781298	Isyna1	Isyna1	myo-inositol 1-phosphate synthase A1	8
9877	ENSMUSG00000034902	288.587	0.473533	0.160464	2.95103	0.00316713	0.0781298	Pip5k1c	Pip5k1c	phosphatidylinositol-4-phosphate 5-kinase, type 1 gamma	10
20869	ENSMUSG00000074212	97.977	-0.632219	0.214201	-2.95152	0.00316216	0.0781298	Dnajb14	Dnajb14	DnaJ (Hsp40) homolog, subfamily B, member 14	3
9436	ENSMUSG00000033684	109.847	0.595007	0.201676	2.95031	0.00317454	0.0781329	Qsox1	Qsox1	quiescin Q6 sulfhydryl oxidase 1	1
19693	ENSMUSG00000069607	115.29	0.668004	0.2268	2.94535	0.00322589	0.0792152	Cd300lh	Cd300lh	CD300 antigen like family member H	11
1928	ENSMUSG00000018381	52.5179	0.693589	0.235849	2.94082	0.00327347	0.0801999	Abi3	Abi3	ABI gene family, member 3	11
895	ENSMUSG00000005732	1999.25	0.418246	0.142391	2.93732	0.00331065	0.0802483	Ranbp1	Ranbp1	RAN binding protein 1	16
4340	ENSMUSG00000024135	283.69	-0.495441	0.16859	-2.93874	0.00329549	0.0802483	Srbd1	Srbd1	S1 RNA binding domain 1	17
5774	ENSMUSG00000026790	315.526	-0.480141	0.163457	-2.93741	0.00330965	0.0802483	Odf2	Odf2	outer dense fiber of sperm tails 2	2
9995	ENSMUSG00000035242	216.463	0.517883	0.176203	2.93912	0.00329146	0.0802483	Oaz1	Oaz1	ornithine decarboxylase antizyme 1	10
12607	ENSMUSG00000042426	417.874	-0.494227	0.16827	-2.93711	0.00331283	0.0802483	Dhx29	Dhx29	DEAH (Asp-Glu-Ala-His) box polypeptide 29	13
2146	ENSMUSG00000019779	80.1348	0.63773	0.217332	2.93436	0.00334232	0.0807802	Frk	Frk	fyn-related kinase	10
10307	ENSMUSG00000036206	6.61483	0.580216	0.197951	2.93111	0.00337751	0.0813838	Sh3bp4	Sh3bp4	SH3-domain binding protein 4	1
16257	ENSMUSG00000056608	179.714	-0.529612	0.180715	-2.93066	0.00338246	0.0813838	Chd9	Chd9	chromodomain helicase DNA binding protein 9	8
2547	ENSMUSG00000020464	433.783	-0.476931	0.162831	-2.92899	0.00340062	0.0814554	Pnpt1	Pnpt1	polyribonucleotide nucleotidyltransferase 1	11
5785	ENSMUSG00000026809	63.2695	-0.660567	0.225501	-2.92933	0.00339694	0.0814554	1700026L06Rik	1700026L06Rik	RIKEN cDNA 1700026L06 gene	2
7731	ENSMUSG00000030208	414.272	-0.607308	0.207641	-2.92479	0.00344683	0.0823785	Emp1	Emp1	epithelial membrane protein 1	6
5903	ENSMUSG00000026987	332.153	-0.474091	0.162179	-2.92327	0.00346381	0.0826003	Baz2b	Baz2b	bromodomain adjacent to zinc finger domain, 2B	2
10884	ENSMUSG00000037820	1493.08	0.59689	0.204306	2.92155	0.00348299	0.0828736	Tgm2	Tgm2	transglutaminase 2, C polypeptide	2
4856	ENSMUSG00000025044	854.067	0.447575	0.153255	2.92045	0.00349522	0.0829806	Msr1	Msr1	macrophage scavenger receptor 1	8
1407	ENSMUSG00000012405	1470.66	0.424665	0.145469	2.91928	0.00350846	0.0829817	Rpl15	Rpl15	ribosomal protein L15	14
4824	ENSMUSG00000024991	5935.23	-0.37514	0.12852	-2.91892	0.00351244	0.0829817	Eif3a	Eif3a	eukaryotic translation initiation factor 3, subunit A	19
8736	ENSMUSG00000032002	620.827	0.437235	0.149821	2.91839	0.00351847	0.0829817	Dcun1d5	Dcun1d5	DCN1, defective in cullin neddylation 1, domain containing 5 (S. cerevisiae)	9
9343	ENSMUSG00000033355	51.774	0.727912	0.249584	2.9165	0.00353978	0.0833014	Rtp4	Rtp4	receptor transporter protein 4	16
5139	ENSMUSG00000025578	26.3111	-0.728071	0.249726	-2.91548	0.00355143	0.0833924	Cbx8	Cbx8	chromobox 8	11
9533	ENSMUSG00000033966	8.31246	-0.638531	0.219072	-2.91471	0.00356017	0.0834152	Cdkl4	Cdkl4	cyclin-dependent kinase-like 4	17
10994	ENSMUSG00000038072	53.6395	-0.691734	0.237681	-2.91035	0.00361021	0.0842199	Galnt11	Galnt11	UDP-N-acetyl-alpha-D-galactosamine:polypeptide N-acetylgalactosaminyltransferase 11	5
15401	ENSMUSG00000052684	1264.25	-0.476387	0.163658	-2.91086	0.00360432	0.0842199	Jun	Jun	jun proto-oncogene	4
8648	ENSMUSG00000031875	359.309	0.473923	0.163049	2.90663	0.00365346	0.085044	Cmtm3	Cmtm3	CKLF-like MARVEL transmembrane domain containing 3	8
1930	ENSMUSG00000018395	366.193	-0.518491	0.178491	-2.90486	0.00367418	0.0851568	Kif3a	Kif3a	kinesin family member 3A	11
9896	ENSMUSG00000034947	545.077	-0.463603	0.159574	-2.90526	0.00366946	0.0851568	Tmem106a	Tmem106a	transmembrane protein 106A	11
12670	ENSMUSG00000042599	133.925	-0.569535	0.196135	-2.90379	0.00368674	0.0852639	Kdm7a	Kdm7a	lysine (K)-specific demethylase 7A	6
13115	ENSMUSG00000044224	222.713	-0.503527	0.173455	-2.90293	0.00369692	0.0853154	Dnajc21	Dnajc21	DnaJ (Hsp40) homolog, subfamily C, member 21	15
17166	ENSMUSG00000060594	35.2883	0.714242	0.246233	2.90067	0.00372368	0.0857485	Layn	Layn	layilin	9
1686	ENSMUSG00000015944	122.231	-0.565256	0.194948	-2.89952	0.00373737	0.085786	Gatsl2	Gatsl2	GATS protein-like 2	5
2161	ENSMUSG00000019806	16.7014	0.707068	0.243885	2.89919	0.00374129	0.085786	Aig1	Aig1	androgen-induced 1	10
18007	ENSMUSG00000064289	659.699	0.534949	0.184582	2.89816	0.0037536	0.0858846	Tank	Tank	TRAF family member-associated Nf-kappa B activator	2
7454	ENSMUSG00000029642	607.797	0.425836	0.147006	2.89672	0.0037709	0.0859921	Polr1d	Polr1d	polymerase (RNA) I polypeptide D	5
10735	ENSMUSG00000037411	339.288	0.724265	0.250074	2.8962	0.00377713	0.0859921	Serpine1	Serpine1	serine (or cysteine) peptidase inhibitor, clade E, member 1	5
22868	ENSMUSG00000079036	75.9507	0.634355	0.219063	2.89577	0.00378234	0.0859921	Alkbh1	Alkbh1	alkB, alkylation repair homolog 1 (E. coli)	12
11891	ENSMUSG00000040325	290.666	-0.466802	0.161327	-2.89352	0.00380947	0.0864259	Vprbp	Vprbp	Vpr (HIV-1) binding protein	9
12475	ENSMUSG00000042055	371.713	-0.447885	0.154873	-2.89194	0.00382865	0.0864954	Wdr11	Wdr11	WD repeat domain 11	7
20417	ENSMUSG00000072825	141.167	0.573791	0.198367	2.89258	0.00382093	0.0864954	Cep170b	Cep170b	centrosomal protein 170B	12
17810	ENSMUSG00000063480	1884.12	-0.477694	0.165222	-2.89123	0.00383743	0.0865114	Nhp2l1	Nhp2l1	NHP2 non-histone chromosome protein 2-like 1 (S. cerevisiae)	15
17801	ENSMUSG00000063445	504.676	0.445042	0.153986	2.89014	0.00385069	0.0866283	Nmral1	Nmral1	NmrA-like family domain containing 1	16
1593	ENSMUSG00000015312	556.797	0.581482	0.201385	2.88741	0.00388424	0.0872004	Gadd45b	Gadd45b	growth arrest and DNA-damage-inducible 45 beta	10
11351	ENSMUSG00000038884	39.4896	-0.717609	0.248946	-2.88259	0.00394425	0.0881844	A230050P20Rik	A230050P20Rik	RIKEN cDNA A230050P20 gene	9
12894	ENSMUSG00000043421	195.737	0.562452	0.195122	2.88257	0.00394451	0.0881844	Hilpda	Hilpda	hypoxia inducible lipid droplet associated	6
7986	ENSMUSG00000030685	72.3218	-0.64776	0.224945	-2.87964	0.00398136	0.0886009	Kctd13	Kctd13	potassium channel tetramerisation domain containing 13	7
8391	ENSMUSG00000031451	285.65	-0.524225	0.182078	-2.87913	0.00398772	0.0886009	Gas6	Gas6	growth arrest specific 6	8
13633	ENSMUSG00000046032	577.073	0.401195	0.139347	2.87912	0.00398791	0.0886009	Snx12	Snx12	sorting nexin 12	X
5140	ENSMUSG00000025579	1438.65	-0.4164	0.144728	-2.87711	0.00401334	0.0888617	Gaa	Gaa	glucosidase, alpha, acid	11
10898	ENSMUSG00000037857	636.755	-0.404509	0.140606	-2.87689	0.00401621	0.0888617	Nufip2	Nufip2	nuclear fragile X mental retardation protein interacting protein 2	11
17433	ENSMUSG00000061887	172.795	0.534802	0.186126	2.87333	0.00406167	0.0895783	Ssbp3	Ssbp3	single-stranded DNA binding protein 3	4
31652	ENSMUSG00000090733	456.856	-0.503165	0.175133	-2.87305	0.00406529	0.0895783	Rps27	Rps27	ribosomal protein S27	3
6332	ENSMUSG00000027799	9.7191	-0.60504	0.210742	-2.871	0.00409181	0.0899778	Nbea	Nbea	neurobeachin	3
3590	ENSMUSG00000022263	447.111	-0.448923	0.156453	-2.86939	0.00411269	0.090068	Trio	Trio	triple functional domain (PTPRF interacting)	15
15351	ENSMUSG00000052459	4290.07	-0.325753	0.113514	-2.86971	0.00410845	0.090068	Atp6v1a	Atp6v1a	ATPase, H+ transporting, lysosomal V1 subunit A	16
7396	ENSMUSG00000029553	257.74	0.530179	0.185	2.86583	0.00415914	0.0908996	Tfec	Tfec	transcription factor EC	6
3601	ENSMUSG00000022295	2375.24	-0.357532	0.124965	-2.86106	0.00422229	0.0920923	Atp6v1c1	Atp6v1c1	ATPase, H+ transporting, lysosomal V1 subunit C1	15
1260	ENSMUSG00000009569	182.739	0.533657	0.186819	2.85654	0.00428288	0.0930356	Mkl2	Mkl2	MKL/myocardin-like 2	16
7044	ENSMUSG00000028986	259.821	-0.524437	0.183566	-2.85694	0.0042775	0.0930356	Klhl7	Klhl7	kelch-like 7	5
4071	ENSMUSG00000023067	4904.94	-0.407753	0.143254	-2.84636	0.00442225	0.0958302	Cdkn1a	Cdkn1a	cyclin-dependent kinase inhibitor 1A (P21)	17
16522	ENSMUSG00000057789	578.834	0.434541	0.1527	2.84571	0.00443126	0.0958302	Bak1	Bak1	BCL2-antagonist/killer 1	17
20794	ENSMUSG00000073982	471.72	0.447291	0.157209	2.8452	0.00443832	0.0958302	Rhog	Rhog	ras homolog gene family, member G	7
5332	ENSMUSG00000026021	477.612	0.451375	0.158998	2.83887	0.00452733	0.0973603	Sumo1	Sumo1	SMT3 suppressor of mif two 3 homolog 1 (yeast)	1
34527	ENSMUSG00000095028	19.72	0.669523	0.235805	2.83931	0.00452106	0.0973603	Sirpb1b	Sirpb1b	signal-regulatory protein beta 1B	3
6104	ENSMUSG00000027381	404.634	0.631004	0.222452	2.83658	0.00455992	0.0978649	Bcl2l11	Bcl2l11	BCL2-like 11 (apoptosis facilitator)	2
16280	ENSMUSG00000056724	370.842	0.480267	0.169389	2.8353	0.00457833	0.0978687	Nbeal2	Nbeal2	neurobeachin-like 2	9
16627	ENSMUSG00000058290	843.644	-0.389079	0.137212	-2.83561	0.00457386	0.0978687	Espl1	Espl1	extra spindle pole bodies 1 (S. cerevisiae)	15
3094	ENSMUSG00000021400	126.153	-0.573531	0.202345	-2.83442	0.00459086	0.0979024	Wrnip1	Wrnip1	Werner helicase interacting protein 1	13
12683	ENSMUSG00000042632	139.876	0.565039	0.199385	2.83391	0.00459816	0.0979024	Pla2g6	Pla2g6	phospholipase A2, group VI	15
1800	ENSMUSG00000017309	107.247	-0.606516	0.214151	-2.83219	0.00462306	0.0980436	Cd300lg	Cd300lg	CD300 antigen like family member G	11
7416	ENSMUSG00000029591	249.688	0.495708	0.175003	2.83257	0.00461757	0.0980436	Ung	Ung	uracil DNA glycosylase	5
10896	ENSMUSG00000037852	480.725	-0.531585	0.187841	-2.82998	0.00465512	0.0983348	Cpe	Cpe	carboxypeptidase E	8
17827	ENSMUSG00000063564	42.6542	-0.707653	0.25005	-2.83005	0.00465407	0.0983348	Col23a1	Col23a1	collagen, type XXIII, alpha 1	11
11784	ENSMUSG00000040026	1610.64	0.638862	0.226107	2.82548	0.00472097	0.0991404	Saa3	Saa3	serum amyloid A 3	7
15505	ENSMUSG00000053175	85.8671	0.68311	0.241763	2.82554	0.0047201	0.0991404	Bcl3	Bcl3	B cell leukemia/lymphoma 3	7
16471	ENSMUSG00000057561	956.154	0.387027	0.136923	2.82661	0.00470442	0.0991404	Eif1a	Eif1a	eukaryotic translation initiation factor 1A	18
92	ENSMUSG00000000538	151.145	-0.532695	0.188638	-2.82389	0.00474442	0.0994383	Tom1l2	Tom1l2	target of myb1-like 2 (chicken)	11
14129	ENSMUSG00000047786	6.98064	0.562288	0.199288	2.82148	0.0047802	0.0999928	Lix1	Lix1	limb expression 1 homolog (chicken)	17
8379	ENSMUSG00000031434	6.8277	0.564103	0.200629	2.81168	0.00492839	0.102892	Morc4	Morc4	microrchidia 4	X
10705	ENSMUSG00000037343	310.43	-0.472713	0.168193	-2.81054	0.00494585	0.103046	Taf2	Taf2	TAF2 RNA polymerase II, TATA box binding protein (TBP)-associated factor	15
11754	ENSMUSG00000039959	429.55	-0.44085	0.156889	-2.80995	0.00495495	0.103046	Hip1	Hip1	huntingtin interacting protein 1	5
7905	ENSMUSG00000030536	1546.6	-0.507992	0.181002	-2.80656	0.00500743	0.103936	Iqgap1	Iqgap1	IQ motif containing GTPase activating protein 1	7
5231	ENSMUSG00000025823	1857.8	-0.348036	0.124096	-2.80457	0.0050383	0.103973	Pdia4	Pdia4	protein disulfide isomerase associated 4	6
10328	ENSMUSG00000036278	51.3663	-0.674927	0.240621	-2.80494	0.00503262	0.103973	Macrod1	Macrod1	MACRO domain containing 1	19
20356	ENSMUSG00000072620	2637.8	0.5354	0.190824	2.80573	0.00502033	0.103973	Slfn2	Slfn2	schlafen 2	11
1298	ENSMUSG00000010047	129.512	0.539797	0.192607	2.80258	0.0050695	0.104416	Hyal2	Hyal2	hyaluronoglucosaminidase 2	9
214	ENSMUSG00000001175	5720.6	0.333611	0.119094	2.80124	0.00509066	0.104651	Calm1	Calm1	calmodulin 1	12
5659	ENSMUSG00000026600	2771.89	0.371518	0.132674	2.80024	0.00510652	0.104777	Soat1	Soat1	sterol O-acyltransferase 1	1
15335	ENSMUSG00000052397	276.303	0.519284	0.185492	2.7995	0.00511821	0.104816	Ezr	Ezr	ezrin	17
21015	ENSMUSG00000074582	558.581	-0.389862	0.139318	-2.79837	0.00513613	0.104983	Arfgef2	Arfgef2	ADP-ribosylation factor guanine nucleotide-exchange factor 2 (brefeldin A-inhibited)	2
15343	ENSMUSG00000052423	61.1247	-0.631777	0.225994	-2.79554	0.00518125	0.105703	B4galt3	B4galt3	UDP-Gal:betaGlcNAc beta 1,4-galactosyltransferase, polypeptide 3	1
15665	ENSMUSG00000053907	2311	-0.374829	0.134123	-2.79466	0.00519547	0.105792	Mat2a	Mat2a	methionine adenosyltransferase II, alpha	6
3071	ENSMUSG00000021362	29.4824	0.699006	0.250191	2.79389	0.00520784	0.105843	Gcm2	Gcm2	glial cells missing homolog 2 (Drosophila)	13
20450	ENSMUSG00000072949	15.7546	0.688859	0.246636	2.79302	0.00522187	0.105928	Acot1	Acot1	acyl-CoA thioesterase 1	12
5797	ENSMUSG00000026822	357.117	0.399169	0.143013	2.79114	0.00525221	0.106342	Lcn2	Lcn2	lipocalin 2	2
4903	ENSMUSG00000025147	160.64	0.533126	0.191265	2.78736	0.00531394	0.106616	Mob2	Mob2	MOB kinase activator 2	7
11856	ENSMUSG00000040234	40.3203	0.687189	0.246351	2.78947	0.00527941	0.106616	Tm7sf3	Tm7sf3	transmembrane 7 superfamily member 3	6
13804	ENSMUSG00000046675	102.606	0.597702	0.21444	2.78727	0.0053154	0.106616	Tmem251	Tmem251	transmembrane protein 251	12
13880	ENSMUSG00000046909	193.449	-0.508263	0.182311	-2.78788	0.00530535	0.106616	Tefm	Tefm	transcription elongation factor, mitochondrial	11
19386	ENSMUSG00000067931	93.4199	0.604523	0.216751	2.78902	0.0052868	0.106616	Zfp948	Zfp948	zinc finger protein 948	17
8979	ENSMUSG00000032412	7826.53	0.41278	0.148403	2.78149	0.00541102	0.108332	Atp1b3	Atp1b3	ATPase, Na+/K+ transporting, beta 3 polypeptide	9
12029	ENSMUSG00000040659	1367.08	0.362327	0.13037	2.77923	0.00544878	0.108884	Efhd2	Efhd2	EF hand domain containing 2	4
5071	ENSMUSG00000025453	302.867	-0.493211	0.177734	-2.77499	0.00552028	0.110108	Nnt	Nnt	nicotinamide nucleotide transhydrogenase	13
10739	ENSMUSG00000037419	29.5606	0.694073	0.250175	2.77435	0.00553118	0.110121	Endod1	Endod1	endonuclease domain containing 1	9
7879	ENSMUSG00000030493	127.387	0.550243	0.198504	2.77195	0.00557224	0.110733	C230052I12Rik	C230052I12Rik	RIKEN cDNA C230052I12 gene	7
5664	ENSMUSG00000026605	657.108	-0.408356	0.14739	-2.77059	0.00559551	0.110785	Cenpf	Cenpf	centromere protein F	1
11511	ENSMUSG00000039263	433.716	-0.434206	0.156713	-2.7707	0.0055936	0.110785	Npepl1	Npepl1	aminopeptidase-like 1	2
201	ENSMUSG00000001131	18.1153	0.67363	0.243254	2.76925	0.00561854	0.110832	Timp1	Timp1	tissue inhibitor of metalloproteinase 1	X
2905	ENSMUSG00000021065	43.9547	0.678193	0.244857	2.76975	0.00560986	0.110832	Fut8	Fut8	fucosyltransferase 8	12
8640	ENSMUSG00000031860	15.2512	-0.667786	0.241362	-2.76674	0.00566196	0.111484	Pbx4	Pbx4	pre B cell leukemia homeobox 4	8
9010	ENSMUSG00000032475	363.055	0.506403	0.183074	2.76611	0.00567298	0.111496	Nck1	Nck1	non-catalytic region of tyrosine kinase adaptor protein 1	9
5701	ENSMUSG00000026663	508.62	-0.43113	0.155943	-2.76467	0.00569806	0.111784	Atf6	Atf6	activating transcription factor 6	1
9238	ENSMUSG00000033014	294.826	-0.484415	0.175307	-2.76324	0.00572299	0.111864	Trim33	Trim33	tripartite motif-containing 33	3
9248	ENSMUSG00000033032	48.4206	-0.666822	0.241296	-2.7635	0.0057185	0.111864	Afap1l1	Afap1l1	actin filament associated protein 1-like 1	18
1065	ENSMUSG00000006800	1124.7	-0.441949	0.160141	-2.75974	0.00578465	0.112411	Sulf2	Sulf2	sulfatase 2	2
5046	ENSMUSG00000025404	237.601	-0.454451	0.164699	-2.75928	0.00579289	0.112411	R3hdm2	R3hdm2	R3H domain containing 2	10
12482	ENSMUSG00000042082	505.745	-0.479403	0.173721	-2.75961	0.00578709	0.112411	Arsb	Arsb	arylsulfatase B	13
31546	ENSMUSG00000090523	18.3219	0.683893	0.247753	2.76038	0.00577342	0.112411	Gypc	Gypc	glycophorin C	18
4642	ENSMUSG00000024679	382.683	0.52001	0.188838	2.75373	0.00589197	0.113921	Ms4a6d	Ms4a6d	membrane-spanning 4-domains, subfamily A, member 6D	19
10263	ENSMUSG00000036086	900.192	-0.404277	0.146825	-2.75347	0.00589679	0.113921	Zranb3	Zranb3	zinc finger, RAN-binding domain containing 3	1
15128	ENSMUSG00000051469	245.795	-0.471075	0.171104	-2.75315	0.00590256	0.113921	Zfp191	Zfp191	zinc finger protein 191	18
13384	ENSMUSG00000045136	142.372	-0.55826	0.202898	-2.75144	0.00593347	0.114313	Tubb2b	Tubb2b	tubulin, beta 2B class IIB	13
1938	ENSMUSG00000018425	261.337	-0.47354	0.172198	-2.74997	0.00596008	0.114414	Dhx40	Dhx40	DEAH (Asp-Glu-Ala-His) box polypeptide 40	11
5874	ENSMUSG00000026942	264.286	0.444454	0.161611	2.75015	0.00595677	0.114414	Traf2	Traf2	TNF receptor-associated factor 2	2
3510	ENSMUSG00000022130	76.6707	-0.637382	0.231848	-2.74914	0.00597513	0.114498	Tgds	Tgds	TDP-glucose 4,6-dehydratase	14
2494	ENSMUSG00000020387	321.259	-0.511362	0.186097	-2.74782	0.0059993	0.114757	Jade2	Jade2	jade family PHD finger 2	11
20246	ENSMUSG00000071713	338.205	0.442396	0.1613	2.74269	0.0060938	0.116357	Csf2rb	Csf2rb	colony stimulating factor 2 receptor, beta, low-affinity (granulocyte-macrophage)	15
3431	ENSMUSG00000022000	295.463	-0.436082	0.159049	-2.74181	0.00611013	0.116462	Zc3h13	Zc3h13	zinc finger CCCH type containing 13	14
9386	ENSMUSG00000033488	27.4488	0.686107	0.250293	2.74122	0.00612112	0.116464	BC026585	BC026585	cDNA sequence BC026585	1
7780	ENSMUSG00000030287	670.623	-0.379603	0.138558	-2.73967	0.0061501	0.116808	Itpr2	Itpr2	inositol 1,4,5-triphosphate receptor 2	6
12481	ENSMUSG00000042079	945.912	0.432506	0.158072	2.73613	0.00621658	0.117654	Hnrnpf	Hnrnpf	heterogeneous nuclear ribonucleoprotein F	6
15544	ENSMUSG00000053338	127.862	0.604859	0.221045	2.73636	0.00621229	0.117654	Tarm1	Tarm1	T cell-interacting, activating receptor on myeloid cells 1	7
198	ENSMUSG00000001123	475.629	0.457493	0.167357	2.73363	0.00626408	0.118345	Lgals9	Lgals9	lectin, galactose binding, soluble 9	11
487	ENSMUSG00000002825	145.411	0.567867	0.207878	2.73174	0.00630017	0.118396	Qtrt1	Qtrt1	queuine tRNA-ribosyltransferase 1	9
1168	ENSMUSG00000008226	180.107	-0.505813	0.185131	-2.73219	0.00629147	0.118396	Scrn3	Scrn3	secernin 3	2
1623	ENSMUSG00000015501	37.0844	0.67315	0.246538	2.73041	0.0063256	0.118396	Hivep2	Hivep2	human immunodeficiency virus type I enhancer binding protein 2	10
2594	ENSMUSG00000020547	920.359	0.36721	0.134424	2.73174	0.00630008	0.118396	Bzw2	Bzw2	basic leucine zipper and W2 domains 2	12
2669	ENSMUSG00000020671	1007.77	0.356082	0.130459	2.72945	0.00634403	0.118396	Rab10	Rab10	RAB10, member RAS oncogene family	12
4851	ENSMUSG00000025037	535.361	0.458026	0.16778	2.72992	0.00633489	0.118396	Maoa	Maoa	monoamine oxidase A	X
21379	ENSMUSG00000075376	80.1197	-0.594484	0.217784	-2.7297	0.00633918	0.118396	Rc3h2	Rc3h2	ring finger and CCCH-type zinc finger domains 2	2
1600	ENSMUSG00000015342	24.3375	0.682933	0.250294	2.72853	0.00636181	0.118522	Xk	Xk	Kell blood group precursor (McLeod phenotype) homolog	X
1757	ENSMUSG00000016758	11.747	0.542643	0.198974	2.72721	0.00638724	0.118584	Bik	Bik	BCL2-interacting killer	15
1799	ENSMUSG00000017307	196.231	-0.532215	0.195119	-2.72765	0.00637878	0.118584	Acot8	Acot8	acyl-CoA thioesterase 8	2
5826	ENSMUSG00000026864	12905.3	-0.373506	0.136997	-2.72639	0.00640318	0.118674	Hspa5	Hspa5	heat shock protein 5	2
17058	ENSMUSG00000060121	104.797	0.579503	0.212618	2.72555	0.00641936	0.118769	Gemin2	Gemin2	gem (nuclear organelle) associated protein 2	12
17682	ENSMUSG00000062908	721.631	-0.425421	0.15612	-2.72497	0.00643076	0.118775	Acadm	Acadm	acyl-Coenzyme A dehydrogenase, medium chain	3
12168	ENSMUSG00000041064	107.293	-0.561889	0.206547	-2.7204	0.00652033	0.120223	Pif1	Pif1	PIF1 5'-to-3' DNA helicase homolog (S. cerevisiae)	9
85	ENSMUSG00000000440	5.41143	0.478145	0.175821	2.71951	0.00653795	0.120341	Pparg	Pparg	peroxisome proliferator activated receptor gamma	6
22975	ENSMUSG00000079304	40.1537	0.679821	0.250271	2.71634	0.00660085	0.121291	4933413G19Rik	4933413G19Rik	RIKEN cDNA 4933413G19 gene	6
8486	ENSMUSG00000031605	100.388	-0.585323	0.215541	-2.71561	0.00661548	0.121352	Klhl2	Klhl2	kelch-like 2, Mayven	8
11766	ENSMUSG00000039987	263.594	-0.465704	0.17156	-2.71452	0.0066372	0.121542	Phtf2	Phtf2	putative homeodomain transcription factor 2	5
15403	ENSMUSG00000052698	46.7511	-0.65271	0.240787	-2.71073	0.0067135	0.12273	Tln2	Tln2	talin 2	9
9713	ENSMUSG00000034457	120.708	0.558164	0.206108	2.70812	0.00676655	0.123489	Eda2r	Eda2r	ectodysplasin A2 receptor	X
4907	ENSMUSG00000025154	154.2	-0.528592	0.195421	-2.70489	0.00683264	0.123859	Arhgap19	Arhgap19	Rho GTPase activating protein 19	19
8873	ENSMUSG00000032261	786.334	0.38733	0.143161	2.70555	0.00681907	0.123859	Sh3bgrl2	Sh3bgrl2	SH3 domain binding glutamic acid-rich protein like 2	9
10254	ENSMUSG00000036053	33.4762	0.673154	0.248804	2.70556	0.00681884	0.123859	Fmnl2	Fmnl2	formin-like 2	2
22803	ENSMUSG00000078920	161.843	-0.534075	0.197449	-2.70488	0.00683296	0.123859	Ifi47	Ifi47	interferon gamma inducible protein 47	11
8782	ENSMUSG00000032078	698.27	0.39079	0.144508	2.70429	0.00684515	0.123871	Zpr1	Zpr1	ZPR1 zinc finger	9
20217	ENSMUSG00000071637	128.341	0.651442	0.241001	2.70307	0.00687018	0.123906	Cebpd	Cebpd	CCAAT/enhancer binding protein (C/EBP), delta	16
20247	ENSMUSG00000071714	288.038	0.475955	0.176065	2.70329	0.0068657	0.123906	Csf2rb2	Csf2rb2	colony stimulating factor 2 receptor, beta 2, low-affinity (granulocyte-macrophage)	15
2650	ENSMUSG00000020644	671.854	0.491917	0.182133	2.70086	0.00691608	0.124	Id2	Id2	inhibitor of DNA binding 2	12
7697	ENSMUSG00000030148	88.6733	0.57648	0.213465	2.70059	0.00692164	0.124	Clec4a2	Clec4a2	C-type lectin domain family 4, member a2	6
11853	ENSMUSG00000040225	2190.51	-0.329509	0.122012	-2.70062	0.00692103	0.124	Prrc2c	Prrc2c	proline-rich coiled-coil 2C	1
14468	ENSMUSG00000049037	69.8991	0.466796	0.172843	2.70069	0.00691964	0.124	Clec4a1	Clec4a1	C-type lectin domain family 4, member a1	6
10457	ENSMUSG00000036698	451.728	-0.402175	0.148961	-2.69986	0.00693683	0.124065	Ago2	Ago2	argonaute RISC catalytic subunit 2	15
1083	ENSMUSG00000007036	148.251	-0.52561	0.194913	-2.69664	0.00700433	0.125003	Abhd16a	Abhd16a	abhydrolase domain containing 16A	17
11326	ENSMUSG00000038811	157.602	0.509857	0.189099	2.69625	0.00701258	0.125003	Gngt2	Gngt2	guanine nucleotide binding protein (G protein), gamma transducing activity polypeptide 2	11
6257	ENSMUSG00000027646	184.3	0.549513	0.203897	2.69505	0.00703774	0.125244	Src	Src	Rous sarcoma oncogene	2
7525	ENSMUSG00000029765	33.5566	0.674398	0.25029	2.69446	0.00705019	0.125258	Plxna4	Plxna4	plexin A4	6
12391	ENSMUSG00000041773	235.708	-0.503233	0.186829	-2.69355	0.0070695	0.125393	Enc1	Enc1	ectodermal-neural cortex 1	13
3894	ENSMUSG00000022774	376.398	0.435607	0.161885	2.69084	0.00712722	0.126208	Ncbp2	Ncbp2	nuclear cap binding protein subunit 2	16
8812	ENSMUSG00000032120	115.671	-0.538474	0.200256	-2.68893	0.00716817	0.126724	C2cd2l	C2cd2l	C2 calcium-dependent domain containing 2-like	9
5978	ENSMUSG00000027187	1613.67	0.471835	0.175538	2.68794	0.00718937	0.12689	Cat	Cat	catalase	2
6157	ENSMUSG00000027469	1639.08	-0.332495	0.123801	-2.68573	0.00723715	0.127524	Tpx2	Tpx2	TPX2, microtubule-associated protein homolog (Xenopus laevis)	2
6268	ENSMUSG00000027665	252.839	-0.443634	0.165249	-2.68463	0.00726098	0.127734	Pik3ca	Pik3ca	phosphatidylinositol 3-kinase, catalytic, alpha polypeptide	3
7373	ENSMUSG00000029512	130.94	0.526124	0.19629	2.68034	0.00735477	0.129172	Ulk1	Ulk1	unc-51 like kinase 1	5
3718	ENSMUSG00000022477	1496.53	-0.460082	0.171712	-2.67938	0.0073759	0.129331	Aco2	Aco2	aconitase 2, mitochondrial	15
4089	ENSMUSG00000023106	1568.38	0.38932	0.145511	2.67553	0.0074611	0.130612	Denr	Denr	density-regulated protein	5
1640	ENSMUSG00000015656	403.798	0.593899	0.222181	2.67305	0.00751661	0.131086	Hspa8	Hspa8	heat shock protein 8	9
4665	ENSMUSG00000024736	31.7071	-0.665133	0.248864	-2.67268	0.00752482	0.131086	Tmem132a	Tmem132a	transmembrane protein 132A	19
13622	ENSMUSG00000045996	387.266	-0.490264	0.183411	-2.67304	0.00751676	0.131086	Polr2k	Polr2k	polymerase (RNA) II (DNA directed) polypeptide K	15
3865	ENSMUSG00000022724	437.866	0.431158	0.161458	2.67041	0.00757582	0.131547	Mina	Mina	myc induced nuclear antigen	16
8743	ENSMUSG00000032014	16.764	0.373647	0.139894	2.67092	0.00756438	0.131547	Oaf	Oaf	OAF homolog (Drosophila)	9
844	ENSMUSG00000005413	1922.22	-0.414087	0.155227	-2.66763	0.0076388	0.132054	Hmox1	Hmox1	heme oxygenase (decycling) 1	8
1630	ENSMUSG00000015575	887.651	0.364839	0.136963	2.66379	0.00772657	0.132054	Atp6v0e	Atp6v0e	ATPase, H+ transporting, lysosomal V0 subunit E	17
1970	ENSMUSG00000018574	858.414	-0.389733	0.146206	-2.66564	0.00768422	0.132054	Acadvl	Acadvl	acyl-Coenzyme A dehydrogenase, very long chain	11
4781	ENSMUSG00000024926	248.533	0.495933	0.186175	2.6638	0.00772631	0.132054	Kat5	Kat5	K(lysine) acetyltransferase 5	19
5341	ENSMUSG00000026035	418.864	0.429054	0.160801	2.66823	0.00762521	0.132054	Ppil3	Ppil3	peptidylprolyl isomerase (cyclophilin)-like 3	1
5778	ENSMUSG00000026797	288.955	-0.451291	0.169317	-2.66536	0.00769059	0.132054	Stxbp1	Stxbp1	syntaxin binding protein 1	2
6208	ENSMUSG00000027555	207.056	0.577071	0.216464	2.66591	0.00767811	0.132054	Car13	Car13	carbonic anhydrase 13	3
6548	ENSMUSG00000028161	757.603	-0.368322	0.138301	-2.66319	0.00774035	0.132054	Ppp3ca	Ppp3ca	protein phosphatase 3, catalytic subunit, alpha isoform	3
7006	ENSMUSG00000028936	1634.1	0.424886	0.159525	2.66344	0.00773461	0.132054	Rpl22	Rpl22	ribosomal protein L22	4
7873	ENSMUSG00000030474	60.6716	0.654194	0.245556	2.66413	0.00771871	0.132054	Siglece	Siglece	sialic acid binding Ig-like lectin E	7
16240	ENSMUSG00000056529	323.63	0.59965	0.22491	2.66618	0.00767194	0.132054	Ptafr	Ptafr	platelet-activating factor receptor	4
17080	ENSMUSG00000060206	132.4	0.526386	0.197707	2.66246	0.00775726	0.132132	Zfp462	Zfp462	zinc finger protein 462	4
1849	ENSMUSG00000017721	430.124	-0.407836	0.153468	-2.65747	0.00787286	0.133035	Pigt	Pigt	phosphatidylinositol glycan anchor biosynthesis, class T	2
2321	ENSMUSG00000020097	1389	0.335992	0.126478	2.65652	0.00789522	0.133035	Sgpl1	Sgpl1	sphingosine phosphate lyase 1	10
4222	ENSMUSG00000023944	19344.6	-0.325589	0.122497	-2.65794	0.00786208	0.133035	Hsp90ab1	Hsp90ab1	heat shock protein 90 alpha (cytosolic), class B member 1	17
5411	ENSMUSG00000026166	8.42077	0.543383	0.204418	2.65819	0.00785607	0.133035	Ccl20	Ccl20	chemokine (C-C motif) ligand 20	1
13262	ENSMUSG00000044712	293.256	0.45464	0.171056	2.65784	0.00786426	0.133035	Slc38a6	Slc38a6	solute carrier family 38, member 6	12
15046	ENSMUSG00000051185	120.643	-0.557502	0.209749	-2.65795	0.00786183	0.133035	Fam174a	Fam174a	family with sequence similarity 174, member A	1
18001	ENSMUSG00000064267	202.183	0.50814	0.191286	2.65644	0.00789708	0.133035	Hvcn1	Hvcn1	hydrogen voltage-gated channel 1	5
5645	ENSMUSG00000026577	186.433	-0.487268	0.183605	-2.6539	0.00795684	0.133623	Blzf1	Blzf1	basic leucine zipper nuclear factor 1	1
9223	ENSMUSG00000032965	230.036	0.475406	0.179104	2.65436	0.00794594	0.133623	Ift57	Ift57	intraflagellar transport 57	16
367	ENSMUSG00000002052	1405.56	-0.337763	0.127445	-2.65027	0.00804282	0.134855	Supt6	Supt6	suppressor of Ty 6	11
44	ENSMUSG00000000253	317.077	-0.424109	0.16007	-2.64951	0.00806077	0.134902	Gmpr	Gmpr	guanosine monophosphate reductase	13
3004	ENSMUSG00000021242	1478.4	0.370944	0.140043	2.64878	0.00807826	0.134902	Npc2	Npc2	Niemann-Pick type C2	12
16806	ENSMUSG00000059070	391.948	0.582566	0.219955	2.64857	0.0080833	0.134902	Rpl18	Rpl18	ribosomal protein L18	7
10493	ENSMUSG00000036817	505.263	-0.397791	0.150266	-2.64725	0.00811493	0.135219	Sun1	Sun1	Sad1 and UNC84 domain containing 1	5
6471	ENSMUSG00000028032	543.392	-0.387228	0.146436	-2.64435	0.00818478	0.135961	Papss1	Papss1	3'-phosphoadenosine 5'-phosphosulfate synthase 1	3
12223	ENSMUSG00000041261	22.863	-0.659177	0.249353	-2.64355	0.00820415	0.136072	Car8	Car8	carbonic anhydrase 8	4
11750	ENSMUSG00000039953	319.885	-0.440368	0.166638	-2.64267	0.00822556	0.136217	Clstn1	Clstn1	calsyntenin 1	4
147	ENSMUSG00000000838	377.136	-0.39716	0.150578	-2.63758	0.0083501	0.137854	Fmr1	Fmr1	fragile X mental retardation syndrome 1	X
1059	ENSMUSG00000006740	1738.44	-0.316141	0.119848	-2.63784	0.00834357	0.137854	Kif5b	Kif5b	kinesin family member 5B	18
10480	ENSMUSG00000036777	929.597	-0.37966	0.144154	-2.6337	0.00844593	0.139222	Anln	Anln	anillin, actin binding protein	9
975	ENSMUSG00000006301	475.105	0.406527	0.154423	2.63256	0.00847449	0.139265	Tmbim1	Tmbim1	transmembrane BAX inhibitor motif containing 1	1
16103	ENSMUSG00000055917	179.7	0.477646	0.181415	2.63289	0.00846621	0.139265	Zfp277	Zfp277	zinc finger protein 277	12
1366	ENSMUSG00000011158	91.8909	0.552617	0.210082	2.63048	0.00852646	0.139719	Brf1	Brf1	BRF1 homolog, subunit of RNA polymerase III transcription initiation factor IIIB (S. cerevisiae)	12
17904	ENSMUSG00000063873	18.0418	-0.646446	0.245759	-2.63041	0.0085282	0.139719	Slc24a3	Slc24a3	solute carrier family 24 (sodium/potassium/calcium exchanger), member 3	2
5432	ENSMUSG00000026197	100.343	0.552206	0.210061	2.62879	0.008569	0.140174	Zfand2b	Zfand2b	zinc finger, AN1 type domain 2B	1
707	ENSMUSG00000004394	626.029	-0.423378	0.161162	-2.62703	0.00861333	0.140257	Tmed4	Tmed4	transmembrane emp24 protein transport domain containing 4	11
17819	ENSMUSG00000063531	9.96985	0.595157	0.226531	2.62727	0.00860738	0.140257	Sema3e	Sema3e	sema domain, immunoglobulin domain (Ig), short basic domain, secreted, (semaphorin) 3E	5
19277	ENSMUSG00000067336	299.816	-0.447423	0.170267	-2.62777	0.00859468	0.140257	Bmpr2	Bmpr2	bone morphogenetic protein receptor, type II (serine/threonine kinase)	1
1946	ENSMUSG00000018459	28.019	-0.655182	0.249626	-2.62465	0.00867377	0.140814	Slc13a3	Slc13a3	solute carrier family 13 (sodium-dependent dicarboxylate transporter), member 3	2
12795	ENSMUSG00000043017	128.279	-0.518722	0.197608	-2.625	0.00866481	0.140814	Ptgir	Ptgir	prostaglandin I receptor (IP)	7
17857	ENSMUSG00000063694	371.149	0.480789	0.183241	2.62381	0.0086952	0.140842	Cycs	Cycs	cytochrome c, somatic	6
19612	ENSMUSG00000069114	20.1289	0.650895	0.248097	2.62356	0.00870174	0.140842	Zbtb10	Zbtb10	zinc finger and BTB domain containing 10	3
4043	ENSMUSG00000023030	432.656	0.487671	0.185923	2.62296	0.00871685	0.140874	Slc11a2	Slc11a2	solute carrier family 11 (proton-coupled divalent metal ion transporters), member 2	15
130	ENSMUSG00000000751	2471.54	-0.349182	0.133239	-2.62071	0.00877472	0.141384	Rpa1	Rpa1	replication protein A1	11
12437	ENSMUSG00000041920	235.929	-0.467659	0.178442	-2.62079	0.00877274	0.141384	Slc16a6	Slc16a6	solute carrier family 16 (monocarboxylic acid transporters), member 6	11
13541	ENSMUSG00000045679	342.395	0.443986	0.169529	2.61893	0.00882058	0.14191	Pqlc3	Pqlc3	PQ loop repeat containing	12
1492	ENSMUSG00000014313	1386.97	0.324019	0.123775	2.61782	0.00884948	0.142161	Cox6c	Cox6c	cytochrome c oxidase subunit VIc	15
22856	ENSMUSG00000079017	122.827	0.617906	0.236284	2.61509	0.0089203	0.143085	Ifi27l2a	Ifi27l2a	interferon, alpha-inducible protein 27 like 2A	12
1745	ENSMUSG00000016534	3938.41	0.29947	0.114603	2.61312	0.00897206	0.1437	Lamp2	Lamp2	lysosomal-associated membrane protein 2	X
3175	ENSMUSG00000021559	200.304	-0.505737	0.193587	-2.61245	0.00898965	0.143767	Dapk1	Dapk1	death associated protein kinase 1	13
16704	ENSMUSG00000058624	53.776	0.611693	0.234252	2.61126	0.00902094	0.144053	Gda	Gda	guanine deaminase	19
307	ENSMUSG00000001751	369.963	-0.418193	0.160199	-2.61046	0.00904196	0.144133	Naglu	Naglu	alpha-N-acetylglucosaminidase (Sanfilippo disease IIIB)	11
11475	ENSMUSG00000039195	106.856	0.592478	0.227042	2.60955	0.00906626	0.144133	1110008P14Rik	1110008P14Rik	RIKEN cDNA 1110008P14 gene	2
12476	ENSMUSG00000042063	123.99	0.530557	0.203309	2.60961	0.00906467	0.144133	Zfp386	Zfp386	zinc finger protein 386 (Kruppel-like)	12
2992	ENSMUSG00000021222	144.816	0.508229	0.194932	2.60721	0.00912822	0.144476	Dcaf4	Dcaf4	DDB1 and CUL4 associated factor 4	12
16376	ENSMUSG00000057137	40.7423	0.641115	0.245881	2.60742	0.00912283	0.144476	Tmem140	Tmem140	transmembrane protein 140	6
16599	ENSMUSG00000058173	46.4481	0.615331	0.236001	2.60733	0.0091252	0.144476	Smco4	Smco4	single-pass membrane protein with coiled-coil domains 4	9
2291	ENSMUSG00000020053	1997.45	-0.455209	0.174777	-2.60452	0.00920041	0.144647	Igf1	Igf1	insulin-like growth factor 1	10
2582	ENSMUSG00000020528	225.749	-0.446711	0.171441	-2.60563	0.00917057	0.144647	Prpsap2	Prpsap2	phosphoribosyl pyrophosphate synthetase-associated protein 2	11
5121	ENSMUSG00000025532	276.709	0.429002	0.164608	2.60621	0.00915513	0.144647	Crcp	Crcp	calcitonin gene-related peptide-receptor component protein	5
8078	ENSMUSG00000030835	1844.62	-0.363155	0.139421	-2.60473	0.00919472	0.144647	Nomo1	Nomo1	nodal modulator 1	7
8763	ENSMUSG00000032046	761.816	-0.399638	0.153483	-2.60379	0.00921986	0.144647	Abhd12	Abhd12	abhydrolase domain containing 12	2
15376	ENSMUSG00000052560	15.1136	0.580956	0.223105	2.60396	0.00921543	0.144647	Cpne8	Cpne8	copine VIII	15
9955	ENSMUSG00000035151	105.124	-0.537331	0.206431	-2.60296	0.00924227	0.144703	Elmod2	Elmod2	ELMO/CED-12 domain containing 2	8
17938	ENSMUSG00000064023	6.04089	0.506075	0.194446	2.60266	0.00925045	0.144703	Klk8	Klk8	kallikrein related-peptidase 8	7
15916	ENSMUSG00000055024	559.33	-0.394798	0.15174	-2.6018	0.00927351	0.144853	Ep300	Ep300	E1A binding protein p300	15
15868	ENSMUSG00000054808	1973.62	-0.348048	0.133921	-2.5989	0.0093524	0.145873	Actn4	Actn4	actinin alpha 4	7
534	ENSMUSG00000003134	30.3971	0.64433	0.248038	2.5977	0.00938492	0.146031	Tbc1d8	Tbc1d8	TBC1 domain family, member 8	1
4374	ENSMUSG00000024190	1757.88	-0.645807	0.248624	-2.59753	0.00938973	0.146031	Dusp1	Dusp1	dual specificity phosphatase 1	17
14176	ENSMUSG00000047945	1614.85	0.502075	0.193331	2.59698	0.00940487	0.146055	Marcksl1	Marcksl1	MARCKS-like 1	4
795	ENSMUSG00000005034	677.745	-0.398958	0.153668	-2.59623	0.00942537	0.146161	Prkacb	Prkacb	protein kinase, cAMP dependent, catalytic, beta	3
6317	ENSMUSG00000027774	1166.49	-0.382846	0.147543	-2.5948	0.00946458	0.146558	Gfm1	Gfm1	G elongation factor, mitochondrial 1	3
785	ENSMUSG00000004945	181.894	0.46927	0.181227	2.58941	0.00961414	0.147596	Tmem242	Tmem242	transmembrane protein 242	17
2868	ENSMUSG00000020986	216.55	-0.454582	0.175541	-2.5896	0.00960873	0.147596	Sec23a	Sec23a	SEC23A (S. cerevisiae)	12
3009	ENSMUSG00000021250	519.509	-0.620077	0.239293	-2.59129	0.00956161	0.147596	Fos	Fos	FBJ osteosarcoma oncogene	12
5235	ENSMUSG00000025854	447.074	0.491471	0.189761	2.58995	0.00959902	0.147596	Fam20c	Fam20c	family with sequence similarity 20, member C	5
13290	ENSMUSG00000044811	166.048	0.494582	0.190974	2.58979	0.00960356	0.147596	AF251705	AF251705	cDNA sequence AF251705	11
17402	ENSMUSG00000061755	571.243	-0.374213	0.144446	-2.59068	0.00957872	0.147596	Bod1l	Bod1l	biorientation of chromosomes in cell division 1-like	5
9324	ENSMUSG00000033285	736.176	-0.341312	0.131842	-2.5888	0.00963118	0.147646	Wdr3	Wdr3	WD repeat domain 3	3
12468	ENSMUSG00000042035	23.3765	0.647564	0.250288	2.58728	0.00967383	0.148088	Igsf3	Igsf3	immunoglobulin superfamily, member 3	3
1423	ENSMUSG00000013033	17.1115	-0.631224	0.244588	-2.58076	0.00985832	0.148231	Lphn1	Lphn1	latrophilin 1	8
1839	ENSMUSG00000017686	364.793	-0.401386	0.155551	-2.58042	0.00986811	0.148231	Rhot1	Rhot1	ras homolog gene family, member T1	11
2766	ENSMUSG00000020826	112.146	0.349783	0.135488	2.58165	0.00983288	0.148231	Nos2	Nos2	nitric oxide synthase 2, inducible	11
4424	ENSMUSG00000024269	115.029	0.51881	0.201154	2.57917	0.0099037	0.148231	Tpgs2	Tpgs2	tubulin polyglutamylase complex subunit 2	18
5792	ENSMUSG00000026817	640.057	-0.391392	0.151434	-2.58456	0.00975023	0.148231	Ak1	Ak1	adenylate kinase 1	2
5816	ENSMUSG00000026843	463.668	-0.392429	0.151913	-2.58324	0.00978776	0.148231	Fubp3	Fubp3	far upstream element (FUSE) binding protein 3	2
7135	ENSMUSG00000029134	133.233	-0.601384	0.232631	-2.58514	0.0097339	0.148231	Plb1	Plb1	phospholipase B1	5
7718	ENSMUSG00000030187	44.1137	0.622259	0.240935	2.58268	0.00980355	0.148231	Klra2	Klra2	killer cell lectin-like receptor, subfamily A, member 2	6
8618	ENSMUSG00000031827	3083.15	0.424627	0.164629	2.5793	0.00990009	0.148231	Cotl1	Cotl1	coactosin-like 1 (Dictyostelium)	8
8742	ENSMUSG00000032013	13.3879	0.618354	0.239172	2.5854	0.00972663	0.148231	Trim29	Trim29	tripartite motif-containing 29	9
9335	ENSMUSG00000033323	320.359	0.42271	0.16388	2.57939	0.00989736	0.148231	Ctdp1	Ctdp1	CTD (carboxy-terminal domain, RNA polymerase II, polypeptide A) phosphatase, subunit 1	18
10327	ENSMUSG00000036275	791.115	-0.363189	0.140429	-2.58628	0.00970186	0.148231	9530068E07Rik	9530068E07Rik	RIKEN cDNA 9530068E07 gene	11
11407	ENSMUSG00000039048	219.119	-0.441523	0.171033	-2.58151	0.0098368	0.148231	Foxred1	Foxred1	FAD-dependent oxidoreductase domain containing 1	9
13221	ENSMUSG00000044573	411.57	0.466563	0.180746	2.58132	0.00984235	0.148231	Acp1	Acp1	acid phosphatase 1, soluble	12
14137	ENSMUSG00000047804	222.085	-0.456377	0.176948	-2.57916	0.00990418	0.148231	Akap10	Akap10	A kinase (PRKA) anchor protein 10	11
16265	ENSMUSG00000056665	57.0788	0.624045	0.241695	2.58196	0.00982422	0.148231	Them6	Them6	thioesterase superfamily member 6	15
12573	ENSMUSG00000042349	164.412	0.530094	0.205662	2.57749	0.00995197	0.148739	Ikbke	Ikbke	inhibitor of kappaB kinase epsilon	1
9793	ENSMUSG00000034681	233.423	0.455703	0.17687	2.57648	0.00998109	0.148967	Rnps1	Rnps1	ribonucleic acid binding protein S1	17
2589	ENSMUSG00000020541	69.4477	0.595766	0.231336	2.57533	0.0100146	0.149259	Tom1l1	Tom1l1	target of myb1-like 1 (chicken)	11
11501	ENSMUSG00000039238	9.79922	0.571141	0.221881	2.57409	0.0100505	0.149586	Zfp750	Zfp750	zinc finger protein 750	11
4258	ENSMUSG00000024007	326.738	0.404706	0.15728	2.57315	0.0100779	0.149606	Ppil1	Ppil1	peptidylprolyl isomerase (cyclophilin)-like 1	17
8021	ENSMUSG00000030742	20.1681	-0.635053	0.246806	-2.57308	0.0100797	0.149606	Lat	Lat	linker for activation of T cells	7
5729	ENSMUSG00000026712	109.613	-0.637769	0.247994	-2.57171	0.0101197	0.149848	Mrc1	Mrc1	mannose receptor, C type 1	2
14333	ENSMUSG00000048498	80.8029	0.622591	0.242123	2.57139	0.0101292	0.149848	Cd300e	Cd300e	CD300e antigen	11
15573	ENSMUSG00000053477	306.581	-0.409378	0.159223	-2.57109	0.0101379	0.149848	Tcf4	Tcf4	transcription factor 4	18
7901	ENSMUSG00000030530	335.364	0.444995	0.173138	2.57017	0.0101647	0.150038	Furin	Furin	furin (paired basic amino acid cleaving enzyme)	7
6733	ENSMUSG00000028480	357.577	0.416642	0.162142	2.56962	0.0101811	0.150074	Glipr2	Glipr2	GLI pathogenesis-related 2	4
2246	ENSMUSG00000019969	585.537	0.36491	0.142114	2.56773	0.0102368	0.150687	Psen1	Psen1	presenilin 1	12
1412	ENSMUSG00000012483	73.8002	-0.575842	0.224466	-2.56538	0.0103062	0.1515	Rpa3	Rpa3	replication protein A3	6
4632	ENSMUSG00000024666	48.394	0.614085	0.239423	2.56485	0.010322	0.151526	Tmem138	Tmem138	transmembrane protein 138	19
3938	ENSMUSG00000022842	299.868	0.448685	0.175282	2.55979	0.0104737	0.153333	Ece2	Ece2	endothelin converting enzyme 2	16
10694	ENSMUSG00000037318	163.207	0.475543	0.18576	2.55999	0.0104676	0.153333	Traf3ip3	Traf3ip3	TRAF3 interacting protein 3	1
10973	ENSMUSG00000038037	10.3145	0.537031	0.20986	2.559	0.0104974	0.153471	Socs1	Socs1	suppressor of cytokine signaling 1	16
21012	ENSMUSG00000074578	133.377	0.522125	0.204107	2.55809	0.0105248	0.153663	1500012F01Rik	1500012F01Rik	RIKEN cDNA 1500012F01 gene	2
12594	ENSMUSG00000042390	457.513	-0.394639	0.154453	-2.55508	0.0106165	0.15479	Gatad2b	Gatad2b	GATA zinc finger domain containing 2B	3
5722	ENSMUSG00000026698	112.328	0.535061	0.20961	2.55264	0.0106909	0.155663	Pigc	Pigc	phosphatidylinositol glycan anchor biosynthesis, class C	1
12417	ENSMUSG00000041846	369.64	0.419061	0.164277	2.55094	0.0107432	0.156214	Smek1	Smek1	SMEK homolog 1, suppressor of mek1 (Dictyostelium)	12
2971	ENSMUSG00000021190	3659.6	-0.339455	0.133115	-2.55008	0.0107698	0.156244	Lgmn	Lgmn	legumain	12
9525	ENSMUSG00000033952	224.004	-0.496738	0.194841	-2.54946	0.010789	0.156244	Aspm	Aspm	asp (abnormal spindle)-like, microcephaly associated (Drosophila)	1
10182	ENSMUSG00000035828	252.103	-0.490322	0.192308	-2.54968	0.0107823	0.156244	Pim3	Pim3	proviral integration site 3	15
16562	ENSMUSG00000058006	763.581	-0.378343	0.148453	-2.54856	0.0108168	0.156435	Mdn1	Mdn1	midasin homolog (yeast)	4
21025	ENSMUSG00000074607	11.1247	-0.587482	0.230618	-2.54742	0.0108523	0.156737	Tox2	Tox2	TOX high mobility group box family member 2	2
2814	ENSMUSG00000020894	43.2736	-0.632435	0.24837	-2.54635	0.0108857	0.156818	Vamp2	Vamp2	vesicle-associated membrane protein 2	11
3005	ENSMUSG00000021243	500.098	0.388987	0.1528	2.54573	0.010905	0.156818	Fcf1	Fcf1	FCF1 small subunit (SSU) processome component homolog (S. cerevisiae)	12
4045	ENSMUSG00000023032	38.5934	-0.631472	0.248087	-2.54537	0.0109163	0.156818	Slc4a8	Slc4a8	solute carrier family 4 (anion exchanger), member 8	15
16254	ENSMUSG00000056602	55.9436	-0.589486	0.231513	-2.54623	0.0108892	0.156818	Fry	Fry	furry homolog (Drosophila)	5
783	ENSMUSG00000004937	801.752	0.339705	0.133611	2.5425	0.0110063	0.157478	Sgta	Sgta	small glutamine-rich tetratricopeptide repeat (TPR)-containing, alpha	10
10972	ENSMUSG00000038034	569.458	0.371785	0.146224	2.54258	0.0110038	0.157478	Igsf8	Igsf8	immunoglobulin superfamily, member 8	1
15751	ENSMUSG00000054302	281.966	0.439042	0.172679	2.54253	0.0110054	0.157478	Eapp	Eapp	E2F-associated phosphoprotein	12
12345	ENSMUSG00000041658	23.6304	0.63593	0.250299	2.54069	0.0110635	0.158086	Rragb	Rragb	Ras-related GTP binding B	X
2254	ENSMUSG00000019984	367.285	0.408685	0.161233	2.53474	0.011253	0.159099	Med23	Med23	mediator complex subunit 23	10
3618	ENSMUSG00000022322	361.273	0.415247	0.163687	2.53684	0.0111859	0.159099	Shcbp1	Shcbp1	Shc SH2-domain binding protein 1	8
3867	ENSMUSG00000022742	329.337	-0.448883	0.176902	-2.53747	0.0111659	0.159099	Cpox	Cpox	coproporphyrinogen oxidase	16
3974	ENSMUSG00000022898	360.702	0.399311	0.157367	2.53745	0.0111663	0.159099	Dscr3	Dscr3	Down syndrome critical region gene 3	16
5914	ENSMUSG00000027009	1766.26	-0.360513	0.142157	-2.53601	0.0112122	0.159099	Itga4	Itga4	integrin alpha 4	2
11788	ENSMUSG00000040034	420.144	0.416585	0.164297	2.53555	0.011227	0.159099	Nup43	Nup43	nucleoporin 43	10
15263	ENSMUSG00000052087	146.537	-0.494171	0.194821	-2.53654	0.0111952	0.159099	Rgs14	Rgs14	regulator of G-protein signaling 14	13
20717	ENSMUSG00000073867	2128.01	-0.467559	0.184437	-2.53506	0.0112429	0.159099	AA474408	AA474408	expressed sequence AA474408	7
1547	ENSMUSG00000014867	1456.82	0.331112	0.130731	2.53277	0.0113165	0.159787	Surf4	Surf4	surfeit gene 4	2
15282	ENSMUSG00000052160	1589.49	0.338058	0.133546	2.53139	0.0113611	0.160205	Pld4	Pld4	phospholipase D family, member 4	12
5587	ENSMUSG00000026471	84.7481	-0.568508	0.224672	-2.53039	0.0113935	0.160451	Mr1	Mr1	major histocompatibility complex, class I-related	1
7594	ENSMUSG00000029916	72.0347	-0.599401	0.237308	-2.52584	0.0115424	0.162334	Agk	Agk	acylglycerol kinase	6
3764	ENSMUSG00000022550	190.103	-0.522153	0.206853	-2.52427	0.0115939	0.162846	Adck5	Adck5	aarF domain containing kinase 5	15
2516	ENSMUSG00000020422	1986.61	-0.368193	0.145944	-2.52284	0.011641	0.16305	Tns3	Tns3	tensin 3	11
3046	ENSMUSG00000021306	240.156	0.48261	0.191364	2.52195	0.0116705	0.16305	Gpr137b	Gpr137b	G protein-coupled receptor 137B	13
3997	ENSMUSG00000022951	514.702	0.403848	0.160079	2.5228	0.0116423	0.16305	Rcan1	Rcan1	regulator of calcineurin 1	16
4003	ENSMUSG00000022962	1833.9	0.314723	0.124812	2.52158	0.0116828	0.16305	Gart	Gart	phosphoribosylglycinamide formyltransferase	16
15974	ENSMUSG00000055302	1053.05	0.376989	0.149508	2.52153	0.0116844	0.16305	Mrfap1	Mrfap1	Morf4 family associated protein 1	5
4607	ENSMUSG00000024610	1110.66	0.411925	0.16354	2.5188	0.0117755	0.164108	Cd74	Cd74	CD74 antigen (invariant polypeptide of major histocompatibility complex, class II antigen-associated)	18
14572	ENSMUSG00000049470	326.683	-0.43474	0.172633	-2.51828	0.0117929	0.164137	Aff4	Aff4	AF4/FMR2 family, member 4	11
393	ENSMUSG00000002227	133.106	-0.523426	0.20797	-2.51684	0.0118413	0.164598	Mov10	Mov10	Moloney leukemia virus 10	3
2395	ENSMUSG00000020219	851.305	0.350475	0.139471	2.51289	0.0119747	0.165712	Timm13	Timm13	translocase of inner mitochondrial membrane 13	10
4493	ENSMUSG00000024401	9592	-0.626027	0.249126	-2.51289	0.0119747	0.165712	Tnf	Tnf	tumor necrosis factor	17
6280	ENSMUSG00000027680	1078.98	-0.34493	0.137278	-2.51264	0.0119833	0.165712	Fxr1	Fxr1	fragile X mental retardation gene 1, autosomal homolog	3
9308	ENSMUSG00000033220	2289.6	0.394268	0.156886	2.51309	0.011968	0.165712	Rac2	Rac2	RAS-related C3 botulinum substrate 2	15
1725	ENSMUSG00000016382	1747.14	0.319631	0.127285	2.51114	0.0120341	0.165984	Pls3	Pls3	plastin 3 (T-isoform)	X
5944	ENSMUSG00000027099	564.658	0.388179	0.154564	2.51144	0.012024	0.165984	Mtx2	Mtx2	metaxin 2	2
20228	ENSMUSG00000071654	202.976	0.442378	0.176197	2.5107	0.0120494	0.165984	Uqcc3	Uqcc3	ubiquinol-cytochrome c reductase complex assembly factor 3	19
4009	ENSMUSG00000022972	193.863	0.497347	0.198237	2.50885	0.0121125	0.16664	1110004E09Rik	1110004E09Rik	RIKEN cDNA 1110004E09 gene	16
11852	ENSMUSG00000040220	127.347	-0.509617	0.203301	-2.50672	0.0121859	0.167194	Gas8	Gas8	growth arrest specific 8	8
12687	ENSMUSG00000042644	635.175	-0.363518	0.145053	-2.5061	0.0122071	0.167194	Itpr3	Itpr3	inositol 1,4,5-triphosphate receptor 3	17
19994	ENSMUSG00000070780	790.909	-0.362853	0.144794	-2.50599	0.0122108	0.167194	Rbm47	Rbm47	RNA binding motif protein 47	5
22633	ENSMUSG00000078521	60.3868	0.590929	0.235818	2.50587	0.0122151	0.167194	Aunip	Aunip	aurora kinase A and ninein interacting protein	4
2382	ENSMUSG00000020189	3388.67	-0.386843	0.154531	-2.50334	0.0123026	0.167545	Osbpl8	Osbpl8	oxysterol binding protein-like 8	10
4801	ENSMUSG00000024960	256.978	0.430682	0.172044	2.50333	0.0123032	0.167545	Plcb3	Plcb3	phospholipase C, beta 3	19
6507	ENSMUSG00000028088	16.0744	-0.617296	0.246574	-2.50349	0.0122974	0.167545	Fmo5	Fmo5	flavin containing monooxygenase 5	3
8827	ENSMUSG00000032177	103.745	-0.536227	0.214126	-2.50426	0.0122707	0.167545	Pde4a	Pde4a	phosphodiesterase 4A, cAMP specific	9
9403	ENSMUSG00000033545	159.819	0.5194	0.207553	2.50249	0.0123322	0.167727	Znrf1	Znrf1	zinc and ring finger 1	8
987	ENSMUSG00000006356	24.7037	0.617923	0.247149	2.5002	0.0124123	0.167965	Crip2	Crip2	cysteine rich protein 2	12
3644	ENSMUSG00000022364	248.287	-0.423436	0.169337	-2.50055	0.0123999	0.167965	Tbc1d31	Tbc1d31	TBC1 domain family, member 31	15
3856	ENSMUSG00000022707	145.365	0.506644	0.202622	2.50044	0.012404	0.167965	Gbe1	Gbe1	glucan (1,4-alpha-), branching enzyme 1	16
5224	ENSMUSG00000025810	692.816	-0.414202	0.165586	-2.50143	0.0123692	0.167965	Nrp1	Nrp1	neuropilin 1	8
6608	ENSMUSG00000028268	69.5246	0.593296	0.237433	2.49879	0.0124618	0.168422	Gbp3	Gbp3	guanylate binding protein 3	3
816	ENSMUSG00000005204	632.793	-0.437489	0.175146	-2.49785	0.0124949	0.168657	Senp3	Senp3	SUMO/sentrin specific peptidase 3	11
111	ENSMUSG00000000631	409.852	-0.39481	0.158121	-2.49688	0.012529	0.168694	Myo18a	Myo18a	myosin XVIIIA	11
8644	ENSMUSG00000031865	1129.06	-0.331562	0.132768	-2.49731	0.012514	0.168694	Dctn1	Dctn1	dynactin 1	6
6694	ENSMUSG00000028426	1592.58	0.306022	0.122643	2.49522	0.012588	0.169276	Rad23b	Rad23b	RAD23b homolog (S. cerevisiae)	4
5526	ENSMUSG00000026360	609.01	-0.624472	0.250363	-2.49427	0.0126217	0.169304	Rgs2	Rgs2	regulator of G-protein signaling 2	1
6228	ENSMUSG00000027589	198.481	-0.471825	0.189152	-2.49442	0.0126163	0.169304	Pcmtd2	Pcmtd2	protein-L-isoaspartate (D-aspartate) O-methyltransferase domain containing 2	2
1308	ENSMUSG00000010095	2076.77	0.372154	0.149259	2.49334	0.0126546	0.169534	Slc3a2	Slc3a2	solute carrier family 3 (activators of dibasic and neutral amino acid transport), member 2	19
1442	ENSMUSG00000013495	131.129	-0.530846	0.213163	-2.49033	0.0127625	0.170703	Tmem175	Tmem175	transmembrane protein 175	5
5988	ENSMUSG00000027201	292.069	-0.427975	0.171876	-2.49002	0.0127737	0.170703	Myef2	Myef2	myelin basic protein expression factor 2, repressor	2
2249	ENSMUSG00000019975	179.517	-0.469484	0.188638	-2.48882	0.0128169	0.171068	Ikbip	Ikbip	IKBKB interacting protein	10
18479	ENSMUSG00000065126	2266.05	0.621702	0.25026	2.48423	0.0129833	0.173073	Snord104	Snord104	small nucleolar RNA, C/D box 104	11
7931	ENSMUSG00000030591	1926.94	0.31903	0.12846	2.48349	0.01301	0.173214	Psmd8	Psmd8	proteasome (prosome, macropain) 26S subunit, non-ATPase, 8	7
2654	ENSMUSG00000020649	1995.43	0.362799	0.146284	2.4801	0.0131344	0.174654	Rrm2	Rrm2	ribonucleotide reductase M2	12
5860	ENSMUSG00000026926	1738.3	-0.307788	0.124202	-2.47812	0.0132075	0.175408	Pmpca	Pmpca	peptidase (mitochondrial processing) alpha	2
8515	ENSMUSG00000031652	311.343	0.482465	0.194758	2.47726	0.0132396	0.175617	N4bp1	N4bp1	NEDD4 binding protein 1	8
9928	ENSMUSG00000035049	576.876	0.368863	0.14899	2.47575	0.0132955	0.176141	Rrp12	Rrp12	ribosomal RNA processing 12 homolog (S. cerevisiae)	19
19509	ENSMUSG00000068551	28.4341	-0.617995	0.249806	-2.4739	0.0133647	0.17684	Zfp467	Zfp467	zinc finger protein 467	6
605	ENSMUSG00000003534	5.03172	0.460156	0.186317	2.46974	0.0135211	0.178524	Ddr1	Ddr1	discoidin domain receptor family, member 1	17
21131	ENSMUSG00000074884	318.062	0.445962	0.180579	2.46963	0.0135253	0.178524	Serf2	Serf2	small EDRK-rich factor 2	2
19014	ENSMUSG00000065979	507.466	0.347919	0.140965	2.46812	0.0135824	0.179057	Cpped1	Cpped1	calcineurin-like phosphoesterase domain containing 1	16
7064	ENSMUSG00000029017	1553.15	-0.355671	0.144138	-2.46756	0.0136036	0.179117	Pmpcb	Pmpcb	peptidase (mitochondrial processing) beta	5
3878	ENSMUSG00000022756	43.7464	0.595548	0.241515	2.46588	0.0136676	0.179649	Slc7a4	Slc7a4	solute carrier family 7 (cationic amino acid transporter, y+ system), member 4	16
4811	ENSMUSG00000024974	849.106	-0.337441	0.136858	-2.46562	0.0136775	0.179649	Smc3	Smc3	structural maintenance of chromosomes 3	19
1646	ENSMUSG00000015697	453.008	-0.378334	0.153699	-2.46153	0.0138347	0.181492	Setdb1	Setdb1	SET domain, bifurcated 1	3
1078	ENSMUSG00000007029	1908.99	-0.301825	0.122671	-2.46044	0.0138766	0.181819	Vars	Vars	valyl-tRNA synthetase	17
2345	ENSMUSG00000020133	253.058	0.414309	0.168494	2.45889	0.0139365	0.182256	2310011J03Rik	2310011J03Rik	RIKEN cDNA 2310011J03 gene	10
16028	ENSMUSG00000055561	13.5706	0.551711	0.224391	2.4587	0.0139439	0.182256	Spink5	Spink5	serine peptidase inhibitor, Kazal type 5	18
368	ENSMUSG00000002055	470.24	-0.411541	0.167535	-2.45644	0.0140321	0.182298	Spag5	Spag5	sperm associated antigen 5	11
4686	ENSMUSG00000024772	2027.38	0.449033	0.182795	2.45648	0.0140305	0.182298	Ehd1	Ehd1	EH-domain containing 1	19
8214	ENSMUSG00000031146	1267.62	0.395536	0.160964	2.4573	0.0139987	0.182298	Plp2	Plp2	proteolipid protein 2	X
17690	ENSMUSG00000062949	117.38	-0.493762	0.200991	-2.45664	0.0140243	0.182298	Atp11c	Atp11c	ATPase, class VI, type 11C	X
19561	ENSMUSG00000068823	3613.71	-0.297214	0.120946	-2.4574	0.0139947	0.182298	Csde1	Csde1	cold shock domain containing E1, RNA binding	3
2489	ENSMUSG00000020380	776.578	-0.369349	0.150426	-2.45536	0.0140743	0.182434	Rad50	Rad50	RAD50 homolog (S. cerevisiae)	11
4149	ENSMUSG00000023393	81.7506	-0.590199	0.24042	-2.45487	0.0140935	0.182434	Slc17a9	Slc17a9	solute carrier family 17, member 9	2
19989	ENSMUSG00000070733	345.815	-0.388614	0.158301	-2.4549	0.0140923	0.182434	Fryl	Fryl	furry homolog-like (Drosophila)	5
5845	ENSMUSG00000026893	5.92795	0.493785	0.201209	2.45409	0.0141243	0.182612	Gca	Gca	grancalcin	2
4782	ENSMUSG00000024927	612.85	0.355927	0.14531	2.44944	0.0143078	0.184539	Rela	Rela	v-rel reticuloendotheliosis viral oncogene homolog A (avian)	19
15673	ENSMUSG00000053950	205.397	0.421141	0.17191	2.44978	0.0142944	0.184539	Adnp2	Adnp2	ADNP homeobox 2	18
4473	ENSMUSG00000024369	772.653	-0.324852	0.132857	-2.44513	0.01448	0.186089	Nelfe	Nelfe	negative elongation factor complex member E, Rdbp	17
5955	ENSMUSG00000027131	803.231	-0.335202	0.137074	-2.44541	0.0144688	0.186089	Emc4	Emc4	ER membrane protein complex subunit 4	2
10348	ENSMUSG00000036339	79.357	-0.528512	0.216076	-2.44596	0.0144469	0.186089	Tmem260	Tmem260	transmembrane protein 260	14
12644	ENSMUSG00000042520	1975.88	-0.319467	0.130707	-2.44415	0.0145192	0.186371	Ubap2l	Ubap2l	ubiquitin-associated protein 2-like	3
3513	ENSMUSG00000022136	470.687	-0.389882	0.15965	-2.4421	0.0146021	0.187049	Dnajc3	Dnajc3	DnaJ (Hsp40) homolog, subfamily C, member 3	14
6260	ENSMUSG00000027651	240.197	-0.437741	0.179257	-2.44198	0.0146069	0.187049	Rprd1b	Rprd1b	regulation of nuclear pre-mRNA domain containing 1B	2
9165	ENSMUSG00000032802	234.75	0.483486	0.198145	2.44006	0.0146848	0.187822	Srxn1	Srxn1	sulfiredoxin 1 homolog (S. cerevisiae)	2
2915	ENSMUSG00000021079	274.702	0.422864	0.173364	2.43916	0.0147214	0.187843	Timm9	Timm9	translocase of inner mitochondrial membrane 9	12
6003	ENSMUSG00000027223	83.9215	-0.555687	0.227808	-2.43927	0.0147169	0.187843	Mapk8ip1	Mapk8ip1	mitogen-activated protein kinase 8 interacting protein 1	2
48	ENSMUSG00000000276	137.662	-0.48121	0.197477	-2.43679	0.0148181	0.188273	Dgke	Dgke	diacylglycerol kinase, epsilon	11
1187	ENSMUSG00000008496	47.0574	0.609667	0.250206	2.43666	0.0148235	0.188273	Pou2f2	Pou2f2	POU domain, class 2, transcription factor 2	7
5378	ENSMUSG00000026103	1013.24	-0.354414	0.145381	-2.43782	0.0147759	0.188273	Gls	Gls	glutaminase	1
5876	ENSMUSG00000026944	215.07	-0.463859	0.19037	-2.43662	0.0148254	0.188273	Abca2	Abca2	ATP-binding cassette, sub-family A (ABC1), member 2	2
20197	ENSMUSG00000071537	16.506	-0.553087	0.227048	-2.43599	0.0148512	0.188379	Klrg2	Klrg2	killer cell lectin-like receptor subfamily G, member 2	6
2529	ENSMUSG00000020439	90.5879	0.522997	0.214959	2.43301	0.014974	0.189712	Smtn	Smtn	smoothelin	11
6486	ENSMUSG00000028053	186.361	-0.427701	0.175936	-2.431	0.015057	0.190539	Ash1l	Ash1l	ash1 (absent, small, or homeotic)-like (Drosophila)	3
12691	ENSMUSG00000042659	101.244	0.538918	0.221821	2.42952	0.0151188	0.191095	Arrdc4	Arrdc4	arrestin domain containing 4	7
12117	ENSMUSG00000040875	12.0811	0.564328	0.232338	2.42891	0.0151445	0.191195	Osbpl10	Osbpl10	oxysterol binding protein-like 10	9
19111	ENSMUSG00000066456	17.0191	0.602639	0.248259	2.42746	0.0152048	0.191506	Hmgn3	Hmgn3	high mobility group nucleosomal binding domain 3	9
22572	ENSMUSG00000078317	30.7946	0.602594	0.248223	2.42763	0.0151978	0.191506	F8a	F8a	factor 8-associated gene A	X
10604	ENSMUSG00000037070	289.64	0.452648	0.186514	2.42689	0.0152291	0.191586	Rbmxl1	Rbmxl1	RNA binding motif protein, X linked-like-1	8
17224	ENSMUSG00000060860	970.429	-0.310168	0.12784	-2.42621	0.0152573	0.191716	Ube2s	Ube2s	ubiquitin-conjugating enzyme E2S	7
5569	ENSMUSG00000026436	56.588	0.559509	0.23074	2.42485	0.0153148	0.192215	Elk4	Elk4	ELK4, member of ETS oncogene family	1
2204	ENSMUSG00000019874	16.9762	0.593004	0.244702	2.42337	0.0153772	0.192593	Fabp7	Fabp7	fatty acid binding protein 7, brain	10
10214	ENSMUSG00000035919	99.8315	0.513564	0.211929	2.42329	0.0153808	0.192593	Bbs9	Bbs9	Bardet-Biedl syndrome 9 (human)	9
11499	ENSMUSG00000039234	305.436	-0.38167	0.157544	-2.42263	0.0154086	0.192716	Sec24d	Sec24d	Sec24 related gene family, member D (S. cerevisiae)	3
4653	ENSMUSG00000024712	173.068	0.438519	0.181191	2.4202	0.0155119	0.193782	Rfk	Rfk	riboflavin kinase	19
7063	ENSMUSG00000029016	53.2219	-0.565015	0.233557	-2.41918	0.0155556	0.194101	Clcn6	Clcn6	chloride channel 6	4
6526	ENSMUSG00000028124	426.138	0.491951	0.203655	2.41561	0.0157089	0.195786	Gclm	Gclm	glutamate-cysteine ligase, modifier subunit	3
1223	ENSMUSG00000009090	1010.24	-0.323583	0.134	-2.4148	0.0157437	0.195891	Ap1b1	Ap1b1	adaptor protein complex AP-1, beta 1 subunit	11
10038	ENSMUSG00000035370	33.4247	0.602302	0.249445	2.41457	0.0157538	0.195891	Adat3	Adat3	adenosine deaminase, tRNA-specific 3	10
4700	ENSMUSG00000024790	122.843	0.498282	0.206498	2.41301	0.0158214	0.196504	Sac3d1	Sac3d1	SAC3 domain containing 1	19
4917	ENSMUSG00000025169	92.7757	-0.501403	0.207969	-2.41095	0.0159112	0.197163	Ogfod3	Ogfod3	2-oxoglutarate and iron-dependent oxygenase domain containing 3	11
6529	ENSMUSG00000028127	424.393	-0.374153	0.155181	-2.41108	0.0159055	0.197163	Abcd3	Abcd3	ATP-binding cassette, sub-family D (ALD), member 3	3
744	ENSMUSG00000004667	768.999	0.330092	0.136969	2.40998	0.0159533	0.197229	Polr2e	Polr2e	polymerase (RNA) II (DNA directed) polypeptide E	10
23134	ENSMUSG00000079625	213.885	0.505409	0.209679	2.4104	0.0159351	0.197229	Tm4sf19	Tm4sf19	transmembrane 4 L six family member 19	16
13536	ENSMUSG00000045665	290.343	0.389906	0.161816	2.40955	0.015972	0.197233	Mfsd5	Mfsd5	major facilitator superfamily domain containing 5	15
1700	ENSMUSG00000016024	11.0292	0.567397	0.23552	2.40913	0.0159906	0.197236	Lbp	Lbp	lipopolysaccharide binding protein	2
12862	ENSMUSG00000043300	16.8249	-0.597156	0.248069	-2.40722	0.0160747	0.198045	B3galnt1	B3galnt1	UDP-GalNAc:betaGlcNAc beta 1,3-galactosaminyltransferase, polypeptide 1	3
4433	ENSMUSG00000024287	470.078	0.387478	0.161056	2.40586	0.0161343	0.198476	Thoc1	Thoc1	THO complex 1	18
11655	ENSMUSG00000039686	114.088	-0.499141	0.207493	-2.40558	0.0161467	0.198476	Zer1	Zer1	zyg-11 related, cell cycle regulator	2
4704	ENSMUSG00000024795	586.788	-0.37831	0.157424	-2.40313	0.0162555	0.199586	Kif20b	Kif20b	kinesin family member 20B	19
917	ENSMUSG00000005893	118.704	0.48372	0.20146	2.40107	0.0163471	0.199671	Nr2c2	Nr2c2	nuclear receptor subfamily 2, group C, member 2	6
5602	ENSMUSG00000026496	1893.79	-0.30327	0.126246	-2.40221	0.0162963	0.199671	Parp1	Parp1	poly (ADP-ribose) polymerase family, member 1	1
9310	ENSMUSG00000033227	11.9973	0.537401	0.223802	2.40124	0.0163397	0.199671	Wnt6	Wnt6	wingless-type MMTV integration site family, member 6	1
15121	ENSMUSG00000051439	10559.8	0.321989	0.134113	2.40088	0.0163555	0.199671	Cd14	Cd14	CD14 antigen	18
15887	ENSMUSG00000054905	13.83	0.30358	0.126386	2.40202	0.0163049	0.199671	Stfa3	Stfa3	stefin A3	16
5831	ENSMUSG00000026872	942.756	-0.372642	0.155392	-2.39807	0.0164818	0.200984	Zeb2	Zeb2	zinc finger E-box binding homeobox 2	2
8584	ENSMUSG00000031778	10.2396	0.547975	0.228646	2.39661	0.0165474	0.201327	Cx3cl1	Cx3cl1	chemokine (C-X3-C motif) ligand 1	8
15753	ENSMUSG00000054309	1220.34	0.316827	0.13219	2.39675	0.0165412	0.201327	Cpsf3	Cpsf3	cleavage and polyadenylation specificity factor 3	12
3886	ENSMUSG00000022765	242.313	0.438867	0.183162	2.39606	0.0165723	0.201401	Snap29	Snap29	synaptosomal-associated protein 29	16
2195	ENSMUSG00000019861	314.487	-0.379899	0.158695	-2.3939	0.0166703	0.202361	Gopc	Gopc	golgi associated PDZ and coiled-coil motif containing	10
3014	ENSMUSG00000021256	10.0255	0.524103	0.219197	2.39101	0.0168021	0.202361	Vash1	Vash1	vasohibin 1	12
3521	ENSMUSG00000022150	2276.83	-0.390046	0.163117	-2.3912	0.0167932	0.202361	Dab2	Dab2	disabled 2, mitogen-responsive phosphoprotein	15
3972	ENSMUSG00000022895	1881.66	0.35314	0.147593	2.39266	0.0167265	0.202361	Ets2	Ets2	E26 avian leukemia oncogene 2, 3' domain	16
5728	ENSMUSG00000026709	430.525	-0.353681	0.147896	-2.39141	0.0167837	0.202361	Dars2	Dars2	aspartyl-tRNA synthetase 2 (mitochondrial)	1
6314	ENSMUSG00000027763	1620.83	-0.346808	0.144989	-2.39196	0.0167586	0.202361	Mbnl1	Mbnl1	muscleblind-like 1 (Drosophila)	3
6883	ENSMUSG00000028718	246.624	0.44768	0.187132	2.39232	0.016742	0.202361	Stil	Stil	Scl/Tal1 interrupting locus	4
12688	ENSMUSG00000042647	58.925	-0.553478	0.231272	-2.39319	0.0167024	0.202361	Acad12	Acad12	acyl-Coenzyme A dehydrogenase family, member 12	5
3137	ENSMUSG00000021488	249.008	0.403776	0.169012	2.38903	0.0168928	0.202997	Nsd1	Nsd1	nuclear receptor-binding SET-domain protein 1	13
8161	ENSMUSG00000031021	120.796	0.472707	0.197847	2.38926	0.0168824	0.202997	Tmem9b	Tmem9b	TMEM9 domain family, member B	7
10128	ENSMUSG00000035632	278.464	-0.419502	0.175701	-2.38759	0.0169593	0.203569	Cnot3	Cnot3	CCR4-NOT transcription complex, subunit 3	7
20607	ENSMUSG00000073542	125.025	-0.48711	0.204057	-2.38713	0.0169806	0.203596	Cep76	Cep76	centrosomal protein 76	18
222	ENSMUSG00000001248	171.139	-0.422868	0.177297	-2.38508	0.0170756	0.204051	Gramd1a	Gramd1a	GRAM domain containing 1A	7
1843	ENSMUSG00000017707	6233.22	-0.412914	0.173097	-2.38545	0.0170583	0.204051	Serinc3	Serinc3	serine incorporator 3	2
6836	ENSMUSG00000028649	695.658	-0.396021	0.166012	-2.3855	0.0170559	0.204051	Macf1	Macf1	microtubule-actin crosslinking factor 1	4
969	ENSMUSG00000006273	5491.23	-0.329422	0.138241	-2.38296	0.0171742	0.204548	Atp6v1b2	Atp6v1b2	ATPase, H+ transporting, lysosomal V1 subunit B2	8
19660	ENSMUSG00000069309	149.07	0.548663	0.230188	2.38354	0.0171469	0.204548	Hist1h2an	Hist1h2an	histone cluster 1, H2an	13
38687	ENSMUSG00000099517	658.612	0.499608	0.209659	2.38295	0.0171744	0.204548	Hist1h3g	Hist1h3g	histone cluster 1, H3g	13
7675	ENSMUSG00000030109	643.278	0.408996	0.171678	2.38234	0.0172029	0.204662	Slc6a12	Slc6a12	solute carrier family 6 (neurotransmitter transporter, betaine/GABA), member 12	6
21028	ENSMUSG00000074622	384.547	-0.435249	0.182748	-2.38169	0.0172333	0.204796	Mafb	Mafb	v-maf musculoaponeurotic fibrosarcoma oncogene family, protein B (avian)	2
11845	ENSMUSG00000040204	764.141	0.465593	0.19555	2.38094	0.0172687	0.204989	2810417H13Rik	2810417H13Rik	RIKEN cDNA 2810417H13 gene	9
2081	ENSMUSG00000019256	17.1566	0.582968	0.245025	2.37921	0.0173496	0.205723	Ahr	Ahr	aryl-hydrocarbon receptor	12
3516	ENSMUSG00000022142	1287.78	-0.326241	0.137232	-2.37729	0.0174404	0.206502	Nup155	Nup155	nucleoporin 155	15
12078	ENSMUSG00000040761	146.138	-0.451625	0.189998	-2.377	0.0174539	0.206502	Spen	Spen	SPEN homolog, transcriptional regulator (Drosophila)	4
7954	ENSMUSG00000030629	371.777	0.380542	0.160221	2.3751	0.0175443	0.207116	Zfand6	Zfand6	zinc finger, AN1-type domain 6	7
14628	ENSMUSG00000049643	339.829	0.363194	0.152896	2.37542	0.0175288	0.207116	2310022A10Rik	2310022A10Rik	RIKEN cDNA 2310022A10 gene	7
942	ENSMUSG00000006021	66.4684	-0.542997	0.228704	-2.37423	0.0175856	0.207375	Kptn	Kptn	kaptin	7
19197	ENSMUSG00000066877	8.26086	0.497678	0.209708	2.3732	0.0176346	0.207725	Nck2	Nck2	non-catalytic region of tyrosine kinase adaptor protein 2	1
16038	ENSMUSG00000055632	99.9038	0.497827	0.209863	2.37215	0.017685	0.20809	Hmcn2	Hmcn2	hemicentin 2	2
249	ENSMUSG00000001424	2166.16	-0.331124	0.139641	-2.37125	0.0177281	0.208368	Snd1	Snd1	staphylococcal nuclease and tudor domain containing 1	6
7026	ENSMUSG00000028962	350.644	-0.393671	0.166139	-2.36953	0.0178108	0.209111	Slc4a2	Slc4a2	solute carrier family 4 (anion exchanger), member 2	5
318	ENSMUSG00000001794	2529.16	0.300664	0.126979	2.36782	0.0178933	0.209393	Capns1	Capns1	calpain, small subunit 1	7
2635	ENSMUSG00000020623	58.0541	-0.555461	0.234583	-2.36786	0.0178911	0.209393	Map2k6	Map2k6	mitogen-activated protein kinase kinase 6	11
4609	ENSMUSG00000024614	608.087	-0.347509	0.14675	-2.36803	0.0178833	0.209393	Tmx3	Tmx3	thioredoxin-related transmembrane protein 3	18
362	ENSMUSG00000002028	138.387	-0.47144	0.199199	-2.36667	0.0179488	0.209813	Kmt2a	Kmt2a	lysine (K)-specific methyltransferase 2A	9
1772	ENSMUSG00000017002	90.4771	0.591053	0.249844	2.36568	0.0179968	0.209917	Slpi	Slpi	secretory leukocyte peptidase inhibitor	2
5102	ENSMUSG00000025499	444.015	0.380364	0.160781	2.36573	0.0179945	0.209917	Hras	Hras	Harvey rat sarcoma virus oncogene	7
14649	ENSMUSG00000049709	101.408	-0.508847	0.215197	-2.36457	0.0180511	0.210322	Nlrp10	Nlrp10	NLR family, pyrin domain containing 10	7
7646	ENSMUSG00000030064	341.335	-0.440905	0.186533	-2.36368	0.0180942	0.210596	Frmd4b	Frmd4b	FERM domain containing 4B	6
2893	ENSMUSG00000021039	943.446	0.308565	0.130611	2.36247	0.0181538	0.21106	Snw1	Snw1	SNW domain containing 1	12
8796	ENSMUSG00000032097	1476.08	-0.350696	0.148517	-2.36132	0.01821	0.211332	Ddx6	Ddx6	DEAD (Asp-Glu-Ala-Asp) box polypeptide 6	9
13899	ENSMUSG00000046982	37.2975	0.588258	0.249137	2.36119	0.0182165	0.211332	Tshz1	Tshz1	teashirt zinc finger family member 1	18
193	ENSMUSG00000001100	553.076	-0.363826	0.154154	-2.36014	0.0182681	0.211344	Poldip2	Poldip2	polymerase (DNA-directed), delta interacting protein 2	11
2571	ENSMUSG00000020515	454.313	-0.356661	0.151097	-2.36047	0.0182517	0.211344	Cnot8	Cnot8	CCR4-NOT transcription complex, subunit 8	11
9079	ENSMUSG00000032578	22.7055	0.573505	0.243014	2.35996	0.0182767	0.211344	Cish	Cish	cytokine inducible SH2-containing protein	9
1209	ENSMUSG00000008892	598.773	0.340348	0.144319	2.3583	0.0183589	0.211384	Vdac3	Vdac3	voltage-dependent anion channel 3	8
4684	ENSMUSG00000024770	39.7047	0.587808	0.249229	2.35851	0.0183487	0.211384	Lipn	Lipn	lipase, family member N	19
8615	ENSMUSG00000031824	90.4811	-0.511867	0.216954	-2.35934	0.0183075	0.211384	6430548M08Rik	6430548M08Rik	RIKEN cDNA 6430548M08 gene	8
10356	ENSMUSG00000036372	360.836	0.397237	0.168413	2.35871	0.0183388	0.211384	Tmem258	Tmem258	transmembrane protein 258	19
2579	ENSMUSG00000020525	170.329	0.459127	0.194722	2.35786	0.0183806	0.211407	Ppm1d	Ppm1d	protein phosphatase 1D magnesium-dependent, delta isoform	11
16153	ENSMUSG00000056130	20.3736	0.587212	0.249115	2.35719	0.0184138	0.211562	Ticam2	Ticam2	toll-like receptor adaptor molecule 2	18
4451	ENSMUSG00000024319	662.818	-0.327805	0.139188	-2.35512	0.0185165	0.212514	Vps52	Vps52	vacuolar protein sorting 52 (yeast)	17
5936	ENSMUSG00000027078	100.91	-0.549006	0.233441	-2.3518	0.0186827	0.214193	Ube2l6	Ube2l6	ubiquitin-conjugating enzyme E2L 6	2
89	ENSMUSG00000000530	313.088	-0.403191	0.171693	-2.34832	0.0188583	0.215975	Acvrl1	Acvrl1	activin A receptor, type II-like 1	15
2126	ENSMUSG00000019710	600.044	-0.32377	0.137959	-2.34686	0.0189323	0.21613	Mrpl24	Mrpl24	mitochondrial ribosomal protein L24	3
11453	ENSMUSG00000039153	70.606	-0.544142	0.231825	-2.34721	0.0189144	0.21613	Runx2	Runx2	runt related transcription factor 2	17
17773	ENSMUSG00000063316	1498.68	0.350467	0.149329	2.34695	0.0189276	0.21613	Rpl27	Rpl27	ribosomal protein L27	11
6941	ENSMUSG00000028825	26.5616	-0.585153	0.249623	-2.34414	0.0190709	0.217481	Rhd	Rhd	Rh blood group, D antigen	4
7335	ENSMUSG00000029449	85.7951	0.561329	0.239686	2.34193	0.0191841	0.21854	Rhof	Rhof	ras homolog gene family, member f	5
13471	ENSMUSG00000045438	219.902	0.443706	0.189586	2.34039	0.0192635	0.219211	Cox19	Cox19	cytochrome c oxidase assembly protein 19	5
6645	ENSMUSG00000028343	701.456	-0.34336	0.146797	-2.33901	0.019335	0.219652	Erp44	Erp44	endoplasmic reticulum protein 44	4
13438	ENSMUSG00000045328	724.831	-0.312402	0.133571	-2.33885	0.0193431	0.219652	Cenpe	Cenpe	centromere protein E	3
2297	ENSMUSG00000020063	111.335	0.514613	0.220073	2.33838	0.0193675	0.219696	Sirt1	Sirt1	sirtuin 1	10
19862	ENSMUSG00000070348	5024.05	-0.438898	0.187757	-2.33758	0.0194089	0.219933	Ccnd1	Ccnd1	cyclin D1	7
7981	ENSMUSG00000030678	213.093	0.433378	0.185544	2.33572	0.0195059	0.220799	Maz	Maz	MYC-associated zinc finger protein (purine-binding transcription factor)	7
5855	ENSMUSG00000026921	42.6821	-0.582757	0.249658	-2.33422	0.0195842	0.221039	Egfl7	Egfl7	EGF-like domain 7	2
17901	ENSMUSG00000063856	2073.92	0.326302	0.139774	2.3345	0.0195696	0.221039	Gpx1	Gpx1	glutathione peroxidase 1	9
2073	ENSMUSG00000019189	220.324	0.409602	0.175566	2.33304	0.0196461	0.221452	Rnf145	Rnf145	ring finger protein 145	11
2030	ENSMUSG00000018906	82.078	0.578365	0.248164	2.33058	0.0197756	0.221987	P4ha2	P4ha2	procollagen-proline, 2-oxoglutarate 4-dioxygenase (proline 4-hydroxylase), alpha II polypeptide	11
2222	ENSMUSG00000019907	733.646	-0.325546	0.139722	-2.32996	0.0198084	0.221987	Ppp1r12a	Ppp1r12a	protein phosphatase 1, regulatory (inhibitor) subunit 12A	10
3963	ENSMUSG00000022884	529.427	-0.344078	0.147659	-2.33022	0.0197948	0.221987	Eif4a2	Eif4a2	eukaryotic translation initiation factor 4A2	16
5293	ENSMUSG00000025949	363.932	0.36952	0.158587	2.33008	0.0198019	0.221987	Pikfyve	Pikfyve	phosphoinositide kinase, FYVE finger containing	1
7195	ENSMUSG00000029213	282.65	0.500482	0.214855	2.32939	0.0198383	0.221987	Commd8	Commd8	COMM domain containing 8	5
9842	ENSMUSG00000034801	75.5098	-0.507651	0.217898	-2.32976	0.0198186	0.221987	Sos2	Sos2	son of sevenless homolog 2 (Drosophila)	12
9889	ENSMUSG00000034926	167.263	-0.463448	0.198761	-2.33168	0.0197174	0.221987	Dhcr24	Dhcr24	24-dehydrocholesterol reductase	4
8945	ENSMUSG00000032366	1275.9	0.323098	0.138761	2.32846	0.0198877	0.222076	Tpm1	Tpm1	tropomyosin 1, alpha	9
12831	ENSMUSG00000043157	174.121	0.45049	0.193453	2.32868	0.0198759	0.222076	Arl11	Arl11	ADP-ribosylation factor-like 11	14
13692	ENSMUSG00000046245	1184.12	0.439333	0.188949	2.32514	0.0200644	0.223816	Pilra	Pilra	paired immunoglobin-like type 2 receptor alpha	5
1002	ENSMUSG00000006418	215.121	-0.399571	0.17216	-2.32093	0.0202905	0.224936	Rnf114	Rnf114	ring finger protein 114	2
3674	ENSMUSG00000022415	233.484	-0.498763	0.214878	-2.32114	0.0202792	0.224936	Syngr1	Syngr1	synaptogyrin 1	15
7310	ENSMUSG00000029414	419.701	-0.35652	0.153595	-2.32118	0.0202772	0.224936	Kntc1	Kntc1	kinetochore associated 1	5
10326	ENSMUSG00000036273	312.769	-0.405587	0.174731	-2.32121	0.0202753	0.224936	Lrrk2	Lrrk2	leucine-rich repeat kinase 2	15
11446	ENSMUSG00000039131	14.0621	0.561405	0.241836	2.32143	0.0202638	0.224936	Gipc2	Gipc2	GIPC PDZ domain containing family, member 2	3
39043	ENSMUSG00000099881	7.93636	0.466734	0.201072	2.32122	0.0202748	0.224936	2810013P06Rik	2810013P06Rik	RIKEN cDNA 2810013P06 gene	8
4206	ENSMUSG00000023915	29.0412	0.580592	0.25033	2.31931	0.0203782	0.225608	Tnfrsf21	Tnfrsf21	tumor necrosis factor receptor superfamily, member 21	17
32147	ENSMUSG00000091825	21.0387	-0.576613	0.248644	-2.31903	0.0203932	0.225608	Gm5778	Gm5778	predicted gene 5778	10
20	ENSMUSG00000000134	488.627	0.43743	0.188772	2.31724	0.0204908	0.226027	Tfe3	Tfe3	transcription factor E3	X
6095	ENSMUSG00000027368	130.582	-0.495855	0.21392	-2.31795	0.0204522	0.226027	Dusp2	Dusp2	dual specificity phosphatase 2	2
19635	ENSMUSG00000069265	278.284	0.526705	0.227305	2.31717	0.0204943	0.226027	Hist1h3a	Hist1h3a	histone cluster 1, H3a	13
1072	ENSMUSG00000006932	6747.96	0.285075	0.123071	2.31634	0.0205397	0.226173	Ctnnb1	Ctnnb1	catenin (cadherin associated protein), beta 1	9
16915	ENSMUSG00000059495	83.1247	0.509172	0.219835	2.31616	0.0205497	0.226173	Arhgef12	Arhgef12	Rho guanine nucleotide exchange factor (GEF) 12	9
1661	ENSMUSG00000015766	256.89	-0.405841	0.175288	-2.31529	0.0205972	0.226464	Eps8	Eps8	epidermal growth factor receptor pathway substrate 8	6
3331	ENSMUSG00000021819	275.684	-0.395963	0.171056	-2.31482	0.0206227	0.226512	Zswim8	Zswim8	zinc finger SWIM-type containing 8	14
19920	ENSMUSG00000070520	163.302	-0.443424	0.191747	-2.31254	0.0207479	0.227654	Ndnl2	Ndnl2	necdin-like 2	7
11527	ENSMUSG00000039316	373.05	-0.403278	0.174453	-2.31168	0.0207955	0.227943	Rftn1	Rftn1	raftlin lipid raft linker 1	17
13368	ENSMUSG00000045092	24.503	0.573001	0.247966	2.31081	0.0208435	0.228237	S1pr1	S1pr1	sphingosine-1-phosphate receptor 1	3
17651	ENSMUSG00000062762	167.832	0.422288	0.182811	2.30997	0.0208897	0.228509	Ei24	Ei24	etoposide induced 2.4 mRNA	9
512	ENSMUSG00000002983	147.931	0.547645	0.237316	2.30767	0.0210176	0.228665	Relb	Relb	avian reticuloendotheliosis viral (v-rel) oncogene related B	7
5110	ENSMUSG00000025510	211.351	0.415292	0.179928	2.30811	0.0209933	0.228665	Cd151	Cd151	CD151 antigen	7
6109	ENSMUSG00000027395	1290.94	0.292356	0.126629	2.30876	0.020957	0.228665	Polr1b	Polr1b	polymerase (RNA) I polypeptide B	2
10678	ENSMUSG00000037266	174.076	0.453853	0.196694	2.30741	0.0210318	0.228665	Rsrp1	Rsrp1	arginine/serine rich protein 1	4
13740	ENSMUSG00000046432	279.338	0.373131	0.16158	2.30926	0.020929	0.228665	Ngfrap1	Ngfrap1	nerve growth factor receptor (TNFRSF16) associated protein 1	X
20188	ENSMUSG00000071516	608.788	0.490118	0.212332	2.30826	0.0209848	0.228665	Hist1h2ai	Hist1h2ai	histone cluster 1, H2ai	13
5673	ENSMUSG00000026618	583.637	-0.47049	0.204094	-2.30526	0.021152	0.229277	Iars2	Iars2	isoleucine-tRNA synthetase 2, mitochondrial	1
9075	ENSMUSG00000032571	342.661	-0.376271	0.163218	-2.30533	0.0211479	0.229277	Pik3r4	Pik3r4	phosphatidylinositol 3 kinase, regulatory subunit, polypeptide 4, p150	9
13600	ENSMUSG00000045917	50.3713	0.557607	0.241885	2.30526	0.0211522	0.229277	6330416G13Rik	6330416G13Rik	RIKEN cDNA 6330416G13 gene	4
3700	ENSMUSG00000022450	396.032	-0.362839	0.157598	-2.30231	0.0213177	0.230605	Ndufa6	Ndufa6	NADH dehydrogenase (ubiquinone) 1 alpha subcomplex, 6 (B14)	15
17497	ENSMUSG00000062127	538.225	-0.435187	0.188997	-2.30261	0.0213006	0.230605	Cttnbp2nl	Cttnbp2nl	CTTNBP2 N-terminal like	3
12791	ENSMUSG00000043004	237.318	0.391275	0.170022	2.30132	0.0213737	0.230978	Gng2	Gng2	guanine nucleotide binding protein (G protein), gamma 2	14
7430	ENSMUSG00000029608	5.79091	0.432976	0.188331	2.29902	0.0215039	0.232151	Rph3a	Rph3a	rabphilin 3A	5
11563	ENSMUSG00000039428	447.971	-0.349933	0.15226	-2.29826	0.0215468	0.232381	Tmem135	Tmem135	transmembrane protein 135	7
5902	ENSMUSG00000026986	31.9532	0.567899	0.247203	2.2973	0.0216019	0.232741	Hnmt	Hnmt	histamine N-methyltransferase	2
1924	ENSMUSG00000018372	87.0059	-0.484377	0.211065	-2.29491	0.021738	0.233663	Cep95	Cep95	centrosomal protein 95	11
3403	ENSMUSG00000021958	289.285	0.375794	0.163769	2.29466	0.0217528	0.233663	Pinx1	Pinx1	PIN2/TERF1 interacting, telomerase inhibitor 1	14
16465	ENSMUSG00000057531	422.969	0.448443	0.195381	2.29522	0.0217203	0.233663	Dtnbp1	Dtnbp1	dystrobrevin binding protein 1	13
9469	ENSMUSG00000033769	282.202	0.388605	0.169499	2.29267	0.0218671	0.234655	Exoc6b	Exoc6b	exocyst complex component 6B	6
219	ENSMUSG00000001229	479.686	-0.345651	0.150895	-2.29068	0.0219821	0.235251	Dpp9	Dpp9	dipeptidylpeptidase 9	17
12157	ENSMUSG00000041025	45.7813	-0.549955	0.240073	-2.29078	0.0219761	0.235251	Iffo2	Iffo2	intermediate filament family orphan 2	4
14808	ENSMUSG00000050310	228.191	-0.402398	0.175676	-2.29057	0.0219883	0.235251	Rictor	Rictor	RPTOR independent companion of MTOR, complex 2	15
17908	ENSMUSG00000063884	1043.81	-0.334645	0.146442	-2.28517	0.0223028	0.238378	Ptcd3	Ptcd3	pentatricopeptide repeat domain 3	6
3097	ENSMUSG00000021408	552.569	0.32708	0.143175	2.28449	0.0223429	0.238569	Ripk1	Ripk1	receptor (TNFRSF)-interacting serine-threonine kinase 1	13
173	ENSMUSG00000001020	9631.5	0.359003	0.157459	2.27998	0.0226087	0.238711	S100a4	S100a4	S100 calcium binding protein A4	3
178	ENSMUSG00000001029	173.776	0.421926	0.185168	2.27862	0.0226899	0.238711	Icam2	Icam2	intercellular adhesion molecule 2	11
1629	ENSMUSG00000015568	21132	-0.430778	0.188866	-2.28086	0.0225567	0.238711	Lpl	Lpl	lipoprotein lipase	8
2055	ENSMUSG00000019055	313.456	-0.368889	0.161861	-2.27904	0.0226645	0.238711	Plod1	Plod1	procollagen-lysine, 2-oxoglutarate 5-dioxygenase 1	4
2225	ENSMUSG00000019916	1201.56	-0.315296	0.138153	-2.28223	0.0224759	0.238711	P4ha1	P4ha1	procollagen-proline, 2-oxoglutarate 4-dioxygenase (proline 4-hydroxylase), alpha 1 polypeptide	10
2778	ENSMUSG00000020841	2325.49	0.443725	0.194404	2.28249	0.0224604	0.238711	Cpd	Cpd	carboxypeptidase D	11
2833	ENSMUSG00000020917	2310.75	-0.273955	0.12003	-2.28238	0.0224669	0.238711	Acly	Acly	ATP citrate lyase	11
5056	ENSMUSG00000025421	253.695	-0.412203	0.180762	-2.28036	0.0225861	0.238711	Hdhd2	Hdhd2	haloacid dehalogenase-like hydrolase domain containing 2	18
7210	ENSMUSG00000029246	926.64	-0.320651	0.140656	-2.27968	0.0226268	0.238711	Ppat	Ppat	phosphoribosyl pyrophosphate amidotransferase	5
7803	ENSMUSG00000030327	363.29	-0.352799	0.154813	-2.27888	0.0226744	0.238711	Necap1	Necap1	NECAP endocytosis associated 1	6
8380	ENSMUSG00000031438	1802.7	0.310362	0.136055	2.28115	0.0225399	0.238711	Rnf128	Rnf128	ring finger protein 128	X
10081	ENSMUSG00000035493	5.92507	0.434533	0.190633	2.27943	0.0226416	0.238711	Tgfbi	Tgfbi	transforming growth factor, beta induced	13
10774	ENSMUSG00000037523	347.763	-0.35276	0.154629	-2.28133	0.022529	0.238711	Mavs	Mavs	mitochondrial antiviral signaling protein	2
20221	ENSMUSG00000071646	1047	0.312362	0.136902	2.28166	0.0225097	0.238711	Mta2	Mta2	metastasis-associated gene family, member 2	19
31388	ENSMUSG00000090213	144.137	-0.526922	0.230722	-2.28379	0.0223838	0.238711	Tmem189	Tmem189	transmembrane protein 189	2
5104	ENSMUSG00000025503	2980.31	0.349411	0.153452	2.277	0.022786	0.2388	Taldo1	Taldo1	transaldolase 1	7
8336	ENSMUSG00000031370	159.927	0.41874	0.18385	2.27762	0.0227491	0.2388	Zrsr2	Zrsr2	zinc finger (CCCH type), RNA binding motif and serine/arginine rich 2	X
11374	ENSMUSG00000038963	1359.33	-0.427372	0.187692	-2.27698	0.0227874	0.2388	Slco4a1	Slco4a1	solute carrier organic anion transporter family, member 4a1	2
19089	ENSMUSG00000066357	773.862	-0.348926	0.15324	-2.277	0.0227862	0.2388	Wdr6	Wdr6	WD repeat domain 6	9
12728	ENSMUSG00000042759	588.676	0.323041	0.141903	2.2765	0.0228162	0.238869	Apobr	Apobr	apolipoprotein B receptor	7
2240	ENSMUSG00000019948	195.025	-0.420072	0.184585	-2.27577	0.0228599	0.238908	Actr6	Actr6	ARP6 actin-related protein 6	10
2431	ENSMUSG00000020275	451.191	0.446464	0.196238	2.27511	0.0228994	0.238908	Rel	Rel	reticuloendotheliosis oncogene	11
6675	ENSMUSG00000028397	152.599	-0.448122	0.196974	-2.27503	0.0229039	0.238908	Kdm4c	Kdm4c	lysine (K)-specific demethylase 4C	4
14684	ENSMUSG00000049858	31.8276	-0.569276	0.250237	-2.27495	0.022909	0.238908	Suox	Suox	sulfite oxidase	10
64	ENSMUSG00000000340	131.916	-0.45687	0.201094	-2.27193	0.023091	0.239191	Dbt	Dbt	dihydrolipoamide branched chain transacylase E2	3
3456	ENSMUSG00000022037	20.9825	-0.567983	0.249867	-2.27314	0.0230176	0.239191	Clu	Clu	clusterin	14
10292	ENSMUSG00000036167	1122.61	-0.310455	0.136669	-2.27159	0.0231114	0.239191	Pphln1	Pphln1	periphilin 1	15
11818	ENSMUSG00000040133	140.274	-0.434232	0.191101	-2.27226	0.0230707	0.239191	Gpr176	Gpr176	G protein-coupled receptor 176	2
12998	ENSMUSG00000043866	209.497	0.419759	0.184729	2.27229	0.0230688	0.239191	Taf10	Taf10	TAF10 RNA polymerase II, TATA box binding protein (TBP)-associated factor	7
14428	ENSMUSG00000048878	647.016	-0.339996	0.149654	-2.27188	0.0230939	0.239191	Hexim1	Hexim1	hexamethylene bis-acetamide inducible 1	11
19534	ENSMUSG00000068699	75.4837	-0.530022	0.233136	-2.27345	0.0229993	0.239191	Flnc	Flnc	filamin C, gamma	6
31560	ENSMUSG00000090553	864.706	0.413116	0.181866	2.27154	0.0231145	0.239191	Snrpe	Snrpe	small nuclear ribonucleoprotein E	1
3756	ENSMUSG00000022538	497.961	0.340558	0.15001	2.27023	0.0231933	0.239193	Lsg1	Lsg1	large subunit GTPase 1 homolog (S. cerevisiae)	16
3946	ENSMUSG00000022856	100.537	0.479054	0.21103	2.27008	0.0232028	0.239193	Tmem41a	Tmem41a	transmembrane protein 41a	16
5707	ENSMUSG00000026672	45.8861	0.545835	0.24045	2.27006	0.0232038	0.239193	Optn	Optn	optineurin	2
5986	ENSMUSG00000027199	732.689	-0.315552	0.138998	-2.27018	0.0231965	0.239193	Gatm	Gatm	glycine amidinotransferase (L-arginine:glycine amidinotransferase)	2
3123	ENSMUSG00000021466	95.4313	-0.47966	0.211388	-2.2691	0.0232623	0.239566	Ptch1	Ptch1	patched homolog 1	13
17900	ENSMUSG00000063851	8.46491	0.494357	0.218161	2.26602	0.0234504	0.241272	Rnf183	Rnf183	ring finger protein 183	4
32133	ENSMUSG00000091803	122.389	0.467209	0.206225	2.26553	0.0234802	0.241347	Cox16	Cox16	cytochrome c oxidase assembly protein 16	12
2536	ENSMUSG00000020453	163.223	-0.429632	0.189679	-2.26505	0.0235098	0.24142	Patz1	Patz1	POZ (BTB) and AT hook containing zinc finger 1	11
[truncated: 9,672 more rows]

## Sheet: AAvsTTP_RiboSeq
	ensembl_gene_id	baseMean	log2FoldChange	lfcSE	stat	pvalue	padj	external_gene_name	mgi_symbol	mgi_description	chromosome_name
[truncated: 10,715 more rows]
