# Supplementary material for: The RNA-binding protein TTP is a global post-transcriptional regulator of feedback control in inflammation
Source: Nucleic Acids Res. 2016 May 24;44(15):7418–40. doi: 10.1093/nar/gkw474 (PMC5009735; doi:10.1093/nar/gkw474)
Supplement: SUPPLEMENTARY DATA [file supp_gkw474_nar-00263-y-2016-File014.xlsx]

## Sheet: TTPvsGFP
DE RNASeq	DE RNASeq and iCLIP	DE RiboSeq	DE RiboSeq and iCLIP	DE RNASeq only	DE RNASeq only and iCLIP	DE RiboSeq only	DE RiboSeq only and iCLIP	DE RNASeq and RiboSeq	DE RNASeq and RiboSeq and iCLIP
0610011F06Rik	1110007C09Rik	1110051M20Rik	1110059E24Rik	0610011F06Rik	1110007C09Rik	2010012O05Rik	Ahnak	1110051M20Rik	1110059E24Rik	TTP vs GFP
1110007C09Rik	1110059E24Rik	1110059E24Rik	4930506M07Rik	1110007C09Rik	1810037I17Rik	4632428N05Rik	Atrx	1110059E24Rik	4930506M07Rik	1095	DE RNASeq
1110051M20Rik	1810037I17Rik	2010012O05Rik	Acadl	1810037I17Rik	2410016O06Rik	Ahnak	Col18a1	2510009E07Rik	Acadl	208	DE RiboSeq
1110059E24Rik	2410016O06Rik	2510009E07Rik	AF251705	2210016F16Rik	2610002J02Rik	Atp6v0c	Ctnnd1	4930506M07Rik	AF251705	929	DE RNASeq only
1810037I17Rik	2610002J02Rik	4632428N05Rik	Ahctf1	2410016O06Rik	A230046K03Rik	Atrx	Exosc2	Acadl	Ahctf1	41	DE RiboSeq only
2210016F16Rik	4930506M07Rik	4930506M07Rik	Ahnak	2410127L17Rik	Abhd17b	Casp6	Fcer1g	Adam3	Aim1	166	DE RNASeq and RiboSeq
2410016O06Rik	A230046K03Rik	Acadl	Aim1	2500002B13Rik	Acot1	Col18a1	Hnrnpa2b1	AF251705	Arhgef3	419	DE RNASeq and iCLIP
2410127L17Rik	Abhd17b	Adam3	Arhgef3	2610002J02Rik	Adar	Cth	Itm2b	Ahctf1	Atp1b3	90	DE RiboSeq and iCLIP
2500002B13Rik	Acadl	AF251705	Atp1b3	2610034B18Rik	Adcy9	Ctnnd1	Kdm1a	Aim1	B2m	350	DE RNASeq only and iCLIP
2510009E07Rik	Acot1	Ahctf1	Atrx	2700081O15Rik	Agap1	Exosc2	Ktn1	Amz1	Cd28	20	DE RiboSeq only and iCLIP
2610002J02Rik	Adar	Ahnak	B2m	2810429I04Rik	Agpat3	Fat3	Lbr	Arhgap4	Cmpk2	69	DE RNASeq and RiboSeq and iCLIP
2610034B18Rik	Adcy9	Aim1	Cd28	4930509G22Rik	Akap1	Fcer1g	Lyz2	Arhgap9	Cstb
2700081O15Rik	AF251705	Amz1	Cmpk2	4933430I17Rik	Akt3	Fmo5	Ncl	Arhgef3	Ctss
2810429I04Rik	Agap1	Arhgap4	Col18a1	5830418P13Rik	Alox5	Hnrnpa2b1	Prrc2c	Arnt	Ddb1
4930506M07Rik	Agpat3	Arhgap9	Cstb	6430548M08Rik	Amn1	Ifi27l2a	Ptma	Atp1a3	Eda2r
4930509G22Rik	Ahctf1	Arhgef3	Ctnnd1	9130208D14Rik	Angptl2	Itm2b	Rnf41	Atp1b3	Eif3a
4933430I17Rik	Aim1	Arnt	Ctss	9430020K01Rik	Ankrd10	Kdm1a	Rpl30	B2m	Emr1
5830418P13Rik	Akap1	Atp1a3	Ddb1	9830147E19Rik	Ankrd33b	Ktn1	Sf3a1	B3galnt1	Evl
6430548M08Rik	Akt3	Atp1b3	Eda2r	9930111J21Rik2	Arhgap15	Lbr	U2surp	BC026585	Eya1
9130208D14Rik	Alox5	Atp6v0c	Eif3a	A230046K03Rik	Arhgdib	Lyz2	Zfp36	Bcat1	Fam111a
9430020K01Rik	Amn1	Atrx	Emr1	A230050P20Rik	Arhgef11	Mir6236		Bloc1s5	Fam46a
9830147E19Rik	Angptl2	B2m	Evl	A630072M18Rik	Arrdc3	Mkx		Bst1	Fen1
9930111J21Rik2	Ankrd10	B3galnt1	Exosc2	Aacs	Asph	Mt2		Cd28	Flnc
A230046K03Rik	Ankrd33b	BC026585	Eya1	Abcc2	Atad1	Ncl		Cd52	Flt1
A230050P20Rik	Arhgap15	Bcat1	Fam111a	Abhd17b	Atp8b2	Nol12		Cd72	Fosl1
A630072M18Rik	Arhgdib	Bloc1s5	Fam46a	Abhd6	Atrnl1	Pdap1		Ch25h	Gatm
Aacs	Arhgef11	Bst1	Fcer1g	Abtb2	B4galt3	Pltp		Chchd10	Gmfg
Abcc2	Arhgef3	Casp6	Fen1	Acaca	B4galt6	Prrc2c		Clstn1	H2afz
Abhd17b	Arrdc3	Cd28	Flnc	Acap1	Banf1	Pstpip2		Cmpk2	H2-D1
Abhd6	Asph	Cd52	Flt1	Acat2	Baz2a	Ptma		Col23a1	H2-K1
Abtb2	Atad1	Cd72	Fosl1	Acot1	Bbs7	Rnf41		Cpq	Hells
Acaca	Atp1b3	Ch25h	Gatm	Acp2	Bloc1s2	Rpl15		Cstb	Ifi27
Acadl	Atp8b2	Chchd10	Gmfg	Acy1	Bmpr1a	Rpl30		Ctss	Il10ra
Acap1	Atrnl1	Clstn1	Gpr137	Adamtsl5	Brca1	Rpl7		Cxcl16	Kcnab2
Acat2	B2m	Cmpk2	H2afz	Adar	Btg1	Rtp4		Ddb1	Klf2
Acot1	B4galt3	Col18a1	H2-D1	Adcy9	Bub1	Sf3a1		Ddx58	Lgals3bp
Acp2	B4galt6	Col23a1	H2-K1	Add3	Bub1b	Slc29a2		Decr1	Lgals9
Acy1	Banf1	Cpq	Hells	Adgb	C1qc	U2surp		Dennd2a	Lmo4
Adam3	Baz2a	Cstb	Hnrnpa2b1	Afap1l1	Cadps	Xaf1		Dfna5	Lyz1
Adamtsl5	Bbs7	Cth	Ifi27	Agap1	Capza1	Zfp36		Dtx3l	Myof
Adar	Bloc1s2	Ctnnd1	Il10ra	Agmo	Cbx5	Zmat2		Dtx4	Nasp
Adcy9	Bmpr1a	Ctss	Itm2b	Ago4	Ccdc88b			Ecm1	Nckap5l
Add3	Brca1	Cxcl16	Kcnab2	Agpat3	Cchcr1			Eda2r	Ndufc1
Adgb	Btg1	Ddb1	Kdm1a	Ahr	Ccne2			Eef1g	Neo1
AF251705	Bub1	Ddx58	Klf2	AI662270	Ccng2			Eif2s3y	Oas3
Afap1l1	Bub1b	Decr1	Ktn1	AI837181	Ccrl2			Eif3a	Pbx1
Agap1	C1qc	Dennd2a	Lbr	Aifm1	Cd9			Emr1	Pcdh7
Agmo	Cadps	Dfna5	Lgals3bp	Aig1	Cdc37l1			Epsti1	Pnn
Ago4	Capza1	Dtx3l	Lgals9	Akap1	Cdc40			Esyt1	Ppic
Agpat3	Cbx5	Dtx4	Lmo4	Akr1c12	Cdca7			Evl	Pros1
Ahctf1	Ccdc88b	Ecm1	Lyz1	Akt3	Cdk2			Eya1	Ptplb
Ahr	Cchcr1	Eda2r	Lyz2	Aldh1l1	Cdkn2c			Fads1	R3hdm2
AI662270	Ccne2	Eef1g	Myof	Alox5	Ceacam1			Fam111a	Rab32
AI837181	Ccng2	Eif2s3y	Nasp	Ambp	Cep55			Fam129a	Rap1b
Aifm1	Ccrl2	Eif3a	Nckap5l	Amn1	Cers2			Fam46a	Rbm25
Aig1	Cd28	Emr1	Ncl	Angptl2	Cgnl1			Farp1	Rrbp1
Aim1	Cd9	Epsti1	Ndufc1	Ank2	Chmp5			Fcgr1	Sash3
Akap1	Cdc37l1	Esyt1	Neo1	Ankdd1a	Cnst			Fen1	Selt
Akr1c12	Cdc40	Evl	Oas3	Ankrd10	Cog6			Fkbp11	Sepp1
Akt3	Cdca7	Exosc2	Pbx1	Ankrd33b	Cops7a			Fkbp9	Smpdl3a
Aldh1l1	Cdk2	Eya1	Pcdh7	Anks6	Coq10a			Flnc	Spink5
Alox5	Cdkn2c	Fads1	Pnn	Ano3	Coro2a			Flt1	Susd3
Ambp	Ceacam1	Fam111a	Ppic	Aox2	Cox8a			Fosl1	Syngr1
Amn1	Cep55	Fam129a	Pros1	Aph1c	Cpe			Gatm	Tubb2a
Amz1	Cers2	Fam46a	Prrc2c	Aqp9	Cpsf6			Gbgt1	Ulbp1
Angptl2	Cgnl1	Farp1	Ptma	Arhgap15	Cstf2t			Gbp3	Vcl
Ank2	Chmp5	Fat3	Ptplb	Arhgap27	Ctdsp2			Gmfg	Vps13a
Ankdd1a	Cmpk2	Fcer1g	R3hdm2	Arhgap29	Cttn			Gnpda2	Zfp36l2
Ankrd10	Cnst	Fcgr1	Rab32	Arhgap44	D030056L22Rik			Gstk1	Zfp462
Ankrd33b	Cog6	Fen1	Rap1b	Arhgap8	Dab2ip			H2afz
Anks6	Cops7a	Fkbp11	Rbm25	Arhgdib	Dap			H2-D1
Ano3	Coq10a	Fkbp9	Rnf41	Arhgdig	Dclre1b			H2-K1
Aox2	Coro2a	Flnc	Rpl30	Arhgef11	Dcps			H2-T23
Aph1c	Cox8a	Flt1	Rrbp1	Arrdc3	Dctn2			Hck
Aqp9	Cpe	Fmo5	Sash3	Asph	Ddx10			Hells
Arhgap15	Cpsf6	Fosl1	Selt	Asrgl1	Dennd4b			Hpgds
Arhgap27	Cstb	Gatm	Sepp1	Atad1	Dhps			Ifi27
Arhgap29	Cstf2t	Gbgt1	Sf3a1	Atp6v0d2	Dhx33			Ifih1
Arhgap4	Ctdsp2	Gbp3	Smpdl3a	Atp8b2	Dis3l2			Il10ra
Arhgap44	Ctss	Gmfg	Spink5	Atrnl1	Dkc1			Iqgap2
Arhgap8	Cttn	Gnpda2	Susd3	Aunip	Dmwd			Kcnab2
Arhgap9	D030056L22Rik	Gpr137	Syngr1	Avil	Dnajc14			Klf2
Arhgdib	Dab2ip	Gstk1	Tubb2a	Avpi1	Dpcd			Lgals3bp
Arhgdig	Dap	H2afz	U2surp	B3galt5	Dram2			Lgals9
Arhgef11	Dclre1b	H2-D1	Ulbp1	B430305J03Rik	Dtl			Lmo4
Arhgef3	Dcps	H2-K1	Vcl	B4galt3	Dusp11			Lrfn4
Arnt	Dctn2	H2-T23	Vps13a	B4galt6	Dusp22			Lst1
Arrdc3	Ddb1	Hck	Zfp36	Bach2os	Eif3g			Lyz1
Asph	Ddx10	Hells	Zfp36l2	Banf1	Eif4e3			Mafb
Asrgl1	Dennd4b	Hnrnpa2b1	Zfp462	Bank1	Eif5b			Magee1
Atad1	Dhps	Hpgds		Baz2a	Emilin2			Mknk2
Atp1a3	Dhx33	Ifi27		Bbs7	Endod1			Mocos
Atp1b3	Dis3l2	Ifi27l2a		BC018473	Epm2aip1			Mrpl16
Atp6v0d2	Dkc1	Ifih1		BC022687	Ermp1			Myh10
Atp8b2	Dmwd	Il10ra		BC028528	Errfi1			Myof
Atrnl1	Dnajc14	Iqgap2		BC029214	Etv6			N4bp3
Aunip	Dpcd	Itm2b		BC043934	Fabp3			Nasp
Avil	Dram2	Kcnab2		Bckdhb	Fam171a1			Nckap5l
Avpi1	Dtl	Kdm1a		Bcl7a	Fam216a			Ndufc1
B2m	Dusp11	Klf2		Bloc1s2	Fam73a			Ndufs8
B3galnt1	Dusp22	Ktn1		Bmpr1a	Fam98a			Nedd4
B3galt5	Eda2r	Lbr		Bmyc	Fasn			Neo1
B430305J03Rik	Eif3a	Lgals3bp		Brca1	Fbxo42			Nolc1
B4galt3	Eif3g	Lgals9		Btg1	Fcgr2b			Oas2
B4galt6	Eif4e3	Lmo4		Bub1	Fignl1			Oas3
Bach2os	Eif5b	Lrfn4		Bub1b	Fjx1			Oasl1
Banf1	Emilin2	Lst1		C130026I21Rik	Fkbp3			Oit3
Bank1	Emr1	Lyz1		C1qc	Fkbp4			Pax3
Baz2a	Endod1	Lyz2		C77080	Flnb			Pbx1
Bbs7	Epm2aip1	Mafb		C920025E04Rik	Fmnl2			Pcdh7
BC018473	Ermp1	Magee1		Cacul1	Fmr1			Pdcd11
BC022687	Errfi1	Mir6236		Cad	Fpgs			Pdlim4
BC026585	Etv6	Mknk2		Cadps	Frmd8			Phf11d
BC028528	Evl	Mkx		Cand1	Frs2			Pir
BC029214	Eya1	Mocos		Capza1	Fry			Pirb
BC043934	Fabp3	Mrpl16		Car13	Gabarap			Plscr4
Bcat1	Fam111a	Mt2		Car9	Galnt12			Plxna4
Bckdhb	Fam171a1	Myh10		Carhsp1	Ganab			Pnn
Bcl7a	Fam216a	Myof		Cav2	Gcnt1			Ppic
Bloc1s2	Fam46a	N4bp3		Cbx5	Gem			Prkcb
Bloc1s5	Fam73a	Nasp		Ccdc136	Gm2a			Pros1
Bmpr1a	Fam98a	Nckap5l		Ccdc85b	Gm4070			Psmb8
Bmyc	Fasn	Ncl		Ccdc86	Gm608			Ptplb
Brca1	Fbxo42	Ndufc1		Ccdc88b	Gng12			Pycard
Bst1	Fcgr2b	Ndufs8		Ccdc88c	Gns			Pygl
Btg1	Fen1	Nedd4		Cchcr1	Gpnmb			R3hdm2
Bub1	Fignl1	Neo1		Ccne2	Gpr137b			Rab32
Bub1b	Fjx1	Nol12		Ccng2	Gstcd			Rap1b
C130026I21Rik	Fkbp3	Nolc1		Ccnj	Gtf2a1			Rassf8
C1qc	Fkbp4	Oas2		Ccrl2	Gtf2b			Rbm25
C77080	Flnb	Oas3		Ccs	Gtpbp2			Ripk3
C920025E04Rik	Flnc	Oasl1		Cd101	Gypc			Rrbp1
Cacul1	Flt1	Oit3		Cd22	H2-DMb1			Rrp12
Cad	Fmnl2	Pax3		Cd244	Hcfc2			Rtkn
Cadps	Fmr1	Pbx1		Cd276	Heatr3			Sash3
Cand1	Fosl1	Pcdh7		Cd300lh	Hiat1			Scly
Capza1	Fpgs	Pdap1		Cd37	Hipk1			Sdc3
Car13	Frmd8	Pdcd11		Cd59b	Hnrnpd			Selt
Car9	Frs2	Pdlim4		Cd9	Hnrnpul2			Sepp1
Carhsp1	Fry	Phf11d		Cd97	Hsp90aa1			Sesn1
Cav2	Gabarap	Pir		Cdc37l1	Ide			Sgsh
Cbx5	Galnt12	Pirb		Cdc40	Idh1			Sh3d19
Ccdc136	Ganab	Plscr4		Cdc42bpa	Ids			Slc43a3
Ccdc85b	Gatm	Pltp		Cdc42bpg	Ifrd2			Slc6a13
Ccdc86	Gcnt1	Plxna4		Cdca5	Igfbp4			Slfn5
Ccdc88b	Gem	Pnn		Cdca7	Il7r			Smpdl3a
Ccdc88c	Gm2a	Ppic		Cdk2	Imp3			Sp100
Cchcr1	Gm4070	Prkcb		Cdkn1c	Impa1			Sp110
Ccne2	Gm608	Pros1		Cdkn2c	Incenp			Spink5
Ccng2	Gmfg	Prrc2c		Ceacam1	Irgm1			Stac2
Ccnj	Gng12	Psmb8		Cebpa	Klhl9			Susd3
Ccrl2	Gns	Pstpip2		Cebpz	Kti12			Syngr1
Ccs	Gpnmb	Ptma		Cep55	Lamtor3			Tgm2
Cd101	Gpr137b	Ptplb		Cep78	Laptm4b			Timp1
Cd22	Gstcd	Pycard		Cers2	Leprel2			Tm7sf3
Cd244	Gtf2a1	Pygl		Cgn	Lhfp			Tnfrsf13b
Cd276	Gtf2b	R3hdm2		Cgnl1	Lig1			Tnfrsf21
Cd28	Gtpbp2	Rab32		Chac1	Lpxn			Tubb2a
Cd300lh	Gypc	Rap1b		Chek1	Lrpprc			Uchl1
Cd37	H2afz	Rassf8		Chka	Lrrc42			Ulbp1
Cd52	H2-D1	Rbm25		Chmp5	Ly9			Usp18
Cd59b	H2-DMb1	Ripk3		Chpf	Man1a2			Vangl1
Cd72	H2-K1	Rnf41		Chrm4	Map4k4			Vcl
Cd9	Hcfc2	Rpl15		Cisd3	Mars2			Vps13a
Cd97	Heatr3	Rpl30		Clec10a	Mcm3			Zfp36l2
Cdc37l1	Hells	Rpl7		Clec4a2	Mcm6			Zfp462
Cdc40	Hiat1	Rrbp1		Clec4a3	Mcm8
Cdc42bpa	Hipk1	Rrp12		Clec5a	Mdn1
Cdc42bpg	Hnrnpd	Rtkn		Cluh	Mfsd1
Cdca5	Hnrnpul2	Rtp4		Cnnm2	Mndal
Cdca7	Hsp90aa1	Sash3		Cnst	Mon2
Cdk2	Ide	Scly		Cog6	Mrpl50
Cdkn1c	Idh1	Sdc3		Cops7a	Mta2
Cdkn2c	Ids	Selt		Coq10a	Mtap
Ceacam1	Ifi27	Sepp1		Coro2a	Mtdh
Cebpa	Ifrd2	Sesn1		Cox8a	Mtfr1
Cebpz	Igfbp4	Sf3a1		Cpe	Mxd1
Cep55	Il10ra	Sgsh		Cped1	Mxi1
Cep78	Il7r	Sh3d19		Cpsf6	Mynn
Cers2	Imp3	Slc29a2		Cpt1c	Naa40
Cgn	Impa1	Slc43a3		Cstf2t	Nceh1
Cgnl1	Incenp	Slc6a13		Ctdsp2	Ncoa7
Ch25h	Irgm1	Slfn5		Ctso	Necap1
Chac1	Kcnab2	Smpdl3a		Cttn	Nek6
Chchd10	Klf2	Sp100		Cuedc2	Nhlrc2
Chek1	Klhl9	Sp110		D030056L22Rik	Ninl
Chka	Kti12	Spink5		D19Bwg1357e	Nln
Chmp5	Lamtor3	Stac2		D2Wsu81e	Nlrc5
Chpf	Laptm4b	Susd3		Dab2ip	Nmt2
Chrm4	Leprel2	Syngr1		Dak	Noc3l
Cisd3	Lgals3bp	Tgm2		Dalrd3	Nop10
Clec10a	Lgals9	Timp1		Dap	Nt5dc1
Clec4a2	Lhfp	Tm7sf3		Dapp1	Nudt12
Clec4a3	Lig1	Tnfrsf13b		Dars2	Nup85
Clec5a	Lmo4	Tnfrsf21		Dbr1	Nxf1
Clstn1	Lpxn	Tubb2a		Dclre1b	Oaz1
Cluh	Lrpprc	U2surp		Dcps	Odc1
Cmpk2	Lrrc42	Uchl1		Dctd	Osbpl8
Cnnm2	Ly9	Ulbp1		Dctn2	Otub1
Cnst	Lyz1	Usp18		Ddx10	Pag1
Cog6	Man1a2	Vangl1		Ddx3y	Parp9
Col23a1	Map4k4	Vcl		Dennd2d	Pdcd10
Cops7a	Mars2	Vps13a		Dennd4b	Pde7b
Coq10a	Mcm3	Xaf1		Dhodh	Pdlim5
Coro2a	Mcm6	Zfp36		Dhps	Pdzd8
Cox8a	Mcm8	Zfp36l2		Dhx33	Pex2
Cpe	Mdn1	Zfp462		Dhx58	Pex7
Cped1	Mfsd1	Zmat2		Dis3l2	Phlda1
Cpq	Mndal			Dkc1	Phyh
Cpsf6	Mon2			Dmwd	Pik3ca
Cpt1c	Mrpl50			Dnajc14	Pip4k2c
Cstb	Mta2			Dnajc2	Pip5k1b
Cstf2t	Mtap			Dock9	Plcb3
Ctdsp2	Mtdh			Dpcd	Plxnd1
Ctso	Mtfr1			Dpf1	Pmp22
Ctss	Mxd1			Dpp3	Pola2
Cttn	Mxi1			Dpys	Pold2
Cuedc2	Mynn			Dram2	Pole2
Cxcl16	Myof			Dtl	Polr1b
D030056L22Rik	Naa40			Dus1l	Pop1
D19Bwg1357e	Nasp			Dusp11	Pou6f1
D2Wsu81e	Nceh1			Dusp22	Ppm1g
Dab2ip	Nckap5l			Dusp9	Ppm1h
Dak	Ncoa7			Dyrk3	Ppm1l
Dalrd3	Ndufc1			Ebi3	Ppp1r15a
Dap	Necap1			Ecsit	Prdx3
Dapp1	Nek6			Eif1ad	Prkacb
Dars2	Neo1			Eif3g	Prpf19
Dbr1	Nhlrc2			Eif4e3	Prune
Dclre1b	Ninl			Eif5a2	Pusl1
Dcps	Nln			Eif5b	Rab3a
Dctd	Nlrc5			Elac2	Rab43
Dctn2	Nmt2			Emilin2	Rab5b
Ddb1	Noc3l			Eml3	Rae1
Ddx10	Nop10			Endod1	Rap1gds1
Ddx3y	Nt5dc1			Epdr1	Rassf3
Ddx58	Nudt12			Epm2aip1	Rcbtb1
Decr1	Nup85			Ermp1	Reep3
Dennd2a	Nxf1			Errfi1	Rgl1
Dennd2d	Oas3			Ethe1	Rnasel
Dennd4b	Oaz1			Etv6	Rnf13
Dfna5	Odc1			Eva1b	Rnf213
Dhodh	Osbpl8			Exo1	Rnf7
Dhps	Otub1			Exoc3l4	Rps15
Dhx33	Pag1			Exoc8	Rps26
Dhx58	Parp9			Exosc1	Rps6ka4
Dis3l2	Pbx1			Eya4	Rrp9
Dkc1	Pcdh7			F2rl3	Ruvbl2
Dmwd	Pdcd10			F3	S100a10
Dnajc14	Pde7b			Fabp3	S100a4
Dnajc2	Pdlim5			Fabp7	Scn1b
Dock9	Pdzd8			Fads2	Sec22b
Dpcd	Pex2			Fahd1	Selk
Dpf1	Pex7			Fam132a	Serpinb9
Dpp3	Phlda1			Fam136a	Set
Dpys	Phyh			Fam13a	Sft2d2
Dram2	Pik3ca			Fam171a1	Sgk1
Dtl	Pip4k2c			Fam178a	Sgk3
Dtx3l	Pip5k1b			Fam189a2	Sgpl1
Dtx4	Plcb3			Fam199x	Sh3glb1
Dus1l	Plxnd1			Fam213b	Sike1
Dusp11	Pmp22			Fam216a	Slc19a2
Dusp22	Pnn			Fam73a	Slc25a16
Dusp9	Pola2			Fam92a	Slc26a11
Dyrk3	Pold2			Fam98a	Slc2a3
Ebi3	Pole2			Fasn	Slc35a3
Ecm1	Polr1b			Fbxo42	Slc36a4
Ecsit	Pop1			Fcgr2b	Slc4a8
Eda2r	Pou6f1			Fcna	Smarca2
Eef1g	Ppic			Fcor	Smc3
Eif1ad	Ppm1g			Fgd2	Smc5
Eif2s3y	Ppm1h			Fignl1	Smim14
Eif3a	Ppm1l			Fjx1	Snrnp27
Eif3g	Ppp1r15a			Fkbp3	Snx10
Eif4e3	Prdx3			Fkbp4	Snx27
Eif5a2	Prkacb			Flnb	Spp1
Eif5b	Pros1			Flot1	Sri
Elac2	Prpf19			Fmnl2	Ssr3
Emilin2	Prune			Fmr1	St18
Eml3	Ptplb			Foxo4	St6galnac4
Emr1	Pusl1			Fpgs	Stat1
Endod1	R3hdm2			Frat2	Stip1
Epdr1	Rab32			Frmd8	Stk17b
Epm2aip1	Rab3a			Frs2	Stx3
Epsti1	Rab43			Fry	Stx7
Ermp1	Rab5b			Fut10	Stxbp5
Errfi1	Rae1			Fxn	Syncrip
Esyt1	Rap1b			Fxyd2	Syne3
Ethe1	Rap1gds1			Fzd1	Taf13
Etv6	Rassf3			Fzd8	Tardbp
Eva1b	Rbm25			Gab1	Tbc1d10a
Evl	Rcbtb1			Gabarap	Tbc1d8
Exo1	Reep3			Galk1	Tbk1
Exoc3l4	Rgl1			Galnt12	Tcp11l1
Exoc8	Rnasel			Galnt4	Tet2
Exosc1	Rnf13			Ganab	Tet3
Eya1	Rnf213			Gapt	Thrap3
Eya4	Rnf7			Gart	Thumpd1
F2rl3	Rps15			Gba	Tiam2
F3	Rps26			Gbp7	Tiparp
Fabp3	Rps6ka4			Gcm2	Tjp2
Fabp7	Rrbp1			Gcnt1	Tm9sf3
Fads1	Rrp9			Gdf11	Tmem106a
Fads2	Ruvbl2			Gem	Tmem154
Fahd1	S100a10			Gemin6	Tmem167b
Fam111a	S100a4			Gfod1	Tmem189
Fam129a	Sash3			Ghr	Tmem258
Fam132a	Scn1b			Gja1	Tmem68
Fam136a	Sec22b			Glmp	Tmem70
Fam13a	Selk			Glrx5	Tnfrsf1a
Fam171a1	Selt			Gm10076	Tnfsf4
Fam178a	Sepp1			Gm11415	Tnks2
Fam189a2	Serpinb9			Gm13012	Topbp1
Fam199x	Set			Gm16211	Tpm1
Fam213b	Sft2d2			Gm1673	Traf4
Fam216a	Sgk1			Gm17399	Trafd1
Fam46a	Sgk3			Gm22265	Trappc10
Fam73a	Sgpl1			Gm26316	Trim2
Fam92a	Sh3glb1			Gm26510	Tsc22d2
Fam98a	Sike1			Gm28438	Tshz1
Farp1	Slc19a2			Gm2a	Tspan14
Fasn	Slc25a16			Gm4070	Tspan3
Fbxo42	Slc26a11			Gm608	Ttyh1
Fcgr1	Slc2a3			Gm6325	Tubb6
Fcgr2b	Slc35a3			Gm6654	Txnip
Fcna	Slc36a4			Gm8818	Ube2q1
Fcor	Slc4a8			Gm8995	Ubtf
Fen1	Smarca2			Gng11	Ubxn1
Fgd2	Smc3			Gng12	Uchl5
Fignl1	Smc5			Gns	Ufm1
Fjx1	Smim14			Gpam	Uggt1
Fkbp11	Smpdl3a			Gpnmb	Uhrf1bp1l
Fkbp3	Snrnp27			Gpr125	Uqcrc1
Fkbp4	Snx10			Gpr137b	Usp1
Fkbp9	Snx27			Gprc5c	Uty
Flnb	Spink5			Grwd1	Vamp4
Flnc	Spp1			Gspt2	Wdhd1
Flot1	Sri			Gstcd	Wdr43
Flt1	Ssr3			Gstm4	Wdr61
Fmnl2	St18			Gstm5	Wdr75
Fmr1	St6galnac4			Gtf2a1	Xpnpep1
Fosl1	Stat1			Gtf2b	Xpo1
Foxo4	Stip1			Gtpbp2	Xpot
Fpgs	Stk17b			Gucd1	Ydjc
Frat2	Stx3			Gyg	Ypel5
Frmd8	Stx7			Gypc	Zbtb7a
Frs2	Stxbp5			H2-DMb1	Zc2hc1a
Fry	Susd3			H2-Q4	Zdhhc17
Fut10	Syncrip			H2-T10	Zfand2a
Fxn	Syne3			H2-T24	Zfp326
Fxyd2	Syngr1			Hax1
Fzd1	Taf13			Hcfc2
Fzd8	Tardbp			Heatr3
Gab1	Tbc1d10a			Hecw2
Gabarap	Tbc1d8			Hhat
Galk1	Tbk1			Hiat1
Galnt12	Tcp11l1			Hipk1
Galnt4	Tet2			Hirip3
Ganab	Tet3			Hist1h1a
Gapt	Thrap3			Hmces
Gart	Thumpd1			Hmgb3
Gatm	Tiam2			Hmgn3
Gba	Tiparp			Hmha1
Gbgt1	Tjp2			Hnrnpd
Gbp3	Tm9sf3			Hnrnpul2
Gbp7	Tmem106a			Hook1
Gcm2	Tmem154			Hpn
Gcnt1	Tmem167b			Hpse
Gdf11	Tmem189			Hsp90aa1
Gem	Tmem258			Htr2a
Gemin6	Tmem68			Htra2
Gfod1	Tmem70			Hyal1
Ghr	Tnfrsf1a			Hyal2
Gja1	Tnfsf4			Iba57
Glmp	Tnks2			Ide
Glrx5	Topbp1			Idh1
Gm10076	Tpm1			Ids
Gm11415	Traf4			Ifi203
Gm13012	Trafd1			Ifi204
Gm16211	Trappc10			Ifit3
Gm1673	Trim2			Ifitm6
Gm17399	Tsc22d2			Ifrd2
Gm22265	Tshz1			Igfbp4
Gm26316	Tspan14			Ighm
Gm26510	Tspan3			Il12rb2
Gm28438	Ttyh1			Il3ra
Gm2a	Tubb2a			Il7r
Gm4070	Tubb6			Imp3
Gm608	Txnip			Impa1
Gm6325	Ube2q1			Impdh2
Gm6654	Ubtf			Inafm2
Gm8818	Ubxn1			Incenp
Gm8995	Uchl5			Ints5
Gmfg	Ufm1			Irf7
Gng11	Uggt1			Irf9
Gng12	Uhrf1bp1l			Irgm1
Gnpda2	Ulbp1			Irgm2
Gns	Uqcrc1			Irx2
Gpam	Usp1			Ispd
Gpnmb	Uty			Itga7
Gpr125	Vamp4			Jag2
Gpr137b	Vcl			Jam3
Gprc5c	Vps13a			Kank3
Grwd1	Wdhd1			Kdelc1
Gspt2	Wdr43			Kdm5d
Gstcd	Wdr61			Kif19a
Gstk1	Wdr75			Kif21a
Gstm4	Xpnpep1			Klf9
Gstm5	Xpo1			Klhl9
Gtf2a1	Xpot			Krtcap2
Gtf2b	Ydjc			Kti12
Gtpbp2	Ypel5			Lair1
Gucd1	Zbtb7a			Lamtor3
Gyg	Zc2hc1a			Laptm4b
Gypc	Zdhhc17			Lbh
H2afz	Zfand2a			Lbhd1
H2-D1	Zfp326			Lck
H2-DMb1	Zfp36l2			Lepre1
H2-K1	Zfp462			Leprel2
H2-Q4				Lgalsl
H2-T10				Lhfp
H2-T23				Lig1
H2-T24				Lpar4
Hax1				Lpxn
Hcfc2				Lrp4
Hck				Lrp5
Heatr3				Lrpprc
Hecw2				Lrrc42
Hells				Lrrc45
Hhat				Lxn
Hiat1				Ly9
Hipk1				Lzts2
Hirip3				Mag
Hist1h1a				Man1a2
Hmces				Map4k4
Hmgb3				Mapk12
Hmgn3				Mapk13
Hmha1				Mapk8ip1
Hnrnpd				Mars2
Hnrnpul2				Marveld1
Hook1				Mboat2
Hpgds				Mcam
Hpn				Mcm3
Hpse				Mcm5
Hsp90aa1				Mcm6
Htr2a				Mcm8
Htra2				Mdfi
Hyal1				Mdm1
Hyal2				Mdn1
Iba57				Mdp1
Ide				Men1
Idh1				Mettl16
Ids				Mettl7a1
Ifi203				Mfsd1
Ifi204				Mfsd8
Ifi27				Micu1
Ifih1				Mid2
Ifit3				Mmp19
Ifitm6				Mn1
Ifrd2				Mnda
Igfbp4				Mndal
Ighm				Mns1
Il10ra				Mogat1
Il12rb2				Mon2
Il3ra				Mreg
Il7r				Mrpl21
Imp3				Mrpl38
Impa1				Mrpl43
Impdh2				Mrpl50
Inafm2				Mrps21
Incenp				Mrps30
Ints5				Mrps34
Iqgap2				Msantd3
Irf7				Msh2
Irf9				Msh6
Irgm1				Mta2
Irgm2				Mtap
Irx2				Mtdh
Ispd				Mtfr1
Itga7				Mttp
Jag2				Mturn
Jam3				Mx2
Kank3				Mxd1
Kcnab2				Mxi1
Kdelc1				Mybl2
Kdm5d				Myl6
Kif19a				Mylk
Kif21a				Mynn
Klf2				Myo1d
Klf9				Myom3
Klhl9				Naa40
Krtcap2				Nabp2
Kti12				Nanos1
Lair1				Napsa
Lamtor3				Nbea
Laptm4b				Nceh1
Lbh				Nck2
Lbhd1				Ncoa7
Lck				Ndrg1
Lepre1				Ndst1
Leprel2				Ndufv1
Lgals3bp				Necap1
Lgals9				Nek6
Lgalsl				Neurl1b
Lhfp				Nhlrc2
Lig1				Nhlrc3
Lmo4				Nhsl2
Lpar4				Nid2
Lpxn				Ninl
Lrfn4				Nipsnap1
Lrp4				Nln
Lrp5				Nlrc4
Lrpprc				Nlrc5
Lrrc42				Nlrx1
Lrrc45				Nme7
Lst1				Nmt2
Lxn				Noc3l
Ly9				Nop10
Lyz1				Nop56
Lzts2				Npm3
Mafb				Npy
Mag				Nr1h3
Magee1				Nrcam
Man1a2				Nrn1
Map4k4				Nsun3
Mapk12				Nsun4
Mapk13				Nt5c
Mapk8ip1				Nt5dc1
Mars2				Nt5dc2
Marveld1				Ntn1
Mboat2				Nuak1
Mcam				Nubp2
Mcm3				Nudt12
Mcm5				Nup210l
Mcm6				Nup85
Mcm8				Nxf1
Mdfi				Nxn
Mdm1				Oaf
Mdn1				Oas1a
Mdp1				Oas1g
Men1				Oasl2
Mettl16				Oaz1
Mettl7a1				Ociad2
Mfsd1				Odc1
Mfsd8				Osbpl8
Micu1				Ostc
Mid2				Otub1
Mknk2				Oxnad1
Mmp19				Oxsr1
Mn1				Pag1
Mnda				Panx1
Mndal				Pard6b
Mns1				Parp12
Mocos				Parp14
Mogat1				Parp9
Mon2				Pcbp3
Mreg				Pcgf6
Mrpl16				Pdcd10
Mrpl21				Pde5a
Mrpl38				Pde7b
Mrpl43				Pdia5
Mrpl50				Pdlim5
Mrps21				Pdss1
Mrps30				Pdzd8
Mrps34				Peo1
Msantd3				Pex2
Msh2				Pex7
Msh6				Pf4
Mta2				Pgp
Mtap				Phlda1
Mtdh				Phyh
Mtfr1				Pigm
Mttp				Pik3ca
Mturn				Pip4k2c
Mx2				Pip5k1b
Mxd1				Pira2
Mxi1				Pkd1l2
Mybl2				Pkdcc
Myh10				Pkib
Myl6				Plcb3
Mylk				Plcl1
Mynn				Pld1
Myo1d				Plekhg5
Myof				Plxnd1
Myom3				Pmf1
N4bp3				Pmm1
Naa40				Pmp22
Nabp2				Pnkd
Nanos1				Pola2
Napsa				Pold2
Nasp				Pole2
Nbea				Polr1b
Nceh1				Polr1e
Nck2				Polr3g
Nckap5l				Polr3h
Ncoa7				Pop1
Ndrg1				Pou6f1
Ndst1				Ppapdc3
Ndufc1				Pparg
Ndufs8				Ppcdc
Ndufv1				Ppm1g
Necap1				Ppm1h
Nedd4				Ppm1l
Nek6				Ppp1r14b
Neo1				Ppp1r15a
Neurl1b				Prdx3
Nhlrc2				Prkaa2
Nhlrc3				Prkacb
Nhsl2				Prkcsh
Nid2				Prmt1
Ninl				Prodh
Nipsnap1				Prpf19
Nln				Prpf31
Nlrc4				Prpf4b
Nlrc5				Prpf8
Nlrx1				Prr13
Nme7				Prss50
Nmt2				Prune
Noc3l				Prune2
Nolc1				Psip1
Nop10				Psmb4
Nop56				Psmb9
Npm3				Ptges2
Npy				Ptgfrn
Nr1h3				Ptgir
Nrcam				Ptgs1
Nrn1				Ptplad2
Nsun3				Ptpn13
Nsun4				Ptpn22
Nt5c				Ptrh2
Nt5dc1				Pus10
Nt5dc2				Pusl1
Ntn1				Pxdc1
Nuak1				Pxmp4
Nubp2				Pyhin1
Nudt12				Qtrt1
Nup210l				Rab27a
Nup85				Rab3a
Nxf1				Rab43
Nxn				Rab5b
Oaf				Rabepk
Oas1a				Rae1
Oas1g				Rangrf
Oas2				Rap1gds1
Oas3				Rasgrp4
Oasl1				Rassf3
Oasl2				Rcbtb1
Oaz1				Rcbtb2
Ociad2				Rce1
Odc1				Rcl1
Oit3				Rcor2
Osbpl8				Rcsd1
Ostc				Reep3
Otub1				Rell1
Oxnad1				Rgl1
Oxsr1				Rit1
Pag1				Rnaseh2c
Panx1				Rnasel
Pard6b				Rnf13
Parp12				Rnf213
Parp14				Rnf217
Parp9				Rnf7
Pax3				Rnmtl1
Pbx1				Rny3
Pcbp3				Rpl41
Pcdh7				Rpp14
Pcgf6				Rpph1
Pdcd10				Rprd2
Pdcd11				Rps15
Pde5a				Rps26
Pde7b				Rps6ka4
Pdia5				Rrp9
Pdlim4				Rsad2
Pdlim5				Rtn2
Pdss1				Rundc1
Pdzd8				Ruvbl2
Peo1				S100a10
Pex2				S100a13
Pex7				S100a4
Pf4				Sac3d1
Pgp				Sart1
Phf11d				Sbno2
Phlda1				Scarna13
Phyh				Sccpdh
Pigm				Scn1b
Pik3ca				Scnm1
Pip4k2c				Scyl2
Pip5k1b				Sdhaf2
Pir				Sdsl
Pira2				Sec22b
Pirb				Selk
Pkd1l2				Selplg
Pkdcc				Sema3c
Pkib				Sema5a
Plcb3				Sep15
Plcl1				Serinc5
Pld1				Serpinb1c
Plekhg5				Serpinb6b
Plscr4				Serpinb8
Plxna4				Serpinb9
Plxnd1				Serpinb9b
Pmf1				Serpine2
Pmm1				Sesn3
Pmp22				Set
Pnkd				Sft2d2
Pnn				Sgk1
Pola2				Sgk3
Pold2				Sgpl1
Pole2				Sgsm1
Polr1b				Sh3glb1
Polr1e				Shisa3
Polr3g				Shmt1
Polr3h				Siglece
Pop1				Sike1
Pou6f1				Sipa1l2
Ppapdc3				Siva1
Pparg				Sla
Ppcdc				Slc13a2
Ppic				Slc13a3
Ppm1g				Slc15a3
Ppm1h				Slc16a7
Ppm1l				Slc19a2
Ppp1r14b				Slc22a15
Ppp1r15a				Slc24a3
Prdx3				Slc25a16
Prkaa2				Slc25a40
Prkacb				Slc26a11
Prkcb				Slc28a2
Prkcsh				Slc2a3
Prmt1				Slc30a1
Prodh				Slc30a4
Pros1				Slc35a3
Prpf19				Slc35a5
Prpf31				Slc35g1
Prpf4b				Slc36a2
Prpf8				Slc36a4
Prr13				Slc40a1
Prss50				Slc44a2
Prune				Slc4a8
Prune2				Slc5a6
Psip1				Slc7a4
Psmb4				Slc8a1
Psmb8				Slc9a2
Psmb9				Slco5a1
Ptges2				Slfn8
Ptgfrn				Smarca2
Ptgir				Smc3
Ptgs1				Smc5
Ptplad2				Smco4
Ptplb				Smim14
Ptpn13				Snhg1
Ptpn22				Snhg3
Ptrh2				Snhg4
Pus10				Snhg5
Pusl1				Snrnp27
Pxdc1				Snx10
Pxmp4				Snx27
Pycard				Sorl1
Pygl				Sp140
Pyhin1				Spg20
Qtrt1				Spns3
R3hdm2				Spp1
Rab27a				Src
Rab32				Sri
Rab3a				Ssr3
Rab43				Sssca1
Rab5b				St18
Rabepk				St6galnac4
Rae1				Stard13
Rangrf				Stat1
Rap1b				Stat2
Rap1gds1				Stat6
Rasgrp4				Stau2
Rassf3				Stip1
Rassf8				Stk17b
Rbm25				Stx1a
Rcbtb1				Stx3
Rcbtb2				Stx7
Rce1				Stxbp5
Rcl1				Suv39h2
Rcor2				Svip
Rcsd1				Syce2
Reep3				Syncrip
Rell1				Syne3
Rgl1				Taf13
Ripk3				Taf6l
Rit1				Taf9b
Rnaseh2c				Tardbp
Rnasel				Tbc1d10a
Rnf13				Tbc1d32
Rnf213				Tbc1d8
Rnf217				Tbk1
Rnf7				Tbx15
Rnmtl1				Tcn2
Rny3				Tcp11l1
Rpl41				Tdrkh
Rpp14				Terc
Rpph1				Tet2
Rprd2				Tet3
Rps15				Tgfbi
Rps26				Tgif2
Rps6ka4				Themis2
Rrbp1				Thg1l
Rrp12				Thrap3
Rrp9				Thumpd1
Rsad2				Tiam2
Rtkn				Ticam1
Rtn2				Tiparp
Rundc1				Tjp2
Ruvbl2				Tln2
S100a10				Tm4sf1
S100a13				Tm9sf3
S100a4				Tmcc2
Sac3d1				Tmeff1
Sart1				Tmem106a
Sash3				Tmem132a
Sbno2				Tmem154
Scarna13				Tmem167b
Sccpdh				Tmem189
Scly				Tmem19
Scn1b				Tmem216
Scnm1				Tmem229b
Scyl2				Tmem246
Sdc3				Tmem258
Sdhaf2				Tmem40
Sdsl				Tmem68
Sec22b				Tmem70
Selk				Tmem71
Selplg				Tmem98
Selt				Tnfaip8l2
Sema3c				Tnfrsf14
Sema5a				Tnfrsf1a
Sep15				Tnfsf4
Sepp1				Tnks2
Serinc5				Tns4
Serpinb1c				Tomm5
Serpinb6b				Top1mt
Serpinb8				Topbp1
Serpinb9				Tpm1
Serpinb9b				Traf4
Serpine2				Trafd1
Sesn1				Trappc10
Sesn3				Trim2
Set				Trim28
Sft2d2				Trim30a
Sgk1				Trim33
Sgk3				Trim34a
Sgpl1				Trim68
Sgsh				Trip10
Sgsm1				Trub1
Sh3d19				Tsc22d2
Sh3glb1				Tshz1
Shisa3				Tspan13
Shmt1				Tspan14
Siglece				Tspan3
Sike1				Tspan32
Sipa1l2				Ttc19
Siva1				Ttc27
Sla				Ttll7
Slc13a2				Ttyh1
Slc13a3				Tubb6
Slc15a3				Tufm
Slc16a7				Tut1
Slc19a2				Txnip
Slc22a15				Ube2q1
Slc24a3				Ubtf
Slc25a16				Ubxn1
Slc25a40				Uchl5
Slc26a11				Ufm1
Slc28a2				Uggt1
Slc2a3				Uhrf1
Slc30a1				Uhrf1bp1l
Slc30a4				Umps
Slc35a3				Ung
Slc35a5				Uqcc3
Slc35g1				Uqcrc1
Slc36a2				Usp1
Slc36a4				Utp3
Slc40a1				Uty
Slc43a3				Vamp4
Slc44a2				Vaultrc5
Slc4a8				Vldlr
Slc5a6				Vsig10
Slc6a13				Wbp2
Slc7a4				Wdhd1
Slc8a1				Wdr12
Slc9a2				Wdr43
Slco5a1				Wdr46
Slfn5				Wdr61
Slfn8				Wdr73
Smarca2				Wdr74
Smc3				Wdr75
Smc5				Wnt6
Smco4				Xlr4b
Smim14				Xpnpep1
Smpdl3a				Xpo1
Snhg1				Xpot
Snhg3				Xrcc5
Snhg4				Yars2
Snhg5				Ydjc
Snrnp27				Ypel3
Snx10				Ypel5
Snx27				Zadh2
Sorl1				Zbtb10
Sp100				Zbtb20
Sp110				Zbtb4
Sp140				Zbtb7a
Spg20				Zc2hc1a
Spink5				Zc3h12d
Spns3				Zdhhc16
Spp1				Zdhhc17
Src				Zdhhc2
Sri				Zdhhc6
Ssr3				Zeb1
Sssca1				Zfand2a
St18				Zfp2
St6galnac4				Zfp326
Stac2				Zfp334
Stard13				Zfp446
Stat1				Zfp551
Stat2				Zfp629
Stat6				Zfp651
Stau2				Zfp709
Stip1				Zfp799
Stk17b				Zfp941
Stx1a				Zfyve1
Stx3				Znhit2
Stx7				Zpr1
Stxbp5				Zrsr2
Susd3
Suv39h2
Svip
Syce2
Syncrip
Syne3
Syngr1
Taf13
Taf6l
Taf9b
Tardbp
Tbc1d10a
Tbc1d32
Tbc1d8
Tbk1
Tbx15
Tcn2
Tcp11l1
Tdrkh
Terc
Tet2
Tet3
Tgfbi
Tgif2
Tgm2
Themis2
Thg1l
Thrap3
Thumpd1
Tiam2
Ticam1
Timp1
Tiparp
Tjp2
Tln2
Tm4sf1
Tm7sf3
Tm9sf3
Tmcc2
Tmeff1
Tmem106a
Tmem132a
Tmem154
Tmem167b
Tmem189
Tmem19
Tmem216
Tmem229b
Tmem246
Tmem258
Tmem40
Tmem68
Tmem70
Tmem71
Tmem98
Tnfaip8l2
Tnfrsf13b
Tnfrsf14
Tnfrsf1a
Tnfrsf21
Tnfsf4
Tnks2
Tns4
Tomm5
Top1mt
Topbp1
Tpm1
Traf4
Trafd1
Trappc10
Trim2
Trim28
Trim30a
Trim33
Trim34a
Trim68
Trip10
Trub1
Tsc22d2
Tshz1
Tspan13
Tspan14
Tspan3
Tspan32
Ttc19
Ttc27
Ttll7
Ttyh1
Tubb2a
Tubb6
Tufm
Tut1
Txnip
Ube2q1
Ubtf
Ubxn1
Uchl1
Uchl5
Ufm1
Uggt1
Uhrf1
Uhrf1bp1l
Ulbp1
Umps
Ung
Uqcc3
Uqcrc1
Usp1
Usp18
Utp3
Uty
Vamp4
Vangl1
Vaultrc5
Vcl
Vldlr
Vps13a
Vsig10
Wbp2
Wdhd1
Wdr12
Wdr43
Wdr46
Wdr61
Wdr73
Wdr74
Wdr75
Wnt6
Xlr4b
Xpnpep1
Xpo1
Xpot
Xrcc5
Yars2
Ydjc
Ypel3
Ypel5
Zadh2
Zbtb10
Zbtb20
Zbtb4
Zbtb7a
Zc2hc1a
Zc3h12d
Zdhhc16
Zdhhc17
Zdhhc2
Zdhhc6
Zeb1
Zfand2a
Zfp2
Zfp326
Zfp334
Zfp36l2
Zfp446
Zfp462
Zfp551
Zfp629
Zfp651
Zfp709
Zfp799
Zfp941
Zfyve1
Znhit2
Zpr1
Zrsr2

## Sheet: AAvsGFP
DE RNASeq	DE RNASeq and iCLIP	DE RiboSeq	DE RiboSeq and iCLIP	DE RNASeq only	DE RNASeq only and iCLIP	DE RiboSeq only	DE RiboSeq only and iCLIP	DE RNASeq and RiboSeq	DE RNASeq and RiboSeq and iCLIP
0610009B22Rik	0610009B22Rik	2010005H15Rik	2010107E04Rik	0610009B22Rik	0610009B22Rik	3110043O21Rik	3110043O21Rik	2010005H15Rik	2010107E04Rik	AA vs GFP
0610010F05Rik	0610010F05Rik	2010107E04Rik	2810474O19Rik	0610010F05Rik	0610010F05Rik	Abcf2	Bzw1	2010107E04Rik	2810474O19Rik	2361	DE RNASeq
0610011F06Rik	1110059E24Rik	2210016F16Rik	3110043O21Rik	0610011F06Rik	1110059E24Rik	Ap2m1	C5ar1	2210016F16Rik	9630033F20Rik	322	DE RiboSeq
0610012G03Rik	1190007I07Rik	2510009E07Rik	9630033F20Rik	0610012G03Rik	1190007I07Rik	Bzw1	Chd6	2510009E07Rik	Adam17	2068	DE RNASeq only
1110001J03Rik	1810013L24Rik	2810474O19Rik	Adam17	1110001J03Rik	1810013L24Rik	C5ar1	Ctsa	2810474O19Rik	Aim1	29	DE RiboSeq only
1110002J07Rik	1810037I17Rik	3110043O21Rik	Aim1	1110002J07Rik	1810037I17Rik	Chd6	Fam46a	4930438A08Rik	Ampd3	293	DE RNASeq and RiboSeq
1110008P14Rik	1810055G02Rik	4930438A08Rik	Ampd3	1110008P14Rik	1810055G02Rik	Ctsa	Fth1	9630033F20Rik	Anp32e	1014	DE RNASeq and iCLIP
1110012L19Rik	2010107E04Rik	9630033F20Rik	Anp32e	1110012L19Rik	2310057M21Rik	Dhx35	Itga5	AA467197	Antxr1	157	DE RiboSeq and iCLIP
1110038B12Rik	2310057M21Rik	AA467197	Antxr1	1110038B12Rik	2410002F23Rik	Fam46a	Larp1	Adam17	Aoah	877	DE RNASeq only and iCLIP
1110057K04Rik	2410002F23Rik	Abcf2	Aoah	1110057K04Rik	2610507B11Rik	Fas	Marcks	Adgb	Arap1	20	DE RiboSeq only and iCLIP
1110059E24Rik	2610507B11Rik	Adam17	Arap1	1110059E24Rik	4921524J17Rik	Fth1	Nasp	Aim1	Arhgef3	137	DE RNASeq and RiboSeq and iCLIP
1190007I07Rik	2810474O19Rik	Adgb	Arhgef3	1190007I07Rik	5031439G07Rik	Gdi1	Ncoa3	Akr1c12	Atp2a2
1200014J11Rik	4921524J17Rik	Aim1	Atp2a2	1200014J11Rik	6030458C11Rik	Itga5	Plec	Aldh2	Bbc3
1600010M07Rik	5031439G07Rik	Akr1c12	Bbc3	1600010M07Rik	9030624J02Rik	Larp1	Polr2a	Ampd3	Bmp2k
1600012H06Rik	6030458C11Rik	Aldh2	Bmp2k	1600012H06Rik	9530068E07Rik	Marcks	Prc1	Amz1	Bpnt1
1600014C10Rik	9030624J02Rik	Ampd3	Bpnt1	1600014C10Rik	A230046K03Rik	Ms4a7	Rasgrp3	Anp32e	C3ar1
1700003F12Rik	9530068E07Rik	Amz1	Bzw1	1700003F12Rik	Abcb10	Nasp	Rnf19a	Antxr1	Casp4
1700026L06Rik	9630033F20Rik	Anp32e	C3ar1	1700026L06Rik	Abcd3	Ncoa3	Sgol2	Anxa6	Ccl7
1700073E17Rik	A230046K03Rik	Antxr1	C5ar1	1700073E17Rik	Abhd17c	Nt5c3	Tnip3	Aoah	Cd36
1810013L24Rik	Abcb10	Anxa6	Casp4	1810013L24Rik	Abi2	Plec	Uchl5	Arap1	Cds2
1810037I17Rik	Abcd3	Aoah	Ccl7	1810037I17Rik	Abracl	Polr2a		Arhgap4	Cfl1
1810055G02Rik	Abhd17c	Ap2m1	Cd36	1810055G02Rik	Acat1	Prc1		Arhgef3	Cgnl1
2010005H15Rik	Abi2	Arap1	Cds2	2010204K13Rik	Acly	Rasgrp3		Arl5c	Chmp5
2010107E04Rik	Abracl	Arhgap4	Cfl1	2310001H17Rik	Acot1	Rnf19a		Arvcf	Chst11
2010204K13Rik	Acat1	Arhgef3	Cgnl1	2310033P09Rik	Acsl1	Sgol2		Ass1	Ckb
2210016F16Rik	Acly	Arl5c	Chd6	2310057M21Rik	Actn4	Tnip3		Atp2a2	Cmas
2310001H17Rik	Acot1	Arvcf	Chmp5	2410002F23Rik	Actr6	Traf1		Bbc3	Cybb
2310033P09Rik	Acsl1	Ass1	Chst11	2410004N09Rik	Adipor1	Uchl5		Bmp2k	Dck
2310057M21Rik	Actn4	Atp2a2	Ckb	2410006H16Rik	Adpgk	Unc13d		Bpnt1	Ddx3x
2410002F23Rik	Actr6	Bbc3	Cmas	2410114N07Rik	AF251705			C3ar1	Dram1
2410004N09Rik	Adam17	Bmp2k	Ctsa	2500002B13Rik	Aff4			Camk2a	Dstn
2410006H16Rik	Adipor1	Bpnt1	Cybb	2500004C02Rik	Agfg2			Casp4	Dusp6
2410114N07Rik	Adpgk	Bzw1	Dck	2610015P09Rik	Ahcyl1			Ccl7	E2f6
2500002B13Rik	AF251705	C3ar1	Ddx3x	2610034B18Rik	Ak1			Cd200r2	Elmo2
2500004C02Rik	Aff4	C5ar1	Dram1	2610507B11Rik	Akap10			Cd36	Elovl1
2510009E07Rik	Agfg2	Camk2a	Dstn	2700054A10Rik	Akap11			Cd47	Emr1
2610015P09Rik	Ahcyl1	Casp4	Dusp6	2810429I04Rik	Akap8			Cd52	Eno2
2610034B18Rik	Aim1	Ccl7	E2f6	2810433D01Rik	Akap9			Cd82	Epb4.1l5
2610507B11Rik	Ak1	Cd200r2	Elmo2	2900041M22Rik	Akt1			Cds2	Evl
2700054A10Rik	Akap10	Cd36	Elovl1	3110053B16Rik	Alg10b			Cfh	Ewsr1
2810429I04Rik	Akap11	Cd47	Emr1	4732463B04Rik	Alkbh1			Cfl1	Fam49b
2810433D01Rik	Akap8	Cd52	Eno2	4921524J17Rik	Amotl1			Cgnl1	Fam64a
2810474O19Rik	Akap9	Cd82	Epb4.1l5	4930430F08Rik	Angptl2			Chchd10	Fancd2
2900041M22Rik	Akt1	Cds2	Evl	4930432K21Rik	Ankrd33b			Chmp5	Fen1
3110053B16Rik	Alg10b	Cfh	Ewsr1	4930453N24Rik	Anln			Chst11	Fgfr1
4732463B04Rik	Alkbh1	Cfl1	Fam46a	4930579G24Rik	Ano8			Ckap4	Fosl1
4921524J17Rik	Amotl1	Cgnl1	Fam49b	4931406C07Rik	Anp32b			Ckb	Fxr2
4930430F08Rik	Ampd3	Chchd10	Fam64a	4931440P22Rik	Anxa2			Clec2d	Gfpt1
4930432K21Rik	Angptl2	Chd6	Fancd2	4932441J04Rik	Ap1b1			Cmas	Ggh
4930438A08Rik	Ankrd33b	Chmp5	Fen1	5031414D18Rik	Aplp2			Crip1	Gnl3l
4930453N24Rik	Anln	Chst11	Fgfr1	5031425F14Rik	App			Ctsh	Hibadh
4930579G24Rik	Ano8	Ckap4	Fosl1	5031439G07Rik	Appbp2			Cxcl14	Hk2
4931406C07Rik	Anp32b	Ckb	Fth1	5730455P16Rik	Aprt			Cxcl16	Hmmr
4931440P22Rik	Anp32e	Clec2d	Fxr2	5830418P13Rik	Arf6			Cybb	Id3
4932441J04Rik	Antxr1	Cmas	Gfpt1	6030458C11Rik	Arfgef2			Cyp27a1	Idh1
5031414D18Rik	Anxa2	Crip1	Ggh	6430548M08Rik	Arfip1			Dck	Ier2
5031425F14Rik	Aoah	Ctsa	Gnl3l	6530402F18Rik	Arfrp1			Ddx3x	Ier3
5031439G07Rik	Ap1b1	Ctsh	Hibadh	8030453O22Rik	Arhgap11a			Ddx3y	Ifnar1
5730455P16Rik	Aplp2	Cxcl14	Hk2	9030624J02Rik	Arhgap12			Decr1	Ifrd1
5830418P13Rik	App	Cxcl16	Hmmr	9330175E14Rik	Arhgap19			Dennd2a	Igf2bp2
6030458C11Rik	Appbp2	Cybb	Id3	9530068E07Rik	Arhgap25			Dram1	Il17ra
6430548M08Rik	Aprt	Cyp27a1	Idh1	9930111J21Rik2	Arhgef10l			Dstn	Iqgap3
6530402F18Rik	Arap1	Dck	Ier2	A230046K03Rik	Arhgef39			Dusp6	Itgb5
8030453O22Rik	Arf6	Ddx3x	Ier3	A230050P20Rik	Arid3a			Dusp9	Itpr1
9030624J02Rik	Arfgef2	Ddx3y	Ifnar1	A330032B11Rik	Arid4a			E2f6	Ivns1abp
9330175E14Rik	Arfip1	Decr1	Ifrd1	A530017D24Rik	Arpc4			Eif2s3y	Jdp2
9530068E07Rik	Arfrp1	Dennd2a	Igf2bp2	A630010A05Rik	Arrdc4			Elmo2	Klf2
9630033F20Rik	Arhgap11a	Dhx35	Il17ra	A830010M20Rik	Asb7			Elovl1	Larp4
9930111J21Rik2	Arhgap12	Dram1	Iqgap3	Aatk	Aspm			Emp2	Lgals3bp
A230046K03Rik	Arhgap19	Dstn	Itga5	Abcb10	Atad2			Emr1	Lin7c
A230050P20Rik	Arhgap25	Dusp6	Itgb5	Abcd2	Ate1			Eno2	Lmbrd2
A330032B11Rik	Arhgef10l	Dusp9	Itpr1	Abcd3	Atf6			Eno3	Lmo2
A530017D24Rik	Arhgef3	E2f6	Ivns1abp	Abcg2	Atp11b			Enpp4	Lmo4
A630010A05Rik	Arhgef39	Eif2s3y	Jdp2	Abhd16a	Atp11c			Entpd1	Lpxn
A830010M20Rik	Arid3a	Elmo2	Klf2	Abhd17c	Atp5o			Epb4.1l5	Lrp12
AA467197	Arid4a	Elovl1	Larp1	Abhd3	Atp6v1a			Ergic3	Lyz1
Aatk	Arpc4	Emp2	Larp4	Abhd4	Atp6v1c1			Ero1lb	Map3k1
Abcb10	Arrdc4	Emr1	Lgals3bp	Abhd6	Atp8b2			Esyt1	Mcf2l
Abcd2	Asb7	Eno2	Lin7c	Abi2	Atp8b4			Evl	Mef2c
Abcd3	Aspm	Eno3	Lmbrd2	Abi3	Atxn10			Ewsr1	Mgst1
Abcg2	Atad2	Enpp4	Lmo2	Ablim1	Auh			Fam213b	Mpeg1
Abhd16a	Ate1	Entpd1	Lmo4	Abracl	Aurka			Fam49b	Mt1
Abhd17c	Atf6	Epb4.1l5	Lpxn	Acad12	AW549877			Fam64a	Myo1b
Abhd3	Atp11b	Ergic3	Lrp12	Acadm	Azin1			Fancd2	Nadk
Abhd4	Atp11c	Ero1lb	Lyz1	Acads	B4galt3			Fcrls	Nbr1
Abhd6	Atp2a2	Esyt1	Map3k1	Acadvl	Bach1			Fen1	Nceh1
Abi2	Atp5o	Evl	Marcks	Acat1	Baz2b			Fgd2	Nckap5l
Abi3	Atp6v1a	Ewsr1	Mcf2l	Acly	Bbs7			Fgfr1	Odc1
Ablim1	Atp6v1c1	Fam213b	Mef2c	Acot1	BC003331			Flrt3	Osm
Abracl	Atp8b2	Fam46a	Mgst1	Acot8	Bcas2			Fosl1	Pcdh7
Acad12	Atp8b4	Fam49b	Mpeg1	Acoxl	Bcl3			Fpr2	Pea15a
Acadm	Atxn10	Fam64a	Mt1	Acp6	Bcor			Fxr2	Pfas
Acads	Auh	Fancd2	Myo1b	Acsl1	Bend4			Fzd7	Pfdn4
Acadvl	Aurka	Fas	Nadk	Actg2	Bicd2			Gadd45g	Pfkm
Acat1	AW549877	Fcrls	Nasp	Actn4	Blnk			Gamt	Phlda3
Acly	Azin1	Fen1	Nbr1	Actr6	Bloc1s4			Gbp2	Phyh
Acot1	B4galt3	Fgd2	Nceh1	Acvr2b	Blzf1			Gfpt1	Pja2
Acot8	Bach1	Fgfr1	Nckap5l	Acvrl1	Bod1l			Ggh	Pla2g4a
Acoxl	Baz2b	Flrt3	Ncoa3	Acy1	Bptf			Gm5483	Plcg1
Acp6	Bbc3	Fosl1	Odc1	Adat3	Brd1			Gm5611	Plod2
Acsl1	Bbs7	Fpr2	Osm	Adh7	Btbd10			Gnb4	Plxna1
Actg2	BC003331	Fth1	Pcdh7	Adipor1	Btbd7			Gng11	Plxnd1
Actn4	Bcas2	Fxr2	Pea15a	Adora3	Bzw2			Gnl3l	Pmaip1
Actr6	Bcl3	Fzd7	Pfas	Adpgk	C2cd2			Gpr183	Ppap2b
Acvr2b	Bcor	Gadd45g	Pfdn4	Adprhl2	C330018D20Rik			Gpr34	Ppic
Acvrl1	Bend4	Gamt	Pfkm	Adra1a	Cald1			Hbegf	Psma6
Acy1	Bicd2	Gbp2	Phlda3	Adrb2	Calm1			Hbp1	Ptpra
Adam17	Blnk	Gdi1	Phyh	Aen	Camsap1			Hcar2	Ptprj
Adat3	Bloc1s4	Gfpt1	Pja2	AF251705	Camsap2			Hibadh	Rab21
Adgb	Blzf1	Ggh	Pla2g4a	Afap1l1	Cat			Hist1h4i	Rab3a
Adh7	Bmp2k	Gm5483	Plcg1	Aff4	Cbwd1			Hk2	Rabep1
Adipor1	Bod1l	Gm5611	Plec	Agfg2	Cbx3			Hmmr	Rassf4
Adora3	Bpnt1	Gnb4	Plod2	Ahcy	Cbx4			Hsd11b1	Retsat
Adpgk	Bptf	Gng11	Plxna1	Ahcyl1	Ccdc47			Id1	Slc12a2
Adprhl2	Brd1	Gnl3l	Plxnd1	Ahnak2	Ccdc51			Id3	Slc19a2
Adra1a	Btbd10	Gpr183	Pmaip1	Ahr	Ccdc55			Idh1	Slk
Adrb2	Btbd7	Gpr34	Polr2a	Ahsa1	Ccl4			Ier2	Smarca2
Aen	Bzw2	Hbegf	Ppap2b	AI606473	Ccnk			Ier3	Smpdl3a
AF251705	C2cd2	Hbp1	Ppic	AI661453	Ccny			Ifih1	Sod2
Afap1l1	C330018D20Rik	Hcar2	Prc1	AI837181	Cct7			Ifitm6	Stx3
Aff4	C3ar1	Hibadh	Psma6	Aifm2	Ccz1			Ifnar1	Sumo3
Agfg2	Cald1	Hist1h4i	Ptpra	Aig1	Cd302			Ifrd1	Tmem154
Ahcy	Calm1	Hk2	Ptprj	Ajuba	Cd40			Igf2bp2	Tmem199
Ahcyl1	Camsap1	Hmmr	Rab21	Ak1	Cdc34			Il17ra	Tmem206
Ahnak2	Camsap2	Hsd11b1	Rab3a	Akap10	Cdc40			Il23a	Tmsb4x
Ahr	Casp4	Id1	Rabep1	Akap11	Cdc42bpb			Il2rg	Tnip1
Ahsa1	Cat	Id3	Rasgrp3	Akap8	Cdc42ep3			Iqgap3	Tob1
AI606473	Cbwd1	Idh1	Rassf4	Akap9	Cdc42se2			Irak3	Top1
AI661453	Cbx3	Ier2	Retsat	Akt1	Cdca4			Itgb5	Trp53inp1
AI837181	Cbx4	Ier3	Rnf19a	Aldh1l1	Cdk19			Itpr1	Txnip
Aifm2	Ccdc47	Ifih1	Sgol2	Alg10b	Cdk2			Ivns1abp	Ube3a
Aig1	Ccdc51	Ifitm6	Slc12a2	Alg5	Cdkn1a			Jdp2	Uty
Aim1	Ccdc55	Ifnar1	Slc19a2	Alkbh1	Cdkn2aipnl			Kank2	Wdr47
Ajuba	Ccl4	Ifrd1	Slk	Amacr	Cenpa			Kdm5d	Zc3h12c
Ak1	Ccl7	Igf2bp2	Smarca2	Amotl1	Cenpf			Kif21a	Zfp217
Akap10	Ccnk	Il17ra	Smpdl3a	Anapc16	Cep152			Klf2	Zfp36
Akap11	Ccny	Il23a	Sod2	Angptl2	Cep170b			Klhl30	Zfp36l2
Akap8	Cct7	Il2rg	Stx3	Ankrd26	Cep44			L1cam
Akap9	Ccz1	Iqgap3	Sumo3	Ankrd33b	Cep76			Lancl3
Akr1c12	Cd302	Irak3	Tmem154	Ankrd6	Chd3			Larp4
Akt1	Cd36	Itga5	Tmem199	Anln	Chek2			Ldhb
Aldh1l1	Cd40	Itgb5	Tmem206	Ano3	Chmp2b			Lgals3bp
Aldh2	Cdc34	Itpr1	Tmsb4x	Ano8	Chp1			Lin7c
Alg10b	Cdc40	Ivns1abp	Tnip1	Anp32b	Ciao1			Lmbrd2
Alg5	Cdc42bpb	Jdp2	Tnip3	Anxa2	Cklf			Lmo2
Alkbh1	Cdc42ep3	Kank2	Tob1	Ap1ar	Cks1b			Lmo4
Amacr	Cdc42se2	Kdm5d	Top1	Ap1b1	Clcn3			Lox
Amotl1	Cdca4	Kif21a	Trp53inp1	Ap4s1	Clec4d			Lphn2
Ampd3	Cdk19	Klf2	Txnip	Ap5s1	Clint1			Lpxn
Amz1	Cdk2	Klhl30	Ube3a	Apeh	Cln5			Lrp12
Anapc16	Cdkn1a	L1cam	Uchl5	Aplp2	Cmpk2			Lrp5
Angptl2	Cdkn2aipnl	Lancl3	Uty	App	Cmtm3			Lrrc25
Ankrd26	Cds2	Larp1	Wdr47	Appbp2	Cnnm4			Lsm8
Ankrd33b	Cenpa	Larp4	Zc3h12c	Aprt	Cnot8			Ly75
Ankrd6	Cenpf	Ldhb	Zfp217	Aqp3	Cnrip1			Lyz1
Anln	Cep152	Lgals3bp	Zfp36	Arc	Cnst			Map1b
Ano3	Cep170b	Lin7c	Zfp36l2	Arf6	Cog6			Map3k1
Ano8	Cep44	Lmbrd2		Arfgef2	Cog7			Mcf2l
Anp32b	Cep76	Lmo2		Arfip1	Commd4			Mef2c
Anp32e	Cfl1	Lmo4		Arfrp1	Coq2			Mfge8
Antxr1	Cgnl1	Lox		Arhgap11a	Cotl1			Mgst1
Anxa2	Chd3	Lphn2		Arhgap12	Cox5a			Mgst2
Anxa6	Chek2	Lpxn		Arhgap19	Cox8a			Mpeg1
Aoah	Chmp2b	Lrp12		Arhgap22	Cpe			Mrpl52
Ap1ar	Chmp5	Lrp5		Arhgap25	Cpne3			Mst1
Ap1b1	Chp1	Lrrc25		Arhgap28	Cpox			Mt1
Ap4s1	Chst11	Lsm8		Arhgap29	Cpped1			Mt2
Ap5s1	Ciao1	Ly75		Arhgap35	Cpsf6			Mylk
Apeh	Ckb	Lyz1		Arhgef10l	Cpsf7			Myo1b
Aplp2	Cklf	Map1b		Arhgef12	Cpt2			Myo1d
App	Cks1b	Map3k1		Arhgef33	Creld2			Nadk
Appbp2	Clcn3	Marcks		Arhgef39	Crim1			Nbr1
Aprt	Clec4d	Mcf2l		Arhgef40	Crip2			Nceh1
Aqp3	Clint1	Mef2c		Arid3a	Crlf2			Ncf4
Arap1	Cln5	Mfge8		Arid4a	Csgalnact2			Nckap5l
Arc	Cmas	Mgst1		Arid5a	Csnk1a1			Nedd4
Arf6	Cmpk2	Mgst2		Arl6ip4	Csnk1e			Nes
Arfgef2	Cmtm3	Mpeg1		Armcx5	Csnk1g1			Ninj1
Arfip1	Cnnm4	Mrpl52		Arnt	Csnk2a1			Noc2l
Arfrp1	Cnot8	Ms4a7		Arpc4	Cspp1			Npy
Arhgap11a	Cnrip1	Mst1		Arrdc4	Cst7			Nr1h3
Arhgap12	Cnst	Mt1		Asb1	Ctnnb1			Nufip1
Arhgap19	Cog6	Mt2		Asb13	Ctps			Nup62
Arhgap22	Cog7	Mylk		Asb4	Ctsk			Oasl1
Arhgap25	Commd4	Myo1b		Asb7	Ctsl			Odc1
Arhgap28	Coq2	Myo1d		Ascc2	Cttnbp2nl			Olfm1
Arhgap29	Cotl1	Nadk		Ascl2	Cul2			Osm
Arhgap35	Cox5a	Nasp		Aspm	Cwf19l1			Pax3
Arhgap4	Cox8a	Nbr1		Asrgl1	Cyfip1			Pcdh7
Arhgef10l	Cpe	Nceh1		Atad2	Cyth2			Pde2a
Arhgef12	Cpne3	Ncf4		Ate1	D15Ertd621e			Pea15a
Arhgef3	Cpox	Nckap5l		Atf5	D1Ertd622e			Pfas
Arhgef33	Cpped1	Ncoa3		Atf6	Dbt			Pfdn4
Arhgef39	Cpsf6	Nedd4		Atf7ip2	Dcaf12			Pfkm
Arhgef40	Cpsf7	Nes		Atp11b	Dcp2			Phf20l1
Arid3a	Cpt2	Ninj1		Atp11c	Ddhd2			Phlda3
Arid4a	Creld2	Noc2l		Atp5h	Ddit4			Phyh
Arid5a	Crim1	Npy		Atp5o	Ddx24			Pilrb1
Arl5c	Crip2	Nr1h3		Atp6v1a	Ddx27			Pirb
Arl6ip4	Crlf2	Nt5c3		Atp6v1c1	Ddx42			Pja2
Armcx5	Csgalnact2	Nufip1		Atp7a	Ddx5			Pkp2
Arnt	Csnk1a1	Nup62		Atp8b2	Ddx55			Pla2g4a
Arpc4	Csnk1e	Oasl1		Atp8b4	Ddx6			Pla2g7
Arrdc4	Csnk1g1	Odc1		Atp8b5	Def6			Plcg1
Arvcf	Csnk2a1	Olfm1		Atxn10	Dennd5a			Plod2
Asb1	Cspp1	Osm		Auh	Dgke			Plxna1
Asb13	Cst7	Pax3		Aurka	Dhx36			Plxnd1
Asb4	Ctnnb1	Pcdh7		Aurkaip1	Dimt1			Pmaip1
Asb7	Ctps	Pde2a		Avpi1	Dmxl1			Pmm2
Ascc2	Ctsk	Pea15a		AW549877	Dnaja1			Ppap2b
Ascl2	Ctsl	Pfas		Azin1	Dnajb4			Ppfibp2
Aspm	Cttnbp2nl	Pfdn4		B230307C23Rik	Dnajc14			Ppic
Asrgl1	Cul2	Pfkm		B3galnt1	Dnajc21			Prdm1
Ass1	Cwf19l1	Phf20l1		B3galt5	Dner			Prkcb
Atad2	Cybb	Phlda3		B3gnt8	Dpf2			Psma6
Ate1	Cyfip1	Phyh		B4galt3	Dscr3			Psmc1
Atf5	Cyth2	Pilrb1		B4galt4	Dusp22			Ptpra
Atf6	D15Ertd621e	Pirb		Bach1	Dynll1			Ptprj
Atf7ip2	D1Ertd622e	Pja2		Bach2os	Dyrk1a			Pycard
Atp11b	Dbt	Pkp2		Bak1	E2f1			Pygl
Atp11c	Dcaf12	Pla2g4a		Bambi-ps1	Eaf1			Rab21
Atp2a2	Dck	Pla2g7		Baz2b	Ebag9			Rab3a
Atp5h	Dcp2	Plcg1		Bbs7	Ect2			Rabep1
Atp5o	Ddhd2	Plec		Bbs9	Eda2r			Rassf4
Atp6v1a	Ddit4	Plod2		BC003331	Edem1			Retsat
Atp6v1c1	Ddx24	Plxna1		BC022687	Edem3			Rilpl2
Atp7a	Ddx27	Plxnd1		BC026585	Eef1e1			Rnf17
Atp8b2	Ddx3x	Pmaip1		BC027231	Ehbp1			Rps4l
Atp8b4	Ddx42	Pmm2		BC031181	Ehd1			Rtkn
Atp8b5	Ddx5	Polr2a		BC051077	Eif1a			S100a8
Atxn10	Ddx55	Ppap2b		Bcar1	Eif3a			Sdc1
Auh	Ddx6	Ppfibp2		Bcas2	Eif3b			Selplg
Aurka	Def6	Ppic		Bcl2a1a	Eif4e3			Sema3c
Aurkaip1	Dennd5a	Prc1		Bcl2a1b	Eif4g2			Sema4c
Avpi1	Dgke	Prdm1		Bcl2l2	Eif5b			Sema5a
AW549877	Dhx36	Prkcb		Bcl3	Elf1			Serpine2
Azin1	Dimt1	Psma6		Bcor	Elf4			Sesn1
B230307C23Rik	Dmxl1	Psmc1		Bcr	Emc6			Sesn2
B3galnt1	Dnaja1	Ptpra		Becn1	Emp1			Sf3b6
B3galt5	Dnajb4	Ptprj		Bend4	Endod1			Sgsh
B3gnt8	Dnajc14	Pycard		Bend6	Epb4.1l2			Sh2d1b1
B4galt3	Dnajc21	Pygl		Bet1l	Epn2			Sirpb1a
B4galt4	Dner	Rab21		Bfar	Eps8			Sirpb1c
Bach1	Dpf2	Rab3a		Bicd1	Ept1			Slc12a2
Bach2os	Dram1	Rabep1		Bicd2	Ets2			Slc15a3
Bak1	Dscr3	Rasgrp3		Bik	Etv5			Slc19a2
Bambi-ps1	Dstn	Rassf4		Blnk	Extl2			Slc31a2
Baz2b	Dusp22	Retsat		Bloc1s4	Ezr			Slc6a17
Bbc3	Dusp6	Rilpl2		Bloc1s5	Fam105a			Slc6a8
Bbs7	Dynll1	Rnf17		Blzf1	Fam107b			Slc9a7
Bbs9	Dyrk1a	Rnf19a		Bmpr2	Fam111a			Slco3a1
BC003331	E2f1	Rps4l		Bod1l	Fam126b			Slk
BC022687	E2f6	Rtkn		Bphl	Fam162a			Smarca2
BC026585	Eaf1	S100a8		Bptf	Fam168b			Smpdl3a
BC027231	Ebag9	Sdc1		Brd1	Fam174a			Snx20
BC031181	Ect2	Selplg		Btbd10	Fam219b			Sod2
BC051077	Eda2r	Sema3c		Btbd11	Fam35a			Soga1
Bcar1	Edem1	Sema4c		Btbd3	Fam3c			Sort1
Bcas2	Edem3	Sema5a		Btbd7	Fam73a			Spn
Bcl2a1a	Eef1e1	Serpine2		Bzw2	Fam96a			Steap1
Bcl2a1b	Ehbp1	Sesn1		C030037D09Rik	Fam98b			Stx3
Bcl2l2	Ehd1	Sesn2		C1galt1c1	Fbxl14			Sumo3
Bcl3	Eif1a	Sf3b6		C2cd2	Fbxl20			Tbrg1
Bcor	Eif3a	Sgol2		C3	Fbxo8			Tdrkh
Bcr	Eif3b	Sgsh		C330006A16Rik	Fbxo9			Tm4sf1
Becn1	Eif4e3	Sh2d1b1		C330018D20Rik	Fcgr2b			Tmem154
Bend4	Eif4g2	Sirpb1a		C730034F03Rik	Fdx1			Tmem199
Bend6	Eif5b	Sirpb1c		C920025E04Rik	Fgd4			Tmem206
Bet1l	Elf1	Slc12a2		Cacna1b	Fhl3			Tmem98
Bfar	Elf4	Slc15a3		Cacna2d1	Fignl1			Tmsb4x
Bicd1	Elmo2	Slc19a2		Cactin	Flrt2			Tnip1
Bicd2	Elovl1	Slc31a2		Calb1	Flt1			Tob1
Bik	Emc6	Slc6a17		Cald1	Fmnl2			Top1
Blnk	Emp1	Slc6a8		Calm1	Fndc3b			Tor3a
Bloc1s4	Emr1	Slc9a7		Camsap1	Fnip2			Tpbg
Bloc1s5	Endod1	Slco3a1		Camsap2	Foxk2			Trim13
Blzf1	Eno2	Slk		Capn5	Foxo3			Trp53inp1
Bmp2k	Epb4.1l2	Smarca2		Capns1	Fubp3			Ttc37
Bmpr2	Epb4.1l5	Smpdl3a		Car13	Fyn			Txnip
Bod1l	Epn2	Snx20		Car8	G3bp1			Ube3a
Bphl	Eps8	Sod2		Carf	G3bp2			Uchl1
Bpnt1	Ept1	Soga1		Carhsp1	Gadd45b			Umps
Bptf	Ets2	Sort1		Casp1	Galnt11			Upp1
Brd1	Etv5	Spn		Cass4	Galnt12			Uty
Btbd10	Evl	Steap1		Cat	Gas6			Vldlr
Btbd11	Ewsr1	Stx3		Cbr3	Gdf3			Wbp2
Btbd3	Extl2	Sumo3		Cbwd1	Gfm1			Wdr47
Btbd7	Ezr	Tbrg1		Cbx3	Gga3			Zc3h12a
Bzw2	Fam105a	Tdrkh		Cbx4	Gigyf2			Zc3h12c
C030037D09Rik	Fam107b	Tm4sf1		Cbx6	Glipr2			Zc3h12d
C1galt1c1	Fam111a	Tmem154		Cbx8	Glod4			Zfp217
C2cd2	Fam126b	Tmem199		Ccbl2	Glul			Zfp36
C3	Fam162a	Tmem206		Ccdc106	Gm17296			Zfp36l2
C330006A16Rik	Fam168b	Tmem98		Ccdc186	Gm2000
C330018D20Rik	Fam174a	Tmsb4x		Ccdc47	Gm561
C3ar1	Fam219b	Tnip1		Ccdc51	Gmcl1
C730034F03Rik	Fam35a	Tnip3		Ccdc55	Gna12
C920025E04Rik	Fam3c	Tob1		Ccdc63	Gnas
Cacna1b	Fam49b	Top1		Ccdc85c	Gng10
Cacna2d1	Fam64a	Tor3a		Ccdc86	Golga3
Cactin	Fam73a	Tpbg		Ccl20	Golim4
Calb1	Fam96a	Traf1		Ccl4	Gosr1
Cald1	Fam98b	Trim13		Ccl6	Gp49a
Calm1	Fancd2	Trp53inp1		Ccnk	Gpatch2l
Camk2a	Fbxl14	Ttc37		Ccny	Gpr137b
Camsap1	Fbxl20	Txnip		Cct7	Gpr176
Camsap2	Fbxo8	Ube3a		Ccz1	Gpr84
Capn5	Fbxo9	Uchl1		Cd109	Grb2
Capns1	Fcgr2b	Uchl5		Cd151	Gstcd
Car13	Fdx1	Umps		Cd207	Gtf2a1
Car8	Fen1	Unc13d		Cd300e	Gtf2e2
Carf	Fgd4	Upp1		Cd302	Gtpbp10
Carhsp1	Fgfr1	Uty		Cd40	Gtpbp2
Casp1	Fhl3	Vldlr		Cd59b	Gtse1
Casp4	Fignl1	Wbp2		Cd74	Gypc
Cass4	Flrt2	Wdr47		Cd80	H2afz
Cat	Flt1	Zc3h12a		Cda	H2-D1
Cbr3	Fmnl2	Zc3h12c		Cdadc1	H2-DMb1
Cbwd1	Fndc3b	Zc3h12d		Cdc34	H6pd
Cbx3	Fnip2	Zfp217		Cdc40	Hagh
Cbx4	Fosl1	Zfp36		Cdc42bpa	Hccs
Cbx6	Foxk2	Zfp36l2		Cdc42bpb	Hcfc2
Cbx8	Foxo3			Cdc42bpg	Hcls1
Ccbl2	Fubp3			Cdc42ep3	Hdac2
Ccdc106	Fxr2			Cdc42se2	Hdgfrp2
Ccdc186	Fyn			Cdca4	Hdhd2
Ccdc47	G3bp1			Cdcp1	Hexim1
Ccdc51	G3bp2			Cdk19	Hhex
Ccdc55	Gadd45b			Cdk2	Hiat1
Ccdc63	Galnt11			Cdk2ap2	Hipk2
Ccdc85c	Galnt12			Cdk5	Hira
Ccdc86	Gas6			Cdk5rap3	Hivep2
Ccl20	Gdf3			Cdkl4	Hltf
Ccl4	Gfm1			Cdkn1a	Hmgb2
Ccl6	Gfpt1			Cdkn1c	Hmgn5
Ccl7	Gga3			Cdkn2aipnl	Hmox2
Ccnk	Ggh			Cdkn2d	Hnrnpab
Ccny	Gigyf2			Ceacam19	Hnrnph1
Cct7	Glipr2			Cebpd	Hnrnpll
Ccz1	Glod4			Cecr5	Hook3
Cd109	Glul			Cenpa	Hsp90ab1
Cd151	Gm17296			Cenpf	Hspa1a
Cd200r2	Gm2000			Cenpj	Hspa5
Cd207	Gm561			Cep131	Hspb11
Cd300e	Gmcl1			Cep152	Iars
Cd302	Gna12			Cep170b	Ibtk
Cd36	Gnas			Cep250	Icmt
Cd40	Gng10			Cep44	Ifitm2
Cd47	Gnl3l			Cep68	Ifitm3
Cd52	Golga3			Cep76	Ifnar2
Cd59b	Golim4			Cep85l	Ifngr2
Cd74	Gosr1			Cep95	Igsf8
Cd80	Gp49a			Cfap20	Ikbip
Cd82	Gpatch2l			Cfap44	Ikzf1
Cda	Gpr137b			Cfap45	Il10rb
Cdadc1	Gpr176			Cfap97	Il6st
Cdc34	Gpr84			Chaf1b	Il7r
Cdc40	Grb2			Chd3	Impa1
Cdc42bpa	Gstcd			Chek2	Incenp
Cdc42bpb	Gtf2a1			Chka	Insig2
Cdc42bpg	Gtf2e2			Chmp2b	Ints2
Cdc42ep3	Gtpbp10			Chp1	Irak1bp1
Cdc42se2	Gtpbp2			Chrm4	Irf5
Cdca4	Gtse1			Chst3	Irf8
Cdcp1	Gypc			Ciao1	Irg1
Cdk19	H2afz			Cipc	Itgb1bp1
Cdk2	H2-D1			Cklf	Itpr2
Cdk2ap2	H2-DMb1			Cks1b	Itsn1
Cdk5	H6pd			Clcn3	Jun
Cdk5rap3	Hagh			Clcn7	Kcnk6
Cdkl4	Hccs			Cldn23	Kctd13
Cdkn1a	Hcfc2			Clec4a1	Kctd9
Cdkn1c	Hcls1			Clec4d	Kdm4c
Cdkn2aipnl	Hdac2			Clec4n	Kif13a
Cdkn2d	Hdgfrp2			Clint1	Kif3c
Cds2	Hdhd2			Cln3	Kif5b
Ceacam19	Hexim1			Cln5	Kifc1
Cebpd	Hhex			Clstn1	Klhl2
Cecr5	Hiat1			Cmpk2	Klhl21
Cenpa	Hibadh			Cmtm3	Klhl7
Cenpf	Hipk2			Cnn2	Klrg2
Cenpj	Hira			Cnnm2	Krit1
Cep131	Hivep2			Cnnm4	Kti12
Cep152	Hk2			Cnot8	L2hgdh
Cep170b	Hltf			Cnpy2	Lactb2
Cep250	Hmgb2			Cnrip1	Lamp1
Cep44	Hmgn5			Cnst	Lamp2
Cep68	Hmmr			Cntrob	Laptm4a
Cep76	Hmox2			Cog6	Laptm4b
Cep85l	Hnrnpab			Cog7	Lhfp
Cep95	Hnrnph1			Col23a1	Lhfpl2
Cfap20	Hnrnpll			Col4a6	Lin9
Cfap44	Hook3			Col5a1	Llgl1
Cfap45	Hsp90ab1			Commd4	Lnp
Cfap97	Hspa1a			Coq2	Lpl
Cfh	Hspa5			Cotl1	Lrch1
Cfl1	Hspb11			Cox5a	Lrp8
Cgnl1	Iars			Cox8a	Lrrc8c
Chaf1b	Ibtk			Cpe	Lrrc8d
Chchd10	Icmt			Cped1	Lrrfip1
Chd3	Id3			Cpne3	Lrrk2
Chek2	Idh1			Cpne8	Ly96
Chka	Ier2			Cpox	Lypla1
Chmp2b	Ier3			Cpped1	Madd
Chmp5	Ifitm2			Cpsf2	Magohb
Chp1	Ifitm3			Cpsf6	Mak16
Chrm4	Ifnar1			Cpsf7	Maml1
Chst11	Ifnar2			Cpt2	Manea
Chst3	Ifngr2			Cptp	Maoa
Ciao1	Ifrd1			Crcp	Map1lc3b
Cipc	Igf2bp2			Crebzf	Mapk14
Ckap4	Igsf8			Creg2	Mapkapk2
Ckb	Ikbip			Creld2	Mark3
Cklf	Ikzf1			Crim1	Mat2a
Cks1b	Il10rb			Crip2	Mat2b
Clcn3	Il17ra			Crlf2	Mbnl1
Clcn7	Il6st			Crym	Mbtd1
Cldn23	Il7r			Csad	Mccc1
Clec2d	Impa1			Csf2rb	Mcm8
Clec4a1	Incenp			Csf3	Mcoln1
Clec4d	Insig2			Csgalnact2	Mcts1
Clec4n	Ints2			Csnk1a1	Mdh1
Clint1	Iqgap3			Csnk1e	Med15
Cln3	Irak1bp1			Csnk1g1	Med30
Cln5	Irf5			Csnk2a1	Mfhas1
Clstn1	Irf8			Cspp1	Mgat2
Cmas	Irg1			Csrp2	Mgat4a
Cmpk2	Itgb1bp1			Cst7	Mkl2
Cmtm3	Itgb5			Ctbs	Mllt11
Cnn2	Itpr1			Ctdsp1	Mob4
Cnnm2	Itpr2			Ctnnb1	Mphosph6
Cnnm4	Itsn1			Ctps	Mpp1
Cnot8	Ivns1abp			Ctsk	Mrgbp
Cnpy2	Jdp2			Ctsl	Mroh6
Cnrip1	Jun			Cttnbp2nl	Mrpl39
Cnst	Kcnk6			Ctu1	Mrps31
Cntrob	Kctd13			Cubn	Mrps6
Cog6	Kctd9			Cul2	Msi2
Cog7	Kdm4c			Cwf19l1	Msn
Col23a1	Kif13a			Cx3cl1	Msr1
Col4a6	Kif3c			Cyfip1	Msrb1
Col5a1	Kif5b			Cyth2	Mtbp
Commd4	Kifc1			Cyth4	Mtfr1
Coq2	Klf2			D15Ertd621e	Mthfd2
Cotl1	Klhl2			D1Ertd622e	Mtpn
Cox5a	Klhl21			D2hgdh	Mtrr
Cox8a	Klhl7			D3Ertd254e	Mtus1
Cpe	Klrg2			Dars2	Mut
Cped1	Krit1			Dbnl	Mxd1
Cpne3	Kti12			Dbt	Mxi1
Cpne8	L2hgdh			Dcaf12	Myc
Cpox	Lactb2			Dcaf4	Myef2
Cpped1	Lamp1			Dclk1	Myo18a
Cpsf2	Lamp2			Dcp2	Myo19
Cpsf6	Laptm4a			Dctn1	Myo5a
Cpsf7	Laptm4b			Ddhd2	Mzt1
Cpt2	Larp4			Ddias	N4bp1
Cptp	Lgals3bp			Ddit4	Naa40
Crcp	Lhfp			Ddit4l	Napg
Crebzf	Lhfpl2			Ddr1	Nck1
Creg2	Lin7c			Ddrgk1	Ncln
Creld2	Lin9			Ddx1	Ndel1
Crim1	Llgl1			Ddx18	Ndufa6
Crip1	Lmbrd2			Ddx24	Ndufb4
Crip2	Lmo2			Ddx27	Ndufs1
Crlf2	Lmo4			Ddx42	Necap1
Crym	Lnp			Ddx47	Nedd9
Csad	Lpl			Ddx5	Nek2
Csf2rb	Lpxn			Ddx55	Nek7
Csf3	Lrch1			Ddx6	Nfic
Csgalnact2	Lrp12			Ddx60	Nfkb1
Csnk1a1	Lrp8			Def6	Nfkbib
Csnk1e	Lrrc8c			Dennd5a	Nfs1
Csnk1g1	Lrrc8d			Depdc1a	Nfxl1
Csnk2a1	Lrrfip1			Det1	Ninl
Cspp1	Lrrk2			Dexi	Nkiras2
Csrp2	Ly96			Dffb	Nme2
Cst7	Lypla1			Dgat2	Nnt
Ctbs	Lyz1			Dgcr2	Nomo1
Ctdsp1	Madd			Dgke	Npc2
Ctnnb1	Magohb			Dgkh	Npepl1
Ctps	Mak16			Dhdh	Nr2c2
Ctsh	Maml1			Dhrs4	Nrros
Ctsk	Manea			Dhrs7	Nsd1
Ctsl	Maoa			Dhx29	Nup107
Cttnbp2nl	Map1lc3b			Dhx36	Nup88
Ctu1	Map3k1			Dhx40	Otud6b
Cubn	Mapk14			Dimt1	Oxct1
Cul2	Mapkapk2			Dixdc1	P2ry6
Cwf19l1	Mark3			Dlk1	Pafah1b1
Cx3cl1	Mat2a			Dlx1	Pafah1b2
Cxcl14	Mat2b			Dmxl1	Paip1
Cxcl16	Mbnl1			Dnaja1	Pan3
Cybb	Mbtd1			Dnajb14	Papd7
Cyfip1	Mccc1			Dnajb4	Papola
Cyp27a1	Mcf2l			Dnajb6	Papss1
Cyth2	Mcm8			Dnajc14	Parvg
Cyth4	Mcoln1			Dnajc21	Pccb
D15Ertd621e	Mcts1			Dnajc22	Pcmtd2
D1Ertd622e	Mdh1			Dnajc28	Pdcd10
D2hgdh	Med15			Dnajc3	Pdcl3
D3Ertd254e	Med30			Dnajc9	Pde6d
Dars2	Mef2c			Dnal1	Pdia4
Dbnl	Mfhas1			Dner	Pdik1l
Dbt	Mgat2			Dnmt3b	Pdxk
Dcaf12	Mgat4a			Dnttip1	Pef1
Dcaf4	Mgst1			Dpf1	Peli2
Dck	Mkl2			Dpf2	Pex7
Dclk1	Mllt11			Dpm2	Pfdn2
Dcp2	Mob4			Dpys	Pgap2
Dctn1	Mpeg1			Drg1	Phactr2
Ddhd2	Mphosph6			Dscr3	Phtf1
Ddias	Mpp1			Dtna	Phtf2
Ddit4	Mrgbp			Dtx4	Pi4k2b
Ddit4l	Mroh6			Dusp13	Pick1
Ddr1	Mrpl39			Dusp22	Pigg
Ddrgk1	Mrps31			Dynll1	Pik3cb
Ddx1	Mrps6			Dynlt1b	Pim3
Ddx18	Msi2			Dyrk1a	Pip5k1c
Ddx24	Msn			Dzip3	Pld4
Ddx27	Msr1			E2f1	Plekha1
Ddx3x	Msrb1			E330020D12Rik	Plekha2
Ddx3y	Mt1			Eaf1	Plekha3
Ddx42	Mtbp			Ebag9	Plekhg3
Ddx47	Mtfr1			Ebi3	Pmpca
Ddx5	Mthfd2			Ece2	Pmpcb
Ddx55	Mtpn			Echdc3	Pnpt1
Ddx6	Mtrr			Ect2	Poc5
Ddx60	Mtus1			Eda2r	Pola2
Decr1	Mut			Edem1	Pole2
Def6	Mxd1			Edem3	Pole4
Dennd2a	Mxi1			Edrf1	Polr1b
Dennd5a	Myc			Eef1e1	Polr2m
Depdc1a	Myef2			Ehbp1	Pomgnt1
Det1	Myo18a			Ehd1	Pomgnt2
Dexi	Myo19			Eif1a	Pou6f1
Dffb	Myo1b			Eif3a	Ppat
Dgat2	Myo5a			Eif3b	Ppfia1
Dgcr2	Mzt1			Eif4e3	Ppia
Dgke	N4bp1			Eif4g2	Ppid
Dgkh	Naa40			Eif5a2	Ppip5k2
Dhdh	Nadk			Eif5b	Ppm1b
Dhrs4	Napg			Eldr	Ppp1ca
Dhrs7	Nbr1			Elf1	Ppp3ca
Dhx29	Nceh1			Elf4	Ppp3r1
Dhx36	Nck1			Elmod2	Ppp4c
Dhx40	Nckap5l			Emc6	Pptc7
Dimt1	Ncln			Eml6	Prcp
Dixdc1	Ndel1			Emp1	Prkaa1
Dlk1	Ndufa6			Endod1	Prkacb
Dlx1	Ndufb4			Epb4.1l2	Prkar1b
Dmxl1	Ndufs1			Epdr1	Prkci
Dnaja1	Necap1			Epha7	Prkd3
Dnajb14	Nedd9			Ephb3	Prpf18
Dnajb4	Nek2			Epn1	Prpf19
Dnajb6	Nek7			Epn2	Prpf40a
Dnajc14	Nfic			Eps8	Prune
Dnajc21	Nfkb1			Ept1	Psap
Dnajc22	Nfkbib			Espnl	Psmb2
Dnajc28	Nfs1			Etfdh	Psmd8
Dnajc3	Nfxl1			Ets1	Ptbp1
Dnajc9	Ninl			Ets2	Ptgr2
Dnal1	Nkiras2			Etv4	Ptp4a2
Dner	Nme2			Etv5	Ptp4a3
Dnmt3b	Nnt			Eva1c	Pura
Dnttip1	Nomo1			Exd2	Purb
Dpf1	Npc2			Exoc3l2	Pwp1
Dpf2	Npepl1			Exoc3l4	Qpct
Dpm2	Nr2c2			Exosc1	Qsox2
Dpys	Nrros			Extl2	Rab10
Dram1	Nsd1			Ezr	Rab18
Drg1	Nup107			F10	Rab22a
Dscr3	Nup88			F11r	Rab32
Dstn	Odc1			F13a1	Rab3gap1
Dtna	Osm			F3	Rab3ip
Dtx4	Otud6b			F630028O10Rik	Rab8b
Dusp13	Oxct1			F8a	Rabggtb
Dusp22	P2ry6			Fabp7	Rac2
Dusp6	Pafah1b1			Fads6	Rad23a
Dusp9	Pafah1b2			Faf1	Rad50
Dynll1	Paip1			Fam105a	Rad51c
Dynlt1b	Pan3			Fam107b	Raet1e
Dyrk1a	Papd7			Fam111a	Rai14
Dzip3	Papola			Fam118b	Ralb
E2f1	Papss1			Fam126b	Ranbp1
E2f6	Parvg			Fam149a	Rap1a
E330020D12Rik	Pccb			Fam160b1	Rarg
Eaf1	Pcdh7			Fam162a	Rassf3
Ebag9	Pcmtd2			Fam168b	Rbm18
Ebi3	Pdcd10			Fam174a	Rbm5
Ece2	Pdcl3			Fam185a	Rc3h2
Echdc3	Pde6d			Fam192a	Rcbtb1
Ect2	Pdia4			Fam19a1	Rev1
Eda2r	Pdik1l			Fam204a	Rev3l
Edem1	Pdxk			Fam20c	Rfk
Edem3	Pea15a			Fam210b	Rfwd2
Edrf1	Pef1			Fam212b	Rgcc
Eef1e1	Peli2			Fam217b	Rgs1
Ehbp1	Pex7			Fam219b	Rgs14
Ehd1	Pfas			Fam32a	Rgs18
Eif1a	Pfdn2			Fam35a	Rgs2
Eif2s3y	Pfdn4			Fam3c	Rhoq
Eif3a	Pfkm			Fam50a	Rhot1
Eif3b	Pgap2			Fam73a	Ripk1
Eif4e3	Phactr2			Fam92a	Rmdn3
Eif4g2	Phlda3			Fam96a	Rnf114
Eif5a2	Phtf1			Fam98b	Rnf141
Eif5b	Phtf2			Fancf	Rnf213
Eldr	Phyh			Fat1	Rnf4
Elf1	Pi4k2b			Fbxl14	Rnf5
Elf4	Pick1			Fbxl20	Rngtt
Elmo2	Pigg			Fbxo47	Rnh1
Elmod2	Pik3cb			Fbxo48	Rora
Elovl1	Pim3			Fbxo8	Rpa1
Emc6	Pip5k1c			Fbxo9	Rpa3
Eml6	Pja2			Fcf1	Rpgrip1
Emp1	Pla2g4a			Fcgr2b	Rpl22l1
Emp2	Plcg1			Fdx1	Rpl9-ps6
Emr1	Pld4			Fdxr	Rps10
Endod1	Plekha1			Fgd4	Rps16
Eno2	Plekha2			Fgfbp3	Rps21
Eno3	Plekha3			Fgr	Rpusd2
Enpp4	Plekhg3			Fhad1	Rragb
Entpd1	Plod2			Fhit	Rrm2
Epb4.1l2	Plxna1			Fhl3	Rrm2b
Epb4.1l5	Plxnd1			Ficd	Rrnad1
Epdr1	Pmaip1			Fignl1	Rrp9
Epha7	Pmpca			Fitm2	Rsbn1l
Ephb3	Pmpcb			Fiz1	Rsf1
Epn1	Pnpt1			Fkbp11	Rsrc1
Epn2	Poc5			Fkbp9	Rtel1
Eps8	Pola2			Flot1	Ruvbl2
Ept1	Pole2			Flrt2	Rwdd4a
Ergic3	Pole4			Flt1	S100a6
Ero1lb	Polr1b			Fmnl2	Saa3
Espnl	Polr2m			Fnbp1l	Sacm1l
Esyt1	Pomgnt1			Fndc3b	Sar1a
Etfdh	Pomgnt2			Fnip2	Sarnp
Ets1	Pou6f1			Foxc1	Scaf11
Ets2	Ppap2b			Foxk2	Scamp1
Etv4	Ppat			Foxo3	Scamp5
Etv5	Ppfia1			Foxred1	Scn1b
Eva1c	Ppia			Fpr1	Sco1
Evl	Ppic			Frk	Scrn3
Ewsr1	Ppid			Frmd6	Sec23a
Exd2	Ppip5k2			Fsd1l	Sec62
Exoc3l2	Ppm1b			Fubp3	Selk
Exoc3l4	Ppp1ca			Fuom	Senp3
Exosc1	Ppp3ca			Fut4	Sephs1
Extl2	Ppp3r1			Fut8	Sepn1
Ezr	Ppp4c			Fv1	Serinc3
F10	Pptc7			Fxn	Serpinb6a
F11r	Prcp			Fxr1	Serpine1
F13a1	Prkaa1			Fxyd2	Sf3b5
F3	Prkacb			Fyb	Sft2d1
F630028O10Rik	Prkar1b			Fyco1	Sgcb
F8a	Prkci			Fyn	Sh2b2
Fabp7	Prkd3			Fzd1	Sh3bgrl2
Fads6	Prpf18			G3bp1	Sh3bgrl3
Faf1	Prpf19			G3bp2	Sh3bp1
Fam105a	Prpf40a			G730013B05Rik	Sh3bp5l
Fam107b	Prune			Gab1	Sh3kbp1
Fam111a	Psap			Gadd45b	Siah1b
Fam118b	Psma6			Gale	Sirt1
Fam126b	Psmb2			Galnt11	Ska2
Fam149a	Psmd8			Galnt12	Skil
Fam160b1	Ptbp1			Ganc	Skiv2l2
Fam162a	Ptgr2			Gas6	Skp2
Fam168b	Ptp4a2			Gata6	Slain2
Fam174a	Ptp4a3			Gbe1	Slbp
Fam185a	Ptpra			Gbp3	Slc11a2
Fam192a	Ptprj			Gbp6	Slc12a4
Fam19a1	Pura			Gbp7	Slc15a4
Fam204a	Purb			Gcm2	Slc16a6
Fam20c	Pwp1			Gda	Slc17a9
Fam210b	Qpct			Gdf3	Slc25a11
Fam212b	Qsox2			Gemin7	Slc25a16
Fam213b	Rab10			Gfm1	Slc25a17
Fam217b	Rab18			Gfpt2	Slc25a37
Fam219b	Rab21			Gfra1	Slc25a44
Fam32a	Rab22a			Gga3	Slc25a46
Fam35a	Rab32			Ggact	Slc2a3
Fam3c	Rab3a			Gid4	Slc30a9
Fam49b	Rab3gap1			Gid8	Slc35a3
Fam50a	Rab3ip			Gigyf2	Slc36a4
Fam64a	Rab8b			Gimap6	Slc37a1
Fam73a	Rabep1			Gipc2	Slc3a2
Fam92a	Rabggtb			Gla	Slc45a4
Fam96a	Rac2			Glipr2	Slc4a2
Fam98b	Rad23a			Glod4	Slc4a8
Fancd2	Rad50			Glrb	Slc7a1
Fancf	Rad51c			Glrx	Slc8b1
Fat1	Raet1e			Glul	Slmo2
Fbxl14	Rai14			Gm10076	Slu7
Fbxl20	Ralb			Gm10086	Smad6
Fbxo47	Ranbp1			Gm10260	Smarcad1
Fbxo48	Rap1a			Gm10288	Smc3
Fbxo8	Rarg			Gm11415	Smek1
Fbxo9	Rassf3			Gm11478	Smg8
Fcf1	Rassf4			Gm11496	Smim11
Fcgr2b	Rbm18			Gm11913	Smim13
Fcrls	Rbm5			Gm12492	Smim7
Fdx1	Rc3h2			Gm12515	Smurf2
Fdxr	Rcbtb1			Gm12702	Snapin
Fen1	Retsat			Gm12949	Snrnp27
Fgd2	Rev1			Gm13067	Snx2
Fgd4	Rev3l			Gm13075	Snx25
Fgfbp3	Rfk			Gm13247	Snx3
Fgfr1	Rfwd2			Gm13251	Snx7
Fgr	Rgcc			Gm13437	Soat1
Fhad1	Rgs1			Gm13571	Socs1
Fhit	Rgs14			Gm13755	Spag5
Fhl3	Rgs18			Gm14002	Spag7
Ficd	Rgs2			Gm14226	Spi1
Fignl1	Rhoq			Gm14275	Spidr
Fitm2	Rhot1			Gm14290	Spopl
Fiz1	Ripk1			Gm14322	Spsb4
Fkbp11	Rmdn3			Gm14418	Sptlc2
Fkbp9	Rnf114			Gm14420	Srgn
Flot1	Rnf141			Gm14548	Sri
Flrt2	Rnf213			Gm14636	Srsf9
Flrt3	Rnf4			Gm15364	Ssh2
Flt1	Rnf5			Gm15501	Ssr3
Fmnl2	Rngtt			Gm15772	St3gal1
Fnbp1l	Rnh1			Gm15879	St3gal4
Fndc3b	Rora			Gm15950	St6galnac4
Fnip2	Rpa1			Gm16129	Stambpl1
Fosl1	Rpa3			Gm16185	Stk17b
Foxc1	Rpgrip1			Gm16201	Stk3
Foxk2	Rpl22l1			Gm16222	Stk4
Foxo3	Rpl9-ps6			Gm16241	Stk40
Foxred1	Rps10			Gm16259	Stx11
Fpr1	Rps16			Gm17131	Stx16
Fpr2	Rps21			Gm17296	Stx7
Frk	Rpusd2			Gm2000	Sucla2
Frmd6	Rragb			Gm20604	Sun1
Fsd1l	Rrm2			Gm20658	Supt6
Fubp3	Rrm2b			Gm20748	Susd3
Fuom	Rrnad1			Gm22009	Syk
Fut4	Rrp9			Gm22199	Syngr1
Fut8	Rsbn1l			Gm22567	Szrd1
Fv1	Rsf1			Gm22701	Tacc1
Fxn	Rsrc1			Gm22710	Taf13
Fxr1	Rtel1			Gm22711	Taf2
Fxr2	Ruvbl2			Gm22748	Taldo1
Fxyd2	Rwdd4a			Gm22876	Tank
Fyb	S100a6			Gm22951	Tax1bp1
Fyco1	Saa3			Gm22973	Tbc1d24
Fyn	Sacm1l			Gm23037	Tbc1d31
Fzd1	Sar1a			Gm23924	Tbc1d8
Fzd7	Sarnp			Gm23927	Tcf20
G3bp1	Scaf11			Gm24018	Tcf4
G3bp2	Scamp1			Gm24336	Tcirg1
G730013B05Rik	Scamp5			Gm24379	Tec
Gab1	Scn1b			Gm24455	Tefm
Gadd45b	Sco1			Gm24514	Tex10
Gadd45g	Scrn3			Gm24812	Tgds
Gale	Sec23a			Gm24949	Tgif1
Galnt11	Sec62			Gm25132	Thbs3
Galnt12	Selk			Gm25360	Thoc5
Gamt	Senp3			Gm25395	Tiam2
Ganc	Sephs1			Gm25414	Timm17a
Gas6	Sepn1			Gm26020	Timp2
Gata6	Serinc3			Gm26124	Tiprl
Gbe1	Serpinb6a			Gm26316	Tle3
Gbp2	Serpine1			Gm26339	Tm2d1
Gbp3	Sf3b5			Gm26456	Tm9sf3
Gbp6	Sft2d1			Gm26520	Tmed4
Gbp7	Sgcb			Gm26569	Tmem106b
Gcm2	Sh2b2			Gm26610	Tmem110
Gda	Sh3bgrl2			Gm26737	Tmem115
Gdf3	Sh3bgrl3			Gm26917	Tmem135
Gemin7	Sh3bp1			Gm27177	Tmem140
Gfm1	Sh3bp5l			Gm27276	Tmem164
Gfpt1	Sh3kbp1			Gm28438	Tmem189
Gfpt2	Siah1b			Gm4631	Tmem258
Gfra1	Sirt1			Gm5244	Tmem259
Gga3	Ska2			Gm5475	Tmem260
Ggact	Skil			Gm561	Tmem30a
Ggh	Skiv2l2			Gm6472	Tmem68
Gid4	Skp2			Gm8113	Tmf1
Gid8	Slain2			Gm8430	Tmsb10
Gigyf2	Slbp			Gm996	Tmx1
Gimap6	Slc11a2			Gmcl1	Tmx3
Gipc2	Slc12a2			Gmpr	Tnfrsf1a
Gla	Slc12a4			Gna12	Tnfsf4
Glipr2	Slc15a4			Gnas	Tnni2
Glod4	Slc16a6			Gng10	Tns3
Glrb	Slc17a9			Gngt2	Tom1l1
Glrx	Slc19a2			Gnpda2	Tomm34
Glul	Slc25a11			Gnpnat1	Topors
Gm10076	Slc25a16			Golga3	Tpm1
Gm10086	Slc25a17			Golim4	Tpr
Gm10260	Slc25a37			Gosr1	Tpx2
Gm10288	Slc25a44			Gp49a	Tra2a
Gm11415	Slc25a46			Gpam	Traf3
Gm11478	Slc2a3			Gpatch2l	Trak2
Gm11496	Slc30a9			Gpd1l	Trappc6b
Gm11913	Slc35a3			Gpr125	Trim23
Gm12492	Slc36a4			Gpr132	Trim41
Gm12515	Slc37a1			Gpr137b	Trim8
Gm12702	Slc3a2			Gpr141	Tsfm
Gm12949	Slc45a4			Gpr155	Tshz1
Gm13067	Slc4a2			Gpr176	Tsku
Gm13075	Slc4a8			Gpr55	Tspan4
Gm13247	Slc7a1			Gpr84	Ttc21b
Gm13251	Slc8b1			Gprc5b	Ttc9c
Gm13437	Slk			Gpsm3	Ttf2
Gm13571	Slmo2			Gpx1	Tubb2a
Gm13755	Slu7			Grb2	Tubg1
Gm14002	Smad6			Greb1	Tusc2
Gm14226	Smarca2			Gsap	Twsg1
Gm14275	Smarcad1			Gspt2	Txndc9
Gm14290	Smc3			Gstcd	Uba3
Gm14322	Smek1			Gstm4	Ubb
Gm14418	Smg8			Gtf2a1	Ube2e3
Gm14420	Smim11			Gtf2e2	Ube2l3
Gm14548	Smim13			Gtf2h1	Ube2o
Gm14636	Smim7			Gtf2h5	Ube2q1
Gm15364	Smpdl3a			Gtpbp10	Ube2t
Gm15501	Smurf2			Gtpbp2	Ube2w
Gm15772	Snapin			Gtse1	Ube3c
Gm15879	Snrnp27			Gucd1	Ubr2
Gm15950	Snx2			Guf1	Ubxn7
Gm16129	Snx25			Gypc	Uhrf2
Gm16185	Snx3			H2afj	Uprt
Gm16201	Snx7			H2afz	Usb1
Gm16222	Soat1			H2bfm	Uso1
Gm16241	Socs1			H2-D1	Usp12
Gm16259	Sod2			H2-DMb1	Usp3
Gm17131	Spag5			H2-T10	Usp33
Gm17296	Spag7			H2-T23	Usp46
Gm2000	Spi1			H6pd	Utp6
Gm20604	Spidr			Hacl1	Uvrag
Gm20658	Spopl			Hagh	Vamp4
Gm20748	Spsb4			Hax1	Vasp
Gm22009	Sptlc2			Hccs	Vbp1
Gm22199	Srgn			Hcfc2	Vdac2
Gm22567	Sri			Hcls1	Vprbp
Gm22701	Srsf9			Hdac1	Vps51
Gm22710	Ssh2			Hdac2	Wbp1l
Gm22711	Ssr3			Hdac7	Wbp4
Gm22748	St3gal1			Hdgfrp2	Wdr1
Gm22876	St3gal4			Hdhd2	Wdr11
Gm22951	St6galnac4			Hectd2	Wdr3
Gm22973	Stambpl1			Hexim1	Wdr6
Gm23037	Stk17b			Hexim2	Wdr92
Gm23924	Stk3			Hhex	Wrnip1
Gm23927	Stk4			Hiat1	Wwox
Gm24018	Stk40			Hilpda	Wwp1
Gm24336	Stx11			Hipk2	Xbp1
Gm24379	Stx16			Hira	Xk
Gm24455	Stx3			Hist1h1a	Xpot
Gm24514	Stx7			Hist1h2bg	Yaf2
Gm24812	Sucla2			Hivep2	Yipf3
Gm24949	Sumo3			Hltf	Yipf4
Gm25132	Sun1			Hmcn2	Yipf6
Gm25360	Supt6			Hmgb2	Zbtb21
Gm25395	Susd3			Hmgn3	Zc2hc1a
Gm25414	Syk			Hmgn5	Zc3h13
Gm26020	Syngr1			Hmox2	Zc3h8
Gm26124	Szrd1			Hnmt	Zc3hav1
Gm26316	Tacc1			Hnrnpab	Zcchc10
Gm26339	Taf13			Hnrnph1	Zcchc7
Gm26456	Taf2			Hnrnpll	Zdhhc13
Gm26520	Taldo1			Homer1	Zdhhc18
Gm26569	Tank			Hook3	Zdhhc20
Gm26610	Tax1bp1			Hoxb4	Zdhhc21
Gm26737	Tbc1d24			Hsp90ab1	Zfp191
Gm26917	Tbc1d31			Hspa1a	Zfp365
Gm27177	Tbc1d8			Hspa1b	Zfp462
Gm27276	Tcf20			Hspa5	Zfp655
Gm28438	Tcf4			Hspb11	Zfyve27
Gm4631	Tcirg1			Hspbp1	Znrf1
Gm5244	Tec			Htr2a	Znrf3
Gm5475	Tefm			Htra1	Zranb3
Gm5483	Tex10			Hvcn1	Zswim4
Gm561	Tgds			Hyal2
Gm5611	Tgif1			Iah1
Gm6472	Thbs3			Iars
Gm8113	Thoc5			Iars2
Gm8430	Tiam2			Ibtk
Gm996	Timm17a			Icam2
Gmcl1	Timp2			Icmt
Gmpr	Tiprl			Iffo2
Gna12	Tle3			Ifi30
Gnas	Tm2d1			Ifi47
Gnb4	Tm9sf3			Ifitm2
Gng10	Tmed4			Ifitm3
Gng11	Tmem106b			Ifnar2
Gngt2	Tmem110			Ifngr2
Gnl3l	Tmem115			Ift172
Gnpda2	Tmem135			Igsf3
Gnpnat1	Tmem140			Igsf6
Golga3	Tmem154			Igsf8
Golim4	Tmem164			Igsf9b
Gosr1	Tmem189			Ikbip
Gp49a	Tmem199			Ikbke
Gpam	Tmem206			Ikzf1
Gpatch2l	Tmem258			Il10rb
Gpd1l	Tmem259			Il11ra1
Gpr125	Tmem260			Il13ra1
Gpr132	Tmem30a			Il13ra2
Gpr137b	Tmem68			Il1f6
Gpr141	Tmf1			Il1f9
Gpr155	Tmsb10			Il20rb
Gpr176	Tmsb4x			Il21r
Gpr183	Tmx1			Il3ra
Gpr34	Tmx3			Il6st
Gpr55	Tnfrsf1a			Il7r
Gpr84	Tnfsf4			Impa1
Gprc5b	Tnip1			Impdh1
Gpsm3	Tnni2			Inafm2
Gpx1	Tns3			Incenp
Grb2	Tob1			Inpp5a
Greb1	Tom1l1			Insig2
Gsap	Tomm34			Ints2
Gspt2	Top1			Ints5
Gstcd	Topors			Ints6
Gstm4	Tpm1			Intu
Gtf2a1	Tpr			Ipp
Gtf2e2	Tpx2			Iqgap2
Gtf2h1	Tra2a			Irak1bp1
Gtf2h5	Traf3			Irf5
Gtpbp10	Trak2			Irf8
Gtpbp2	Trappc6b			Irg1
Gtse1	Trim23			Irs2
Gucd1	Trim41			Isl2
Guf1	Trim8			Ispd
Gypc	Trp53inp1			Itga7
H2afj	Tsfm			Itgal
H2afz	Tshz1			Itgb1bp1
H2bfm	Tsku			Itgb3
H2-D1	Tspan4			Itgb7
H2-DMb1	Ttc21b			Itpk1
H2-T10	Ttc9c			Itpr2
H2-T23	Ttf2			Itpripl1
H6pd	Tubb2a			Itsn1
Hacl1	Tubg1			Jag2
Hagh	Tusc2			Jak2
Hax1	Twsg1			Jrk
Hbegf	Txndc9			Jun
Hbp1	Txnip			Kank1
Hcar2	Uba3			Kat5
Hccs	Ubb			Kat8
Hcfc2	Ube2e3			Katnal1
Hcls1	Ube2l3			Kcnk6
Hdac1	Ube2o			Kcnq1
Hdac2	Ube2q1			Kctd13
Hdac7	Ube2t			Kctd9
Hdgfrp2	Ube2w			Kdm4c
Hdhd2	Ube3a			Kdm7a
Hectd2	Ube3c			Kdr
Hexim1	Ubr2			Kif13a
Hexim2	Ubxn7			Kif13b
Hhex	Uhrf2			Kif3a
Hiat1	Uprt			Kif3c
Hibadh	Usb1			Kif5b
Hilpda	Uso1			Kif7
Hipk2	Usp12			Kifc1
Hira	Usp3			Klf4
Hist1h1a	Usp33			Klhl2
Hist1h2bg	Usp46			Klhl21
Hist1h4i	Utp6			Klhl7
Hivep2	Uty			Klk7
Hk2	Uvrag			Klk8
Hltf	Vamp4			Klrd1
Hmcn2	Vasp			Klrg2
Hmgb2	Vbp1			Kptn
Hmgn3	Vdac2			Krba1
Hmgn5	Vprbp			Krit1
Hmmr	Vps51			Ksr1
Hmox2	Wbp1l			Kti12
Hnmt	Wbp4			L2hgdh
Hnrnpab	Wdr1			Lactb2
Hnrnph1	Wdr11			Lama3
Hnrnpll	Wdr3			Lamp1
Homer1	Wdr47			Lamp2
Hook3	Wdr6			Lamtor2
Hoxb4	Wdr92			Laptm4a
Hsd11b1	Wrnip1			Laptm4b
Hsp90ab1	Wwox			Lat
Hspa1a	Wwp1			Layn
Hspa1b	Xbp1			Lbx2
Hspa5	Xk			Lcn2
Hspb11	Xpot			Ldlrap1
Hspbp1	Yaf2			Lekr1
Htr2a	Yipf3			Lgalsl
Htra1	Yipf4			Lhfp
Hvcn1	Yipf6			Lhfpl2
Hyal2	Zbtb21			Lig4
Iah1	Zc2hc1a			Limd1
Iars	Zc3h12c			Lims2
Iars2	Zc3h13			Lin9
Ibtk	Zc3h8			Lipn
Icam2	Zc3hav1			Lipo1
Icmt	Zcchc10			Lix1
Id1	Zcchc7			Llgl1
Id3	Zdhhc13			Lmbr1l
Idh1	Zdhhc18			Lnp
Ier2	Zdhhc20			Lphn1
Ier3	Zdhhc21			Lpin2
Iffo2	Zfp191			Lpl
Ifi30	Zfp217			Lrch1
Ifi47	Zfp36			Lrfn3
Ifih1	Zfp365			Lrig1
Ifitm2	Zfp36l2			Lrp10
Ifitm3	Zfp462			Lrp4
Ifitm6	Zfp655			Lrp8
Ifnar1	Zfyve27			Lrrc1
Ifnar2	Znrf1			Lrrc16a
Ifngr2	Znrf3			Lrrc3
Ifrd1	Zranb3			Lrrc45
Ift172	Zswim4			Lrrc8c
Igf2bp2				Lrrc8d
Igsf3				Lrrfip1
Igsf6				Lrriq3
Igsf8				Lrrk2
Igsf9b				Lrsam1
Ikbip				Lsg1
Ikbke				Lsm10
Ikzf1				Lst1
Il10rb				Ltbp2
Il11ra1				Ly6a
Il13ra1				Ly6c1
Il13ra2				Ly96
Il17ra				Lypla1
Il1f6				Lzts1
Il1f9				Lzts3
Il20rb				Mab21l3
Il21r				Madd
Il23a				Mafb
Il2rg				Magi1
Il3ra				Magohb
Il6st				Mak16
Il7r				Maml1
Impa1				Manea
Impdh1				Maoa
Inafm2				Map1lc3b
Incenp				Map2k6
Inpp5a				Map3k12
Insig2				Mapk12
Ints2				Mapk13
Ints5				Mapk14
Ints6				Mapk8ip1
Intu				Mapk9
Ipp				Mapkapk2
Iqgap2				Mapkapk3
Iqgap3				Mark3
Irak1bp1				Marveld1
Irak3				Mast2
Irf5				Mat2a
Irf8				Mat2b
Irg1				Matn2
Irs2				Maz
Isl2				Mblac2
Ispd				Mbnl1
Itga7				Mbnl3
Itgal				Mboat2
Itgb1bp1				Mbtd1
Itgb3				Mcam
Itgb5				Mccc1
Itgb7				Mccc2
Itpk1				Mcm8
Itpr1				Mcoln1
Itpr2				Mcoln3
Itpripl1				Mcts1
Itsn1				Mdfi
Ivns1abp				Mdh1
Jag2				Mdm1
Jak2				Med15
Jdp2				Med30
Jrk				Met
Jun				Mettl23
Kank1				Mettl6
Kank2				Mettl7a1
Kat5				Mfhas1
Kat8				Mfsd5
Katnal1				Mfsd8
Kcnk6				Mgat2
Kcnq1				Mgat4a
Kctd13				Micall2
Kctd9				Mier3
Kdm4c				Mir17hg
Kdm5d				Mir1938
Kdm7a				Mir5099
Kdr				Mir5136
Kif13a				Mis18a
Kif13b				Mkl2
Kif21a				Mknk2
Kif3a				Mlh3
Kif3c				Mllt11
Kif5b				Mllt6
Kif7				Mmp13
Kifc1				Mmp8
Klf2				Mms19
Klf4				Mob4
Klhl2				Mogat2
Klhl21				Morc4
Klhl30				Mov10
Klhl7				Mphosph6
Klk7				Mphosph8
Klk8				Mpnd
Klrd1				Mpp1
Klrg2				Mr1
Kptn				Mras
Krba1				Mreg
Krit1				Mrgbp
Ksr1				Mroh6
Kti12				Mrpl36
L1cam				Mrpl39
L2hgdh				Mrpl43
Lactb2				Mrpl54
Lama3				Mrps31
Lamp1				Mrps6
Lamp2				Mrps7
Lamtor2				Ms4a14
Lancl3				Ms4a6d
Laptm4a				Msantd3
Laptm4b				Msi2
Larp4				Msn
Lat				Msr1
Layn				Msrb1
Lbx2				Mtbp
Lcn2				Mtfp1
Ldhb				Mtfr1
Ldlrap1				Mtg1
Lekr1				Mthfd2
Lgals3bp				Mthfd2l
Lgalsl				Mtmr11
Lhfp				Mtmr14
Lhfpl2				Mtmr7
Lig4				Mtpn
Limd1				Mtrr
Lims2				Mturn
Lin7c				Mtus1
Lin9				Mul1
Lipn				Mut
Lipo1				Mxd1
Lix1				Mxi1
Llgl1				Myc
Lmbr1l				Myef2
Lmbrd2				Myh10
Lmo2				Myo18a
Lmo4				Myo19
Lnp				Myo5a
Lox				Myom3
Lphn1				Mzt1
Lphn2				N4bp1
Lpin2				Naa20
Lpl				Naa40
Lpxn				Naaa
Lrch1				Nadk2
Lrfn3				Naglu
Lrig1				Naip1
Lrp10				Nap1l2
Lrp12				Napepld
Lrp4				Napg
Lrp5				Napsa
Lrp8				Nbea
Lrrc1				Nbeal1
Lrrc16a				Nbeal2
Lrrc25				Nck1
Lrrc3				Nck2
Lrrc45				Ncln
Lrrc8c				Ncoa4
Lrrc8d				Ndel1
Lrrfip1				Ndrg3
Lrriq3				Ndst1
Lrrk2				Ndst3
Lrsam1				Ndufa6
Lsg1				Ndufb4
Lsm10				Ndufs1
Lsm8				Ndufv1
Lst1				Necap1
Ltbp2				Nedd9
Ly6a				Nek2
Ly6c1				Nek7
Ly75				Nelfcd
Ly96				Neurl1b
Lypla1				Neurl2
Lyz1				Nfic
Lzts1				Nfkb1
Lzts3				Nfkbib
Mab21l3				Nfs1
Madd				Nfxl1
Mafb				Nid1
Magi1				Ninl
Magohb				Nkap
Mak16				Nkiras2
Maml1				Nme2
Manea				Nmral1
Maoa				Nnt
Map1b				Nol9
Map1lc3b				Nomo1
Map2k6				Nos2
Map3k1				Nox1
Map3k12				Nox3
Mapk12				Npc2
Mapk13				Npepl1
Mapk14				Nphp1
Mapk8ip1				Nprl3
Mapk9				Nptx1
Mapkapk2				Nqo1
Mapkapk3				Nr2c2
Mark3				Nrp1
Marveld1				Nrros
Mast2				Nsd1
Mat2a				Ntan1
Mat2b				Ntmt1
Matn2				Ntn1
Maz				Nubp1
Mblac2				Nudcd3
Mbnl1				Nudt15
Mbnl3				Nudt18
Mboat2				Nup107
Mbtd1				Nup88
Mcam				Nyap2
Mccc1				Oaf
Mccc2				Ogfr
Mcf2l				Oip5
Mcm8				Olfml2b
Mcoln1				Olfml3
Mcoln3				Optn
Mcts1				Orai2
Mdfi				Osbpl2
Mdh1				Osbpl5
Mdm1				Otud1
Med15				Otud6b
Med30				Oxct1
Mef2c				P2ry1
Met				P2ry13
Mettl23				P2ry6
Mettl6				Pafah1b1
Mettl7a1				Pafah1b2
Mfge8				Paip1
Mfhas1				Pan3
Mfsd5				Paox
Mfsd8				Papd7
Mgat2				Papola
Mgat4a				Pappa2
Mgst1				Papss1
Mgst2				Pard6b
Micall2				Parp14
Mier3				Parp3
Mir17hg				Parvg
Mir1938				Pcbp3
Mir5099				Pccb
Mir5136				Pcdhga1
Mis18a				Pcdhga10
Mkl2				Pcgf2
Mknk2				Pcgf6
Mlh3				Pck2
Mllt11				Pcmtd2
Mllt6				Pdcd10
Mmp13				Pdcd4
Mmp8				Pdcl3
Mms19				Pde5a
Mob4				Pde6d
Mogat2				Pde8b
Morc4				Pdia4
Mov10				Pdik1l
Mpeg1				Pdlim7
Mphosph6				Pdpk1
Mphosph8				Pdxk
Mpnd				Pef1
Mpp1				Peli2
Mr1				Peli3
Mras				Penk
Mreg				Pex3
Mrgbp				Pex7
Mroh6				Pfdn2
Mrpl36				Pgam1
Mrpl39				Pgap2
Mrpl43				Pgm2l1
Mrpl52				Phactr2
Mrpl54				Phf11d
Mrps31				Phf20
Mrps6				Phgdh
Mrps7				Phka1
Ms4a14				Phkg1
Ms4a6d				Phtf1
Msantd3				Phtf2
Msi2				Phyhd1
Msn				Pi4k2b
Msr1				Pick1
Msrb1				Piezo1
Mst1				Pif1
Mt1				Pigg
Mt2				Pigh
Mtbp				Pigm
Mtfp1				Pik3cb
Mtfr1				Pilrb2
Mtg1				Pim3
Mthfd2				Pinx1
Mthfd2l				Pip5k1c
Mtmr11				Pira2
Mtmr14				Pitpnm1
Mtmr7				Pkd1l2
Mtpn				Pkhd1
Mtrr				Pla1a
Mturn				Pla2g16
Mtus1				Pla2g5
Mul1				Pla2g6
Mut				Plb1
Mxd1				Pld4
Mxi1				Plekha1
Myc				Plekha2
Myef2				Plekha3
Myh10				Plekha5
Mylk				Plekhg1
Myo18a				Plekhg3
Myo19				Plxna4
Myo1b				Plxna4os1
Myo1d				Pml
Myo5a				Pmpca
Myom3				Pmpcb
Mzt1				Pnpt1
N4bp1				Poc5
Naa20				Pola2
Naa40				Pold3
Naaa				Poldip2
Nadk				Pole2
Nadk2				Pole4
Naglu				Polq
Naip1				Polr1b
Nap1l2				Polr2h
Napepld				Polr2k
Napg				Polr2m
Napsa				Polr3k
Nbea				Pomgnt1
Nbeal1				Pomgnt2
Nbeal2				Pou2f2
Nbr1				Pou6f1
Nceh1				Pparg
Ncf4				Ppat
Nck1				Ppfia1
Nck2				Ppia
Nckap5l				Ppid
Ncln				Ppil3
Ncoa4				Ppip5k2
Ndel1				Ppm1b
Ndrg3				Ppm1k
Ndst1				Ppp1ca
Ndst3				Ppp2r5c
Ndufa6				Ppp3ca
Ndufb4				Ppp3r1
Ndufs1				Ppp4c
Ndufv1				Pprc1
Necap1				Ppt1
Nedd4				Pptc7
Nedd9				Prcp
Nek2				Prdm11
Nek7				Prdm13
Nelfcd				Prepl
Nes				Prickle3
Neurl1b				Prkaa1
Neurl2				Prkacb
Nfic				Prkar1b
Nfkb1				Prkca
Nfkbib				Prkci
Nfs1				Prkd3
Nfxl1				Prmt6
Nid1				Prnp
Ninj1				Prosc
Ninl				Prpf18
Nkap				Prpf19
Nkiras2				Prpf40a
Nme2				Prpf8
Nmral1				Prpsap2
Nnt				Prss46
Noc2l				Prss50
Nol9				Prune
Nomo1				Prune2
Nos2				Psap
Nox1				Psen1
Nox3				Psmb2
Npc2				Psmc3ip
Npepl1				Psmd10
Nphp1				Psmd8
Nprl3				Pspc1
Nptx1				Ptbp1
Npy				Ptch1
Nqo1				Ptdss2
Nr1h3				Ptger2
Nr2c2				Ptges
Nrp1				Ptgfrn
Nrros				Ptgir
Nsd1				Ptgr2
Ntan1				Ptgs2os2
Ntmt1				Ptp4a2
Ntn1				Ptp4a3
Nubp1				Ptprn
Nudcd3				Ptrhd1
Nudt15				Pura
Nudt18				Purb
Nufip1				Pvrl3
Nup107				Pvrl4
Nup62				Pwp1
Nup88				Pwwp2a
Nyap2				Pxdc1
Oaf				Pxylp1
Oasl1				Pycr1
Odc1				Pygb
Ogfr				Pyurf
Oip5				Qpct
Olfm1				Qsox1
Olfml2b				Qsox2
Olfml3				Qtrt1
Optn				Rab10
Orai2				Rab10os
Osbpl2				Rab11fip1
Osbpl5				Rab18
Osm				Rab22a
Otud1				Rab26os
Otud6b				Rab27a
Oxct1				Rab28
P2ry1				Rab32
P2ry13				Rab3gap1
P2ry6				Rab3ip
Pafah1b1				Rab5a
Pafah1b2				Rab8a
Paip1				Rab8b
Pan3				Rabgap1l
Paox				Rabggtb
Papd7				Rac2
Papola				Rad23a
Pappa2				Rad50
Papss1				Rad51c
Pard6b				Raet1c
Parp14				Raet1e
Parp3				Rai14
Parvg				Ralb
Pax3				Ranbp1
Pcbp3				Rap1a
Pccb				Rapgef5
Pcdh7				Rarg
Pcdhga1				Rasip1
Pcdhga10				Rassf3
Pcgf2				Rbfox2
Pcgf6				Rbm18
Pck2				Rbm33
Pcmtd2				Rbm41
Pdcd10				Rbm5
Pdcd4				Rbm8a
Pdcl3				Rc3h2
Pde2a				Rcbtb1
Pde5a				Rcn1
Pde6d				Rell1
Pde8b				Relt
Pdia4				Repin1
Pdik1l				Rev1
Pdlim7				Rev3l
Pdpk1				Rfk
Pdxk				Rfwd2
Pea15a				Rgcc
Pef1				Rgs1
Peli2				Rgs14
Peli3				Rgs16
Penk				Rgs18
Pex3				Rgs2
Pex7				Rhd
Pfas				Rhof
Pfdn2				Rhoj
Pfdn4				Rhoq
Pfkm				Rhot1
Pgam1				Rhou
Pgap2				Rhov
Pgm2l1				Rhox5
Phactr2				Rictor
Phf11d				Rin1
Phf20				Rin3
Phf20l1				Rinl
Phgdh				Ripk1
Phka1				Ripk3
Phkg1				Rlf
Phlda3				Rmdn3
Phtf1				Rnf114
Phtf2				Rnf141
Phyh				Rnf144b
Phyhd1				Rnf213
Pi4k2b				Rnf217
Pick1				Rnf4
Piezo1				Rnf5
Pif1				Rngtt
Pigg				Rnh1
Pigh				Rnpep
Pigm				Romo1
Pik3cb				Rora
Pilrb1				Rpa1
Pilrb2				Rpa3
Pim3				Rpgrip1
Pinx1				Rpl10a-ps1
Pip5k1c				Rpl13a-ps1
Pira2				Rpl17-ps8
Pirb				Rpl19
Pitpnm1				Rpl22l1
Pja2				Rpl23a
Pkd1l2				Rpl26
Pkhd1				Rpl28-ps1
Pkp2				Rpl31-ps8
Pla1a				Rpl34
Pla2g16				Rpl34-ps1
Pla2g4a				Rpl36al
Pla2g5				Rpl36-ps4
Pla2g6				Rpl37
Pla2g7				Rpl38-ps2
Plb1				Rpl9-ps6
Plcg1				Rps10
Pld4				Rps12-ps10
Plekha1				Rps12-ps3
Plekha2				Rps16
Plekha3				Rps21
Plekha5				Rps25-ps1
Plekhg1				Rps27a
Plekhg3				Rpusd2
Plod2				Rraga
Plxna1				Rragb
Plxna4				Rragd
Plxna4os1				Rras
Plxnd1				Rrm2
Pmaip1				Rrm2b
Pml				Rrnad1
Pmm2				Rrp9
Pmpca				Rsad2
Pmpcb				Rsbn1l
Pnpt1				Rsf1
Poc5				Rsrc1
Pola2				Rtca
Pold3				Rtel1
Poldip2				Rtn2
Pole2				Rundc3a
Pole4				Ruvbl2
Polq				Rwdd4a
Polr1b				S100a6
Polr2h				Saa3
Polr2k				Sacm1l
Polr2m				Samd9l
Polr3k				Sap30bp
Pomgnt1				Sar1a
Pomgnt2				Sardh
Pou2f2				Sarnp
Pou6f1				Sat1
Ppap2b				Sbk1
Pparg				Sbsn
Ppat				Scaf11
Ppfia1				Scai
Ppfibp2				Scamp1
Ppia				Scamp5
Ppic				Scarb2
Ppid				Scarf1
Ppil3				Scarna10
Ppip5k2				Scarna13
Ppm1b				Scarna3a
Ppm1k				Scarna6
Ppp1ca				Scn1b
Ppp2r5c				Sco1
Ppp3ca				Scoc
Ppp3r1				Scrn2
Ppp4c				Scrn3
Pprc1				Scyl2
Ppt1				Sdhaf1
Pptc7				Sdhaf2
Prcp				Sec14l2
Prdm1				Sec23a
Prdm11				Sec62
Prdm13				Selk
Prepl				Sema3e
Prickle3				Senp3
Prkaa1				Sep15
Prkacb				Sephs1
Prkar1b				Sepn1
Prkca				Serinc3
Prkcb				Serpinb6a
Prkci				Serpinb9b
Prkd3				Serpine1
Prmt6				Sertad1
Prnp				Sf3b5
Prosc				Sft2d1
Prpf18				Sgcb
Prpf19				Sgtb
Prpf40a				Sh2b2
Prpf8				Sh3bgrl2
Prpsap2				Sh3bgrl3
Prss46				Sh3bp1
Prss50				Sh3bp4
Prune				Sh3bp5l
Prune2				Sh3d19
Psap				Sh3kbp1
Psen1				Shmt1
Psma6				Shox2
Psmb2				Siah1b
Psmc1				Sipa1l1
Psmc3ip				Sipa1l2
Psmd10				Sirpb1b
Psmd8				Sirt1
Pspc1				Siva1
Ptbp1				Six1
Ptch1				Ska2
Ptdss2				Skil
Ptger2				Skiv2l2
Ptges				Skp2
Ptgfrn				Slain2
Ptgir				Slbp
Ptgr2				Slc11a2
Ptgs2os2				Slc12a4
Ptp4a2				Slc15a4
Ptp4a3				Slc16a6
Ptpra				Slc17a9
Ptprj				Slc24a3
Ptprn				Slc25a11
Ptrhd1				Slc25a16
Pura				Slc25a17
Purb				Slc25a23
Pvrl3				Slc25a30
Pvrl4				Slc25a37
Pwp1				Slc25a40
Pwwp2a				Slc25a44
Pxdc1				Slc25a45
Pxylp1				Slc25a46
Pycard				Slc2a3
Pycr1				Slc2a6
Pygb				Slc30a9
Pygl				Slc33a1
Pyurf				Slc35a3
Qpct				Slc35a5
Qsox1				Slc35e4
Qsox2				Slc35f6
Qtrt1				Slc36a4
Rab10				Slc37a1
Rab10os				Slc38a6
Rab11fip1				Slc39a13
Rab18				Slc39a4
Rab21				Slc3a2
Rab22a				Slc40a1
Rab26os				Slc43a3
Rab27a				Slc45a4
Rab28				Slc4a2
Rab32				Slc4a8
Rab3a				Slc6a12
Rab3gap1				Slc6a13
Rab3ip				Slc7a1
Rab5a				Slc7a2
Rab8a				Slc7a7
Rab8b				Slc8b1
Rabep1				Slc9a4
Rabgap1l				Slc9b2
Rabggtb				Slco5a1
Rac2				Slfn5
Rad23a				Slmo1
Rad50				Slmo2
Rad51c				Slu7
Raet1c				Smad1
Raet1e				Smad6
Rai14				Smarcad1
Ralb				Smc3
Ranbp1				Smek1
Rap1a				Smg8
Rapgef5				Smim11
Rarg				Smim13
Rasip1				Smim7
Rassf3				Smoc1
Rassf4				Smurf1
Rbfox2				Smurf2
Rbm18				Snai2
Rbm33				Snap29
Rbm41				Snap47
Rbm5				Snapin
Rbm8a				Snf8
Rc3h2				Snhg1
Rcbtb1				Snhg12
Rcn1				Snhg3
Rell1				Snhg4
Relt				Snhg5
Repin1				Snhg6
Retsat				Snhg7
Rev1				Snora23
Rev3l				Snora28
Rfk				Snora69
Rfwd2				Snord89
Rgcc				Snrnp27
Rgs1				Sntg1
Rgs14				Snx2
Rgs16				Snx21
Rgs18				Snx25
Rgs2				Snx3
Rhd				Snx7
Rhof				Snx8
Rhoj				Soat1
Rhoq				Socs1
Rhot1				Sorcs1
Rhou				Sox12
Rhov				Spag4
Rhox5				Spag5
Rictor				Spag7
Rilpl2				Spg20
Rin1				Spi1
Rin3				Spidr
Rinl				Spopl
Ripk1				Spry2
Ripk3				Spryd4
Rlf				Spsb4
Rmdn3				Sptbn2
Rnf114				Sptlc2
Rnf141				Src
Rnf144b				Srgn
Rnf17				Sri
Rnf213				Srsf9
Rnf217				Ss18
Rnf4				Ss18l1
Rnf5				Ssbp2
Rngtt				Ssbp3
Rnh1				Ssh2
Rnpep				Ssh3
Romo1				Ssr3
Rora				Ssx2ip
Rpa1				St3gal1
Rpa3				St3gal4
Rpgrip1				St3gal6
Rpl10a-ps1				St6galnac4
Rpl13a-ps1				St8sia1
Rpl17-ps8				St8sia4
Rpl19				Stac
Rpl22l1				Stac2
Rpl23a				Stambp
Rpl26				Stambpl1
Rpl28-ps1				Stard10
Rpl31-ps8				Stard13
Rpl34				Stard5
Rpl34-ps1				Stat5b
Rpl36al				Stfa3
Rpl36-ps4				Stil
Rpl37				Stk10
Rpl38-ps2				Stk17b
Rpl9-ps6				Stk3
Rps10				Stk4
Rps12-ps10				Stk40
Rps12-ps3				Stom
Rps16				Strn
Rps21				Stx11
Rps25-ps1				Stx16
Rps27a				Stx5a
Rps4l				Stx7
Rpusd2				Sucla2
Rraga				Suclg2
Rragb				Sun1
Rragd				Suox
Rras				Supt6
Rrm2				Supv3l1
Rrm2b				Susd3
Rrnad1				Sv2a
Rrp9				Svip
Rsad2				Syde2
Rsbn1l				Syk
Rsf1				Syngr1
Rsrc1				Synpo2
Rtca				Syt16
Rtel1				Szrd1
Rtkn				Tacc1
Rtn2				Taf13
Rundc3a				Taf2
Ruvbl2				Tal1
Rwdd4a				Taldo1
S100a6				Tank
S100a8				Tap2
Saa3				Tarm1
Sacm1l				Tax1bp1
Samd9l				Tbc1d16
Sap30bp				Tbc1d24
Sar1a				Tbc1d31
Sardh				Tbc1d32
Sarnp				Tbc1d8
Sat1				Tbc1d8b
Sbk1				Tcea2
Sbsn				Tcf20
Scaf11				Tcf3
Scai				Tcf4
Scamp1				Tcirg1
Scamp5				Tcn2
Scarb2				Tcte2
Scarf1				Tctn1
Scarna10				Tec
Scarna13				Tecpr1
Scarna3a				Tef
Scarna6				Tefm
Scn1b				Terc
Sco1				Tex10
Scoc				Tfcp2
Scrn2				Tfcp2l1
Scrn3				Tfdp2
Scyl2				Tfec
Sdc1				Tfpi
Sdhaf1				Tgds
Sdhaf2				Tgfbi
Sec14l2				Tgif1
Sec23a				Tgm2
Sec62				Thbs3
Selk				Thg1l
Selplg				Thoc5
Sema3c				Tiam2
Sema3e				Timm10b
Sema4c				Timm17a
Sema5a				Timp1
Senp3				Timp2
Sep15				Tiprl
Sephs1				Tle1
Sepn1				Tle3
Serinc3				Tle6
Serpinb6a				Tln2
Serpinb9b				Tm2d1
Serpine1				Tm4sf19
Serpine2				Tm7sf3
Sertad1				Tm9sf1
Sesn1				Tm9sf3
Sesn2				Tm9sf4
Sf3b5				Tmcc3
Sf3b6				Tmco4
Sft2d1				Tmed4
Sgcb				Tmem101
Sgsh				Tmem106b
Sgtb				Tmem110
Sh2b2				Tmem115
Sh2d1b1				Tmem126a
Sh3bgrl2				Tmem127
Sh3bgrl3				Tmem132a
Sh3bp1				Tmem135
Sh3bp4				Tmem138
Sh3bp5l				Tmem140
Sh3d19				Tmem14a
Sh3kbp1				Tmem164
Shmt1				Tmem18
Shox2				Tmem189
Siah1b				Tmem216
Sipa1l1				Tmem237
Sipa1l2				Tmem242
Sirpb1a				Tmem246
Sirpb1b				Tmem251
Sirpb1c				Tmem258
Sirt1				Tmem259
Siva1				Tmem260
Six1				Tmem30a
Ska2				Tmem37
Skil				Tmem41a
Skiv2l2				Tmem68
Skp2				Tmf1
Slain2				Tmsb10
Slbp				Tmtc4
Slc11a2				Tmx1
Slc12a2				Tmx3
Slc12a4				Tnfrsf14
Slc15a3				Tnfrsf1a
Slc15a4				Tnfrsf21
Slc16a6				Tnfrsf23
Slc17a9				Tnfrsf8
Slc19a2				Tnfsf14
Slc24a3				Tnfsf15
Slc25a11				Tnfsf4
Slc25a16				Tnni2
Slc25a17				Tns3
Slc25a23				Tns4
Slc25a30				Tom1l1
Slc25a37				Tomm20
Slc25a40				Tomm34
Slc25a44				Topors
Slc25a45				Tph2
Slc25a46				Tpm1
Slc2a3				Tpr
Slc2a6				Tpx2
Slc30a9				Tra2a
Slc31a2				Traf2
Slc33a1				Traf3
Slc35a3				Trak2
Slc35a5				Trappc6b
Slc35e4				Trem1
Slc35f6				Trf
Slc36a4				Trim23
Slc37a1				Trim29
Slc38a6				Trim33
Slc39a13				Trim41
Slc39a4				Trim43b
Slc3a2				Trim45
Slc40a1				Trim8
Slc43a3				Triqk
Slc45a4				Trmt5
Slc4a2				Trove2
Slc4a8				Trpc4
Slc6a12				Tsfm
Slc6a13				Tshz1
Slc6a17				Tsku
Slc6a8				Tspan12
Slc7a1				Tspan18
Slc7a2				Tspan32
Slc7a7				Tspan4
Slc8b1				Tspan7
Slc9a4				Tssc1
Slc9a7				Tsta3
Slc9b2				Ttbk2
Slco3a1				Ttc21b
Slco5a1				Ttc30a1
Slfn5				Ttc38
Slk				Ttc9
Slmo1				Ttc9c
Slmo2				Ttf2
Slu7				Ttll7
Smad1				Tubb2a
Smad6				Tubb2b
Smarca2				Tubd1
Smarcad1				Tube1
Smc3				Tubg1
Smek1				Tusc2
Smg8				Tvp23b
Smim11				Twsg1
Smim13				Txndc9
Smim7				Txnl4a
Smoc1				Uba3
Smpdl3a				Ubap1
Smurf1				Ubb
Smurf2				Ube2e3
Snai2				Ube2g2
Snap29				Ube2h
Snap47				Ube2l3
Snapin				Ube2o
Snf8				Ube2q1
Snhg1				Ube2t
Snhg12				Ube2w
Snhg3				Ube3c
Snhg4				Ubn1
Snhg5				Ubr2
Snhg6				Ubr7
Snhg7				Ubtd1
Snora23				Ubxn7
Snora28				Uhrf2
Snora69				Ulk1
Snord89				Unc13b
Snrnp27				Ung
Sntg1				Uprt
Snx2				Usb1
Snx20				Usmg5
Snx21				Uso1
Snx25				Usp12
Snx3				Usp3
Snx7				Usp33
Snx8				Usp46
Soat1				Usp7
Socs1				Ust
Sod2				Utp14b
Soga1				Utp6
Sorcs1				Uvrag
Sort1				Vac14
Sox12				Vamp4
Spag4				Vangl1
Spag5				Vars
Spag7				Vars2
Spg20				Vash1
Spi1				Vasp
Spidr				Vbp1
Spn				Vdac2
Spopl				Vegfa
Spry2				Vegfc
Spryd4				Vprbp
Spsb4				Vps51
Sptbn2				Vti1b
Sptlc2				Vwf
Src				Wbp1l
Srgn				Wbp4
Sri				Wdfy1
Srsf9				Wdr1
Ss18				Wdr11
Ss18l1				Wdr3
Ssbp2				Wdr31
Ssbp3				Wdr34
Ssh2				Wdr53
Ssh3				Wdr6
Ssr3				Wdr73
Ssx2ip				Wdr90
St3gal1				Wdr92
St3gal4				Wfdc21
St3gal6				Wnt6
St6galnac4				Wrnip1
St8sia1				Wtip
St8sia4				Wwox
Stac				Wwp1
Stac2				Xab2
Stambp				Xbp1
Stambpl1				Xk
Stard10				Xlr4c
Stard13				Xpo6
Stard5				Xpot
Stat5b				Xrcc3
Steap1				Xrn1
Stfa3				Xrra1
Stil				Yae1d1
Stk10				Yaf2
Stk17b				Yipf3
Stk3				Yipf4
Stk4				Yipf6
Stk40				Yipf7
Stom				Ywhaq
Strn				Zbtb10
[truncated: 362 more rows]

## Sheet: AAvsTTP
DE RNASeq	DE RNASeq and iCLIP	DE RiboSeq	DE RiboSeq and iCLIP	DE RNASeq only	DE RNASeq only and iCLIP	DE RiboSeq only	DE RiboSeq only and iCLIP	DE RNASeq and RiboSeq	DE RNASeq and RiboSeq and iCLIP
0610009B22Rik	0610009B22Rik	1110007C09Rik	1110007C09Rik	0610009B22Rik	0610009B22Rik	1700037H04Rik	Aco2	1110007C09Rik	1110007C09Rik	AA vs TTP
0610010F05Rik	0610010F05Rik	1110051M20Rik	1110059E24Rik	0610010F05Rik	0610010F05Rik	4632428N05Rik	Arid4b	1110051M20Rik	1110059E24Rik	3774	DE RNASeq
0610011F06Rik	1110007C09Rik	1110059E24Rik	4930506M07Rik	0610011F06Rik	1190007I07Rik	Aco2	Arl4c	1110059E24Rik	4930506M07Rik	1070	DE RiboSeq
1110002J07Rik	1110059E24Rik	1700037H04Rik	Acbd5	1110002J07Rik	1810013L24Rik	Adat3	Asf1b	2010005H15Rik	Acbd5	2877	DE RNASeq only
1110007C09Rik	1190007I07Rik	2010005H15Rik	Aco2	1110012L19Rik	2010107E04Rik	Arid4b	Atp6ap2	2510009E07Rik	Actb	173	DE RiboSeq only
1110012L19Rik	1810013L24Rik	2510009E07Rik	Actb	1110038B12Rik	2310057M21Rik	Arl4c	Baz2b	2700081O15Rik	Actn4	897	DE RNASeq and RiboSeq
1110038B12Rik	2010107E04Rik	2700081O15Rik	Actn4	1110057K04Rik	2410016O06Rik	Asf1b	Bcl2l11	4930438A08Rik	Adam17	1577	DE RNASeq and iCLIP
1110051M20Rik	2310057M21Rik	4632428N05Rik	Adam17	1190007I07Rik	2610002J02Rik	Atp13a2	Capzb	4930506M07Rik	Aes	548	DE RiboSeq and iCLIP
1110057K04Rik	2410016O06Rik	4930438A08Rik	Aes	1200014J11Rik	2610507B11Rik	Atp5k	Ccdc43	A230050P20Rik	AF251705	1133	DE RNASeq only and iCLIP
1110059E24Rik	2610002J02Rik	4930506M07Rik	AF251705	1500017E21Rik	2810474O19Rik	Atp6ap2	Ccl3	AA467197	Afg3l2	104	DE RiboSeq only and iCLIP
1190007I07Rik	2610507B11Rik	A230050P20Rik	Afg3l2	1700001C19Rik	3110082I17Rik	Atp6v0c	Ccnd1	Abcf2	Ahctf1	444	DE RNASeq and RiboSeq and iCLIP
1200014J11Rik	2810474O19Rik	AA467197	Ahctf1	1700003F12Rik	4921524J17Rik	Baz2b	Cd63	Abhd4	Ahnak
1500017E21Rik	3110082I17Rik	Abcf2	Ahnak	1700026L06Rik	5031439G07Rik	Bcl2l11	Cdc25a	Abi3	Aim1
1700001C19Rik	4921524J17Rik	Abhd4	Aim1	1700066M21Rik	6030458C11Rik	Blvrb	Cdc34	Acaca	Ak1
1700003F12Rik	4930506M07Rik	Abi3	Ak1	1700073E17Rik	9030624J02Rik	C1qtnf6	Cdkn2a	Acbd5	Akap8
1700026L06Rik	5031439G07Rik	Acaca	Akap8	1810010H24Rik	9630033F20Rik	Capzb	Cenpe	Acsl3	Akap9
1700066M21Rik	6030458C11Rik	Acbd5	Akap9	1810011H11Rik	AA987161	Ccdc15	Chd7	Actb	Akr1c13
1700073E17Rik	9030624J02Rik	Aco2	Akr1c13	1810011O10Rik	AB124611	Ccdc43	Cltc	Actn4	Alox5
1810010H24Rik	9630033F20Rik	Acsl3	Alox5	1810013L24Rik	Abca5	Ccl3	Cox7b	Acy1	Alox5ap
1810011H11Rik	AA987161	Actb	Alox5ap	1810026J23Rik	Abca7	Ccnd1	Creb3l1	Adam17	Ampd3
1810011O10Rik	AB124611	Actn4	Ampd3	1810030O07Rik	Abcb10	Ccnl2	Csf2rb2	Adam3	Anln
1810013L24Rik	Abca5	Acy1	Anln	1810034E14Rik	Abcb7	Cd63	Dip2b	Adck5	Anp32b
1810026J23Rik	Abca7	Adam17	Anp32b	1810058I24Rik	Abhd17b	Cdc25a	Dip2c	Adora3	Anp32e
1810030O07Rik	Abcb10	Adam3	Anp32e	2010107E04Rik	Abi1	Cdc34	Dusp6	Aes	Antxr1
1810034E14Rik	Abcb7	Adat3	Antxr1	2010111I01Rik	Abi2	Cdkn2a	Dync1h1	AF251705	Anxa2
1810058I24Rik	Abhd17b	Adck5	Anxa2	2210016F16Rik	Abl1	Cebpz	Efhd2	Afap1l1	Aoah
2010005H15Rik	Abi1	Adora3	Aoah	2310001H17Rik	Abracl	Cenpe	Ei24	Afg3l2	Arap1
2010107E04Rik	Abi2	Aes	Arap1	2310003H01Rik	Acad9	Chd7	Eif4a2	Agmo	Arf6
2010111I01Rik	Abl1	AF251705	Arf6	2310011J03Rik	Acat1	Cirh1a	Eif4g1	Agpat4	Arhgdib
2210016F16Rik	Abracl	Afap1l1	Arhgdib	2310022B05Rik	Acer3	Ckap4	Eif4g3	Ahctf1	Arhgef3
2310001H17Rik	Acad9	Afg3l2	Arhgef3	2310033P09Rik	Acly	Cltc	Ep300	Ahnak	Asph
2310003H01Rik	Acat1	Agmo	Arid4b	2310057M21Rik	Actr1b	Coro1b	Espl1	Ahr	Aspm
2310011J03Rik	Acbd5	Agpat4	Arl4c	2410006H16Rik	Actr2	Cox14	H3f3a	Aif1	Atad2
2310022B05Rik	Acer3	Ahctf1	Asf1b	2410016O06Rik	Adap1	Cox7b	Heatr5b	Aifm1	Atf6
2310033P09Rik	Acly	Ahnak	Asph	2410019O14Rik	Adar	Creb3l1	Igf2r	Aifm2	Atp11c
2310057M21Rik	Actb	Ahr	Aspm	2410114N07Rik	Adpgk	Csf2rb2	Iqgap3	Aim1	Atp1b3
2410006H16Rik	Actn4	Aif1	Atad2	2410127L17Rik	Adsl	Cth	Itpr3	Ak1	Atp2a2
2410016O06Rik	Actr1b	Aifm1	Atf6	2500002B13Rik	Adssl1	Dhx57	Kif1b	Akap8	Atp6v0d1
2410019O14Rik	Actr2	Aifm2	Atp11c	2500004C02Rik	Afg3l1	Dip2b	Klra2	Akap9	Atp6v0e
2410114N07Rik	Adam17	Aim1	Atp1b3	2610002J02Rik	Agk	Dip2c	Kmt2a	Akr1c12	Atrx
2410127L17Rik	Adap1	Ak1	Atp2a2	2610203C20Rik	Agpat3	Dusp6	Lpxn	Akr1c13	Aurka
2500002B13Rik	Adar	Akap8	Atp6ap2	2610305D13Rik	Aimp1	Dync1h1	March6	Aldh2	B2m
2500004C02Rik	Adpgk	Akap9	Atp6v0d1	2610507B11Rik	Akap1	Eef1g	Matr3	Alox5	Bbc3
2510009E07Rik	Adsl	Akr1c12	Atp6v0e	2700029M09Rik	Akap10	Efhd2	Mdc1	Alox5ap	Bcl2l1
2610002J02Rik	Adssl1	Akr1c13	Atrx	2700054A10Rik	Akap11	Egr3	Mif	Ampd3	Bcl3
2610203C20Rik	Aes	Aldh2	Aurka	2810403D21Rik	Akap13	Ei24	Mob1a	Amz1	Birc3
2610305D13Rik	AF251705	Alox5	B2m	2810428I15Rik	Akt1	Eif4a2	Myof	Ankrd26	Bod1l
2610507B11Rik	Afg3l1	Alox5ap	Baz2b	2810433D01Rik	Akt3	Eif4g1	Naa50	Anln	Bpnt1
2700029M09Rik	Afg3l2	Ampd3	Bbc3	2810474O19Rik	Aldh4a1	Eif4g3	Ncbp2	Anp32b	Bptf
2700054A10Rik	Agk	Amz1	Bcl2l1	2900041M22Rik	Alkbh1	Ep300	Ncoa3	Anp32e	Brd1
2700081O15Rik	Agpat3	Ankrd26	Bcl2l11	3110053B16Rik	Amd2	Espl1	Ndufb5	Antxr1	Bri3
2810403D21Rik	Ahctf1	Anln	Bcl3	3110082I17Rik	Ammecr1l	Fas	Neurl3	Anxa2	Brk1
2810428I15Rik	Ahnak	Anp32b	Birc3	3110083C13Rik	Amotl1	Fat3	Nrp2	Aoah	Bsg
2810433D01Rik	Aim1	Anp32e	Bod1l	3830406C13Rik	Anapc2	Fbxo4	Nufip2	Ap2m1	Btg1
2810474O19Rik	Aimp1	Antxr1	Bpnt1	4430402I18Rik	Ankle2	Fhod1	Odf2	Ap2s1	Bub1
2900041M22Rik	Ak1	Anxa2	Bptf	4921524J17Rik	Ankrd10	Fryl	Pabpc1	Ap5s1	Bub1b
3110053B16Rik	Akap1	Aoah	Brd1	4921528I07Rik	Ankrd33b	Gm5778	Pbrm1	Arap1	C1qbp
3110082I17Rik	Akap10	Ap2m1	Bri3	4930432K21Rik	Ankrd52	Gnl1	Pex5	Arf6	C3ar1
3110083C13Rik	Akap11	Ap2s1	Brk1	4930453N24Rik	Ano8	H2-T23	Polr2a	Arhgap22	C5ar1
3830406C13Rik	Akap13	Ap5s1	Bsg	4930458D05Rik	Antxr2	H3f3a	Polr2f	Arhgap4	Cald1
4430402I18Rik	Akap8	Arap1	Btg1	4930520O04Rik	Anxa1	Hdlbp	Pphln1	Arhgap9	Canx
4921524J17Rik	Akap9	Arf6	Bub1	4931406C07Rik	Anxa5	Heatr5b	Ppp1r18	Arhgdib	Capn2
4921528I07Rik	Akr1c13	Arhgap22	Bub1b	4931440P22Rik	Ap1b1	Hist1h4i	Ppp1r9b	Arhgef3	Casc5
4930432K21Rik	Akt1	Arhgap4	C1qbp	4932441J04Rik	Ap1s3	Hmgb1	Ppp4c	Arrb1	Casp4
4930438A08Rik	Akt3	Arhgap9	C3ar1	4933427D14Rik	Apaf1	Hras	Prcc	Arvcf	Ccdc47
4930453N24Rik	Aldh4a1	Arhgdib	C5ar1	4933430I17Rik	Aplp2	Ift46	Ptma	Asph	Ccdc88a
4930458D05Rik	Alkbh1	Arhgef3	Cald1	4933434E20Rik	Apobr	Igf2r	Ranbp2	Aspm	Ccl7
4930506M07Rik	Alox5	Arid4b	Canx	5031414D18Rik	Appbp2	Il16	Rap2b	Atad2	Ccrl2
4930520O04Rik	Alox5ap	Arl4c	Capn2	5031425F14Rik	Arel1	Iqgap3	Rasgrp3	Atf6	Cd36
4931406C07Rik	Amd2	Arrb1	Capzb	5031439G07Rik	Arfip1	Itpr3	Rest	Atp11c	Cdk10
4931440P22Rik	Ammecr1l	Arvcf	Casc5	5730455P16Rik	Arfrp1	Kif1b	Rgs12	Atp1a3	Cdk4
4932441J04Rik	Amotl1	Asf1b	Casp4	6030458C11Rik	Arhgap11a	Klra2	Ripk2	Atp1b3	Cds2
4933427D14Rik	Ampd3	Asph	Ccdc43	6530402F18Rik	Arhgap12	Kmt2a	Rnf126	Atp2a2	Ceacam1
4933430I17Rik	Anapc2	Aspm	Ccdc47	8030451A03Rik	Arhgap15	Lpxn	Rpl30	Atp5d	Cenpf
4933434E20Rik	Ankle2	Atad2	Ccdc88a	8030453O22Rik	Arhgap19	March6	Runx2	Atp5j	Cgnl1
5031414D18Rik	Ankrd10	Atf6	Ccl3	9030624J02Rik	Arhgap5	Matr3	Scd1	Atp6v0d1	Chd3
5031425F14Rik	Ankrd33b	Atp11c	Ccl7	9130019O22Rik	Arhgef10l	Mdc1	Selt	Atp6v0d2	Chd4
5031439G07Rik	Ankrd52	Atp13a2	Ccnd1	9130208D14Rik	Arhgef7	Mif	Sf3a1	Atp6v0e	Chd6
5730455P16Rik	Anln	Atp1a3	Ccrl2	9230114K14Rik	Arid1a	Mir6236	Sfmbt2	Atrx	Chst11
6030458C11Rik	Ano8	Atp1b3	Cd36	9530053A07Rik	Arid1b	Mki67	Sirpa	Aurka	Ckap5
6530402F18Rik	Anp32b	Atp2a2	Cd63	9630033F20Rik	Arid4a	Mob1a	Slc23a2	B2m	Clasp2
8030451A03Rik	Anp32e	Atp5d	Cdc25a	9830147E19Rik	Arid5b	Mrpl36	Slc35e3	Bak1	Clip1
8030453O22Rik	Antxr1	Atp5j	Cdc34	A230028O05Rik	Arl6ip5	Mxd4	Smarca4	Bbc3	Cmas
9030624J02Rik	Antxr2	Atp5k	Cdk10	A330032B11Rik	Arl6ip6	Mycbp2	Snrnp200	BC026585	Cmpk2
9130019O22Rik	Anxa1	Atp6ap2	Cdk4	A530017D24Rik	Arntl	Myof	Socs3	Bcat1	Cmtm3
9130208D14Rik	Anxa2	Atp6v0c	Cdkn2a	A630001G21Rik	Arpc4	Naa50	Sptan1	Bcl2l1	Col18a1
9230114K14Rik	Anxa5	Atp6v0d1	Cds2	A630010A05Rik	Arpc5	Ncbp2	Srrm1	Bcl3	Commd10
9530053A07Rik	Aoah	Atp6v0d2	Ceacam1	AA987161	Arrdc4	Ncoa3	St3gal5	Bcr	Coro1a
9630033F20Rik	Ap1b1	Atp6v0e	Cenpe	Aacs	Atad1	Ndufb5	Stxbp1	Bet1l	Cotl1
9830147E19Rik	Ap1s3	Atrx	Cenpf	Aamp	Ate1	Neurl3	Tmed2	Bik	Cpox
A230028O05Rik	Apaf1	Aurka	Cgnl1	Aars2	Atg12	Nfrkb	Tmem14c	Birc3	Cpped1
A230050P20Rik	Aplp2	B2m	Chd3	Aatf	Atg7	Nrp2	Tnip1	Bod1l	Crip2
A330032B11Rik	Apobr	Bak1	Chd4	AB124611	Atl2	Nt5c3	Tprn	Bpnt1	Cstb
A530017D24Rik	Appbp2	Baz2b	Chd6	Abca5	Atp10a	Nufip2	Trappc2l	Bptf	Ctnnb1
A630001G21Rik	Arap1	Bbc3	Chd7	Abca7	Atp5o	Odf2	Triap1	Brd1	Ctsc
A630010A05Rik	Arel1	BC026585	Chst11	Abcb10	Atp6v1c1	Pabpc1	Trip11	Bri3	Ctsl
AA467197	Arf6	Bcat1	Ckap5	Abcb4	Atp8b4	Padi2	U2surp	Brk1	Ctss
AA987161	Arfip1	Bcl2l1	Clasp2	Abcb7	Atrnl1	Palld	Ube2j1	Bsg	Cybb
Aacs	Arfrp1	Bcl2l11	Clip1	Abcc2	Atxn1	Pbrm1	Ugdh	Bst1	Dap
Aamp	Arhgap11a	Bcl3	Cltc	Abcc3	Atxn10	Pdlim7	Vcl	Btg1	Ddit4
Aars2	Arhgap12	Bcr	Cmas	Abcd2	Auh	Pebp1	Vma21	Bub1	Ddx10
Aatf	Arhgap15	Bet1l	Cmpk2	Abcf1	Aurkb	Pex5	Vps13a	Bub1b	Ddx27
AB124611	Arhgap19	Bik	Cmtm3	Abcg2	B4galnt1	Pgam1	Ylpm1	C1qbp	Ddx3x
Abca5	Arhgap5	Birc3	Col18a1	Abhd14b	B4galt3	Phf11d	Zfand6	C3	Dgke
Abca7	Arhgdib	Blvrb	Commd10	Abhd16a	Bach1	Polr2a		C3ar1	Dhx9
Abcb10	Arhgef10l	Bod1l	Coro1a	Abhd17b	Bag2	Polr2f		C5ar1	Dmwd
Abcb4	Arhgef3	Bpnt1	Cotl1	Abi1	Bag4	Polr3a		C920025E04Rik	Dnajc21
Abcb7	Arhgef7	Bptf	Cox7b	Abi2	Banf1	Pphln1		Cacul1	Dnmt1
Abcc2	Arid1a	Brd1	Cpox	Abl1	Baz1b	Ppp1r18		Cad	Dram1
Abcc3	Arid1b	Bri3	Cpped1	Ablim1	BC003331	Ppp1r9b		Cald1	Dscr3
Abcd2	Arid4a	Brk1	Creb3l1	Abracl	BC030336	Ppp4c		Canx	Dstn
Abcf1	Arid5b	Bsg	Crip2	Acad10	Bccip	Prcc		Capn2	E2f6
Abcf2	Arl6ip5	Bst1	Csf2rb2	Acad12	Bcl10	Prdx4		Car13	Eef1e1
Abcg2	Arl6ip6	Btg1	Cstb	Acad8	Bcl6	Psmb5		Car8	Egln3
Abhd14b	Arntl	Bub1	Ctnnb1	Acad9	Bcor	Ptma		Casc5	Eif3a
Abhd16a	Arpc4	Bub1b	Ctsc	Acadm	Bend4	Ranbp2		Casp4	Eif5b
Abhd17b	Arpc5	C1qbp	Ctsl	Acads	Bicd2	Rap2b		Ccdc47	Elovl1
Abhd4	Arrdc4	C1qtnf6	Ctss	Acadvl	Birc5	Rasgrp3		Ccdc88a	Emilin2
Abi1	Asph	C3	Cybb	Acap1	Blm	Rest		Ccl20	Emr1
Abi2	Aspm	C3ar1	Dap	Acat1	Blnk	Rgs12		Ccl7	Endod1
Abi3	Atad1	C5ar1	Ddit4	Acbd3	Bloc1s4	Ripk2		Ccrl2	Epb4.1l5
Abl1	Atad2	C920025E04Rik	Ddx10	Acer3	Blvra	Rnf126		Cd200r2	Eprs
Ablim1	Ate1	Cacul1	Ddx27	Acly	Bmp2k	Rpl30		Cd300lh	Eps8
Abracl	Atf6	Cad	Ddx3x	Acot11	Bmpr1a	Rpl7		Cd36	Esf1
Acaca	Atg12	Cald1	Dgke	Acot8	Brip1	Runx2		Cd47	Evl
Acad10	Atg7	Canx	Dhx9	Acp2	Brix1	Scd1		Cd52	Eya1
Acad12	Atl2	Capn2	Dip2b	Actg2	Brpf1	Selt		Cd72	Ezr
Acad8	Atp10a	Capzb	Dip2c	Actr1b	Btaf1	Sf3a1		Cd74	Fam134b
Acad9	Atp11c	Car13	Dmwd	Actr2	Btbd7	Sf3b4		Cd82	Fam46a
Acadm	Atp1b3	Car8	Dnajc21	Actr5	Bzw2	Sfmbt2		Cd83	Fam49a
Acads	Atp2a2	Casc5	Dnmt1	Acvr2b	C1qc	Sirpa		Cd86	Fam64a
Acadvl	Atp5o	Casp4	Dram1	Ada	C2cd2	Slc11a1		Cdc42bpa	Fam73a
Acap1	Atp6v0d1	Ccdc15	Dscr3	Adam15	Cab39l	Slc23a2		Cdk10	Fancd2
Acat1	Atp6v0e	Ccdc43	Dstn	Adamts4	Cabin1	Slc35e3		Cdk4	Fasn
Acbd3	Atp6v1c1	Ccdc47	Dusp6	Adamtsl5	Cacybp	Slc6a17		Cdkn1c	Fcer1g
Acbd5	Atp8b4	Ccdc88a	Dync1h1	Adap1	Cadps	Slpi		Cds2	Fh1
Acer3	Atrnl1	Ccl20	E2f6	Adap2	Calm1	Smarca4		Ceacam1	Flnb
Acly	Atrx	Ccl3	Eef1e1	Adar	Camsap1	Snrnp200		Cebpe	Flnc
Acot11	Atxn1	Ccl7	Efhd2	Adarb1	Camsap2	Socs3		Cenpf	Flt1
Acot8	Atxn10	Ccnd1	Egln3	Adck4	Camta2	Sptan1		Cenpj	Fmnl2
Acp2	Auh	Ccnl2	Ei24	Adcy3	Car12	Srrm1		Cep162	Fmr1
Acsl3	Aurka	Ccrl2	Eif3a	Add3	Casp8	Srxn1		Cep250	Fnip2
Actb	Aurkb	Cd200r2	Eif4a2	Adh7	Cat	St3gal5		Cfh	Foxp1
Actg2	B2m	Cd300lh	Eif4g1	Adpgk	Cbwd1	Stab1		Cgnl1	Fuca2
Actn4	B4galnt1	Cd36	Eif4g3	Adra1a	Cbx1	Stmn1		Ch25h	Furin
Actr1b	B4galt3	Cd47	Eif5b	Adrb2	Cbx3	Stxbp1		Chac1	Fxr2
Actr2	Bach1	Cd52	Elovl1	Adsl	Cbx4	Sumo2		Chd3	G3bp2
Actr5	Bag2	Cd63	Emilin2	Adssl1	Ccdc51	Tfe3		Chd4	Gadd45b
Acvr2b	Bag4	Cd72	Emr1	Aen	Ccdc55	Thap7		Chd6	Ganab
Acy1	Banf1	Cd74	Endod1	Afg3l1	Ccdc6	Timm13		Chst11	Gas6
Ada	Baz1b	Cd82	Ep300	Agk	Ccdc71l	Tlr9		Ckap5	Gfpt1
Adam15	Bbc3	Cd83	Epb4.1l5	Agpat3	Ccdc88b	Tmed2		Clasp2	Ggh
Adam17	BC003331	Cd86	Eprs	Agtrap	Cchcr1	Tmem14c		Clcn6	Gigyf2
Adam3	BC030336	Cdc25a	Eps8	Ahcy	Ccnd2	Tmem256		Clec10a	Glipr2
Adamts4	Bccip	Cdc34	Esf1	Ahrr	Ccne2	Tmem86a		Clec2d	Glod4
Adamtsl5	Bcl10	Cdc42bpa	Espl1	AI413582	Ccnk	Tnip1		Clec4a1	Gm17296
Adap1	Bcl2l1	Cdk10	Evl	AI464131	Ccsap	Tprn		Clec4a2	Gm561
Adap2	Bcl3	Cdk4	Eya1	AI504432	Cct6a	Trappc2l		Clec4a3	Gmfg
Adar	Bcl6	Cdkn1c	Ezr	AI606473	Cct7	Triap1		Clip1	Gnai2
Adarb1	Bcor	Cdkn2a	Fam134b	AI661453	Cd274	Trip11		Clpb	Gng12
Adck4	Bend4	Cds2	Fam46a	AI662270	Cd28	U2surp		Clstn1	Gng2
Adck5	Bicd2	Ceacam1	Fam49a	Aicda	Cd300a	Ube2a		Cmas	Gnl3l
Adcy3	Birc3	Cebpe	Fam64a	Aimp1	Cd302	Ube2j1		Cmpk2	Gns
Add3	Birc5	Cebpz	Fam73a	Ajuba	Cd40	Ugdh		Cmtm3	Got1
Adh7	Blm	Cenpe	Fancd2	Akap1	Cd84	Vcl		Col18a1	Gpd2
Adora3	Blnk	Cenpf	Fasn	Akap10	Cd9	Vma21		Col23a1	Gpr137
Adpgk	Bloc1s4	Cenpj	Fcer1g	Akap11	Cd93	Vps13a		Commd10	Gpr137b
Adra1a	Blvra	Cep162	Fh1	Akap13	Cdc123	Xaf1		Coro1a	Gypc
Adrb2	Bmp2k	Cep250	Flnb	Akap3	Cdc37	Yif1b		Cotl1	H2-D1
Adsl	Bmpr1a	Cfh	Flnc	Akr1b8	Cdc37l1	Ylpm1		Cpox	H2-K1
Adssl1	Bod1l	Cgnl1	Flt1	Akr7a5	Cdc42	Zc3h12a		Cpped1	Hexim1
Aen	Bpnt1	Ch25h	Fmnl2	Akt1	Cdc42ep3	Zfand6		Cpq	Hipk1
Aes	Bptf	Chac1	Fmr1	Akt3	Cdc42se2	Zfyve16		Cradd	Hk2
AF251705	Brd1	Chd3	Fnip2	Aldh16a1	Cdk2			Crip1	Hmmr
Afap1l1	Bri3	Chd4	Foxp1	Aldh18a1	Cdkn2aipnl			Crip2	Hmox1
Afg3l1	Brip1	Chd6	Fuca2	Aldh4a1	Cdkn2c			Cstb	Hnrnph1
Afg3l2	Brix1	Chd7	Furin	Aldh7a1	Celf2			Ctnnb1	Hsp90ab1
Agk	Brk1	Chst11	Fxr2	Alg14	Cenpi			Ctsc	Hspa5
Agmo	Brpf1	Cirh1a	G3bp2	Alg6	Cenpq			Ctsh	Hspa9
Agpat3	Bsg	Ckap4	Gadd45b	Alg9	Cep152			Ctsl	Hspd1
Agpat4	Btaf1	Ckap5	Ganab	Alkbh1	Cep170b			Ctss	Hsph1
Agtrap	Btbd7	Clasp2	Gas6	Alkbh8	Cep57			Cxcl14	Hyou1
Ahctf1	Btg1	Clcn6	Gfpt1	Amacr	Cep76			Cxcl16	Id2
Ahcy	Bub1	Clec10a	Ggh	Amd2	Cers2			Cybb	Id3
Ahnak	Bub1b	Clec2d	Gigyf2	Ammecr1l	Cers5			Cyp27a1	Ide
Ahr	Bzw2	Clec4a1	Glipr2	Amotl1	Cggbp1			Cyp2j6	Ids
Ahrr	C1qbp	Clec4a2	Glod4	Anapc13	Chd1			Cyth4	Ier2
AI413582	C1qc	Clec4a3	Gm17296	Anapc16	Chek2			D19Bwg1357e	Ier3
AI464131	C2cd2	Clip1	Gm561	Anapc2	Chmp2b			D2hgdh	Ifi27
AI504432	C3ar1	Clpb	Gmfg	Angptl4	Chp1			Dak	Ifitm3
AI606473	C5ar1	Clstn1	Gnai2	Ankdd1a	Chsy1			Dap	Ifnar1
AI661453	Cab39l	Cltc	Gng12	Ankle2	Ciao1			Dars2	Ifnar2
AI662270	Cabin1	Cmas	Gng2	Ankrd10	Cic			Ddit4	Ifrd1
Aicda	Cacybp	Cmpk2	Gnl3l	Ankrd13b	Clcn3			Ddx10	Igf2bp2
Aif1	Cadps	Cmtm3	Gns	Ankrd28	Clec4d			Ddx27	Il10ra
Aifm1	Cald1	Col18a1	Got1	Ankrd33b	Clint1			Ddx3x	Il10rb
Aifm2	Calm1	Col23a1	Gpd2	Ankrd52	Cln5			Ddx3y	Il17ra
Aim1	Camsap1	Commd10	Gpr137	Ankrd6	Clspn			Ddx58	Il7r
Aimp1	Camsap2	Coro1a	Gpr137b	Anks6	Cmip			Decr1	Ipo7
Ajuba	Camta2	Coro1b	Gypc	Ano3	Cnnm4			Dennd2a	Iqgap1
Ak1	Canx	Cotl1	H2-D1	Ano8	Cnot2			Dfna5	Irf5
Akap1	Capn2	Cox14	H2-K1	Antxr2	Cnot8			Dgke	Itga4
Akap10	Car12	Cox7b	H3f3a	Anxa1	Cnrip1			Dhrs7	Itgb5
Akap11	Casc5	Cpox	Heatr5b	Anxa5	Cog7			Dhx29	Itm2b
Akap13	Casp4	Cpped1	Hexim1	Anxa6	Commd4			Dhx40	Itpr1
Akap3	Casp8	Cpq	Hipk1	Anxa9	Commd6			Dhx58	Itpr2
Akap8	Cat	Cradd	Hk2	Aox2	Copb2			Dhx9	Ivns1abp
Akap9	Cbwd1	Creb3l1	Hmmr	Ap1ar	Cops3			Dirc2	Jdp2
Akr1b8	Cbx1	Crip1	Hmox1	Ap1b1	Coq10b			Dmwd	Kcnab2
Akr1c12	Cbx3	Crip2	Hnrnph1	Ap1g2	Coq2			Dnajc21	Kif20b
Akr1c13	Cbx4	Csf2rb2	Hsp90ab1	Ap1s3	Coq9			Dnmt1	Klhl24
Akr7a5	Ccdc47	Cstb	Hspa5	Ap3d1	Cox15			Dram1	Klhl7
Akt1	Ccdc51	Cth	Hspa9	Apaf1	Cox6b1			Drg1	Ktn1
Akt3	Ccdc55	Ctnnb1	Hspd1	Apba1	Cpne2			Dscr3	Lamc1
Aldh16a1	Ccdc6	Ctsc	Hsph1	Apba3	Cpt2			Dstn	Lamp1
Aldh18a1	Ccdc71l	Ctsh	Hyou1	Apeh	Crebbp			Dtx3l	Lamp2
Aldh2	Ccdc88a	Ctsl	Id2	Apitd1	Creld2			Dtx4	Laptm4a
Aldh4a1	Ccdc88b	Ctss	Id3	Aplp2	Crim1			E2f6	Larp1
Aldh7a1	Cchcr1	Cxcl14	Ide	Apobr	Crk			Ebi3	Larp4
Alg14	Ccl7	Cxcl16	Ids	Apoc2	Crlf2			Ecm1	Lbr
Alg6	Ccnd2	Cybb	Ier2	Appbp2	Crnkl1			Eef1e1	Leo1
Alg9	Ccne2	Cyp27a1	Ier3	Aqp8	Csde1			Egln3	Lgals3bp
Alkbh1	Ccnk	Cyp2j6	Ifi27	Aqp9	Cse1l			Eif2s3y	Lgals9
Alkbh8	Ccrl2	Cyth4	Ifitm3	Arc	Csf2ra			Eif3a	Lgmn
Alox5	Ccsap	D19Bwg1357e	Ifnar1	Arel1	Csk			Eif5b	Lig1
Alox5ap	Cct6a	D2hgdh	Ifnar2	Arfip1	Csnk1e			Elac2	Lims1
Amacr	Cct7	Dak	Ifrd1	Arfrp1	Csnk1g1			Elovl1	Lmbrd2
Amd2	Cd274	Dap	Igf2bp2	Arhgap11a	Csnk2a1			Emilin2	Lmo2
Ammecr1l	Cd28	Dars2	Igf2r	Arhgap12	Cspp1			Emp2	Lmo4
Amotl1	Cd300a	Ddit4	Il10ra	Arhgap15	Cst7			Emp3	Lpl
Ampd3	Cd302	Ddx10	Il10rb	Arhgap19	Cstf2			Emr1	Lrp12
Amz1	Cd36	Ddx27	Il17ra	Arhgap27	Ctdsp2			Endod1	Lrpprc
Anapc13	Cd40	Ddx3x	Il7r	Arhgap28	Ctnnbl1			Eno3	Luc7l3
Anapc16	Cd84	Ddx3y	Ipo7	Arhgap29	Ctps			Enpp4	Ly9
Anapc2	Cd9	Ddx58	Iqgap1	Arhgap35	Cttn			Entpd1	Ly96
Angptl4	Cd93	Decr1	Iqgap3	Arhgap44	Cul4a			Epb4.1l5	Lyz2
Ankdd1a	Cdc123	Dennd2a	Irf5	Arhgap5	Cul5			Epdr1	Macf1
Ankle2	Cdc37	Dfna5	Itga4	Arhgdig	Cwc25			Eprs	Mak16
Ankrd10	Cdc37l1	Dgke	Itgb5	Arhgef10l	Cyr61			Eps8	Marcks
Ankrd13b	Cdc42	Dhrs7	Itm2b	Arhgef12	Cyth2			Epsti1	Marcksl1
Ankrd26	Cdc42ep3	Dhx29	Itpr1	Arhgef17	D030056L22Rik			Esf1	Mat2a
Ankrd28	Cdc42se2	Dhx40	Itpr2	Arhgef40	D10Bwg1379e			Esyt1	Mcf2l
Ankrd33b	Cdk10	Dhx57	Itpr3	Arhgef7	D15Ertd621e			Evl	Mdh1
Ankrd52	Cdk2	Dhx58	Ivns1abp	Arid1a	D1Ertd622e			Eya1	Mdn1
Ankrd6	Cdk4	Dhx9	Jdp2	Arid1b	D630003M21Rik			Ezr	Med15
Anks6	Cdkn2aipnl	Dip2b	Kcnab2	Arid4a	D6Wsu163e			F2rl3	Mef2c
Anln	Cdkn2c	Dip2c	Kif1b	Arid5a	Dad1			F3	Mgrn1
Ano3	Cds2	Dirc2	Kif20b	Arid5b	Dars			Fabp7	Mgst1
Ano8	Ceacam1	Dmwd	Klhl24	Arl10	Dazap2			Fads1	Mpeg1
Anp32b	Celf2	Dnajc21	Klhl7	Arl3	Dbt			Fads2	Mpp1
Anp32e	Cenpf	Dnmt1	Klra2	Arl4a	Dcaf12			Fam110a	Msr1
Antxr1	Cenpi	Dram1	Kmt2a	Arl5c	Dcaf15			Fam129a	Msrb1
Antxr2	Cenpq	Drg1	Ktn1	Arl6ip4	Dcp2			Fam134b	Mt1
Anxa1	Cep152	Dscr3	Lamc1	Arl6ip5	Dcps			Fam213b	Myo18a
Anxa2	Cep170b	Dstn	Lamp1	Arl6ip6	Dctn2			Fam46a	Myo1b
Anxa5	Cep57	Dtx3l	Lamp2	Armcx3	Ddb1			Fam49a	Nadk
Anxa6	Cep76	Dtx4	Laptm4a	Arntl	Ddhd2			Fam64a	Nbr1
Anxa9	Cers2	Dusp6	Larp1	Arpc4	Ddx24			Fam73a	Nckap5l
Aoah	Cers5	Dync1h1	Larp4	Arpc5	Ddx42			Fam92a	Ncl
Aox2	Cggbp1	E2f6	Lbr	Arrdc4	Ddx46			Fancd2	Ndc80
Ap1ar	Cgnl1	Ebi3	Leo1	Asb13	Ddx5			Fasn	Ndufa4
Ap1b1	Chd1	Ecm1	Lgals3bp	Asb3	Ddx6			Fcer1g	Ndufb4
Ap1g2	Chd3	Eef1e1	Lgals9	Asb4	Dhcr7			Fcgr1	Ndufc1
Ap1s3	Chd4	Eef1g	Lgmn	Asb6	Dhps			Fcgr4	Ndufs1
Ap2m1	Chd6	Efhd2	Lig1	Ascl2	Dhx16			Fcna	Neo1
Ap2s1	Chek2	Egln3	Lims1	Ash2l	Dhx33			Fh1	Nfkb1
Ap3d1	Chmp2b	Egr3	Lmbrd2	Asl	Dimt1			Fis1	Nhp2l1
Ap5s1	Chp1	Ei24	Lmo2	Ass1	Dis3l2			Fkbp11	Nnt
Apaf1	Chst11	Eif2s3y	Lmo4	Atad1	Dkc1			Fkbp9	Nol8
Apba1	Chsy1	Eif3a	Lpl	Ate1	Dlat			Flnb	Nomo1
Apba3	Ciao1	Eif4a2	Lpxn	Atf5	Dld			Flnc	Npc2
Apeh	Cic	Eif4g1	Lrp12	Atf6b	Dlgap5			Flot1	Npm1
Apitd1	Ckap5	Eif4g3	Lrpprc	Atf7	Dnaja1			Flrt3	Nup155
Aplp2	Clasp2	Eif5b	Luc7l3	Atf7ip2	Dnajb9			Flt1	Nup88
Apobr	Clcn3	Elac2	Ly9	Atg12	Dnajc7			Fmnl2	Oas3
Apoc2	Clec4d	Elovl1	Ly96	Atg14	Dock5			Fmr1	Oaz1
Appbp2	Clint1	Emilin2	Lyz2	Atg5	Dot1l			Fnip2	Ola1
Aqp8	Clip1	Emp2	Macf1	Atg7	Dpy30			Foxp1	Osm
Aqp9	Cln5	Emp3	Mak16	Atl2	Dst			Foxred1	Oxct1
Arap1	Clspn	Emr1	March6	Atp10a	Dtl			Fpr2	P2ry6
Arc	Cmas	Endod1	Marcks	Atp10d	Dusp11			Frmd6	Parp1
Arel1	Cmip	Eno3	Marcksl1	Atp5h	Dusp2			Fuca2	Parp9
Arf6	Cmpk2	Enpp4	Mat2a	Atp5o	Dut			Furin	Pbx1
Arfip1	Cmtm3	Entpd1	Matr3	Atp6v1c1	Dvl2			Fxr2	Pde7b
Arfrp1	Cnnm4	Ep300	Mcf2l	Atp7a	Dynll2			Fxyd2	Pdia4
Arhgap11a	Cnot2	Epb4.1l5	Mdc1	Atp8a1	Dynlrb1			Fyb	Pdxk
Arhgap12	Cnot8	Epdr1	Mdh1	Atp8b4	Dyrk1a			Fzd7	Pdzd8
Arhgap15	Cnrip1	Eprs	Mdn1	Atp8b5	E430025E21Rik			G3bp2	Pea15a
Arhgap19	Cog7	Eps8	Med15	Atpaf2	Eaf1			Gadd45b	Pfas
Arhgap22	Col18a1	Epsti1	Mef2c	Atrnl1	Ebag9			Ganab	Pfkm
Arhgap27	Commd10	Esf1	Mgrn1	Atxn1	Ebna1bp2			Gas6	Phc2
Arhgap28	Commd4	Espl1	Mgst1	Atxn10	Ech1			Gbe1	Phtf2
Arhgap29	Commd6	Esyt1	Mif	Auh	Ect2			Gbgt1	Phyh
Arhgap35	Copb2	Evl	Mob1a	Aurkb	Edem3			Gbp2	Pik3cb
Arhgap4	Cops3	Eya1	Mpeg1	B230208H11Rik	Eef1d			Gbp3	Pik3r4
Arhgap44	Coq10b	Ezr	Mpp1	B230307C23Rik	Eftud2			Gbp7	Pip5k1b
Arhgap5	Coq2	F2rl3	Msr1	B230312C02Rik	Egr1			Gca	Pip5k1c
Arhgap9	Coq9	F3	Msrb1	B230354K17Rik	Ehbp1			Gcm2	Pja2
Arhgdib	Coro1a	Fabp7	Mt1	B3galnt1	Ehd4			Gcn1l1	Pla2g4a
Arhgdig	Cotl1	Fads1	Myo18a	B3galnt2	Eif3b			Gfpt1	Plcg1
Arhgef10l	Cox15	Fads2	Myo1b	B3galt5	Eif3g			Ggh	Pld4
Arhgef12	Cox6b1	Fam110a	Myof	B3glct	Eif3j1			Gigyf2	Plec
Arhgef17	Cpne2	Fam129a	Naa50	B3gnt1	Eif4a1			Gja1	Plek
Arhgef3	Cpox	Fam134b	Nadk	B3gnt8	Eif4a3			Glipr2	Plod2
Arhgef40	Cpped1	Fam213b	Nbr1	B430305J03Rik	Eif4ebp2			Glod4	Plxna1
Arhgef7	Cpt2	Fam46a	Ncbp2	B4galnt1	Eif4g2			Glrx	Plxnd1
Arid1a	Crebbp	Fam49a	Nckap5l	B4galnt2	Elf4			Gm17296	Pmpcb
Arid1b	Creld2	Fam64a	Ncl	B4galt3	Elk3			Gm5483	Pnn
Arid4a	Crim1	Fam73a	Ncoa3	B4galt4	Elmo2			Gm561	Pnpt1
Arid5a	Crip2	Fam92a	Ndc80	B9d2	Emb			Gm5611	Pold2
Arid5b	Crk	Fancd2	Ndufa4	Bach1	Emc6			Gm8995	Pop1
Arl10	Crlf2	Fas	Ndufb4	Bach2os	Emp1			Gmfg	Ppm1h
Arl3	Crnkl1	Fasn	Ndufb5	Bag2	Enah			Gnai2	Prc1
Arl4a	Csde1	Fat3	Ndufc1	Bag4	Eno2			Gnb4	Prkaa1
Arl5c	Cse1l	Fbxo4	Ndufs1	Bambi	Eogt			Gng11	Prkar1b
Arl6ip4	Csf2ra	Fcer1g	Neo1	Bambi-ps1	Epc1			Gng12	Pros1
Arl6ip5	Csk	Fcgr1	Neurl3	Banf1	Epha2			Gng2	Prpf40a
Arl6ip6	Csnk1e	Fcgr4	Nfkb1	Bank1	Epm2aip1			Gng5	Prrc2c
Armcx3	Csnk1g1	Fcna	Nhp2l1	Batf3	Epn2			Gngt2	Psap
Arntl	Csnk2a1	Fh1	Nnt	Baz1b	Ept1			Gnl3l	Ptafr
Arpc4	Cspp1	Fhod1	Nol8	Bbs9	Eral1			Gnpda2	Ptger4
Arpc5	Cst7	Fis1	Nomo1	BC003331	Erbb2ip			Gns	Ptplb
Arrb1	Cstb	Fkbp11	Npc2	BC018473	Ercc3			Golgb1	Ptpn6
Arrdc4	Cstf2	Fkbp9	Npm1	BC027231	Erich1			Got1	Ptprc
Arvcf	Ctdsp2	Flnb	Nrp2	BC028528	Ermp1			Gpam	Ptprj
Asb13	Ctnnb1	Flnc	Nufip2	BC030336	Errfi1			Gpd2	Purb
Asb3	Ctnnbl1	Flot1	Nup155	BC043934	Etfa			Gpr132	Rab32
Asb4	Ctps	Flrt3	Nup88	BC051077	Ets2			Gpr137	Rabep1
Asb6	Ctsc	Flt1	Oas3	Bcar1	Ewsr1			Gpr137b	Rac2
Ascl2	Ctsl	Fmnl2	Oaz1	Bcat2	Exoc6b			Gpr183	Rad21
Ash2l	Ctss	Fmr1	Odf2	Bccip	Exosc7			Gpx1	Rad50
Asl	Cttn	Fnip2	Ola1	Bckdha	Fabp3			Grina	Raet1e
Asph	Cul4a	Foxp1	Osm	Bckdhb	Fam102b			Gspt2	Rai14
Aspm	Cul5	Foxred1	Oxct1	Bcl10	Fam107b			Gstk1	Ralb
Ass1	Cwc25	Fpr2	P2ry6	Bcl2a1a	Fam120a			Gstm4	Rap1b
Atad1	Cybb	Frmd6	Pabpc1	Bcl2a1b	Fam126b			Guf1	Rapgef2
Atad2	Cyr61	Fryl	Parp1	Bcl2l2	Fam162a			Gypc	Rassf4
Ate1	Cyth2	Fuca2	Parp9	Bcl6	Fam168b			H1f0	Rbm25
Atf5	D030056L22Rik	Furin	Pbrm1	Bcor	Fam171a1			H2-D1	Rcbtb1
Atf6	D10Bwg1379e	Fxr2	Pbx1	Bcs1l	Fam216a			H2-K1	Reps1
Atf6b	D15Ertd621e	Fxyd2	Pde7b	Bdh2	Fam219b			H2-T24	Retsat
Atf7	D1Ertd622e	Fyb	Pdia4	Becn1	Fam3c			Hbegf	Rhog
Atf7ip2	D630003M21Rik	Fzd7	Pdxk	Bend4	Fam49b			Hbp1	Rif1
Atg12	D6Wsu163e	G3bp2	Pdzd8	Bend6	Fam53c			Hcar2	Rnf13
Atg14	Dad1	Gadd45b	Pea15a	Bicd1	Fam60a			Hck	Rnf20
Atg5	Dap	Ganab	Pex5	Bicd2	Fam63a			Hexim1	Rnf213
Atg7	Dars	Gas6	Pfas	Birc5	Fam76b			Hilpda	Rnf41
Atl2	Dazap2	Gbe1	Pfkm	Blm	Fam96a			Hipk1	Rpa1
Atp10a	Dbt	Gbgt1	Phc2	Blnk	Fam98a			Hist1h1a	Rrbp1
Atp10d	Dcaf12	Gbp2	Phtf2	Bloc1s4	Fam98b			Hk2	Rsbn1l
Atp11c	Dcaf15	Gbp3	Phyh	Blvra	Far1			Hmgn3	Rsf1
Atp1a3	Dcp2	Gbp7	Pik3cb	Bmp2k	Farsa			Hmmr	Rsu1
Atp1b3	Dcps	Gca	Pik3r4	Bmper	Fastkd2			Hmox1	S100a10
Atp2a2	Dctn2	Gcm2	Pip5k1b	Bmpr1a	Fbrs			Hnmt	S100a4
Atp5d	Ddb1	Gcn1l1	Pip5k1c	Bms1	Fbxl14			Hnrnph1	S100a6
Atp5h	Ddhd2	Gfpt1	Pja2	Bmx	Fbxl2			Hpgds	Sar1a
Atp5j	Ddit4	Ggh	Pla2g4a	Bmyc	Fbxl20			Hpse	Sash3
Atp5o	Ddx10	Gigyf2	Plcg1	Bod1	Fbxo38			Hsd11b1	Sco1
Atp6v0d1	Ddx24	Gja1	Pld4	Brip1	Fdx1			Hsp90ab1	Senp3
Atp6v0d2	Ddx27	Glipr2	Plec	Brix1	Fen1			Hspa5	Sepp1
Atp6v0e	Ddx3x	Glod4	Plek	Brms1	Fgfr1			Hspa9	Serp1
Atp6v1c1	Ddx42	Glrx	Plod2	Brpf1	Fhl3			Hspd1	Sgol2
Atp7a	Ddx46	Gm17296	Plxna1	Bscl2	Fignl1			Hsph1	Sgpl1
Atp8a1	Ddx5	Gm5483	Plxnd1	Btaf1	Fjx1			Hvcn1	Sgta
Atp8b4	Ddx6	Gm561	Pmpcb	Btbd11	Fkbp4			Hyal1	Sh3bgrl2
Atp8b5	Dgke	Gm5611	Pnn	Btbd3	Flrt2			Hyou1	Sh3bgrl3
Atpaf2	Dhcr7	Gm5778	Pnpt1	Btbd7	Foxk2			Iah1	Sh3glb1
Atrnl1	Dhps	Gm8995	Pold2	Btrc	Foxn3			Iars2	Sirt1
Atrx	Dhx16	Gmfg	Polr2a	Bzw2	Foxo3			Icam2	Skil
Atxn1	Dhx33	Gnai2	Polr2f	C030037D09Rik	Fpgs			Id1	Skiv2l2
Atxn10	Dhx9	Gnb4	Pop1	C130026I21Rik	Frs2			Id2	Slbp
Auh	Dimt1	Gng11	Pphln1	C130050O18Rik	Fry			Id3	Slc12a2
Aurka	Dis3l2	Gng12	Ppm1h	C1galt1c1	Fubp3			Ide	Slc20a1
Aurkb	Dkc1	Gng2	Ppp1r18	C1qa	Fus			Ids	Slc39a10
B230208H11Rik	Dlat	Gng5	Ppp1r9b	C1qc	Fyn			Ier2	Slc4a2
B230307C23Rik	Dld	Gngt2	Ppp4c	C2cd2	G3bp1			Ier3	Slc4a8
B230312C02Rik	Dlgap5	Gnl1	Prc1	C2cd4c	Gab2			Ifi27	Slk
B230354K17Rik	Dmwd	Gnl3l	Prcc	C330006A16Rik	Gabarap			Ifi27l2a	Smarca2
B2m	Dnaja1	Gnpda2	Prkaa1	C730034F03Rik	Gadd45gip1			Ifih1	Smarcc1
B3galnt1	Dnajb9	Gns	Prkar1b	C77080	Galnt11			Ifitm3	Smc1a
B3galnt2	Dnajc21	Golgb1	Pros1	Cab39l	Galnt12			Ifitm6	Smc3
B3galt5	Dnajc7	Got1	Prpf40a	Cabin1	Galnt7			Ifnar1	Smpdl3a
B3glct	Dnmt1	Gpam	Prrc2c	Cacna1b	Gapvd1			Ifnar2	Snd1
B3gnt1	Dock5	Gpd2	Psap	Cacna2d1	Gas7			Ifrd1	Snx3
B3gnt8	Dot1l	Gpr132	Ptafr	Cacybp	Gatm			Igf2bp2	Spen
B430305J03Rik	Dpy30	Gpr137	Ptger4	Cadps	Gbas			Il10ra	Spi1
B4galnt1	Dram1	Gpr137b	Ptma	Calb1	Gclc			Il10rb	Srgn
B4galnt2	Dscr3	Gpr183	Ptplb	Calm1	Gdf3			Il17ra	Sri
B4galt3	Dst	Gpx1	Ptpn6	Camk2b	Gem			Il2rg	Ssb
B4galt4	Dstn	Grina	Ptprc	Camk4	Gfm1			Il7r	Ssrp1
B9d2	Dtl	Gspt2	Ptprj	Camkmt	Gga3			Ints1	Stx11
Bach1	Dusp11	Gstk1	Purb	Camsap1	Ggta1			Ipo7	Stx3
Bach2os	Dusp2	Gstm4	Rab32	Camsap2	Gls			Iqgap1	Supt6
Bag2	Dut	Guf1	Rabep1	Camta2	Gltp			Iqgap2	Surf4
Bag4	Dvl2	Gypc	Rac2	Capn5	Glul			Irak3	Svil
Bak1	Dynll2	H1f0	Rad21	Capns1	Glyr1			Irf5	Syngr1
Bambi	Dynlrb1	H2-D1	Rad50	Car12	Gm2000			Irf9	Tacc1
Bambi-ps1	Dyrk1a	H2-K1	Raet1e	Carf	Gm4070			Isg15	Tbc1d31
Banf1	E2f6	H2-T23	Rai14	Carhsp1	Gm608			Isyna1	Tbc1d8
Bank1	E430025E21Rik	H2-T24	Ralb	Casp1	Gm8730			Itga4	Tbl1xr1
Batf3	Eaf1	H3f3a	Ranbp2	Casp3	Gmds			Itgal	Tefm
Baz1b	Ebag9	Hbegf	Rap1b	Casp8	Gmnn			Itgb5	Tiam2
Bbc3	Ebna1bp2	Hbp1	Rap2b	Cat	Gna12			Itm2b	Tle3
Bbs9	Ech1	Hcar2	Rapgef2	Cbr3	Gnas			Itpr1	Tmem140
BC003331	Ect2	Hck	Rasgrp3	Cbwd1	Golga3			Itpr2	Tmem171
BC018473	Edem3	Hdlbp	Rassf4	Cbx1	Golga4			Ivns1abp	Tmem176b
BC026585	Eef1d	Heatr5b	Rbm25	Cbx3	Golim4			Jag2	Tmem206
BC027231	Eef1e1	Hexim1	Rcbtb1	Cbx4	Gp49a			Jak2	Tmem259
BC028528	Eftud2	Hilpda	Reps1	Cbx6	Gpatch1			Jam3	Tmem9b
BC030336	Egln3	Hipk1	Rest	Cbx8	Gpatch2l			Jdp2	Tmsb4x
BC043934	Egr1	Hist1h1a	Retsat	Ccbl2	Gpn3			Kcnab2	Tnfrsf1a
BC051077	Ehbp1	Hist1h4i	Rgs12	Ccdc106	Gpnmb			Kdm5d	Tnfsf4
Bcar1	Ehd4	Hk2	Rhog	Ccdc109b	Gpr176			Kif20b	Tnip3
Bcat1	Eif3a	Hmgb1	Rif1	Ccdc116	Gpr180			Kif3a	Tns3
Bcat2	Eif3b	Hmgn3	Ripk2	Ccdc136	Gpsm1			Kif7	Tob1
Bccip	Eif3g	Hmmr	Rnf126	Ccdc137	Gramd4			Klhl24	Tom1l1
Bckdha	Eif3j1	Hmox1	Rnf13	Ccdc186	Grb2			Klhl6	Top1
Bckdhb	Eif4a1	Hnmt	Rnf20	Ccdc50-ps	Grn			Klhl7	Top2a
Bcl10	Eif4a3	Hnrnph1	Rnf213	Ccdc51	Gsk3a			Krtcap2	Tpr
Bcl2a1a	Eif4ebp2	Hpgds	Rnf41	Ccdc55	Gsk3b			Ktn1	Tpx2
Bcl2a1b	Eif4g2	Hpse	Rpa1	Ccdc57	Gspt1			Lamc1	Trp53inp1
Bcl2l1	Eif5b	Hras	Rpl30	Ccdc6	Gtf2e2			Lamp1	Tubb2a
Bcl2l2	Elf4	Hsd11b1	Rrbp1	Ccdc61	Gtpbp1			Lamp2	Ube2e3
Bcl3	Elk3	Hsp90ab1	Rsbn1l	Ccdc63	Gtpbp10			Lancl3	Ube2l3
Bcl6	Elmo2	Hspa5	Rsf1	Ccdc71l	Guk1			Laptm4a	Ube2o
Bcor	Elovl1	Hspa9	Rsu1	Ccdc85b	Gusb			Larp1	Ube3a
Bcr	Emb	Hspd1	Runx2	Ccdc85c	H2-DMb1			Larp4	Uggt1
Bcs1l	Emc6	Hsph1	S100a10	Ccdc88b	H2-M3			Layn	Uhrf1bp1l
Bdh2	Emilin2	Hvcn1	S100a4	Ccdc88c	H6pd			Lbp	Ulbp1
Becn1	Emp1	Hyal1	S100a6	Cchcr1	Hadhb			Lbr	Uty
Bend4	Emr1	Hyou1	Sar1a	Ccnd2	Hagh			Ldhb	Vamp4
Bend6	Enah	Iah1	Sash3	Ccne2	Hapln4			Leo1	Vprbp
Bet1l	Endod1	Iars2	Scd1	Ccnj	Hat1			Lgals3bp	Wdr6
Bicd1	Eno2	Icam2	Sco1	Ccnk	Hccs			Lgals9	Wdr92
Bicd2	Eogt	Id1	Selt	Ccs	Hcfc1			Lgalsl	Wfs1
Bik	Epb4.1l5	Id2	Senp3	Ccsap	Hcls1			Lgmn	Wwox
Birc3	Epc1	Id3	Sepp1	Cct4	Hdgf			Lig1	Yeats4
Birc5	Epha2	Ide	Serp1	Cct5	Hdgfrp2			Lig3	Zc3h13
Blm	Epm2aip1	Ids	Sf3a1	Cct6a	Heatr1			Lims1	Zfml
Blnk	Epn2	Ier2	Sfmbt2	Cct7	Heca			Lipn	Zfp191
Bloc1s4	Eprs	Ier3	Sgol2	Cd109	Hells			Lmbrd2	Zfp217
Blvra	Eps8	Ifi27	Sgpl1	Cd151	Hhex			Lmo2	Zfp36
Bmp2k	Ept1	Ifi27l2a	Sgta	Cd207	Hibadh			Lmo4	Zfp703
Bmper	Eral1	Ifih1	Sh3bgrl2	Cd22	Hipk2			Lox	Zranb3
Bmpr1a	Erbb2ip	Ifitm3	Sh3bgrl3	Cd244	Hira			Lpar2
Bms1	Ercc3	Ifitm6	Sh3glb1	Cd274	Hivep2			Lpcat2
Bmx	Erich1	Ifnar1	Sirpa	Cd276	Hltf			Lphn2
Bmyc	Ermp1	Ifnar2	Sirt1	Cd28	Hmga2			Lpl
Bod1	Errfi1	Ifrd1	Skil	Cd300a	Hmgb2			Lrfn4
Bod1l	Esf1	Ift46	Skiv2l2	Cd300e	Hmgn5			Lrp12
Bpnt1	Etfa	Igf2bp2	Slbp	Cd302	Hmox2			Lrpprc
Bptf	Ets2	Igf2r	Slc12a2	Cd320	Hnrnpa2b1			Lrrc1
Brd1	Evl	Il10ra	Slc20a1	Cd37	Hnrnpa3			Lrrc16a
Bri3	Ewsr1	Il10rb	Slc23a2	Cd40	Hnrnpab			Lrrc25
Brip1	Exoc6b	Il16	Slc35e3	Cd84	Hnrnpd			Lst1
Brix1	Exosc7	Il17ra	Slc39a10	Cd9	Hnrnpll			Luc7l3
Brk1	Eya1	Il2rg	Slc4a2	Cd93	Hnrnpm			Ly75
Brms1	Ezr	Il7r	Slc4a8	Cd97	Hnrnpu			Ly9
Brpf1	Fabp3	Ints1	Slk	Cdadc1	Hnrnpul1			Ly96
Bscl2	Fam102b	Ipo7	Smarca2	Cdc123	Hnrnpul2			Lyz2
Bsg	Fam107b	Iqgap1	Smarca4	Cdc37	Hpcal1			Macf1
Bst1	Fam120a	Iqgap2	Smarcc1	Cdc37l1	Hs6st1			Mag
Btaf1	Fam126b	Iqgap3	Smc1a	Cdc42	Hsp90b1			Magee1
Btbd11	Fam134b	Irak3	Smc3	Cdc42ep3	Hspa1a			Mak16
Btbd3	Fam162a	Irf5	Smpdl3a	Cdc42se2	Hspa4			Map1b
Btbd7	Fam168b	Irf9	Snd1	Cdc6	Hspa8			Map3k12
Btg1	Fam171a1	Isg15	Snrnp200	Cdc73	Ibtk			Mapk13
Btrc	Fam216a	Isyna1	Snx3	Cdca3	Idh2			Mapk8ip1
Bub1	Fam219b	Itga4	Socs3	Cdcp1	Idh3a			Marcks
Bub1b	Fam3c	Itgal	Spen	Cdk2	Ifngr1			Marcksl1
Bzw2	Fam46a	Itgb5	Spi1	Cdk2ap1	Ifngr2			Mat2a
C030037D09Rik	Fam49a	Itm2b	Sptan1	Cdk2ap2	Ifrd2			Matn2
C130026I21Rik	Fam49b	Itpr1	Srgn	Cdk5rap3	Igfbp4			Mcam
C130050O18Rik	Fam53c	Itpr2	Sri	Cdk9	Ikbip			Mcf2l
C1galt1c1	Fam60a	Itpr3	Srrm1	Cdkl4	Il15ra			Mdh1
C1qa	Fam63a	Ivns1abp	Ssb	Cdkn2aipnl	Il6st			Mdn1
C1qbp	Fam64a	Jag2	Ssrp1	Cdkn2c	Ilf3			Med15
C1qc	Fam73a	Jak2	St3gal5	Cdkn2d	Immt			Mef2c
C2cd2	Fam76b	Jam3	Stx11	Cdpf1	Imp3			Mfge8
C2cd4c	Fam96a	Jdp2	Stx3	Ceacam19	Insig2			Mfsd5
C3	Fam98a	Kcnab2	Stxbp1	Cebpa	Ints2			Mgrn1
C330006A16Rik	Fam98b	Kdm5d	Supt6	Cebpd	Ipo4			Mgst1
C3ar1	Fancd2	Kif1b	Surf4	Cecr5	Ippk			Mknk2
C5ar1	Far1	Kif20b	Svil	Celf2	Irak1bp1			Mkx
C730034F03Rik	Farsa	Kif3a	Syngr1	Cenph	Irg1			Mmgt2
C77080	Fasn	Kif7	Tacc1	Cenpi	Irgm1			Mns1
C920025E04Rik	Fastkd2	Klhl24	Tbc1d31	Cenpm	Itgb1bp1			Mocos
Cab39l	Fbrs	Klhl6	Tbc1d8	Cenpp	Itsn1			Mogs
Cabin1	Fbxl14	Klhl7	Tbl1xr1	Cenpq	Ivd			Mov10
Cacna1b	Fbxl2	Klra2	Tefm	Cenpv	Jagn1			Mpeg1
Cacna2d1	Fbxl20	Kmt2a	Tiam2	Cep112os1	Kansl2			Mphosph8
Cacul1	Fbxo38	Krtcap2	Tle3	Cep131	Kcnk6			Mpp1
Cacybp	Fcer1g	Ktn1	Tmed2	Cep152	Kif11			Mrpl52
Cad	Fdx1	Lamc1	Tmem140	Cep170b	Kif13a			Mrpl54
Cadps	Fen1	Lamp1	Tmem14c	Cep57	Kif14			Ms4a7
Calb1	Fgfr1	Lamp2	Tmem171	Cep68	Kif20a			Msantd3
Cald1	Fh1	Lancl3	Tmem176b	Cep76	Kif3c			Msh2
Calm1	Fhl3	Laptm4a	Tmem206	Cep78	Kifc1			Msr1
Camk2b	Fignl1	Larp1	Tmem259	Cep85l	Kitl			Msrb1
Camk4	Fjx1	Larp4	Tmem9b	Cep95	Klf13			Mst1
Camkmt	Fkbp4	Layn	Tmsb4x	Cerkl	Klf3			Mt1
Camsap1	Flnb	Lbp	Tnfrsf1a	Cers2	Klhl2			Mt2
Camsap2	Flnc	Lbr	Tnfsf4	Cers5	Klhl9			Mybbp1a
Camta2	Flrt2	Ldhb	Tnip1	Cfap36	Kpna1			Myg1
Canx	Flt1	Leo1	Tnip3	Cfap44	Kpnb1			Myh10
Capn2	Fmnl2	Lgals3bp	Tns3	Cfap45	L2hgdh			Myl6
Capn5	Fmr1	Lgals9	Tob1	Cggbp1	Lacc1			Myo18a
Capns1	Fnip2	Lgalsl	Tom1l1	Chaf1a	Lactb			Myo1b
Car12	Foxk2	Lgmn	Top1	Chchd7	Lap3			Myo1d
Car13	Foxn3	Lig1	Top2a	Chd1	Lca5			Myom3
Car8	Foxo3	Lig3	Tpr	Chd3os	Lcor			N4bp3
Carf	Foxp1	Lims1	Tprn	Chek1	Leng8			Nadk
Carhsp1	Fpgs	Lipn	Tpx2	Chek2	Leprel2			Nap1l2
Casc5	Frs2	Lmbrd2	Trappc2l	Chml	Letm1			Nbr1
Casp1	Fry	Lmo2	Triap1	Chmp2b	Lhfp			Ncf4
Casp3	Fubp3	Lmo4	Trip11	Chp1	Lhfpl2			Nck2
Casp4	Fuca2	Lox	Trp53inp1	Chpf	Lin7c			Nckap5l
Casp8	Furin	Lpar2	Tubb2a	Chrm4	Lin9			Ncl
Cat	Fus	Lpcat2	U2surp	Chst3	Lipe			Ncoa4
Cbr3	Fxr2	Lphn2	Ube2e3	Chst7	Llgl1			Ndc80
Cbwd1	Fyn	Lpl	Ube2j1	Chsy1	Lnp			Ndufa4
Cbx1	G3bp1	Lpxn	Ube2l3	Churc1	Lonp2			Ndufaf7
Cbx3	G3bp2	Lrfn4	Ube2o	Ciao1	Lpcat4			Ndufb4
Cbx4	Gab2	Lrp12	Ube3a	Cic	Lpgat1			Ndufc1
Cbx6	Gabarap	Lrpprc	Ugdh	Cipc	Lpp			Ndufs1
Cbx8	Gadd45b	Lrrc1	Uggt1	Cisd3	Lrp8			Ndufs7
Ccbl2	Gadd45gip1	Lrrc16a	Uhrf1bp1l	Clcn3	Lrrc8a			Ndufs8
Ccdc106	Galnt11	Lrrc25	Ulbp1	Clcn7	Lrrc8d			Nedd4
Ccdc109b	Galnt12	Lst1	Uty	Cldn23	Lrrfip1			Neil1
Ccdc116	Galnt7	Luc7l3	Vamp4	Clec16a	Lsm14b			Nelfcd
Ccdc136	Ganab	Ly75	Vcl	Clec4d	Ltn1			Nelfe
Ccdc137	Gapvd1	Ly9	Vma21	Clec4n	Ly6e			Neo1
Ccdc186	Gas6	Ly96	Vprbp	Clec5a	Lyar			Nes
Ccdc47	Gas7	Lyz2	Vps13a	Clec7a	Lypla1			Nfkb1
Ccdc50-ps	Gatm	Macf1	Wdr6	Clint1	Lyz1			Ngrn
Ccdc51	Gbas	Mag	Wdr92	Clip2	Magohb			Nhp2l1
Ccdc55	Gclc	Magee1	Wfs1	Cln3	Magt1			Nhsl2
Ccdc57	Gdf3	Mak16	Wwox	Cln5	Maml1			Nid2
Ccdc6	Gem	Map1b	Yeats4	Clpp	Manea			Ninj1
Ccdc61	Gfm1	Map3k12	Ylpm1	Clpx	Map1lc3b			Nkap
Ccdc63	Gfpt1	Mapk13	Zc3h13	Clspn	Map2k1			Nnt
Ccdc71l	Gga3	Mapk8ip1	Zfand6	Cluh	Map3k1			Noc2l
Ccdc85b	Ggh	March6	Zfml	Cmc1	Map7d1			Nol12
Ccdc85c	Ggta1	Marcks	Zfp191	Cmip	Mapk1			Nol8
Ccdc88a	Gigyf2	Marcksl1	Zfp217	Cnksr3	Mapre2			Nomo1
Ccdc88b	Glipr2	Mat2a	Zfp36	Cnn2	Mars2			Nox3
Ccdc88c	Glod4	Matn2	Zfp703	Cnnm4	Mat2b			Npc2
Cchcr1	Gls	Matr3	Zranb3	Cnot10	Max			Npm1
Ccl20	Gltp	Mcam		Cnot2	Mbd6			Nprl3
Ccl7	Glul	Mcf2l		Cnot8	Mboat1			Npy
Ccnd2	Glyr1	Mdc1		Cnp	Mbtd1			Nr1h3
Ccne2	Gm17296	Mdh1		Cnrip1	Mccc1			Nrp1
Ccnj	Gm2000	Mdn1		Cntrob	Mcm2			Ntn1
Ccnk	Gm4070	Med15		Coasy	Mcm3			Nudt2
Ccrl2	Gm561	Mef2c		Cog7	Mcm8			Nup155
Ccs	Gm608	Mfge8		Col4a6	Mcts1			Nup88
Ccsap	Gm8730	Mfsd5		Col5a1	Mdm2			Oas1a
Cct4	Gmds	Mgrn1		Colgalt1	Med18			Oas1g
Cct5	Gmfg	Mgst1		Commd4	Med23			Oas2
Cct6a	Gmnn	Mif		Commd6	Med30			Oas3
Cct7	Gna12	Mir6236		Copb2	Mfhas1			Oasl1
Cd109	Gnai2	Mki67		Cops3	Mfsd1			Oasl2
Cd151	Gnas	Mknk2		Coq10b	Mfsd12			Oaz1
Cd200r2	Gng12	Mkx		Coq2	Mitf			Ociad2
Cd207	Gng2	Mmgt2		Coq3	Mkl2			Oit3
Cd22	Gnl3l	Mns1		Coq9	Mllt10			Ola1
Cd244	Gns	Mob1a		Cox11	Mndal			Osm
Cd274	Golga3	Mocos		Cox15	Mob3a			Oxct1
Cd276	Golga4	Mogs		Cox6b1	Mon1b			P2rx4
Cd28	Golim4	Mov10		Cp	Mon2			P2ry6
Cd300a	Got1	Mpeg1		Cpne2	Mospd2			P4ha2
Cd300e	Gp49a	Mphosph8		Cpt2	Mrgbp			Pard6b
Cd300lh	Gpatch1	Mpp1		Cptp	Mroh6			Parp1
Cd302	Gpatch2l	Mrpl36		Cpxm1	Mrpl1			Parp14
Cd320	Gpd2	Mrpl52		Crcp	Mrpl12			Parp3
Cd36	Gpn3	Mrpl54		Crebbp	Mrpl18			Parp9
Cd37	Gpnmb	Ms4a7		Creld2	Mrpl50			Pbx1
Cd40	Gpr137	Msantd3		Crim1	Mrps10			Pcbp3
Cd47	Gpr137b	Msh2		Crk	Mrps31			Pdcd11
Cd52	Gpr176	Msr1		Crlf2	Mrps6			Pdcd4
Cd72	Gpr180	Msrb1		Crnkl1	Msi2			Pde2a
Cd74	Gpsm1	Mst1		Crtc3	Mtbp			Pde7b
Cd82	Gramd4	Mt1		Crym	Mtdh			Pdia4
Cd83	Grb2	Mt2		Csad	Mthfd1			Pdxk
Cd84	Grn	Mxd4		Csde1	Mthfd2			Pdzd8
Cd86	Gsk3a	Mybbp1a		Cse1l	Mthfr			Pea15a
Cd9	Gsk3b	Mycbp2		Csf2ra	Mtmr10			Penk
Cd93	Gspt1	Myg1		Csf2rb	Mto1			Peo1
Cd97	Gtf2e2	Myh10		Csf3	Mtpn			Pfas
Cdadc1	Gtpbp1	Myl6		Csf3r	Mtr			Pfkm
Cdc123	Gtpbp10	Myo18a		Csk	Mtrf1			Phc2
Cdc37	Guk1	Myo1b		Csnk1e	Mtrr			Phf20
Cdc37l1	Gusb	Myo1d		Csnk1g1	Mtus1			Phf20l1
Cdc42	Gypc	Myof		Csnk2a1	Mut			Phtf2
Cdc42bpa	H2-D1	Myom3		Cspp1	Mxi1			Phyh
Cdc42ep3	H2-DMb1	N4bp3		Csrp2	Mybl1			Pif1
Cdc42se2	H2-K1	Naa50		Cst7	Myef2			Pik3cb
Cdc6	H2-M3	Nadk		Cstf1	Myeov2			Pik3r4
Cdc73	H6pd	Nap1l2		Cstf2	Mylip			Pilra
Cdca3	Hadhb	Nbr1		Ctdsp1	Myo19			Pilrb1
Cdcp1	Hagh	Ncbp2		Ctdsp2	Myo5a			Pilrb2
Cdk10	Hapln4	Ncf4		Ctnnal1	Mzt1			Pip5k1b
Cdk2	Hat1	Nck2		Ctnnbl1	Nars2			Pip5k1c
Cdk2ap1	Hccs	Nckap5l		Ctps	Ncln			Pir
Cdk2ap2	Hcfc1	Ncl		Ctps2	Ncoa1			Pirb
Cdk4	Hcls1	Ncoa3		Ctr9	Ncoa6			Pja2
Cdk5rap3	Hdgf	Ncoa4		Cttn	Ncoa7			Pla2g4a
Cdk9	Hdgfrp2	Ndc80		Ctu1	Ncstn			Pla2g7
Cdkl4	Heatr1	Ndufa4		Cuedc2	Ndufa1			Plcg1
Cdkn1c	Heca	Ndufaf7		Cul4a	Ndufa6			Pld4
Cdkn2aipnl	Hells	Ndufb4		Cul5	Ndufa8			Plec
Cdkn2c	Hexim1	Ndufb5		Cwc25	Ndufs2			Plek
Cdkn2d	Hhex	Ndufc1		Cx3cl1	Nedd9			Plod2
Cdpf1	Hibadh	Ndufs1		Cxcl11	Nek2			Plp2
Cds2	Hipk1	Ndufs7		Cxcr2	Nek6			Plscr1
Ceacam1	Hipk2	Ndufs8		Cyp2d22	Neurl4			Pltp
Ceacam19	Hira	Nedd4		Cyp4f17	Nfam1			Plxna1
Cebpa	Hivep2	Neil1		Cyr61	Nfat5			Plxnd1
Cebpd	Hk2	Nelfcd		Cyth2	Nfatc1			Pml
Cebpe	Hltf	Nelfe		D030028A08Rik	Nfatc2ip			Pmm2
Cecr5	Hmga2	Neo1		D030056L22Rik	Nfic			Pmpcb
Celf2	Hmgb2	Nes		D10Bwg1379e	Nfkbib			Pnn
Cenpf	Hmgn5	Neurl3		D11Wsu47e	Nfkbid			Pnpt1
Cenph	Hmmr	Nfkb1		D130040H23Rik	Nfs1			Pold2
Cenpi	Hmox1	Nfrkb		D15Ertd621e	Nfxl1			Pop1
Cenpj	Hmox2	Ngrn		D1Ertd622e	Nhlrc2			Pparg
Cenpm	Hnrnpa2b1	Nhp2l1		D2Wsu81e	Nln			Ppfibp2
Cenpp	Hnrnpa3	Nhsl2		D630003M21Rik	Nlrc5			Ppm1h
Cenpq	Hnrnpab	Nid2		D6Wsu163e	Nme2			Prc1
Cenpv	Hnrnpd	Ninj1		Dad1	Nmrk1			Prepl
Cep112os1	Hnrnph1	Nkap		Dalrd3	Noa1			Prkaa1
Cep131	Hnrnpll	Nnt		Dapp1	Nom1			Prkar1b
Cep152	Hnrnpm	Noc2l		Dars	Nop10			Pros1
Cep162	Hnrnpu	Nol12		Dazap2	Npepl1			Prpf40a
Cep170b	Hnrnpul1	Nol8		Dbnl	Nr1d2			Prpf6
Cep250	Hnrnpul2	Nomo1		Dbr1	Nr2c2			Prpf8
Cep57	Hpcal1	Nox3		Dbt	Nrip1			Prpsap2
Cep68	Hs6st1	Npc2		Dcaf12	Nsd1			Prrc2c
Cep76	Hsp90ab1	Npm1		Dcaf15	Nt5dc1			Prss50
Cep78	Hsp90b1	Nprl3		Dclk1	Nudcd1			Prune2
Cep85l	Hspa1a	Npy		Dclre1a	Nudcd2			Psap
Cep95	Hspa4	Nr1h3		Dcp2	Numa1			Psmb8
Cerkl	Hspa5	Nrp1		Dcps	Nup107			Psmb9
Cers2	Hspa8	Nrp2		Dctd	Nup85			Pstpip2
Cers5	Hspa9	Nt5c3		Dctn1	Odc1			Ptafr
Cfap36	Hspd1	Ntn1		Dctn2	Ogdh			Ptger4
Cfap44	Hsph1	Nudt2		Ddah2	Ogt			Ptgfrn
Cfap45	Hyou1	Nufip2		Ddb1	Orc2			Ptgir
Cfh	Ibtk	Nup155		Ddhd2	Orc6			Ptgr1
Cggbp1	Id2	Nup88		Ddit4l	Osbp			Ptplb
Cgnl1	Id3	Oas1a		Ddr1	Otud6b			Ptpn22
Ch25h	Ide	Oas1g		Ddrgk1	Oxsm			Ptpn6
Chac1	Idh2	Oas2		Ddx11	Pacsin2			Ptprc
Chaf1a	Idh3a	Oas3		Ddx18	Pafah1b1			Ptprj
Chchd7	Ids	Oasl1		Ddx24	Pafah1b2			Purb
Chd1	Ier2	Oasl2		Ddx42	Pak2			Pus10
Chd3	Ier3	Oaz1		Ddx46	Pan3			Pycard
Chd3os	Ifi27	Ociad2		Ddx47	Papola			Pygb
Chd4	Ifitm3	Odf2		Ddx5	Patl1			Pygl
Chd6	Ifnar1	Oit3		Ddx56	Patz1			Rab27a
Chek1	Ifnar2	Ola1		Ddx6	Pcbd2			Rab32
Chek2	Ifngr1	Osm		Ddx60	Pccb			Rabep1
Chml	Ifngr2	Oxct1		Dennd2d	Pced1b			Rac2
Chmp2b	Ifrd1	P2rx4		Dennd3	Pcmtd2			Rad21
Chp1	Ifrd2	P2ry6		Dera	Pcna			Rad50
Chpf	Igf2bp2	P4ha2		Dexi	Pdcl3			Raet1c
Chrm4	Igfbp4	Pabpc1		Dgat1	Pde12			Raet1e
Chst11	Ikbip	Padi2		Dgat2	Pde4dip			Rai14
Chst3	Il10ra	Palld		Dgcr14	Pde6d			Ralb
Chst7	Il10rb	Pard6b		Dgcr2	Pdha1			Rap1b
Chsy1	Il15ra	Parp1		Dgcr6	Pdhb			Rapgef2
Churc1	Il17ra	Parp14		Dhcr7	Pdhx			Rars
Ciao1	Il6st	Parp3		Dhps	Pdlim5			Rassf4
Cic	Il7r	Parp9		Dhrs13	Pes1			Rassf8
Cipc	Ilf3	Pbrm1		Dhrs7b	Pex2			Rbm25
Cisd3	Immt	Pbx1		Dhx16	Pfdn2			Rcbtb1
Ckap5	Imp3	Pcbp3		Dhx33	Pfdn4			Reps1
Clasp2	Insig2	Pdcd11		Dhx35	Pfn1			Retsat
Clcn3	Ints2	Pdcd4		Dhx8	Pgap2			Rhog
Clcn6	Ipo4	Pde2a		Dimt1	Pgrmc1			Rif1
Clcn7	Ipo7	Pde7b		Dis3l2	Phactr2			Rilpl2
Cldn23	Ippk	Pdia4		Disp1	Phf19			Ripk3
Clec10a	Iqgap1	Pdlim7		Dkc1	Phlda1			Rmi2
Clec16a	Irak1bp1	Pdxk		Dlat	Pi4k2b			Rnf13
Clec2d	Irf5	Pdzd8		Dld	Pias4			Rnf17
Clec4a1	Irg1	Pea15a		Dlgap5	Pibf1			Rnf20
Clec4a2	Irgm1	Pebp1		Dlk1	Pick1			Rnf213
Clec4a3	Itga4	Penk		Dlx1	Pigg			Rnf41
Clec4d	Itgb1bp1	Peo1		Dnaja1	Pik3cg			Rpa1
Clec4n	Itgb5	Pex5		Dnajb14	Pik3r1			Rps29
Clec5a	Itm2b	Pfas		Dnajb6	Pim3			Rps4l
Clec7a	Itpr1	Pfkm		Dnajb9	Pip4k2a			Rras
Clint1	Itpr2	Pgam1		Dnajc2	Pip4k2c			Rrbp1
Clip1	Itsn1	Phc2		Dnajc22	Pitpna			Rsad2
Clip2	Ivd	Phf11d		Dnajc3	Pitpnm2			Rsbn1l
Cln3	Ivns1abp	Phf20		Dnajc7	Plagl2			Rsf1
Cln5	Jagn1	Phf20l1		Dnal1	Plau			Rsu1
Clpb	Jdp2	Phtf2		Dnase1l1	Plekha1			Rtkn
Clpp	Kansl2	Phyh		Dnase2a	Plekha2			Rtp4
Clpx	Kcnab2	Pif1		Dnhd1	Plekha3			S100a10
Clspn	Kcnk6	Pik3cb		Dnm1	Plekhg3			S100a4
Clstn1	Kif11	Pik3r4		Dnm3	Plekhj1			S100a6
Cluh	Kif13a	Pilra		Dnph1	Plk1			S100a8
Cmas	Kif14	Pilrb1		Dnttip1	Plod3			S1pr1
Cmc1	Kif20a	Pilrb2		Dock5	Plscr3			Samd9l
Cmip	Kif20b	Pip5k1b		Dock9	Plxna2			Sar1a
Cmpk2	Kif3c	Pip5k1c		Dolk	Plxnb3			Sart1
Cmtm3	Kifc1	Pir		Dot1l	Pmaip1			Sash3
Cnksr3	Kitl	Pirb		Dpep2	Pmpca			Sccpdh
Cnn2	Klf13	Pja2		Dpf1	Pnck			Sco1
Cnnm4	Klf3	Pla2g4a		Dpm2	Pnpo			Scyl2
Cnot10	Klhl2	Pla2g7		Dpy30	Polr2m			Sdc3
Cnot2	Klhl24	Plcg1		Dpys	Pou6f1			Selplg
Cnot8	Klhl7	Pld4		Dscc1	Ppat			Sema3e
Cnp	Klhl9	Plec		Dst	Ppfia1			Sema4c
Cnrip1	Kpna1	Plek		Dtl	Ppia			Senp3
Cntrob	Kpnb1	Plod2		Dtna	Ppic			Sep15
Coasy	Ktn1	Plp2		Dus1l	Ppid			Sepp1
Cog7	L2hgdh	Plscr1		Dus2	Ppif			Serf2
Col18a1	Lacc1	Pltp		Dusp11	Ppig			Serp1
Col23a1	Lactb	Plxna1		Dusp2	Ppip5k2			Serpinb1c
Col4a6	Lamc1	Plxnd1		Dut	Ppm1a			Serpinb8
Col5a1	Lamp1	Pml		Dvl2	Ppm1b			Serpinb9b
Colgalt1	Lamp2	Pmm2		Dynll2	Ppm1g			Serpine2
Commd10	Lap3	Pmpcb		Dynlrb1	Ppm1l			Sesn2
Commd4	Laptm4a	Pnn		Dynlt1b	Ppp1ca			Sesn3
Commd6	Larp1	Pnpt1		Dyrk1a	Ppp1r2			Sgol2
Copb2	Larp4	Pold2		Dyrk3	Ppp3ca			Sgpl1
Cops3	Lbr	Polr2a		Dzip1	Ppp3r1			Sgta
Coq10b	Lca5	Polr2f		Dzip3	Pptc7			Sh2d1b1
Coq2	Lcor	Polr3a		E430025E21Rik	Pqlc3			Sh3bgrl2
Coq3	Leng8	Pop1		Eaf1	Pramef8			Sh3bgrl3
Coq9	Leo1	Pparg		Ebag9	Prcp			Sh3bp4
Coro1a	Leprel2	Ppfibp2		Ebna1bp2	Prdx3			Sh3d19
Cotl1	Letm1	Pphln1		Ece2	Preb			Sh3glb1
Cox11	Lgals3bp	Ppm1h		Ech1	Prkci			Shmt1
Cox15	Lgals9	Ppp1r18		Echdc3	Prpf18			Siglece
Cox6b1	Lgmn	Ppp1r9b		Eci1	Prpf19			Sirpb1a
Cp	Lhfp	Ppp4c		Eci2	Prps2			Sirpb1b
Cpne2	Lhfpl2	Prc1		Ect2	Psmb2			Sirpb1c
Cpox	Lig1	Prcc		Edaradd	Ptbp1			Sirt1
Cpped1	Lims1	Prdx4		Edem3	Ptcd3			Skil
Cpq	Lin7c	Prepl		Edrf1	Ptgs2			Skiv2l2
Cpt2	Lin9	Prkaa1		Eef1d	Ptp4a2			Slamf9
Cptp	Lipe	Prkar1b		Eftud1	Ptp4a3			Slbp
Cpxm1	Llgl1	Pros1		Eftud2	Ptpn1			Slc12a2
Cradd	Lmbrd2	Prpf40a		Egfl7	Ptpra			Slc20a1
Crcp	Lmo2	Prpf6		Egr1	Pttg1ip			Slc22a18
Crebbp	Lmo4	Prpf8		Ehbp1	Pura			Slc25a23
Creld2	Lnp	Prpsap2		Ehd4	Pus7			Slc31a2
Crim1	Lonp2	Prrc2c		Eif1ad	Pwp1			Slc35f1
Crip1	Lpcat4	Prss50		Eif2b3	Pycr2			Slc35f6
Crip2	Lpgat1	Prune2		Eif3b	Qars			Slc39a10
Crk	Lpl	Psap		Eif3d	Qdpr			Slc39a4
Crlf2	Lpp	Psmb5		Eif3g	Qsox2			Slc43a3
Crnkl1	Lrp12	Psmb8		Eif3j1	R3hdm2			Slc4a2
Crtc3	Lrp8	Psmb9		Eif4a1	Rab10			Slc4a8
Crym	Lrpprc	Pstpip2		Eif4a3	Rab18			Slc6a13
Csad	Lrrc8a	Ptafr		Eif4ebp2	Rab22a			Slc6a8
Csde1	Lrrc8d	Ptger4		Eif4enif1	Rab3ip			Slco3a1
Cse1l	Lrrfip1	Ptgfrn		Eif4g2	Rab43			Slfn5
Csf2ra	Lsm14b	Ptgir		Eif5a2	Rab5b			Slk
Csf2rb	Ltn1	Ptgr1		Eldr	Rab5c			Smarca2
Csf3	Luc7l3	Ptma		Elf4	Rab7			Smarcc1
Csf3r	Ly6e	Ptplb		Elk3	Rab8b			Smc1a
Csk	Ly9	Ptpn22		Elmo2	Rabgap1			Smc3
Csnk1e	Ly96	Ptpn6		Elovl7	Rabgef1			Smco4
Csnk1g1	Lyar	Ptprc		Elp5	Rabl3			Smpdl3a
Csnk2a1	Lypla1	Ptprj		Emb	Rad1			Snd1
Cspp1	Lyz1	Purb		Emc6	Rad51c			Snx20
Csrp2	Lyz2	Pus10		Eml3	Rae1			Snx3
Cst7	Macf1	Pycard		Eml5	Ran			Soga1
Cstb	Magohb	Pygb		Eml6	Rangap1			Sorl1
Cstf1	Magt1	Pygl		Emp1	Rarg			Sort1
Cstf2	Mak16	Rab27a		Enah	Rasa1			Sp100
Ctdsp1	Maml1	Rab32		Eno1b	Rasa2			Spen
Ctdsp2	Manea	Rabep1		Eno2	Rbbp7			Spi1
Ctnnal1	Map1lc3b	Rac2		Enox2	Rbfa			Spn
Ctnnb1	Map2k1	Rad21		Eogt	Rbm12			Srd5a3
Ctnnbl1	Map3k1	Rad50		Epc1	Rbm28			Srgn
Ctps	Map7d1	Raet1c		Epha2	Rbm34			Sri
Ctps2	Mapk1	Raet1e		Epha7	Rbmx2			Ssb
Ctr9	Mapre2	Rai14		Ephb3	Rbmxl1			Ssrp1
Ctsc	Marcks	Ralb		Epm2aip1	Rcc2			Stac2
Ctsh	Marcksl1	Ranbp2		Epn1	Reep3			Stard13
Ctsl	Mars2	Rap1b		Epn2	Rev3l			Stat6
Ctss	Mat2a	Rap2b		Ept1	Rexo1			Steap1
Cttn	Mat2b	Rapgef2		Eral1	Rfwd2			Stx11
Ctu1	Max	Rars		Erbb2ip	Rfx1			Stx3
Cuedc2	Mbd6	Rasgrp3		Ercc3	Rgcc			Sulf2
Cul4a	Mboat1	Rassf4		Ergic3	Rgs1			Supt6
Cul5	Mbtd1	Rassf8		Erich1	Rgs2			Surf4
Cwc25	Mccc1	Rbm25		Ermard	Rhoa			Svil
Cx3cl1	Mcf2l	Rcbtb1		Ermp1	Rhoq			Syngr1
Cxcl11	Mcm2	Reps1		Ero1lb	Rhot1			Tacc1
Cxcl14	Mcm3	Rest		Errfi1	Rmdn3			Tarm1
Cxcl16	Mcm8	Retsat		Espnl	Rnf10			Tbc1d31
Cxcr2	Mcts1	Rgs12		Etaa1	Rnf130			Tbc1d8
Cybb	Mdh1	Rhog		Etfa	Rnf169			Tbl1xr1
Cyp27a1	Mdm2	Rif1		Ethe1	Rnf19b			Tefm
Cyp2d22	Mdn1	Rilpl2		Ets1	Rnf38			Tgfbi
Cyp2j6	Med15	Ripk2		Ets2	Rnf5			Tgm2
Cyp4f17	Med18	Ripk3		Etv4	Rnf7			Tiam2
Cyr61	Med23	Rmi2		Eva1b	Rngtt			Timp1
Cyth2	Med30	Rnf126		Eva1c	Rnh1			Tle3
Cyth4	Mef2c	Rnf13		Ewsr1	Rnmt			Tln2
D030028A08Rik	Mfhas1	Rnf17		Exoc3l2	Rora			Tm4sf1
D030056L22Rik	Mfsd1	Rnf20		Exoc6b	Rpa3			Tm4sf19
D10Bwg1379e	Mfsd12	Rnf213		Exoc8	Rpgrip1			Tmeff1
D11Wsu47e	Mgrn1	Rnf41		Exosc5	Rph3a			Tmem126a
D130040H23Rik	Mgst1	Rpa1		Exosc7	Rpl22l1			Tmem132a
D15Ertd621e	Mitf	Rpl30		F11r	Rpl24			Tmem140
D19Bwg1357e	Mkl2	Rpl7		F13a1	Rpl9-ps6			Tmem171
D1Ertd622e	Mllt10	Rps29		F630028O10Rik	Rpn2			Tmem176a
D2hgdh	Mndal	Rps4l		F830045P16Rik	Rps16			Tmem176b
D2Wsu81e	Mob3a	Rras		Fabp3	Rps21			Tmem19
D630003M21Rik	Mon1b	Rrbp1		Fads6	Rps6kb1			Tmem206
D6Wsu163e	Mon2	Rsad2		Faf1	Rqcd1			Tmem259
Dad1	Mospd2	Rsbn1l		Fam102a	Rragb			Tmem98
Dak	Mpeg1	Rsf1		Fam102b	Rrm2			Tmem9b
Dalrd3	Mpp1	Rsu1		Fam104a	Rrm2b			Tmsb4x
Dap	Mrgbp	Rtkn		Fam107b	Rrnad1			Tnfaip8l2
Dapp1	Mroh6	Rtp4		Fam115a	Rrp1b			Tnfrsf13b
Dars	Mrpl1	Runx2		Fam120a	Rsrc1			Tnfrsf14
Dars2	Mrpl12	S100a10		Fam124a	Rtel1			Tnfrsf1a
Dazap2	Mrpl18	S100a4		Fam126b	Rtn4			Tnfrsf21
Dbnl	Mrpl50	S100a6		Fam132a	Ruvbl1			Tnfsf4
Dbr1	Mrps10	S100a8		Fam136a	Rwdd4a			Tnip3
Dbt	Mrps31	S1pr1		Fam13a	Rxra			Tns3
Dcaf12	Mrps6	Samd9l		Fam149a	Saa3			Tob1
Dcaf15	Msi2	Sar1a		Fam160b1	Sacm1l			Tom1l1
Dclk1	Msr1	Sart1		Fam162a	Samm50			Top1
Dclre1a	Msrb1	Sash3		Fam167b	Sap30			Top2a
Dcp2	Mt1	Sccpdh		Fam168b	Sbf1			Tor3a
Dcps	Mtbp	Scd1		Fam171a1	Sbf2			Tpbg
Dctd	Mtdh	Sco1		Fam173a	Scaf11			Tpr
Dctn1	Mthfd1	Scyl2		Fam185a	Scarb1			Tpx2
Dctn2	Mthfd2	Sdc3		Fam189a2	Scd2			Traf1
Ddah2	Mthfr	Selplg		Fam195a	Scn1b			Traf2
Ddb1	Mtmr10	Selt		Fam199x	Scrib			Traf3ip3
Ddhd2	Mto1	Sema3e		Fam19a1	Scrn3			Trim29
Ddit4	Mtpn	Sema4c		Fam19a2	Sdcbp			Trim30a
Ddit4l	Mtr	Senp3		Fam204a	Sdha			Trmt6
Ddr1	Mtrf1	Sepp1		Fam20c	Sec24c			Trp53inp1
Ddrgk1	Mtrr	Sept2		Fam210b	Sephs1			Tspan13
Ddx10	Mtus1	Serf2		Fam212a	Sepn1			Tspan32
Ddx11	Mut	Serp1		Fam212b	Serpinb6a			Ttc3
Ddx18	Mxi1	Serpinb1c		Fam216a	Serpinb9			Ttc37
Ddx24	Mybl1	Serpinb8		Fam217b	Set			Tubb2a
Ddx27	Myef2	Serpinb9b		Fam219b	Setd1a			Tubb2b
Ddx3x	Myeov2	Serpine2		Fam228b	Setd5			Ubald1
Ddx3y	Mylip	Sesn2		Fam3c	Sft2d1			Ube2e3
Ddx42	Myo18a	Sesn3		Fam43a	Sgcb			Ube2l3
Ddx46	Myo19	Sf3a1		Fam46c	Sgk1			Ube2n
Ddx47	Myo1b	Sf3b4		Fam49b	Sh2b2			Ube2o
Ddx5	Myo5a	Sfmbt2		Fam50a	Sh3bgrl			Ube3a
Ddx56	Mzt1	Sgol2		Fam53b	Sh3kbp1			Uchl1
Ddx58	Nadk	Sgpl1		Fam53c	Skp2			Uggt1
Ddx6	Nars2	Sgta		Fam60a	Slain2			Uhrf1bp1l
Ddx60	Nbr1	Sh2d1b1		Fam63a	Slc11a2			Ulbp1
Decr1	Nckap5l	Sh3bgrl2		Fam69b	Slc12a4			Ulk1
Dennd2a	Ncl	Sh3bgrl3		Fam76b	Slc16a6			Unc13b
Dennd2d	Ncln	Sh3bp4		Fam96a	Slc17a9			Unc13d
Dennd3	Ncoa1	Sh3d19		Fam98a	Slc25a11			Upp1
Dera	Ncoa6	Sh3glb1		Fam98b	Slc25a32			Usp18
Dexi	Ncoa7	Shmt1		Fam98c	Slc25a44			Uty
Dfna5	Ncstn	Siglece		Fance	Slc25a46			Vamp4
Dgat1	Ndc80	Sirpa		Fancf	Slc30a9			Vangl1
Dgat2	Ndufa1	Sirpb1a		Far1	Slc38a10			Vars
Dgcr14	Ndufa4	Sirpb1b		Farp1	Slc39a1			Vldlr
Dgcr2	Ndufa6	Sirpb1c		Farsa	Slc39a9			Vprbp
Dgcr6	Ndufa8	Sirt1		Fastkd2	Slc44a1			Vti1b
Dgke	Ndufb4	Skil		Fat1	Slc4a1ap			Vwf
Dhcr7	Ndufc1	Skiv2l2		Fau	Slc7a1			Wdr34
Dhps	Ndufs1	Slamf9		Fbl	Slc8b1			Wdr6
Dhrs13	Ndufs2	Slbp		Fbrs	Slmo2			Wdr83os
Dhrs7	Nedd9	Slc11a1		Fbxl14	Slu7			Wdr92
Dhrs7b	Nek2	Slc12a2		Fbxl2	Smad6			Wfdc17
Dhx16	Nek6	Slc20a1		Fbxl20	Smarca5			Wfs1
Dhx29	Neo1	Slc22a18		Fbxl6	Smarcad1			Wnt6
Dhx33	Neurl4	Slc23a2		Fbxo10	Smarce1			Wwox
Dhx35	Nfam1	Slc25a23		Fbxo31	Smc2			Xrcc6
Dhx40	Nfat5	Slc31a2		Fbxo38	Smc5			Xrn1
Dhx58	Nfatc1	Slc35e3		Fbxo47	Smchd1			Yeats4
Dhx8	Nfatc2ip	Slc35f1		Fbxo48	Smg1			Ypel3
Dhx9	Nfic	Slc35f6		Fcrl1	Smg8			Ywhaq
Dimt1	Nfkb1	Slc39a10		Fcrls	Smim7			Zbtb10
Dirc2	Nfkbib	Slc39a4		Fdx1	Smox			Zc3h12d
Dis3l2	Nfkbid	Slc43a3		Fdxr	Sms			Zc3h13
Disp1	Nfs1	Slc4a2		Fem1a	Smurf2			Zfml
Dkc1	Nfxl1	Slc4a8		Fen1	Smyd3			Zfp131
Dlat	Nhlrc2	Slc6a13		Fgfr1	Snrnp70			Zfp191
Dld	Nhp2l1	Slc6a17		Fgfrl1	Sntb2			Zfp217
Dlgap5	Nln	Slc6a8		Fgr	Snx10			Zfp263
Dlk1	Nlrc5	Slco3a1		Fhl3	Snx16			Zfp36
Dlx1	Nme2	Slfn5		Fhod3	Snx25			Zfp703
Dmwd	Nmrk1	Slk		Fibp	Socs1			Zranb3
Dnaja1	Nnt	Slpi		Fignl1	Sod1
Dnajb14	Noa1	Smarca2		Fitm2	Sod2
Dnajb6	Nol8	Smarca4		Fiz1	Spag5
Dnajb9	Nom1	Smarcc1		Fjx1	Spag7
Dnajc2	Nomo1	Smc1a		Fkbp15	Spats2
Dnajc21	Nop10	Smc3		Fkbp4	Specc1
Dnajc22	Npc2	Smco4		Fkbp5	Speg
Dnajc3	Npepl1	Smpdl3a		Flrt2	Spidr
Dnajc7	Npm1	Snd1		Flywch1	Spink5
Dnal1	Nr1d2	Snrnp200		Fnbp1l	Spop
Dnase1l1	Nr2c2	Snx20		Fndc5	Spopl
Dnase2a	Nrip1	Snx3		Fndc7	Sppl2a
Dnhd1	Nsd1	Socs3		Foxc1	Sppl2b
Dnm1	Nt5dc1	Soga1		Foxd2os	Spred2
Dnm3	Nudcd1	Sorl1		Foxk2	Srbd1
Dnmt1	Nudcd2	Sort1		Foxn3	Srm
Dnph1	Numa1	Sp100		Foxo3	Srpk1
Dnttip1	Nup107	Spen		Foxo4	Srsf10
Dock5	Nup155	Spi1		Fpgs	Srsf3
Dock9	Nup85	Spn		Fpr1	Srsf6
Dolk	Nup88	Sptan1		Frs2	Srsf9
Dot1l	Oas3	Srd5a3		Fry	St13
Dpep2	Oaz1	Srgn		Fsd1l	St18
Dpf1	Odc1	Sri		Ftsj3	St3gal1
Dpm2	Ogdh	Srrm1		Fubp3	St3gal4
Dpy30	Ogt	Srxn1		Fuk	Stag2
Dpys	Ola1	Ssb		Fundc2	Stambpl1
Dram1	Orc2	Ssrp1		Fus	Stat5a
Drg1	Orc6	St3gal5		Fut4	Stim1
Dscc1	Osbp	Stab1		Fut8	Stip1
Dscr3	Osm	Stac2		Fuz	Stk11
Dst	Otud6b	Stard13		Fyco1	Stk3
Dstn	Oxct1	Stat6		Fyn	Stk40
Dtl	Oxsm	Steap1		Fzd2	Stoml2
Dtna	P2ry6	Stmn1		Fzd8	Stx16
Dtx3l	Pacsin2	Stx11		Fzd9	Stxbp5
Dtx4	Pafah1b1	Stx3		G3bp1	Sucla2
Dus1l	Pafah1b2	Stxbp1		G630090E17Rik	Suclg1
Dus2	Pak2	Sulf2		G730013B05Rik	Sumo3
Dusp11	Pan3	Sumo2		Gaa	Sun1
Dusp2	Papola	Supt6		Gab2	Supt16
Dut	Parp1	Surf4		Gabarap	Suz12
Dvl2	Parp9	Svil		Gabpb2	Syk
Dynll2	Patl1	Syngr1		Gadd45gip1	Sympk
Dynlrb1	Patz1	Tacc1		Gale	Syncrip
Dynlt1b	Pbx1	Tarm1		Galk1	Syne3
Dyrk1a	Pcbd2	Tbc1d31		Galnt11	Synj1
Dyrk3	Pccb	Tbc1d8		Galnt12	Szrd1
Dzip1	Pced1b	Tbl1xr1		Galnt4	Tab2
Dzip3	Pcmtd2	Tefm		Galnt7	Tada2a
E2f6	Pcna	Tfe3		Gamt	Taf15
E430025E21Rik	Pdcl3	Tgfbi		Ganc	Taf2
Eaf1	Pde12	Tgm2		Gapt	Tagln2
Ebag9	Pde4dip	Thap7		Gapvd1	Taldo1
Ebi3	Pde6d	Tiam2		Garnl3	Tanc2
Ebna1bp2	Pde7b	Timm13		Gas7	Tank
Ece2	Pdha1	Timp1		Gata6	Taok2
Ech1	Pdhb	Tle3		Gatm	Tardbp
Echdc3	Pdhx	Tln2		Gbas	Tarsl2
Eci1	Pdia4	Tlr9		Gbp5	Tasp1
Eci2	Pdlim5	Tm4sf1		Gbp6	Tax1bp1
Ecm1	Pdxk	Tm4sf19		Gbp9	Tbc1d20
Ect2	Pdzd8	Tmed2		Gcdh	Tbk1
Edaradd	Pea15a	Tmeff1		Gclc	Tcirg1
Edem3	Pes1	Tmem126a		Gcnt2	Tcp11l1
Edrf1	Pex2	Tmem132a		Gda	Tec
Eef1d	Pfas	Tmem140		Gdf11	Tet2
Eef1e1	Pfdn2	Tmem14c		Gdf3	Tex10
Eftud1	Pfdn4	Tmem171		Gdpd3	Tex30
Eftud2	Pfkm	Tmem176a		Gem	Tfdp1
Egfl7	Pfn1	Tmem176b		Gemin5	Tfg
Egln3	Pgap2	Tmem19		Gemin6	Tgds
Egr1	Pgrmc1	Tmem206		Get4	Tgif1
Ehbp1	Phactr2	Tmem256		Gfi1	Thada
Ehd4	Phc2	Tmem259		Gfm1	Thoc5
Eif1ad	Phf19	Tmem86a		Gfod1	Thrap3
Eif2b3	Phlda1	Tmem98		Gfra1	Thtpa
Eif2s3y	Phtf2	Tmem9b		Gga3	Timm17a
Eif3a	Phyh	Tmsb4x		Ggnbp2	Timp2
Eif3b	Pi4k2b	Tnfaip8l2		Ggta1	Tiparp
Eif3d	Pias4	Tnfrsf13b		Ghr	Tipin
Eif3g	Pibf1	Tnfrsf14		Gid4	Tiprl
Eif3j1	Pick1	Tnfrsf1a		Gimap6	Tjp2
Eif4a1	Pigg	Tnfrsf21		Gipc2	Tkt
Eif4a3	Pik3cb	Tnfsf4		Gla	Tln1
Eif4ebp2	Pik3cg	Tnip1		Glb1l	Tlr8
Eif4enif1	Pik3r1	Tnip3		Glmp	Tm9sf2
Eif4g2	Pik3r4	Tns3		Glrb	Tmbim1
Eif5a2	Pim3	Tob1		Glrx3	Tmbim4
Eif5b	Pip4k2a	Tom1l1		Gls	Tmed4
Elac2	Pip4k2c	Top1		Gltp	Tmem110
Eldr	Pip5k1b	Top2a		Glul	Tmem158
Elf4	Pip5k1c	Tor3a		Glyr1	Tmem164
Elk3	Pitpna	Tpbg		Gm10086	Tmem167b
Elmo2	Pitpnm2	Tpr		Gm10134	Tmem199
Elovl1	Pja2	Tprn		Gm10175	Tmem245
Elovl7	Pla2g4a	Tpx2		Gm10240	Tmem30a
Elp5	Plagl2	Traf1		Gm10260	Tmem70
Emb	Plau	Traf2		Gm10275	Tmem80
Emc6	Plcg1	Traf3ip3		Gm10288	Tmf1
Emilin2	Pld4	Trappc2l		Gm11382	Tmod1
Eml3	Plec	Triap1		Gm11410	Tmx1
Eml5	Plek	Trim29		Gm11478	Tmx3
Eml6	Plekha1	Trim30a		Gm11539	Tnfrsf12a
Emp1	Plekha2	Trip11		Gm11636	Tnfrsf1b
Emp2	Plekha3	Trmt6		Gm11767	Tnks2
Emp3	Plekhg3	Trp53inp1		Gm11913	Tnni2
Emr1	Plekhj1	Tspan13		Gm11992	Tnpo1
Enah	Plk1	Tspan32		Gm12355	Tomm34
Endod1	Plod2	Ttc3		Gm12492	Topbp1
Eno1b	Plod3	Ttc37		Gm12515	Topors
Eno2	Plscr3	Tubb2a		Gm12702	Tpcn1
Eno3	Plxna1	Tubb2b		Gm12949	Tpp1
Enox2	Plxna2	U2surp		Gm12976	Tra2a
Enpp4	Plxnb3	Ubald1		Gm13012	Traf3
Entpd1	Plxnd1	Ube2a		Gm13067	Traf3ip1
Eogt	Pmaip1	Ube2e3		Gm13075	Traf4
Epb4.1l5	Pmpca	Ube2j1		Gm13157	Trafd1
Epc1	Pmpcb	Ube2l3		Gm13212	Trak2
Epdr1	Pnck	Ube2n		Gm13247	Trap1
Epha2	Pnn	Ube2o		Gm13423	Trappc10
Epha7	Pnpo	Ube3a		Gm13437	Trappc4
Ephb3	Pnpt1	Uchl1		Gm13571	Trappc6b
Epm2aip1	Pold2	Ugdh		Gm13755	Trim23
Epn1	Polr2m	Uggt1		Gm13822	Trim37
Epn2	Pop1	Uhrf1bp1l		Gm14005	Trim41
Eprs	Pou6f1	Ulbp1		Gm14275	Trim8
Eps8	Ppat	Ulk1		Gm14322	Trp53rk
Epsti1	Ppfia1	Unc13b		Gm14403	Tsku
Ept1	Ppia	Unc13d		Gm14418	Tspan31
Eral1	Ppic	Upp1		Gm14420	Tsr1
Erbb2ip	Ppid	Usp18		Gm14446	Ttc21b
Ercc3	Ppif	Uty		Gm14461	Ttc7
Ergic3	Ppig	Vamp4		Gm14548	Ttll3
Erich1	Ppip5k2	Vangl1		Gm14667	Ttyh1
Ermard	Ppm1a	Vars		Gm15050	Ttyh2
Ermp1	Ppm1b	Vcl		Gm15210	Tubg1
Ero1lb	Ppm1g	Vldlr		Gm15364	Txndc5
Errfi1	Ppm1h	Vma21		Gm15396	Tyw1
Esf1	Ppm1l	Vprbp		Gm15496	Uap1
Espnl	Ppp1ca	Vps13a		Gm15879	Uba2
Esyt1	Ppp1r2	Vti1b		Gm15950	Uba52
Etaa1	Ppp3ca	Vwf		Gm16062	Ubac1
Etfa	Ppp3r1	Wdr34		Gm16129	Ubb
Ethe1	Pptc7	Wdr6		Gm16185	Ube2f
Ets1	Pqlc3	Wdr83os		Gm16201	Ube2t
Ets2	Pramef8	Wdr92		Gm16222	Ube2w
Etv4	Prc1	Wfdc17		Gm16241	Ube3c
Eva1b	Prcp	Wfs1		Gm16259	Ubl5
Eva1c	Prdx3	Wnt6		Gm1673	Ubp1
Evl	Preb	Wwox		Gm17131	Ubr2
Ewsr1	Prkaa1	Xaf1		Gm17399	Ubtf
Exoc3l2	Prkar1b	Xrcc6		Gm2000	Ubxn1
Exoc6b	Prkci	Xrn1		Gm20658	Ubxn7
Exoc8	Pros1	Yeats4		Gm20748	Uchl5
Exosc5	Prpf18	Yif1b		Gm21967	Ucp2
Exosc7	Prpf19	Ylpm1		Gm22009	Ufm1
Eya1	Prpf40a	Ypel3		Gm22025	Upf2
Ezr	Prps2	Ywhaq		Gm22179	Uprt
F11r	Prrc2c	Zbtb10		Gm22199	Uqcrc1
F13a1	Psap	Zc3h12a		Gm22265	Uqcrc2
F2rl3	Psmb2	Zc3h12d		Gm22486	Uqcrfs1
F3	Ptafr	Zc3h13		Gm22567	Usb1
F630028O10Rik	Ptbp1	Zfand6		Gm22701	Usp12
F830045P16Rik	Ptcd3	Zfml		Gm22710	Usp19
Fabp3	Ptger4	Zfp131		Gm22711	Usp25
Fabp7	Ptgs2	Zfp191		Gm22748	Usp3
Fads1	Ptp4a2	Zfp217		Gm22876	Usp33
Fads2	Ptp4a3	Zfp263		Gm22951	Usp46
Fads6	Ptplb	Zfp36		Gm22973	Utp11l
Faf1	Ptpn1	Zfp703		Gm23037	Utp6
Fam102a	Ptpn6	Zfyve16		Gm23153	Uxs1
Fam102b	Ptpra	Zranb3		Gm23370	Vamp8
Fam104a	Ptprc			Gm23924	Vapb
Fam107b	Ptprj			Gm23927	Vav3
Fam110a	Pttg1ip			Gm23973	Vcp
Fam115a	Pura			Gm24018	Vdac1
Fam120a	Purb			Gm24105	Vdac2
Fam124a	Pus7			Gm24119	Vps26a
Fam126b	Pwp1			Gm24139	Vps54
Fam129a	Pycr2			Gm24265	Vps8
Fam132a	Qars			Gm24305	Wasf2
Fam134b	Qdpr			Gm24336	Wbp4
Fam136a	Qsox2			Gm24379	Wdfy3
Fam13a	R3hdm2			Gm24407	Wdhd1
Fam149a	Rab10			Gm24497	Wdr1
Fam160b1	Rab18			Gm24514	Wdr3
Fam162a	Rab22a			Gm24535	Wdr43
Fam167b	Rab32			Gm24812	Wdr47
Fam168b	Rab3ip			Gm24888	Wdr75
Fam171a1	Rab43			Gm25080	Wdr89
Fam173a	Rab5b			Gm25099	Wdr91
Fam185a	Rab5c			Gm25132	Whsc1
Fam189a2	Rab7			Gm25313	Wiz
Fam195a	Rab8b			Gm25360	Wnk1
Fam199x	Rabep1			Gm2539	Wrnip1
Fam19a1	Rabgap1			Gm25414	Xk
Fam19a2	Rabgef1			Gm25541	Xpnpep1
Fam204a	Rabl3			Gm25687	Xpo1
Fam20c	Rac2			Gm25835	Xpo7
Fam210b	Rad1			Gm25844	Yaf2
Fam212a	Rad21			Gm25939	Yipf3
Fam212b	Rad50			Gm26020	Yipf4
Fam213b	Rad51c			Gm26124	Ythdc2
Fam216a	Rae1			Gm26191	Ythdf1
Fam217b	Raet1e			Gm26339	Ywhab
Fam219b	Rai14			Gm26456	Ywhae
Fam228b	Ralb			Gm26461	Zbtb21
Fam3c	Ran			Gm26493	Zbtb7a
Fam43a	Rangap1			Gm26510	Zbtb7b
Fam46a	Rap1b			Gm26520	Zc3h18
Fam46c	Rapgef2			Gm26569	Zc3h8
Fam49a	Rarg			Gm26610	Zc3hav1
Fam49b	Rasa1			Gm26737	Zc3hav1l
Fam50a	Rasa2			Gm26767	Zcchc10
Fam53b	Rassf4			Gm26909	Zcchc7
Fam53c	Rbbp7			Gm29243	Zcrb1
Fam60a	Rbfa			Gm4070	Zdhhc13
Fam63a	Rbm12			Gm4617	Zdhhc14
Fam64a	Rbm25			Gm4631	Zdhhc18
Fam69b	Rbm28			Gm5127	Zdhhc20
Fam73a	Rbm34			Gm5141	Zfhx3
Fam76b	Rbmx2			Gm5150	Zfp326
Fam92a	Rbmxl1			Gm5421	Zfp384
Fam96a	Rcbtb1			Gm5665	Zfp422
Fam98a	Rcc2			Gm608	Zfp516
Fam98b	Reep3			Gm6325	Zfp64
Fam98c	Reps1			Gm6472	Zfp655
Fancd2	Retsat			Gm7120	Zfp706
Fance	Rev3l			Gm8113	Zfp830
Fancf	Rexo1			Gm8430	Zfyve27
Far1	Rfwd2			Gm8624	Zmynd19
Farp1	Rfx1			Gm8730	Znrf1
Farsa	Rgcc			Gm9396	Znrf3
Fasn	Rgs1			Gm9531	Zswim4
Fastkd2	Rgs2			Gm9755	Zwint
Fat1	Rhoa			Gm996
Fau	Rhog			Gm9990
Fbl	Rhoq			Gmds
Fbrs	Rhot1			Gmnn
Fbxl14	Rif1			Gmppb
Fbxl2	Rmdn3			Gmpr
Fbxl20	Rnf10			Gna12
Fbxl6	Rnf13			Gnas
Fbxo10	Rnf130			Gnaz
Fbxo31	Rnf169			Gnb5
Fbxo38	Rnf19b			Gnl2
Fbxo47	Rnf20			Gnpnat1
Fbxo48	Rnf213			Golga3
Fcer1g	Rnf38			Golga4
Fcgr1	Rnf41			Golim4
Fcgr4	Rnf5			Gp49a
Fcna	Rnf7			Gpatch1
Fcrl1	Rngtt			Gpatch2l
Fcrls	Rnh1			Gpm6b
Fdx1	Rnmt			Gpn3
Fdxr	Rora			Gpnmb
Fem1a	Rpa1			Gpr107
Fen1	Rpa3			Gpr125
Fgfr1	Rpgrip1			Gpr137b-ps
Fgfrl1	Rph3a			Gpr141
Fgr	Rpl22l1			Gpr176
Fh1	Rpl24			Gpr180
Fhl3	Rpl9-ps6			Gpr34
Fhod3	Rpn2			Gpr55
Fibp	Rps16			Gprasp1
Fignl1	Rps21			Gprc5b
Fis1	Rps6kb1			Gprc5c
Fitm2	Rqcd1			Gps1
Fiz1	Rragb			Gpsm1
Fjx1	Rrbp1			Gpsm3
Fkbp11	Rrm2			Gpx4
Fkbp15	Rrm2b			Gramd4
Fkbp4	Rrnad1			Grap
Fkbp5	Rrp1b			Grasp
Fkbp9	Rsbn1l			Grb2
Flnb	Rsf1			Grn
Flnc	Rsrc1			Gsap
Flot1	Rsu1			Gsdmd
Flrt2	Rtel1			Gsg2
Flrt3	Rtn4			Gsk3a
Flt1	Ruvbl1			Gsk3b
Flywch1	Rwdd4a			Gspt1
Fmnl2	Rxra			Gstm2
Fmr1	S100a10			Gtf2e2
Fnbp1l	S100a4			Gtpbp1
Fndc5	S100a6			Gtpbp10
Fndc7	Saa3			Gucd1
Fnip2	Sacm1l			Guk1
Foxc1	Samm50			Gusb
Foxd2os	Sap30			Gys1
Foxk2	Sar1a			H2bfm
Foxn3	Sash3			H2-DMa
Foxo3	Sbf1			H2-DMb1
Foxo4	Sbf2			H2-M3
Foxp1	Scaf11			H2-Q4
Foxred1	Scarb1			H2-Q5
Fpgs	Scd2			H2-Q7
Fpr1	Scn1b			H2-T10
Fpr2	Sco1			H2-T22
Frmd6	Scrib			H6pd
Frs2	Scrn3			Hacl1
Fry	Sdcbp			Hadha
Fsd1l	Sdha			Hadhb
Ftsj3	Sec24c			Hagh
Fubp3	Senp3			Hao1
Fuca2	Sephs1			Hapln4
Fuk	Sepn1			Hat1
Fundc2	Sepp1			Haus1
Furin	Serp1			Hccs
Fus	Serpinb6a			Hcfc1
Fut4	Serpinb9			Hcls1
Fut8	Set			Hcn3
Fuz	Setd1a			Hdac1
Fxr2	Setd5			Hdac6
Fxyd2	Sft2d1			Hdac7
Fyb	Sgcb			Hdgf
Fyco1	Sgk1			Hdgfrp2
Fyn	Sgol2			Heatr1
Fzd2	Sgpl1			Hebp2
Fzd7	Sgta			Heca
Fzd8	Sh2b2			Hectd2
Fzd9	Sh3bgrl			Hecw2
G3bp1	Sh3bgrl2			Hells
G3bp2	Sh3bgrl3			Hexim2
G630090E17Rik	Sh3glb1			Hfe
G730013B05Rik	Sh3kbp1			Hgsnat
Gaa	Sirt1			Hhat
Gab2	Skil			Hhex
Gabarap	Skiv2l2			Hibadh
Gabpb2	Skp2			Hipk2
Gadd45b	Slain2			Hira
Gadd45gip1	Slbp			Hirip3
Gale	Slc11a2			Hist1h1t
Galk1	Slc12a2			Hivep1
Galnt11	Slc12a4			Hivep2
Galnt12	Slc16a6			Hltf
Galnt4	Slc17a9			Hmces
Galnt7	Slc20a1			Hmcn2
Gamt	Slc25a11			Hmga2
Ganab	Slc25a32			Hmgb2
Ganc	Slc25a44			Hmgcl
Gapt	Slc25a46			Hmgn5
Gapvd1	Slc30a9			Hmha1
Garnl3	Slc38a10			Hmox2
Gas6	Slc39a1			Hnrnpa1
Gas7	Slc39a10			Hnrnpa2b1
Gata6	Slc39a9			Hnrnpa3
Gatm	Slc44a1			Hnrnpab
Gbas	Slc4a1ap			Hnrnpd
Gbe1	Slc4a2			Hnrnpll
Gbgt1	Slc4a8			Hnrnpm
Gbp2	Slc7a1			Hnrnpu
Gbp3	Slc8b1			Hnrnpul1
Gbp5	Slk			Hnrnpul2
Gbp6	Slmo2			Hoga1
Gbp7	Slu7			Homer1
Gbp9	Smad6			Homer3
Gca	Smarca2			Hook1
Gcdh	Smarca5			Hoxa13
Gclc	Smarcad1			Hoxb4
Gcm2	Smarcc1			Hpcal1
Gcn1l1	Smarce1			Hpn
Gcnt2	Smc1a			Hs1bp3
Gda	Smc2			Hs6st1
Gdf11	Smc3			Hsp90b1
Gdf3	Smc5			Hspa1a
Gdpd3	Smchd1			Hspa1b
Gem	Smg1			Hspa4
Gemin5	Smg8			Hspa8
Gemin6	Smim7			Hspbp1
Get4	Smox			Htr2a
Gfi1	Smpdl3a			Htra1
Gfm1	Sms			Htra2
Gfod1	Smurf2			I830012O16Rik
Gfpt1	Smyd3			Iba57
Gfra1	Snd1			Ibtk
Gga3	Snrnp70			Idh2
Ggh	Sntb2			Idh3a
Ggnbp2	Snx10			Iffo2
Ggta1	Snx16			Ifi203
Ghr	Snx25			Ifi204
Gid4	Snx3			Ifi30
Gigyf2	Socs1			Ifi47
Gimap6	Sod1			Ifit3
Gipc2	Sod2			Ifngr1
Gja1	Spag5			Ifngr2
Gla	Spag7			Ifrd2
Glb1l	Spats2			Ift172
Glipr2	Specc1			Ift52
Glmp	Speg			Ift81
Glod4	Spen			Igfbp4
Glrb	Spi1			Ighm
Glrx	Spidr			Ighmbp2
Glrx3	Spink5			Igsf11
Gls	Spop			Igsf3
Gltp	Spopl			Igsf6
Glul	Sppl2a			Igsf9
Glyr1	Sppl2b			Igsf9b
Gm10086	Spred2			Ikbip
Gm10134	Srbd1			Ikbkap
Gm10175	Srgn			Ikbke
Gm10240	Sri			Il11ra1
Gm10260	Srm			Il12rb2
Gm10275	Srpk1			Il13ra1
Gm10288	Srsf10			Il15ra
Gm11382	Srsf3			Il1f6
Gm11410	Srsf6			Il1f9
Gm11478	Srsf9			Il20rb
Gm11539	Ssb			Il23a
Gm11636	Ssrp1			Il3ra
Gm11767	St13			Il4ra
Gm11913	St18			Il6st
Gm11992	St3gal1			Ilf3
Gm12355	St3gal4			Ilkap
Gm12492	Stag2			Immt
Gm12515	Stambpl1			Imp3
Gm12702	Stat5a			Impdh1
Gm12949	Stim1			Impdh2
Gm12976	Stip1			Ing1
Gm13012	Stk11			Ing4
Gm13067	Stk3			Ino80c
Gm13075	Stk40			Inpp5a
Gm13157	Stoml2			Insig2
Gm13212	Stx11			Ints2
Gm13247	Stx16			Ipo4
Gm13423	Stx3			Ippk
Gm13437	Stxbp5			Irak1bp1
Gm13571	Sucla2			Irf7
Gm13755	Suclg1			Irg1
Gm13822	Sumo3			Irgm1
Gm14005	Sun1			Irs2
Gm14275	Supt16			Irx2
Gm14322	Supt6			Isg20l2
Gm14403	Surf4			Isl2
Gm14418	Suz12			Ispd
Gm14420	Svil			Itfg3
Gm14446	Syk			Itgb1bp1
Gm14461	Sympk			Itgb7
Gm14548	Syncrip			Itpka
Gm14667	Syne3			Itpripl1
Gm15050	Syngr1			Itsn1
Gm15210	Synj1			Ivd
Gm15364	Szrd1			Jade1
Gm15396	Tab2			Jagn1
Gm15496	Tacc1			Jak3
Gm15879	Tada2a			Jazf1
Gm15950	Taf15			Jmjd6
Gm16062	Taf2			Jrk
Gm16129	Tagln2			Kank1
Gm16185	Taldo1			Kank2
Gm16201	Tanc2			Kansl2
Gm16222	Tank			Katnal2
Gm16241	Taok2			Kcnab1
Gm16259	Tardbp			Kcnk6
Gm1673	Tarsl2			Kcnq1
Gm17131	Tasp1			Kctd16
Gm17296	Tax1bp1			Kctd2
Gm17399	Tbc1d20			Kctd20
Gm2000	Tbc1d31			Kdelc2
Gm20658	Tbc1d8			Kdm1b
Gm20748	Tbk1			Kdm7a
Gm21967	Tbl1xr1			Kdr
Gm22009	Tcirg1			Khk
Gm22025	Tcp11l1			Kif11
Gm22179	Tec			Kif13a
Gm22199	Tefm			Kif13b
Gm22265	Tet2			Kif14
Gm22486	Tex10			Kif19a
Gm22567	Tex30			Kif1c
Gm22701	Tfdp1			Kif20a
Gm22710	Tfg			Kif21a
Gm22711	Tgds			Kif3c
Gm22748	Tgif1			Kifap3
Gm22876	Thada			Kifc1
Gm22951	Thoc5			Kitl
Gm22973	Thrap3			Klf13
Gm23037	Thtpa			Klf3
Gm23153	Tiam2			Klf4
Gm23370	Timm17a			Klf9
Gm23924	Timp2			Klhl2
Gm23927	Tiparp			Klhl30
Gm23973	Tipin			Klhl9
Gm24018	Tiprl			Klk7
Gm24105	Tjp2			Klrd1
Gm24119	Tkt			Kmo
Gm24139	Tle3			Kpna1
Gm24265	Tln1			Kpnb1
Gm24305	Tlr8			Kptn
Gm24336	Tm9sf2			Ksr1
Gm24379	Tmbim1			L1cam
Gm24407	Tmbim4			L2hgdh
Gm24497	Tmed4			Lacc1
Gm24514	Tmem110			Lactb
Gm24535	Tmem140			Lair1
Gm24812	Tmem158			Lama3
Gm24888	Tmem164			Lamb2
Gm25080	Tmem167b			Lamb3
Gm25099	Tmem171			Lap3
Gm25132	Tmem176b			Larp1b
Gm25313	Tmem199			Las1l
Gm25360	Tmem206			Lat
Gm2539	Tmem245			Lbh
Gm25414	Tmem259			Lbx2
Gm25541	Tmem30a			Lca5
Gm25687	Tmem70			Lcn2
Gm25835	Tmem80			Lcor
Gm25844	Tmem9b			Ldlrad4
Gm25939	Tmf1			Leng8
Gm26020	Tmod1			Lepre1
Gm26124	Tmsb4x			Leprel2
Gm26191	Tmx1			Letm1
Gm26339	Tmx3			Lhfp
Gm26456	Tnfrsf12a			Lhfpl2
Gm26461	Tnfrsf1a			Lig4
Gm26493	Tnfrsf1b			Lilra6
Gm26510	Tnfsf4			Limd1
Gm26520	Tnip3			Limd2
Gm26569	Tnks2			Lims2
Gm26610	Tnni2			Lin7c
Gm26737	Tnpo1			Lin9
Gm26767	Tns3			Lipe
Gm26909	Tob1			Lipm
Gm29243	Tom1l1			Lipo1
Gm4070	Tomm34			Lipt1
Gm4617	Top1			Lix1
Gm4631	Top2a			Llgl1
Gm5127	Topbp1			Lman2l
Gm5141	Topors			Lmbr1
Gm5150	Tpcn1			Lmbr1l
Gm5421	Tpp1			Lnp
Gm5483	Tpr			Lonp1
Gm561	Tpx2			Lonp2
Gm5611	Tra2a			Loxl2
Gm5665	Traf3			Lpar4
Gm608	Traf3ip1			Lpar5
Gm6325	Traf4			Lpcat4
Gm6472	Trafd1			Lpgat1
Gm7120	Trak2			Lphn1
Gm8113	Trap1			Lpin2
Gm8430	Trappc10			Lpp
Gm8624	Trappc4			Lrfn1
Gm8730	Trappc6b			Lrig1
Gm8995	Trim23			Lrp10
Gm9396	Trim37			Lrp4
Gm9531	Trim41			Lrp5
Gm9755	Trim8			Lrp8
Gm996	Trp53inp1			Lrrc14
Gm9990	Trp53rk			Lrrc2
Gmds	Tsku			Lrrc28
Gmfg	Tspan31			Lrrc3
Gmnn	Tsr1			Lrrc45
Gmppb	Ttc21b			Lrrc66
Gmpr	Ttc7			Lrrc73
Gna12	Ttll3			Lrrc75a
Gnai2	Ttyh1			Lrrc8a
Gnas	Ttyh2			Lrrc8b
Gnaz	Tubb2a			Lrrc8d
Gnb4	Tubg1			Lrrc8e
Gnb5	Txndc5			Lrrfip1
Gng11	Tyw1			Lrrk1
Gng12	Uap1			Lrrn4cl
Gng2	Uba2			Lsm10
Gng5	Uba52			Lsm14b
Gngt2	Ubac1			Lsm8
Gnl2	Ubb			Ltbp2
Gnl3l	Ube2e3			Ltn1
Gnpda2	Ube2f			Lxn
Gnpnat1	Ube2l3			Ly6a
Gns	Ube2o			Ly6c1
Golga3	Ube2t			Ly6e
Golga4	Ube2w			Lyar
Golgb1	Ube3a			Lyl1
Golim4	Ube3c			Lypla1
Got1	Ubl5			Lysmd2
Gp49a	Ubp1			Lyz1
Gpam	Ubr2			Lzts1
Gpatch1	Ubtf			Lzts2
Gpatch2l	Ubxn1			Lzts3
Gpd2	Ubxn7			Mab21l3
Gpm6b	Uchl5			Mageh1
Gpn3	Ucp2			Magi1
Gpnmb	Ufm1			Magohb
Gpr107	Uggt1			Magt1
Gpr125	Uhrf1bp1l			Maml1
Gpr132	Ulbp1			Manbal
Gpr137	Upf2			Manea
Gpr137b	Uprt			Map1lc3b
Gpr137b-ps	Uqcrc1			Map2k1
Gpr141	Uqcrc2			Map2k3os
Gpr176	Uqcrfs1			Map2k6
Gpr180	Usb1			Map3k1
Gpr183	Usp12			Map3k10
Gpr34	Usp19			Map3k14
Gpr55	Usp25			Map3k9
Gprasp1	Usp3			Map7d1
Gprc5b	Usp33			Mapk1
Gprc5c	Usp46			Mapk8
Gps1	Utp11l			Mapkapk3
Gpsm1	Utp6			Mapre2
Gpsm3	Uty			Marf1
Gpx1	Uxs1			Mars2
Gpx4	Vamp4			Mat2b
Gramd4	Vamp8			Max
Grap	Vapb			Maz
Grasp	Vav3			Mb21d2
Grb2	Vcp			Mbd6
Grina	Vdac1			Mblac2
Grn	Vdac2			Mbnl3
Gsap	Vprbp			Mboat1
Gsdmd	Vps26a			Mbtd1
Gsg2	Vps54			Mcat
Gsk3a	Vps8			Mccc1
Gsk3b	Wasf2			Mccc2
Gspt1	Wbp4			Mcm2
Gspt2	Wdfy3			Mcm3
Gstk1	Wdhd1			Mcm8
Gstm2	Wdr1			Mcts1
Gstm4	Wdr3			Mdfi
Gtf2e2	Wdr43			Mdm2
Gtpbp1	Wdr47			Me2
Gtpbp10	Wdr6			Mecr
Gucd1	Wdr75			Med10
Guf1	Wdr89			Med16
Guk1	Wdr91			Med18
Gusb	Wdr92			Med22
Gypc	Wfs1			Med23
Gys1	Whsc1			Med30
H1f0	Wiz			Med31
H2bfm	Wnk1			Met
H2-D1	Wrnip1			Mettl16
H2-DMa	Wwox			Mettl23
H2-DMb1	Xk			Mettl8
H2-K1	Xpnpep1			Mex3a
H2-M3	Xpo1			Mfhas1
H2-Q4	Xpo7			Mfng
H2-Q5	Yaf2			Mfsd1
H2-Q7	Yeats4			Mfsd12
H2-T10	Yipf3			Mgme1
H2-T22	Yipf4			Mgst2
H2-T24	Ythdc2			Mical1
H6pd	Ythdf1			Micall2
Hacl1	Ywhab			Micu1
Hadha	Ywhae			Mid2
Hadhb	Zbtb21			Midn
Hagh	Zbtb7a			Mier3
Hao1	Zbtb7b			Mir1938
Hapln4	Zc3h13			Mir1983
Hat1	Zc3h18			Mir5099
Haus1	Zc3h8			Mir7688
Hbegf	Zc3hav1			Mis18a
Hbp1	Zc3hav1l			Mitf
Hcar2	Zcchc10			Mkl2
Hccs	Zcchc7			Mks1
Hcfc1	Zcrb1			Mlf1
Hck	Zdhhc13			Mlh3
Hcls1	Zdhhc14			Mllt10
Hcn3	Zdhhc18			Mllt6
Hdac1	Zdhhc20			Mmp8
Hdac6	Zfhx3			Mn1
Hdac7	Zfml			Mnda
Hdgf	Zfp191			Mndal
Hdgfrp2	Zfp217			Mob3a
Heatr1	Zfp326			Mob3c
Hebp2	Zfp36			Mocs3
Heca	Zfp384			Mogat1
Hectd2	Zfp422			Mogat2
Hecw2	Zfp516			Mon1b
Hells	Zfp64			Mon2
Hexim1	Zfp655			Morc4
Hexim2	Zfp703			Mospd1
Hfe	Zfp706			Mospd2
Hgsnat	Zfp830			Mplkip
Hhat	Zfyve27			Mpnd
Hhex	Zmynd19			Mprip
Hibadh	Znrf1			Mpzl1
Hilpda	Znrf3			Mr1
Hipk1	Zranb3			Mras
Hipk2	Zswim4			Mrgbp
Hira	Zwint			Mri1
Hirip3				Mroh6
Hist1h1a				Mrpl1
Hist1h1t				Mrpl12
Hivep1				Mrpl18
Hivep2				Mrpl2
Hk2				Mrpl22
Hltf				Mrpl30
Hmces				Mrpl38
Hmcn2				Mrpl50
Hmga2				Mrps10
Hmgb2				Mrps21
Hmgcl				Mrps22
Hmgn3				Mrps23
Hmgn5				Mrps26
Hmha1				Mrps30
Hmmr				Mrps31
Hmox1				Mrps34
Hmox2				Mrps6
Hnmt				Ms4a14
Hnrnpa1				Msh6
Hnrnpa2b1				Msi2
Hnrnpa3				Msra
Hnrnpab				Mtbp
Hnrnpd				Mtdh
Hnrnph1				Mtf1
Hnrnpll				Mtfmt
Hnrnpm				Mtfp1
Hnrnpu				Mtg1
Hnrnpul1				Mtg2
Hnrnpul2				Mthfd1
Hoga1				Mthfd2
Homer1				Mthfd2l
Homer3				Mthfr
Hook1				Mthfsd
Hoxa13				Mtif2
Hoxb4				Mtmr10
Hpcal1				Mtmr11
Hpgds				Mtmr14
Hpn				Mtmr7
Hpse				Mto1
Hs1bp3				Mtpn
Hs6st1				Mtr
Hsd11b1				Mtrf1
Hsp90ab1				Mtrr
Hsp90b1				Mtus1
Hspa1a				Mus81
Hspa1b				Mut
Hspa4				Mvb12a
Hspa5				Mvp
Hspa8				Mx2
Hspa9				Mxi1
Hspbp1				Mybl1
Hspd1				Mybl2
Hsph1				Myef2
Htr2a				Myeov2
Htra1				Mylip
Htra2				Mylk
Hvcn1				Myo19
Hyal1				Myo5a
Hyou1				Myoz1
I830012O16Rik				Mzt1
Iah1				Naa60
Iars2				Naaa
Iba57				Nabp2
Ibtk				Nacc1
Icam2				Nadk2
Id1				Nae1
Id2				Naga
Id3				Naglu
Ide				Nagpa
Idh2				Naip1
Idh3a				Nanos1
Ids				Nars2
Ier2				Natd1
Ier3				Nav1
Iffo2				Ncaph2
Ifi203				Ncln
Ifi204				Ncoa1
Ifi27				Ncoa6
Ifi27l2a				Ncoa7
Ifi30				Ncor2
Ifi47				Ncstn
Ifih1				Ndnl2
Ifit3				Ndrg3
Ifitm3				Ndst1
Ifitm6				Ndst3
Ifnar1				Ndufa1
Ifnar2				Ndufa6
Ifngr1				Ndufa8
Ifngr2				Ndufab1
Ifrd1				Ndufs2
Ifrd2				Ndufs3
Ift172				Nedd9
Ift52				Nek2
Ift81				Nek6
Igf2bp2				Neurl1a
Igfbp4				Neurl1b
Ighm				Neurl2
Ighmbp2				Neurl4
Igsf11				Nfam1
Igsf3				Nfat5
Igsf6				Nfatc1
Igsf9				Nfatc2ip
Igsf9b				Nfic
Ikbip				Nfkbib
Ikbkap				Nfkbid
Ikbke				Nfs1
Il10ra				Nfxl1
Il10rb				Ngfrap1
Il11ra1				Nhlrc2
Il12rb2				Nid1
Il13ra1				Nipsnap1
Il15ra				Nle1
Il17ra				Nln
Il1f6				Nlrc4
Il1f9				Nlrc5
Il20rb				Nlrx1
Il23a				Nme2
Il2rg				Nmral1
Il3ra				Nmrk1
Il4ra				Noa1
Il6st				Nolc1
Il7r				Nom1
Ilf3				Nop10
Ilkap				Nop14
Immt				Nop56
Imp3				Nos2
Impdh1				Nox1
Impdh2				Npepl1
Ing1				Nphp1
Ing4				Npm3
Ino80c				Nptx1
Inpp5a				Nptxr
Insig2				Nqo1
Ints1				Nr1d2
Ints2				Nr2c1
Ipo4				Nr2c2
Ipo7				Nrip1
Ippk				Nrn1
Iqgap1				Nsd1
Iqgap2				Nsun3
Irak1bp1				Nt5c
Irak3				Nt5c3b
Irf5				Nt5dc1
Irf7				Nt5dc2
Irf9				Ntan1
Irg1				Nthl1
Irgm1				Nuak1
Irs2				Nub1
Irx2				Nubp1
Isg15				Nubp2
Isg20l2				Nubpl
Isl2				Nudc
Ispd				Nudcd1
Isyna1				Nudcd2
Itfg3				Nudcd3
Itga4				Nudt15
Itgal				Nudt18
Itgb1bp1				Nudt19
Itgb5				Numa1
Itgb7				Nup107
Itm2b				Nup133
Itpka				Nup35
Itpr1				Nup85
Itpr2				Nupr1
Itpripl1				Nutf2-ps1
Itsn1				Nxn
Ivd				Nyap2
Ivns1abp				Oaf
Jade1				Oas1b
Jag2				Oas1c
Jagn1				Odc1
Jak2				Ogdh
Jak3				Ogdhl
Jam3				Ogfod3
Jazf1				Ogfr
Jdp2				Ogt
Jmjd6				Oip5
Jrk				Olfm1
Kank1				Olfml2b
Kank2				Olfml3
Kansl2				Opcml
Katnal2				Optn
Kcnab1				Orai2
Kcnab2				Orc2
Kcnk6				Orc6
Kcnq1				Ormdl2
Kctd16				Osbp
Kctd2				Osbpl2
Kctd20				Ostc
Kdelc2				Otud1
Kdm1b				Otud6b
Kdm5d				Oxld1
Kdm7a				Oxnad1
Kdr				Oxsm
Khk				Oxsr1
Kif11				P2ry1
Kif13a				Pacs1
Kif13b				Pacs2
Kif14				Pacsin2
Kif19a				Pafah1b1
Kif1c				Pafah1b2
Kif20a				Pak2
Kif20b				Pan3
Kif21a				Panx1
Kif3a				Paox
Kif3c				Papd4
Kif7				Papola
Kifap3				Pappa2
Kifc1				Parp10
Kitl				Parp11
Klf13				Parp12
Klf3				Patl1
Klf4				Patz1
Klf9				Pbld1
Klhl2				Pbx4
Klhl24				Pcbd2
Klhl30				Pcca
Klhl6				Pccb
Klhl7				Pcdh18
Klhl9				Pcdhga1
Klk7				Pcdhga10
Klrd1				Pced1b
Kmo				Pcgf2
Kpna1				Pcmtd2
Kpnb1				Pcna
Kptn				Pcyt1a
Krtcap2				Pcyt2
Ksr1				Pdcl3
Ktn1				Pde12
L1cam				Pde1c
L2hgdh				Pde3b
Lacc1				Pde4dip
Lactb				Pde5a
Lair1				Pde6a
Lama3				Pde6d
Lamb2				Pde8b
Lamb3				Pdha1
Lamc1				Pdhb
Lamp1				Pdhx
Lamp2				Pdlim4
Lancl3				Pdlim5
Lap3				Pdpr
Laptm4a				Pdss1
Larp1				Peli3
Larp1b				Pelo
Larp4				Pelp1
Las1l				Pes1
Lat				Pex13
Layn				Pex2
Lbh				Pf4
Lbp				Pfdn2
Lbr				Pfdn4
Lbx2				Pfn1
Lca5				Pgap2
Lcn2				Pgm2l1
Lcor				Pgp
Ldhb				Pgrmc1
Ldlrad4				Phactr2
Leng8				Phb
Leo1				Phf10
Lepre1				Phf11b
Leprel2				Phf19
Letm1				Phgdh
Lgals3bp				Phka1
Lgals9				Phkb
Lgalsl				Phkg1
Lgmn				Phlda1
Lhfp				Phykpl
Lhfpl2				Pi4k2b
Lig1				Pi4kb
Lig3				Pias4
Lig4				Pibf1
Lilra6				Pick1
Limd1				Pigg
Limd2				Pigh
Lims1				Pik3cg
Lims2				Pik3r1
Lin7c				Pim3
Lin9				Pip4k2a
Lipe				Pip4k2c
Lipm				Pira2
Lipn				Pitpna
Lipo1				Pitpnm1
Lipt1				Pitpnm2
Lix1				Pja1
Llgl1				Pkdcc
Lman2l				Pkp2
Lmbr1				Pla2g16
Lmbr1l				Pla2g5
Lmbrd2				Plag1
Lmo2				Plagl2
Lmo4				Plau
Lnp				Plbd2
Lonp1				Plcl1
Lonp2				Plekha1
Lox				Plekha2
Loxl2				Plekha3
Lpar2				Plekha5
Lpar4				Plekhg1
Lpar5				Plekhg3
Lpcat2				Plekhg5
Lpcat4				Plekhj1
Lpgat1				Plk1
Lphn1				Plod3
Lphn2				Plscr3
Lpin2				Plscr4
Lpl				Plxna2
Lpp				Plxna3
Lrfn1				Plxna4
Lrfn4				Plxna4os1
Lrig1				Plxnb3
Lrp10				Pmaip1
Lrp12				Pmf1
Lrp4				Pmm1
Lrp5				Pmpca
Lrp8				Pms1
Lrpprc				Pnck
Lrrc1				Pnisr
Lrrc14				Pnpla8
Lrrc16a				Pnpo
Lrrc2				Poldip2
Lrrc25				Polg
Lrrc28				Polr2h
Lrrc3				Polr2m
Lrrc45				Polr3g
Lrrc66				Polr3h
Lrrc73				Polr3k
Lrrc75a				Pomt1
Lrrc8a				Pou2f2
Lrrc8b				Pou6f1
Lrrc8d				Ppapdc3
Lrrc8e				Ppat
Lrrfip1				Ppcdc
Lrrk1				Ppfia1
Lrrn4cl				Ppia
Lsm10				Ppic
Lsm14b				Ppid
Lsm8				Ppif
Lst1				Ppig
Ltbp2				Ppip5k2
Ltn1				Ppm1a
Luc7l3				Ppm1b
Lxn				Ppm1g
Ly6a				Ppm1l
Ly6c1				Ppp1ca
Ly6e				Ppp1r2
Ly75				Ppp1r26
Ly9				Ppp2r5c
Ly96				Ppp3ca
Lyar				Ppp3r1
Lyl1				Pptc7
Lypla1				Pqlc2
Lysmd2				Pqlc3
Lyz1				Pramef8
Lyz2				Prcp
Lzts1				Prdm1
Lzts2				Prdm11
Lzts3				Prdm13
Mab21l3				Prdx3
Macf1				Preb
Mag				Prkaa2
Magee1				Prkca
Mageh1				Prkcb
Magi1				Prkci
Magohb				Prkcsh
Magt1				Prl8a1
Mak16				Prmt1
Maml1				Prmt6
Manbal				Prnp
Manea				Prodh
Map1b				Prpf18
Map1lc3b				Prpf19
Map2k1				Prpf4
Map2k3os				Prpf40b
Map2k6				Prpf4b
Map3k1				Prps2
Map3k10				Prr13
Map3k12				Prr14
Map3k14				Prss46
Map3k9				Prtg
Map7d1				Psen1
Mapk1				Psip1
Mapk13				Psmb2
Mapk8				Psmb4
Mapk8ip1				Psmc3ip
Mapkapk3				Psmc5
Mapre2				Pspc1
Marcks				Ptbp1
Marcksl1				Ptcd3
Marf1				Ptch1
Mars2				Ptdss2
Mat2a				Ptger2
Mat2b				Ptges
Matn2				Ptgs1
Max				Ptgs2
Maz				Ptgs2os2
Mb21d2				Ptp4a2
Mbd6				Ptp4a3
Mblac2				Ptplad2
Mbnl3				Ptpn1
Mboat1				Ptpn13
Mbtd1				Ptpn3
Mcam				Ptpra
Mcat				Ptprtos
Mccc1				Ptrh1
Mccc2				Ptrh2
Mcf2l				Ptrhd1
Mcm2				Pttg1ip
Mcm3				Pura
Mcm8				Pus7
Mcts1				Pvrl3
Mdfi				Pvt1
Mdh1				Pwp1
Mdm2				Pwwp2a
Mdn1				Pxdc1
Me2				Pxmp2
Mecr				Pxylp1
Med10				Pycr2
Med15				Pycrl
Med16				Pyhin1
Med18				Pyroxd2
[truncated: 1,775 more rows]
