# Supplementary material for: The RNA-binding protein TTP is a global post-transcriptional regulator of feedback control in inflammation
Source: Nucleic Acids Res. 2016 May 24;44(15):7418–40. doi: 10.1093/nar/gkw474 (PMC5009735; doi:10.1093/nar/gkw474)
Supplement: SUPPLEMENTARY DATA [file supp_gkw474_nar-00263-y-2016-File015.xlsx]

## Sheet: Custom geneset
Composition of the TNF-/NFkB-signalling custom gene set
ensembl_gene_id	external_gene_name	Name	GeneSetName
ENSMUSG00000026166	Ccl20	chemokine (C-C motif) ligand 20	TIAN_TNF_SIGNALING_VIA_NFKB
ENSMUSG00000015396	Cd83	CD83 antigen	TIAN_TNF_SIGNALING_VIA_NFKB
ENSMUSG00000019997	Ctgf	connective tissue growth factor	TIAN_TNF_SIGNALING_VIA_NFKB
ENSMUSG00000029380	Cxcl1	chemokine (C-X-C motif) ligand 1	TIAN_TNF_SIGNALING_VIA_NFKB
ENSMUSG00000058427	Cxcl2	chemokine (C-X-C motif) ligand 2	TIAN_TNF_SIGNALING_VIA_NFKB
ENSMUSG00000029379	Cxcl3	chemokine (C-X-C motif) ligand 3	TIAN_TNF_SIGNALING_VIA_NFKB
ENSMUSG00000021765	Fst	follistatin	TIAN_TNF_SIGNALING_VIA_NFKB
ENSMUSG00000037580	Gch1	GTP cyclohydrolase 1	TIAN_TNF_SIGNALING_VIA_NFKB
ENSMUSG00000020363	Gfpt2	glutamine fructose-6-phosphate transaminase 2	TIAN_TNF_SIGNALING_VIA_NFKB
ENSMUSG00000025746	Il6	interleukin 6	TIAN_TNF_SIGNALING_VIA_NFKB
ENSMUSG00000003882	Il7r	interleukin 7 receptor	TIAN_TNF_SIGNALING_VIA_NFKB
ENSMUSG00000029375	Cxcl15	chemokine (C-X-C motif) ligand 15	TIAN_TNF_SIGNALING_VIA_NFKB
ENSMUSG00000018899	Irf1	interferon regulatory factor 1	TIAN_TNF_SIGNALING_VIA_NFKB
ENSMUSG00000028163	Nfkb1	nuclear factor of kappa light polypeptide gene enhancer in B cells 1, p105	TIAN_TNF_SIGNALING_VIA_NFKB
ENSMUSG00000025225	Nfkb2	nuclear factor of kappa light polypeptide gene enhancer in B cells 2, p49/p100	TIAN_TNF_SIGNALING_VIA_NFKB
ENSMUSG00000021025	Nfkbia	nuclear factor of kappa light polypeptide gene enhancer in B cells inhibitor, alpha	TIAN_TNF_SIGNALING_VIA_NFKB
ENSMUSG00000023947	Nfkbie	nuclear factor of kappa light polypeptide gene enhancer in B cells inhibitor, epsilon	TIAN_TNF_SIGNALING_VIA_NFKB
ENSMUSG00000021701	Plk2	polo-like kinase 2	TIAN_TNF_SIGNALING_VIA_NFKB
ENSMUSG00000032487	Ptgs2	prostaglandin-endoperoxide synthase 2	TIAN_TNF_SIGNALING_VIA_NFKB
ENSMUSG00000020275	Rel	reticuloendotheliosis oncogene	TIAN_TNF_SIGNALING_VIA_NFKB
ENSMUSG00000002983	Relb	avian reticuloendotheliosis viral (v-rel) oncogene related B	TIAN_TNF_SIGNALING_VIA_NFKB
ENSMUSG00000017009	Sdc4	syndecan 4	TIAN_TNF_SIGNALING_VIA_NFKB
ENSMUSG00000021281	Tnfaip2	tumor necrosis factor, alpha-induced protein 2	TIAN_TNF_SIGNALING_VIA_NFKB
ENSMUSG00000019850	Tnfaip3	tumor necrosis factor, alpha-induced protein 3	TIAN_TNF_SIGNALING_VIA_NFKB
ENSMUSG00000028965	Tnfrsf9	tumor necrosis factor receptor superfamily, member 9	TIAN_TNF_SIGNALING_VIA_NFKB
ENSMUSG00000020400	Tnip1	TNFAIP3 interacting protein 1	TIAN_TNF_SIGNALING_VIA_NFKB
ENSMUSG00000026875	Traf1	TNF receptor-associated factor 1	TIAN_TNF_SIGNALING_VIA_NFKB
ENSMUSG00000030788	Rnf141	ring finger protein 141	TIAN_TNF_SIGNALING_VIA_NFKB
ENSMUSG00000044786	Zfp36	zinc finger protein 36	TIAN_TNF_SIGNALING_VIA_NFKB
ENSMUSG00000026159	Agfg1	ArfGAP with FG repeats 1	ST_TUMOR_NECROSIS_FACTOR_PATHWAY
ENSMUSG00000037316	Bag4	BCL2-associated athanogene 4	ST_TUMOR_NECROSIS_FACTOR_PATHWAY
ENSMUSG00000057367	Birc2	baculoviral IAP repeat-containing 2	ST_TUMOR_NECROSIS_FACTOR_PATHWAY
ENSMUSG00000032000	Birc3	baculoviral IAP repeat-containing 3	ST_TUMOR_NECROSIS_FACTOR_PATHWAY
ENSMUSG00000031628	Casp3	caspase 3	ST_TUMOR_NECROSIS_FACTOR_PATHWAY
ENSMUSG00000026029	Casp8	caspase 8	ST_TUMOR_NECROSIS_FACTOR_PATHWAY
ENSMUSG00000026031	Cflar	CASP8 and FADD-like apoptosis regulator	ST_TUMOR_NECROSIS_FACTOR_PATHWAY
ENSMUSG00000031077	Fadd	Fas (TNFRSF6)-associated via death domain	ST_TUMOR_NECROSIS_FACTOR_PATHWAY
ENSMUSG00000004221	Ikbkg	inhibitor of kappaB kinase gamma	ST_TUMOR_NECROSIS_FACTOR_PATHWAY
ENSMUSG00000052684	Jun	jun proto-oncogene	ST_TUMOR_NECROSIS_FACTOR_PATHWAY
ENSMUSG00000033352	Map2k4	mitogen-activated protein kinase kinase 4	ST_TUMOR_NECROSIS_FACTOR_PATHWAY
ENSMUSG00000020700	Map3k3	mitogen-activated protein kinase kinase kinase 3	ST_TUMOR_NECROSIS_FACTOR_PATHWAY
ENSMUSG00000028284	Map3k7	mitogen-activated protein kinase kinase kinase 7	ST_TUMOR_NECROSIS_FACTOR_PATHWAY
ENSMUSG00000030595	Nfkbib	nuclear factor of kappa light polypeptide gene enhancer in B cells inhibitor, beta	ST_TUMOR_NECROSIS_FACTOR_PATHWAY
ENSMUSG00000042419	Nfkbil1	nuclear factor of kappa light polypeptide gene enhancer in B cells inhibitor like 1	ST_TUMOR_NECROSIS_FACTOR_PATHWAY
ENSMUSG00000005893	Nr2c2	nuclear receptor subfamily 2, group C, member 2	ST_TUMOR_NECROSIS_FACTOR_PATHWAY
ENSMUSG00000024096	Ralbp1	ralA binding protein 1	ST_TUMOR_NECROSIS_FACTOR_PATHWAY
ENSMUSG00000019854	Reps1	RalBP1 associated Eps domain containing protein	ST_TUMOR_NECROSIS_FACTOR_PATHWAY
ENSMUSG00000021385	Ippk	inositol 1,3,4,5,6-pentakisphosphate 2-kinase	ST_TUMOR_NECROSIS_FACTOR_PATHWAY
ENSMUSG00000021408	Ripk1	receptor (TNFRSF)-interacting serine-threonine kinase 1	ST_TUMOR_NECROSIS_FACTOR_PATHWAY
ENSMUSG00000024401	Tnf	tumor necrosis factor	ST_TUMOR_NECROSIS_FACTOR_PATHWAY
ENSMUSG00000030341	Tnfrsf1a	tumor necrosis factor receptor superfamily, member 1a	ST_TUMOR_NECROSIS_FACTOR_PATHWAY
ENSMUSG00000025784	Clec3b	C-type lectin domain family 3, member b	ST_TUMOR_NECROSIS_FACTOR_PATHWAY
ENSMUSG00000028364	Tnc	tenascin C	ST_TUMOR_NECROSIS_FACTOR_PATHWAY
ENSMUSG00000010601	Apol7a	apolipoprotein L 7a	REGULATION_OF_I_KAPPAB_KINASE_NF_KAPPAB_CASCADE
ENSMUSG00000056656	Apol8	apolipoprotein L 8	REGULATION_OF_I_KAPPAB_KINASE_NF_KAPPAB_CASCADE
ENSMUSG00000032570	Atp2c1	ATPase, Ca++-sequestering	REGULATION_OF_I_KAPPAB_KINASE_NF_KAPPAB_CASCADE
ENSMUSG00000028191	Bcl10	B cell leukemia/lymphoma 10	REGULATION_OF_I_KAPPAB_KINASE_NF_KAPPAB_CASCADE
ENSMUSG00000046718	Bst2	bone marrow stromal cell antigen 2	REGULATION_OF_I_KAPPAB_KINASE_NF_KAPPAB_CASCADE
ENSMUSG00000038722	Bud31	BUD31 homolog (yeast)	REGULATION_OF_I_KAPPAB_KINASE_NF_KAPPAB_CASCADE
ENSMUSG00000025575	Cant1	calcium activated nucleotidase 1	REGULATION_OF_I_KAPPAB_KINASE_NF_KAPPAB_CASCADE
ENSMUSG00000033880	Lgals3bp	lectin, galactoside-binding, soluble, 3 binding protein	REGULATION_OF_I_KAPPAB_KINASE_NF_KAPPAB_CASCADE
ENSMUSG00000026928	Card9	caspase recruitment domain family, member 9	REGULATION_OF_I_KAPPAB_KINASE_NF_KAPPAB_CASCADE
ENSMUSG00000025888	Casp1	caspase 1	REGULATION_OF_I_KAPPAB_KINASE_NF_KAPPAB_CASCADE
ENSMUSG00000036686	Cc2d1a	coiled-coil and C2 domain containing 1A	REGULATION_OF_I_KAPPAB_KINASE_NF_KAPPAB_CASCADE
ENSMUSG00000017652	Cd40	CD40 antigen	REGULATION_OF_I_KAPPAB_KINASE_NF_KAPPAB_CASCADE
ENSMUSG00000046668	Cxxc5	CXXC finger 5	REGULATION_OF_I_KAPPAB_KINASE_NF_KAPPAB_CASCADE
ENSMUSG00000028108	Ecm1	extracellular matrix protein 1	REGULATION_OF_I_KAPPAB_KINASE_NF_KAPPAB_CASCADE
ENSMUSG00000027699	Ect2	ect2 oncogene	REGULATION_OF_I_KAPPAB_KINASE_NF_KAPPAB_CASCADE
ENSMUSG00000055762	Eef1d	eukaryotic translation elongation factor 1 delta (guanine nucleotide exchange protein)	REGULATION_OF_I_KAPPAB_KINASE_NF_KAPPAB_CASCADE
ENSMUSG00000048376	F2r	coagulation factor II (thrombin) receptor	REGULATION_OF_I_KAPPAB_KINASE_NF_KAPPAB_CASCADE
ENSMUSG00000000817	Fasl	Fas ligand (TNF superfamily, member 6)	REGULATION_OF_I_KAPPAB_KINASE_NF_KAPPAB_CASCADE
ENSMUSG00000032966	Fkbp1a	FK506 binding protein 1a	REGULATION_OF_I_KAPPAB_KINASE_NF_KAPPAB_CASCADE
ENSMUSG00000031328	Flna	filamin, alpha	REGULATION_OF_I_KAPPAB_KINASE_NF_KAPPAB_CASCADE
ENSMUSG00000050953	Gja1	gap junction protein, alpha 1	REGULATION_OF_I_KAPPAB_KINASE_NF_KAPPAB_CASCADE
ENSMUSG00000030245	Golt1b	golgi transport 1 homolog B (S. cerevisiae)	REGULATION_OF_I_KAPPAB_KINASE_NF_KAPPAB_CASCADE
ENSMUSG00000028096	Gpr89	G protein-coupled receptor 89	REGULATION_OF_I_KAPPAB_KINASE_NF_KAPPAB_CASCADE
ENSMUSG00000005413	Hmox1	heme oxygenase 1	REGULATION_OF_I_KAPPAB_KINASE_NF_KAPPAB_CASCADE
ENSMUSG00000026228	Htr2b	5-hydroxytryptamine (serotonin) receptor 2B	REGULATION_OF_I_KAPPAB_KINASE_NF_KAPPAB_CASCADE
ENSMUSG00000042349	Ikbke	inhibitor of kappaB kinase epsilon	REGULATION_OF_I_KAPPAB_KINASE_NF_KAPPAB_CASCADE
ENSMUSG00000068220	Lgals1	lectin, galactose binding, soluble 1	REGULATION_OF_I_KAPPAB_KINASE_NF_KAPPAB_CASCADE
ENSMUSG00000001123	Lgals9	lectin, galactose binding, soluble 9	REGULATION_OF_I_KAPPAB_KINASE_NF_KAPPAB_CASCADE
ENSMUSG00000022500	Litaf	LPS-induced TN factor	REGULATION_OF_I_KAPPAB_KINASE_NF_KAPPAB_CASCADE
ENSMUSG00000030339	Ltbr	lymphotoxin B receptor	REGULATION_OF_I_KAPPAB_KINASE_NF_KAPPAB_CASCADE
ENSMUSG00000032688	Malt1	mucosa associated lymphoid tissue lymphoma translocation gene 1	REGULATION_OF_I_KAPPAB_KINASE_NF_KAPPAB_CASCADE
ENSMUSG00000037523	Mavs	mitochondrial antiviral signaling protein	REGULATION_OF_I_KAPPAB_KINASE_NF_KAPPAB_CASCADE
ENSMUSG00000029060	Mib2	mindbomb homolog 2 (Drosophila)	REGULATION_OF_I_KAPPAB_KINASE_NF_KAPPAB_CASCADE
ENSMUSG00000028522	Mier1	mesoderm induction early response 1 homolog (Xenopus laevis	REGULATION_OF_I_KAPPAB_KINASE_NF_KAPPAB_CASCADE
ENSMUSG00000041241	Mul1	mitochondrial ubiquitin ligase activator of NFKB 1	REGULATION_OF_I_KAPPAB_KINASE_NF_KAPPAB_CASCADE
ENSMUSG00000032508	Myd88	myeloid differentiation primary response gene 88	REGULATION_OF_I_KAPPAB_KINASE_NF_KAPPAB_CASCADE
ENSMUSG00000024425	Ndfip1	Nedd4 family interacting protein 1	REGULATION_OF_I_KAPPAB_KINASE_NF_KAPPAB_CASCADE
ENSMUSG00000053253	Ndfip2	Nedd4 family interacting protein 2	REGULATION_OF_I_KAPPAB_KINASE_NF_KAPPAB_CASCADE
ENSMUSG00000026749	Nek6	NIMA (never in mitosis gene a)-related expressed kinase 6	REGULATION_OF_I_KAPPAB_KINASE_NF_KAPPAB_CASCADE
ENSMUSG00000078817	Nlrp12	NLR family, pyrin domain containing 12	REGULATION_OF_I_KAPPAB_KINASE_NF_KAPPAB_CASCADE
ENSMUSG00000038058	Nod1	nucleotide-binding oligomerization domain containing 1	REGULATION_OF_I_KAPPAB_KINASE_NF_KAPPAB_CASCADE
ENSMUSG00000055994	Nod2	nucleotide-binding oligomerization domain containing 2	REGULATION_OF_I_KAPPAB_KINASE_NF_KAPPAB_CASCADE
ENSMUSG00000043858	Nup62	nucleoporin 62	REGULATION_OF_I_KAPPAB_KINASE_NF_KAPPAB_CASCADE
ENSMUSG00000038495	Otud7b	OTU domain containing 7B	REGULATION_OF_I_KAPPAB_KINASE_NF_KAPPAB_CASCADE
ENSMUSG00000039713	Plekhg5	pleckstrin homology domain containing, family G (with RhoGef domain) member 5	REGULATION_OF_I_KAPPAB_KINASE_NF_KAPPAB_CASCADE
ENSMUSG00000021096	Ppm1a	protein phosphatase 1A, magnesium dependent, alpha isoform	REGULATION_OF_I_KAPPAB_KINASE_NF_KAPPAB_CASCADE
ENSMUSG00000003099	Ppp5c	protein phosphatase 5, catalytic subunit	REGULATION_OF_I_KAPPAB_KINASE_NF_KAPPAB_CASCADE
ENSMUSG00000024927	Rela	v-rel reticuloendotheliosis viral oncogene homolog A (avian)	REGULATION_OF_I_KAPPAB_KINASE_NF_KAPPAB_CASCADE
ENSMUSG00000007815	Rhoa	ras homolog gene family, member A	REGULATION_OF_I_KAPPAB_KINASE_NF_KAPPAB_CASCADE
ENSMUSG00000002233	Rhoc	ras homolog gene family, member C	REGULATION_OF_I_KAPPAB_KINASE_NF_KAPPAB_CASCADE
ENSMUSG00000029204	Rhoh	ras homolog gene family, member H	REGULATION_OF_I_KAPPAB_KINASE_NF_KAPPAB_CASCADE
ENSMUSG00000041135	Ripk2	receptor (TNFRSF)-interacting serine-threonine kinase 2	REGULATION_OF_I_KAPPAB_KINASE_NF_KAPPAB_CASCADE
ENSMUSG00000071415	Rpl23	ribosomal protein L23	REGULATION_OF_I_KAPPAB_KINASE_NF_KAPPAB_CASCADE
ENSMUSG00000082035	Rpl17-ps8	ribosomal protein L17, pseudogene 8	REGULATION_OF_I_KAPPAB_KINASE_NF_KAPPAB_CASCADE
ENSMUSG00000062328	Rpl17	ribosomal protein L17	REGULATION_OF_I_KAPPAB_KINASE_NF_KAPPAB_CASCADE
ENSMUSG00000081895	Rpl17-ps10	ribosomal protein L17, pseudogene 10	REGULATION_OF_I_KAPPAB_KINASE_NF_KAPPAB_CASCADE
ENSMUSG00000025165	Sectm1a	secreted and transmembrane 1A	REGULATION_OF_I_KAPPAB_KINASE_NF_KAPPAB_CASCADE
ENSMUSG00000039364	Sectm1b	secreted and transmembrane 1B	REGULATION_OF_I_KAPPAB_KINASE_NF_KAPPAB_CASCADE
ENSMUSG00000025647	Shisa5	shisa family member 5	REGULATION_OF_I_KAPPAB_KINASE_NF_KAPPAB_CASCADE
ENSMUSG00000027397	Slc20a1	solute carrier family 20, member 1	REGULATION_OF_I_KAPPAB_KINASE_NF_KAPPAB_CASCADE
ENSMUSG00000037089	Slc35b2	solute carrier family 35, member B2	REGULATION_OF_I_KAPPAB_KINASE_NF_KAPPAB_CASCADE
ENSMUSG00000057193	Slc44a2	solute carrier family 44, member 2	REGULATION_OF_I_KAPPAB_KINASE_NF_KAPPAB_CASCADE
ENSMUSG00000015837	Sqstm1	sequestosome 1	REGULATION_OF_I_KAPPAB_KINASE_NF_KAPPAB_CASCADE
ENSMUSG00000015755	Tab2	TGF-beta activated kinase 1/MAP3K7 binding protein 2	REGULATION_OF_I_KAPPAB_KINASE_NF_KAPPAB_CASCADE
ENSMUSG00000020115	Tbk1	TANK-binding kinase 1	REGULATION_OF_I_KAPPAB_KINASE_NF_KAPPAB_CASCADE
ENSMUSG00000022757	Tfg	Trk-fused gene	REGULATION_OF_I_KAPPAB_KINASE_NF_KAPPAB_CASCADE
ENSMUSG00000047123	Ticam1	toll-like receptor adaptor molecule 1	REGULATION_OF_I_KAPPAB_KINASE_NF_KAPPAB_CASCADE
ENSMUSG00000056130	Ticam2	toll-like receptor adaptor molecule 2	REGULATION_OF_I_KAPPAB_KINASE_NF_KAPPAB_CASCADE
ENSMUSG00000051498	Tlr6	toll-like receptor 6	REGULATION_OF_I_KAPPAB_KINASE_NF_KAPPAB_CASCADE
ENSMUSG00000004394	Tmed4	transmembrane emp24 protein transport domain containing 4	REGULATION_OF_I_KAPPAB_KINASE_NF_KAPPAB_CASCADE
ENSMUSG00000020921	Tmem101	transmembrane protein 101	REGULATION_OF_I_KAPPAB_KINASE_NF_KAPPAB_CASCADE
ENSMUSG00000020922	Lsm12	LSM12 homolog (S. cerevisiae)	REGULATION_OF_I_KAPPAB_KINASE_NF_KAPPAB_CASCADE
ENSMUSG00000031021	Tmem9b	TMEM9 domain family, member B	REGULATION_OF_I_KAPPAB_KINASE_NF_KAPPAB_CASCADE
ENSMUSG00000022074	Tnfrsf10b	tumor necrosis factor receptor superfamily, member 10b	REGULATION_OF_I_KAPPAB_KINASE_NF_KAPPAB_CASCADE
ENSMUSG00000039304	Tnfsf10	tumor necrosis factor (ligand) superfamily, member 10	REGULATION_OF_I_KAPPAB_KINASE_NF_KAPPAB_CASCADE
ENSMUSG00000031887	Tradd	TNFRSF1A-associated via death domain	REGULATION_OF_I_KAPPAB_KINASE_NF_KAPPAB_CASCADE
ENSMUSG00000019842	Traf3ip2	TRAF3 interacting protein 2	REGULATION_OF_I_KAPPAB_KINASE_NF_KAPPAB_CASCADE
ENSMUSG00000026637	Traf5	TNF receptor-associated factor 5	REGULATION_OF_I_KAPPAB_KINASE_NF_KAPPAB_CASCADE
ENSMUSG00000027164	Traf6	TNF receptor-associated factor 6	REGULATION_OF_I_KAPPAB_KINASE_NF_KAPPAB_CASCADE
ENSMUSG00000035235	Trim13	tripartite motif-containing 13	REGULATION_OF_I_KAPPAB_KINASE_NF_KAPPAB_CASCADE
ENSMUSG00000064140	Trim38	tripartite motif-containing 38	REGULATION_OF_I_KAPPAB_KINASE_NF_KAPPAB_CASCADE
ENSMUSG00000067377	Tspan6	tetraspanin 6	REGULATION_OF_I_KAPPAB_KINASE_NF_KAPPAB_CASCADE
ENSMUSG00000074781	Ube2n	ubiquitin-conjugating enzyme E2N	REGULATION_OF_I_KAPPAB_KINASE_NF_KAPPAB_CASCADE
ENSMUSG00000078923	Ube2v1	ubiquitin-conjugating enzyme E2 variant 1	REGULATION_OF_I_KAPPAB_KINASE_NF_KAPPAB_CASCADE
ENSMUSG00000024091	Vapa	vesicle-associated membrane protein, associated protein A	REGULATION_OF_I_KAPPAB_KINASE_NF_KAPPAB_CASCADE
ENSMUSG00000037788	Vopp1	vesicular, overexpressed in cancer, prosurvival protein 1	REGULATION_OF_I_KAPPAB_KINASE_NF_KAPPAB_CASCADE
ENSMUSG00000028173	Wls	wntless homolog (Drosophila)	REGULATION_OF_I_KAPPAB_KINASE_NF_KAPPAB_CASCADE
ENSMUSG00000030471	Zdhhc13	zinc finger, DHHC domain containing 13	REGULATION_OF_I_KAPPAB_KINASE_NF_KAPPAB_CASCADE
ENSMUSG00000035798	Zdhhc17	zinc finger, DHHC domain containing 17	REGULATION_OF_I_KAPPAB_KINASE_NF_KAPPAB_CASCADE

## Sheet: RNAseq_Custom geneset
DESeq2 analysis
Pathway: Custom geneset TNF-/NFkB-signalling
Pathway origin: Wikipathways
Datasets:	RNAseq (n=3)
Genotypes:	GFP-only expressing BMMO
	GFP-TTP expressing BMMO
	GFP-TTP-AA expressing BMMO
GFP-TTP vs GFP-only														GFP-TTP-AA vs GFP-only														GFP-TTP-AA vs GFP-TTP
	ensembl_gene_id	baseMean	log2FoldChange	lfcSE	stat	pvalue	padj	external_gene_name	mgi_symbol	mgi_description	chromosome_name				ensembl_gene_id	baseMean	log2FoldChange	lfcSE	stat	pvalue	padj	external_gene_name	mgi_symbol	mgi_description	chromosome_name				ensembl_gene_id	baseMean	log2FoldChange	lfcSE	stat	pvalue	padj	external_gene_name	mgi_symbol	mgi_description	chromosome_name
	ENSMUSG00000001123	334.082	-1.22173	0.159035	-7.68215	1.56e-14	2.32e-12	Lgals9	Lgals9	lectin, galactose binding, soluble 9	11				ENSMUSG00000001123	334.082	0.372906	0.151891	2.45509	0.0140851	0.0693815	Lgals9	Lgals9	lectin, galactose binding, soluble 9	11				ENSMUSG00000001123	334.082	1.59464	0.157797	10.1056	5.22e-24	6.7e-22	Lgals9	Lgals9	lectin, galactose binding, soluble 9	11
	ENSMUSG00000002233	1816.39	0.182267	0.133716	1.36309	0.172855	0.466945	Rhoc	Rhoc	ras homolog gene family, member C	3				ENSMUSG00000002233	1816.39	0.230217	0.133426	1.72543	0.0844509	0.243704	Rhoc	Rhoc	ras homolog gene family, member C	3				ENSMUSG00000002233	1816.39	0.0479499	0.133467	0.359263	0.719398	0.835605	Rhoc	Rhoc	ras homolog gene family, member C	3
	ENSMUSG00000002983	1461.49	0.0530957	0.230249	0.230602	0.817624	0.934197	Relb	Relb	avian reticuloendotheliosis viral (v-rel) oncogene related B	7				ENSMUSG00000002983	1461.49	0.456269	0.230205	1.98201	0.0474783	0.165427	Relb	Relb	avian reticuloendotheliosis viral (v-rel) oncogene related B	7				ENSMUSG00000002983	1461.49	0.403173	0.230221	1.75125	0.0799037	0.186391	Relb	Relb	avian reticuloendotheliosis viral (v-rel) oncogene related B	7
	ENSMUSG00000003099	3805.3	-0.0435409	0.0918205	-0.474196	0.63536	0.84967	Ppp5c	Ppp5c	protein phosphatase 5, catalytic subunit	7				ENSMUSG00000003099	3805.3	-0.140074	0.0916563	-1.52826	0.126449	0.317586	Ppp5c	Ppp5c	protein phosphatase 5, catalytic subunit	7				ENSMUSG00000003099	3805.3	-0.0965335	0.0918018	-1.05154	0.29301	0.474122	Ppp5c	Ppp5c	protein phosphatase 5, catalytic subunit	7
	ENSMUSG00000003882	1390.55	-0.527055	0.161819	-3.25708	0.00112566	0.0181511	Il7r	Il7r	interleukin 7 receptor	15				ENSMUSG00000003882	1390.55	0.700099	0.160746	4.35531	1.33e-05	0.000281961	Il7r	Il7r	interleukin 7 receptor	15				ENSMUSG00000003882	1390.55	1.22715	0.161386	7.60383	2.87e-14	1.72e-12	Il7r	Il7r	interleukin 7 receptor	15
	ENSMUSG00000004221	3301.16	-0.0828342	0.1103	-0.750987	0.452661	0.736393	Ikbkg	Ikbkg	inhibitor of kappaB kinase gamma	X				ENSMUSG00000004221	3301.16	-0.106083	0.110107	-0.963452	0.335321	0.576995	Ikbkg	Ikbkg	inhibitor of kappaB kinase gamma	X				ENSMUSG00000004221	3301.16	-0.0232485	0.110272	-0.210828	0.833022	0.908271	Ikbkg	Ikbkg	inhibitor of kappaB kinase gamma	X
	ENSMUSG00000004394	3086.38	-0.0626913	0.104443	-0.600245	0.548343	0.798841	Tmed4	Tmed4	transmembrane emp24 protein transport domain containing 4	11				ENSMUSG00000004394	3086.38	-0.399466	0.104408	-3.826	0.000130242	0.00189094	Tmed4	Tmed4	transmembrane emp24 protein transport domain containing 4	11				ENSMUSG00000004394	3086.38	-0.336775	0.104584	-3.22014	0.0012813	0.00717563	Tmed4	Tmed4	transmembrane emp24 protein transport domain containing 4	11
	ENSMUSG00000005413	6369.91	0.254662	0.16791	1.51666	0.129352	0.399916	Hmox1	Hmox1	heme oxygenase (decycling) 1	8				ENSMUSG00000005413	6369.91	-0.423226	0.167946	-2.52001	0.011735	0.0608867	Hmox1	Hmox1	heme oxygenase (decycling) 1	8				ENSMUSG00000005413	6369.91	-0.677888	0.167941	-4.03647	5.43e-05	0.000509206	Hmox1	Hmox1	heme oxygenase (decycling) 1	8
	ENSMUSG00000005893	1816.53	-0.187136	0.0919862	-2.03439	0.0419121	0.211107	Nr2c2	Nr2c2	nuclear receptor subfamily 2, group C, member 2	6				ENSMUSG00000005893	1816.53	0.309823	0.0909692	3.4058	0.000659698	0.006878	Nr2c2	Nr2c2	nuclear receptor subfamily 2, group C, member 2	6				ENSMUSG00000005893	1816.53	0.496959	0.0914202	5.43599	5.45e-08	1.21e-06	Nr2c2	Nr2c2	nuclear receptor subfamily 2, group C, member 2	6
	ENSMUSG00000007815	9140.53	-0.0998055	0.0793611	-1.25761	0.208532	0.511481	Rhoa	Rhoa	ras homolog gene family, member A	9				ENSMUSG00000007815	9140.53	0.124468	0.0791924	1.57172	0.116016	0.300913	Rhoa	Rhoa	ras homolog gene family, member A	9				ENSMUSG00000007815	9140.53	0.224274	0.0792841	2.82873	0.00467324	0.0207298	Rhoa	Rhoa	ras homolog gene family, member A	9
	ENSMUSG00000015396	459.217	-0.366427	0.196971	-1.86031	0.0628412	0.265015	Cd83	Cd83	CD83 antigen	13				ENSMUSG00000015396	459.217	0.267375	0.197073	1.35673	0.174867	0.389123	Cd83	Cd83	CD83 antigen	13				ENSMUSG00000015396	459.217	0.633803	0.197002	3.21724	0.0012943	0.00723728	Cd83	Cd83	CD83 antigen	13
	ENSMUSG00000015755	2793.68	-0.234389	0.119653	-1.9589	0.0501241	0.23375	Tab2	Tab2	TGF-beta activated kinase 1/MAP3K7 binding protein 2	10				ENSMUSG00000015755	2793.68	0.0977579	0.119308	0.819373	0.412574	0.651544	Tab2	Tab2	TGF-beta activated kinase 1/MAP3K7 binding protein 2	10				ENSMUSG00000015755	2793.68	0.332147	0.119533	2.77869	0.00545783	0.023327	Tab2	Tab2	TGF-beta activated kinase 1/MAP3K7 binding protein 2	10
	ENSMUSG00000015837	32853.8	0.233933	0.12927	1.80964	0.0703511	0.281991	Sqstm1	Sqstm1	sequestosome 1	11				ENSMUSG00000015837	32853.8	0.110891	0.129257	0.857913	0.39094	0.631736	Sqstm1	Sqstm1	sequestosome 1	11				ENSMUSG00000015837	32853.8	-0.123042	0.129261	-0.951892	0.341152	0.524341	Sqstm1	Sqstm1	sequestosome 1	11
	ENSMUSG00000017009	31009.2	-0.00513241	0.227948	-0.0225157	0.982037	0.993784	Sdc4	Sdc4	syndecan 4	2				ENSMUSG00000017009	31009.2	0.107039	0.227947	0.469581	0.638655	0.812181	Sdc4	Sdc4	syndecan 4	2				ENSMUSG00000017009	31009.2	0.112172	0.227948	0.492094	0.622653	0.765581	Sdc4	Sdc4	syndecan 4	2
	ENSMUSG00000017652	358.616	-0.164292	0.219791	-0.747493	0.454766	0.737361	Cd40	Cd40	CD40 antigen	2				ENSMUSG00000017652	358.616	0.692143	0.219999	3.14612	0.00165451	0.0139579	Cd40	Cd40	CD40 antigen	2				ENSMUSG00000017652	358.616	0.856435	0.219901	3.89464	9.83e-05	0.000841763	Cd40	Cd40	CD40 antigen	2
	ENSMUSG00000018899	3909.36	0.0652127	0.229372	0.28431	0.776173	0.91638	Irf1	Irf1	interferon regulatory factor 1	11				ENSMUSG00000018899	3909.36	0.142578	0.22936	0.621635	0.534182	0.743876	Irf1	Irf1	interferon regulatory factor 1	11				ENSMUSG00000018899	3909.36	0.0773656	0.229365	0.337303	0.735889	0.845898	Irf1	Irf1	interferon regulatory factor 1	11
	ENSMUSG00000019842	415.033	-0.294368	0.142916	-2.05973	0.0394239	0.203893	Traf3ip2	Traf3ip2	TRAF3 interacting protein 2	10				ENSMUSG00000019842	415.033	0.356902	0.139947	2.55027	0.010764	0.0573784	Traf3ip2	Traf3ip2	TRAF3 interacting protein 2	10				ENSMUSG00000019842	415.033	0.651271	0.141538	4.60139	4.2e-06	5.73e-05	Traf3ip2	Traf3ip2	TRAF3 interacting protein 2	10
	ENSMUSG00000019850	21034.4	-0.314453	0.184697	-1.70254	0.0886544	0.322192	Tnfaip3	Tnfaip3	tumor necrosis factor, alpha-induced protein 3	10				ENSMUSG00000019850	21034.4	0.039334	0.184677	0.212988	0.831336	0.919916	Tnfaip3	Tnfaip3	tumor necrosis factor, alpha-induced protein 3	10				ENSMUSG00000019850	21034.4	0.353787	0.184692	1.91555	0.0554219	0.142135	Tnfaip3	Tnfaip3	tumor necrosis factor, alpha-induced protein 3	10
	ENSMUSG00000019854	1074.63	-0.184594	0.122847	-1.50263	0.132935	0.405521	Reps1	Reps1	RalBP1 associated Eps domain containing protein	10				ENSMUSG00000019854	1074.63	0.269427	0.121772	2.21256	0.0269283	0.111132	Reps1	Reps1	RalBP1 associated Eps domain containing protein	10				ENSMUSG00000019854	1074.63	0.454021	0.122348	3.71088	0.000206537	0.00158078	Reps1	Reps1	RalBP1 associated Eps domain containing protein	10
	ENSMUSG00000020115	4037.56	-0.289479	0.101373	-2.85558	0.00429588	0.047476	Tbk1	Tbk1	TANK-binding kinase 1	10				ENSMUSG00000020115	4037.56	0.0302645	0.101028	0.299566	0.764509	0.885189	Tbk1	Tbk1	TANK-binding kinase 1	10				ENSMUSG00000020115	4037.56	0.319744	0.101318	3.15586	0.00160027	0.00863456	Tbk1	Tbk1	TANK-binding kinase 1	10
	ENSMUSG00000020275	950.109	-0.0493556	0.177705	-0.277739	0.781213	0.917494	Rel	Rel	reticuloendotheliosis oncogene	11				ENSMUSG00000020275	950.109	0.192226	0.177387	1.08366	0.278517	0.51899	Rel	Rel	reticuloendotheliosis oncogene	11				ENSMUSG00000020275	950.109	0.241582	0.177554	1.36061	0.173636	0.329057	Rel	Rel	reticuloendotheliosis oncogene	11
	ENSMUSG00000020400	7024.64	0.200173	0.160773	1.24506	0.213109	0.516011	Tnip1	Tnip1	TNFAIP3 interacting protein 1	11				ENSMUSG00000020400	7024.64	0.557614	0.160691	3.47011	0.000520243	0.00577897	Tnip1	Tnip1	TNFAIP3 interacting protein 1	11				ENSMUSG00000020400	7024.64	0.357441	0.160694	2.22436	0.0261244	0.0802955	Tnip1	Tnip1	TNFAIP3 interacting protein 1	11
	ENSMUSG00000020700	5041.74	-0.0245203	0.0904337	-0.271141	0.786283	0.919192	Map3k3	Map3k3	mitogen-activated protein kinase kinase kinase 3	11				ENSMUSG00000020700	5041.74	-0.142261	0.0903221	-1.57504	0.115247	0.299753	Map3k3	Map3k3	mitogen-activated protein kinase kinase kinase 3	11				ENSMUSG00000020700	5041.74	-0.117741	0.0904143	-1.30223	0.192836	0.353404	Map3k3	Map3k3	mitogen-activated protein kinase kinase kinase 3	11
	ENSMUSG00000020921	942.857	0.0579923	0.0999363	0.580292	0.561718	0.808165	Tmem101	Tmem101	transmembrane protein 101	11				ENSMUSG00000020921	942.857	-0.288307	0.0998128	-2.88847	0.00387116	0.0267526	Tmem101	Tmem101	transmembrane protein 101	11				ENSMUSG00000020921	942.857	-0.346299	0.100146	-3.45794	0.000544332	0.00353309	Tmem101	Tmem101	transmembrane protein 101	11
	ENSMUSG00000020922	1652.98	-0.0463103	0.091379	-0.506794	0.6123	0.837381	Lsm12	Lsm12	LSM12 homolog (S. cerevisiae)	11				ENSMUSG00000020922	1652.98	-0.203661	0.0911781	-2.23366	0.0255053	0.106906	Lsm12	Lsm12	LSM12 homolog (S. cerevisiae)	11				ENSMUSG00000020922	1652.98	-0.157351	0.0914849	-1.71997	0.0854388	0.19581	Lsm12	Lsm12	LSM12 homolog (S. cerevisiae)	11
	ENSMUSG00000021025	28715.5	-0.061863	0.112476	-0.550009	0.582313	0.820878	Nfkbia	Nfkbia	nuclear factor of kappa light polypeptide gene enhancer in B cells inhibitor, alpha	12				ENSMUSG00000021025	28715.5	0.0632522	0.112442	0.562531	0.573755	0.773019	Nfkbia	Nfkbia	nuclear factor of kappa light polypeptide gene enhancer in B cells inhibitor, alpha	12				ENSMUSG00000021025	28715.5	0.125115	0.11246	1.11253	0.265909	0.443495	Nfkbia	Nfkbia	nuclear factor of kappa light polypeptide gene enhancer in B cells inhibitor, alpha	12
	ENSMUSG00000021096	3681.5	-0.000509946	0.0949625	-0.00536997	0.995715	0.99835	Ppm1a	Ppm1a	protein phosphatase 1A, magnesium dependent, alpha isoform	12				ENSMUSG00000021096	3681.5	0.246483	0.0946001	2.60553	0.00917329	0.0508762	Ppm1a	Ppm1a	protein phosphatase 1A, magnesium dependent, alpha isoform	12				ENSMUSG00000021096	3681.5	0.246993	0.0947319	2.60729	0.00912632	0.0348649	Ppm1a	Ppm1a	protein phosphatase 1A, magnesium dependent, alpha isoform	12
	ENSMUSG00000021281	15062.6	0.0228333	0.233013	0.0979914	0.921939	0.973906	Tnfaip2	Tnfaip2	tumor necrosis factor, alpha-induced protein 2	12				ENSMUSG00000021281	15062.6	0.378619	0.233011	1.6249	0.104184	0.280786	Tnfaip2	Tnfaip2	tumor necrosis factor, alpha-induced protein 2	12				ENSMUSG00000021281	15062.6	0.355785	0.233012	1.5269	0.126786	0.263048	Tnfaip2	Tnfaip2	tumor necrosis factor, alpha-induced protein 2	12
	ENSMUSG00000021385	1452.86	0.125933	0.093472	1.34728	0.177889	0.474117	Ippk	Ippk	inositol 1,3,4,5,6-pentakisphosphate 2-kinase	13				ENSMUSG00000021385	1452.86	-0.151122	0.0933612	-1.61868	0.105516	0.283248	Ippk	Ippk	inositol 1,3,4,5,6-pentakisphosphate 2-kinase	13				ENSMUSG00000021385	1452.86	-0.277055	0.093446	-2.96487	0.00302813	0.0145961	Ippk	Ippk	inositol 1,3,4,5,6-pentakisphosphate 2-kinase	13
	ENSMUSG00000021408	2334.52	0.0981244	0.0990263	0.990893	0.321738	0.632401	Ripk1	Ripk1	receptor (TNFRSF)-interacting serine-threonine kinase 1	13				ENSMUSG00000021408	2334.52	0.324795	0.0985528	3.29564	0.000981971	0.00943562	Ripk1	Ripk1	receptor (TNFRSF)-interacting serine-threonine kinase 1	13				ENSMUSG00000021408	2334.52	0.22667	0.0986174	2.29848	0.0215343	0.0689233	Ripk1	Ripk1	receptor (TNFRSF)-interacting serine-threonine kinase 1	13
	ENSMUSG00000021701	15736.1	-0.0214612	0.106994	-0.200584	0.841024	0.942675	Plk2	Plk2	polo-like kinase 2	13				ENSMUSG00000021701	15736.1	-0.164742	0.106968	-1.54011	0.123534	0.312757	Plk2	Plk2	polo-like kinase 2	13				ENSMUSG00000021701	15736.1	-0.143281	0.106995	-1.33914	0.180526	0.338358	Plk2	Plk2	polo-like kinase 2	13
	ENSMUSG00000022074	612.111	-0.128025	0.122499	-1.04511	0.295972	0.608613	Tnfrsf10b	Tnfrsf10b	tumor necrosis factor receptor superfamily, member 10b	14				ENSMUSG00000022074	612.111	-0.174995	0.121774	-1.43706	0.150702	0.355125	Tnfrsf10b	Tnfrsf10b	tumor necrosis factor receptor superfamily, member 10b	14				ENSMUSG00000022074	612.111	-0.0469707	0.122499	-0.383436	0.701397	0.822749	Tnfrsf10b	Tnfrsf10b	tumor necrosis factor receptor superfamily, member 10b	14
	ENSMUSG00000022500	10581.9	0.104405	0.0878178	1.18889	0.234485	0.543954	Litaf	Litaf	LPS-induced TN factor	16				ENSMUSG00000022500	10581.9	0.174479	0.0877251	1.98893	0.0467091	0.163921	Litaf	Litaf	LPS-induced TN factor	16				ENSMUSG00000022500	10581.9	0.0700737	0.0877438	0.798617	0.424512	0.605316	Litaf	Litaf	LPS-induced TN factor	16
	ENSMUSG00000022757	1036.64	-0.132168	0.108912	-1.21353	0.224929	0.532008	Tfg	Tfg	Trk-fused gene	16				ENSMUSG00000022757	1036.64	0.139212	0.10788	1.29043	0.1969	0.419967	Tfg	Tfg	Trk-fused gene	16				ENSMUSG00000022757	1036.64	0.271379	0.108414	2.50317	0.0123087	0.0444934	Tfg	Tfg	Trk-fused gene	16
	ENSMUSG00000023947	1552.97	-0.0332305	0.226317	-0.146832	0.883265	0.959575	Nfkbie	Nfkbie	nuclear factor of kappa light polypeptide gene enhancer in B cells inhibitor, epsilon	17				ENSMUSG00000023947	1552.97	0.26798	0.226337	1.18399	0.236418	0.470173	Nfkbie	Nfkbie	nuclear factor of kappa light polypeptide gene enhancer in B cells inhibitor, epsilon	17				ENSMUSG00000023947	1552.97	0.30121	0.226326	1.33087	0.183232	0.341716	Nfkbie	Nfkbie	nuclear factor of kappa light polypeptide gene enhancer in B cells inhibitor, epsilon	17
	ENSMUSG00000024091	11903.8	0.0799748	0.0729961	1.0956	0.273252	0.583679	Vapa	Vapa	vesicle-associated membrane protein, associated protein A	17				ENSMUSG00000024091	11903.8	-0.0716763	0.0729471	-0.98258	0.325814	0.567141	Vapa	Vapa	vesicle-associated membrane protein, associated protein A	17				ENSMUSG00000024091	11903.8	-0.151651	0.0729777	-2.07805	0.0377051	0.106023	Vapa	Vapa	vesicle-associated membrane protein, associated protein A	17
	ENSMUSG00000024096	5807.63	-0.0394231	0.0792308	-0.497573	0.618785	0.8407	Ralbp1	Ralbp1	ralA binding protein 1	17				ENSMUSG00000024096	5807.63	-0.133931	0.0791027	-1.69313	0.0904312	0.254603	Ralbp1	Ralbp1	ralA binding protein 1	17				ENSMUSG00000024096	5807.63	-0.0945079	0.0792182	-1.19301	0.232866	0.403924	Ralbp1	Ralbp1	ralA binding protein 1	17
	ENSMUSG00000024401	35990.8	-0.236328	0.165784	-1.42552	0.154008	0.437818	Tnf	Tnf	tumor necrosis factor	17				ENSMUSG00000024401	35990.8	-0.15643	0.165773	-0.943641	0.345353	0.585959	Tnf	Tnf	tumor necrosis factor	17				ENSMUSG00000024401	35990.8	0.0798975	0.165784	0.481938	0.62985	0.770852	Tnf	Tnf	tumor necrosis factor	17
	ENSMUSG00000024425	2323.53	-0.17063	0.0948819	-1.79834	0.0721227	0.286511	Ndfip1	Ndfip1	Nedd4 family interacting protein 1	18				ENSMUSG00000024425	2323.53	-0.163512	0.0944812	-1.73063	0.083518	0.242248	Ndfip1	Ndfip1	Nedd4 family interacting protein 1	18				ENSMUSG00000024425	2323.53	0.00711834	0.0948611	0.0750396	0.940183	0.966985	Ndfip1	Ndfip1	Nedd4 family interacting protein 1	18
	ENSMUSG00000024927	1597.39	-0.00626388	0.127559	-0.0491058	0.960835	0.986286	Rela	Rela	v-rel reticuloendotheliosis viral oncogene homolog A (avian)	19				ENSMUSG00000024927	1597.39	0.288368	0.127	2.27061	0.0231704	0.100331	Rela	Rela	v-rel reticuloendotheliosis viral oncogene homolog A (avian)	19				ENSMUSG00000024927	1597.39	0.294632	0.127191	2.31645	0.0205339	0.0662823	Rela	Rela	v-rel reticuloendotheliosis viral oncogene homolog A (avian)	19
	ENSMUSG00000025225	2288.77	0.0980036	0.16687	0.587307	0.556998	0.804909	Nfkb2	Nfkb2	nuclear factor of kappa light polypeptide gene enhancer in B cells 2, p49/p100	19				ENSMUSG00000025225	2288.77	0.35976	0.166659	2.15866	0.0308764	0.122932	Nfkb2	Nfkb2	nuclear factor of kappa light polypeptide gene enhancer in B cells 2, p49/p100	19				ENSMUSG00000025225	2288.77	0.261756	0.166725	1.56999	0.116418	0.246718	Nfkb2	Nfkb2	nuclear factor of kappa light polypeptide gene enhancer in B cells 2, p49/p100	19
	ENSMUSG00000025575	2292.44	-0.119754	0.106326	-1.12629	0.260042	0.571698	Cant1	Cant1	calcium activated nucleotidase 1	11				ENSMUSG00000025575	2292.44	-0.0589501	0.105965	-0.556317	0.577994	0.776267	Cant1	Cant1	calcium activated nucleotidase 1	11				ENSMUSG00000025575	2292.44	0.0608035	0.106222	0.572418	0.567039	0.722564	Cant1	Cant1	calcium activated nucleotidase 1	11
	ENSMUSG00000025647	3699.13	-0.292456	0.115244	-2.53772	0.0111579	0.0917577	Shisa5	Shisa5	shisa family member 5	9				ENSMUSG00000025647	3699.13	0.0699115	0.114859	0.608674	0.542741	0.749523	Shisa5	Shisa5	shisa family member 5	9				ENSMUSG00000025647	3699.13	0.362368	0.115137	3.14729	0.00164793	0.00884846	Shisa5	Shisa5	shisa family member 5	9
	ENSMUSG00000025746	144.103	-0.0420084	0.166986	-0.251569	0.801374	0.926199	Il6	Il6	interleukin 6	5				ENSMUSG00000025746	144.103	0.294075	0.167096	1.75992	0.0784215	0.232612	Il6	Il6	interleukin 6	5				ENSMUSG00000025746	144.103	0.336084	0.167058	2.01178	0.0442435	0.119777	Il6	Il6	interleukin 6	5
	ENSMUSG00000025888	3021.32	-0.078391	0.12146	-0.645406	0.518664	0.779326	Casp1	Casp1	caspase 1	9				ENSMUSG00000025888	3021.32	0.453626	0.121028	3.7481	0.000178179	0.00246223	Casp1	Casp1	caspase 1	9				ENSMUSG00000025888	3021.32	0.532017	0.121185	4.39014	1.13e-05	0.000134765	Casp1	Casp1	caspase 1	9
	ENSMUSG00000026029	3180.2	-0.176879	0.0855274	-2.0681	0.0386306	0.201945	Casp8	Casp8	caspase 8	1				ENSMUSG00000026029	3180.2	0.0861645	0.0850033	1.01366	0.310745	0.551717	Casp8	Casp8	caspase 8	1				ENSMUSG00000026029	3180.2	0.263044	0.0853263	3.0828	0.00205064	0.0105365	Casp8	Casp8	caspase 8	1
	ENSMUSG00000026031	15220.4	-0.141317	0.221479	-0.638061	0.523434	0.783018	Cflar	Cflar	CASP8 and FADD-like apoptosis regulator	1				ENSMUSG00000026031	15220.4	0.165338	0.221471	0.746545	0.455338	0.68841	Cflar	Cflar	CASP8 and FADD-like apoptosis regulator	1				ENSMUSG00000026031	15220.4	0.306655	0.221476	1.3846	0.166176	0.318542	Cflar	Cflar	CASP8 and FADD-like apoptosis regulator	1
	ENSMUSG00000026159	6166.99	-0.0545758	0.0986066	-0.55347	0.579942	0.818665	Agfg1	Agfg1	ArfGAP with FG repeats 1	1				ENSMUSG00000026159	6166.99	0.148945	0.0984447	1.51299	0.130283	0.323655	Agfg1	Agfg1	ArfGAP with FG repeats 1	1				ENSMUSG00000026159	6166.99	0.203521	0.0985203	2.06578	0.0388494	0.108364	Agfg1	Agfg1	ArfGAP with FG repeats 1	1
	ENSMUSG00000026637	262.864	0.124507	0.162213	0.76755	0.442755	0.731812	Traf5	Traf5	TNF receptor-associated factor 5	1				ENSMUSG00000026166	66.0881	1.46853	0.233819	6.28062	3.37e-10	2.83e-08	Ccl20	Ccl20	chemokine (C-C motif) ligand 20	1				ENSMUSG00000026166	66.0881	1.55481	0.233948	6.64595	3.01e-11	1.22e-09	Ccl20	Ccl20	chemokine (C-C motif) ligand 20	1
	ENSMUSG00000026749	3275.07	0.325073	0.0925838	3.51112	0.000446227	0.00874473	Nek6	Nek6	NIMA (never in mitosis gene a)-related expressed kinase 6	2				ENSMUSG00000026228	59.2067	0.445374	0.227355	1.95894	0.0501202	0.172195	Htr2b	Htr2b	5-hydroxytryptamine (serotonin) receptor 2B	1				ENSMUSG00000026228	59.2067	0.547638	0.227957	2.40237	0.0162891	0.0552353	Htr2b	Htr2b	5-hydroxytryptamine (serotonin) receptor 2B	1
	ENSMUSG00000026875	1727.24	-0.158449	0.2342	-0.676555	0.498688	0.765101	Traf1	Traf1	TNF receptor-associated factor 1	2				ENSMUSG00000026637	262.864	-0.219535	0.162237	-1.35318	0.175999	0.390482	Traf5	Traf5	TNF receptor-associated factor 5	1				ENSMUSG00000026637	262.864	-0.344042	0.162469	-2.11759	0.0342099	0.0984295	Traf5	Traf5	TNF receptor-associated factor 5	1
	ENSMUSG00000026928	1958.74	0.0828125	0.0852583	0.971313	0.331393	0.64186	Card9	Card9	caspase recruitment domain family, member 9	2				ENSMUSG00000026749	3275.07	-0.0302533	0.092617	-0.32665	0.743933	0.875449	Nek6	Nek6	NIMA (never in mitosis gene a)-related expressed kinase 6	2				ENSMUSG00000026749	3275.07	-0.355326	0.0924905	-3.84176	0.000122157	0.00100715	Nek6	Nek6	NIMA (never in mitosis gene a)-related expressed kinase 6	2
	ENSMUSG00000027164	1395.63	-0.0155444	0.145409	-0.106901	0.914867	0.971656	Traf6	Traf6	TNF receptor-associated factor 6	2				ENSMUSG00000026875	1727.24	0.517605	0.234211	2.20999	0.0271058	0.11168	Traf1	Traf1	TNF receptor-associated factor 1	2				ENSMUSG00000026875	1727.24	0.676054	0.234205	2.88659	0.00389441	0.0178367	Traf1	Traf1	TNF receptor-associated factor 1	2
	ENSMUSG00000027397	8193.44	0.249603	0.135202	1.84615	0.0648704	0.270117	Slc20a1	Slc20a1	solute carrier family 20, member 1	2				ENSMUSG00000026928	1958.74	-0.0295789	0.0849023	-0.348387	0.727549	0.867435	Card9	Card9	caspase recruitment domain family, member 9	2				ENSMUSG00000026928	1958.74	-0.112391	0.0850668	-1.32121	0.186431	0.345345	Card9	Card9	caspase recruitment domain family, member 9	2
	ENSMUSG00000027699	2861.83	-0.04346	0.0863001	-0.503592	0.614548	0.838452	Ect2	Ect2	ect2 oncogene	3				ENSMUSG00000027164	1395.63	0.0122849	0.145201	0.0846063	0.932574	0.971555	Traf6	Traf6	TNF receptor-associated factor 6	2				ENSMUSG00000027164	1395.63	0.0278293	0.145329	0.191492	0.84814	0.917282	Traf6	Traf6	TNF receptor-associated factor 6	2
	ENSMUSG00000028096	2752.97	-0.101159	0.0883695	-1.14473	0.252322	0.562426	Gpr89	Gpr89	G protein-coupled receptor 89	3				ENSMUSG00000027397	8193.44	-0.1282	0.135204	-0.948192	0.343032	0.584341	Slc20a1	Slc20a1	solute carrier family 20, member 1	2				ENSMUSG00000027397	8193.44	-0.377803	0.135201	-2.79439	0.00519984	0.0224563	Slc20a1	Slc20a1	solute carrier family 20, member 1	2
	ENSMUSG00000028108	140.889	-0.644103	0.170128	-3.78599	0.000153095	0.00360613	Ecm1	Ecm1	extracellular matrix protein 1	3				ENSMUSG00000027699	2861.83	-0.363391	0.0863069	-4.21046	2.55e-05	0.000490502	Ect2	Ect2	ect2 oncogene	3				ENSMUSG00000027699	2861.83	-0.319931	0.0864641	-3.70016	0.00021546	0.00163772	Ect2	Ect2	ect2 oncogene	3
	ENSMUSG00000028163	5285.41	-0.222153	0.0986553	-2.25181	0.024334	0.151857	Nfkb1	Nfkb1	nuclear factor of kappa light polypeptide gene enhancer in B cells 1, p105	3				ENSMUSG00000028096	2752.97	-0.116065	0.0880648	-1.31795	0.187522	0.406646	Gpr89	Gpr89	G protein-coupled receptor 89	3				ENSMUSG00000028096	2752.97	-0.0149057	0.0883235	-0.168763	0.865983	0.927345	Gpr89	Gpr89	G protein-coupled receptor 89	3
	ENSMUSG00000028173	2802.32	-0.190227	0.0835041	-2.27805	0.0227234	0.146133	Wls	Wls	wntless homolog (Drosophila)	3				ENSMUSG00000028108	140.889	0.172911	0.162632	1.0632	0.287689	0.528481	Ecm1	Ecm1	extracellular matrix protein 1	3				ENSMUSG00000028108	140.889	0.817014	0.168111	4.85996	1.17e-06	1.93e-05	Ecm1	Ecm1	extracellular matrix protein 1	3
	ENSMUSG00000028191	2940.99	-0.324851	0.126294	-2.57219	0.0101056	0.0860984	Bcl10	Bcl10	B cell leukemia/lymphoma 10	3				ENSMUSG00000028163	5285.41	0.276549	0.0983192	2.81277	0.00491175	0.0321963	Nfkb1	Nfkb1	nuclear factor of kappa light polypeptide gene enhancer in B cells 1, p105	3				ENSMUSG00000028163	5285.41	0.498702	0.0985201	5.06193	4.15e-07	7.53e-06	Nfkb1	Nfkb1	nuclear factor of kappa light polypeptide gene enhancer in B cells 1, p105	3
	ENSMUSG00000028284	5976.01	0.0199071	0.10427	0.190919	0.848589	0.945224	Map3k7	Map3k7	mitogen-activated protein kinase kinase kinase 7	4				ENSMUSG00000028173	2802.32	-0.194639	0.0831222	-2.3416	0.0192015	0.0873101	Wls	Wls	wntless homolog (Drosophila)	3				ENSMUSG00000028173	2802.32	-0.00441179	0.0834773	-0.0528502	0.957851	0.977488	Wls	Wls	wntless homolog (Drosophila)	3
	ENSMUSG00000028522	1561.75	-0.0224961	0.110722	-0.203176	0.838997	0.941599	Mier1	Mier1	mesoderm induction early response 1 homolog (Xenopus laevis	4				ENSMUSG00000028191	2940.99	0.0904309	0.125895	0.718301	0.472571	0.702675	Bcl10	Bcl10	B cell leukemia/lymphoma 10	3				ENSMUSG00000028191	2940.99	0.415282	0.126203	3.29058	0.000999797	0.00587306	Bcl10	Bcl10	B cell leukemia/lymphoma 10	3
	ENSMUSG00000029060	1001.48	0.0335041	0.100387	0.333751	0.738568	0.902218	Mib2	Mib2	mindbomb homolog 2 (Drosophila)	4				ENSMUSG00000028284	5976.01	-0.194575	0.104241	-1.86658	0.06196	0.198551	Map3k7	Map3k7	mitogen-activated protein kinase kinase kinase 7	4				ENSMUSG00000028284	5976.01	-0.214482	0.104292	-2.05655	0.0397293	0.110215	Map3k7	Map3k7	mitogen-activated protein kinase kinase kinase 7	4
	ENSMUSG00000030245	4566.44	0.00255494	0.0877515	0.0291156	0.976772	0.992401	Golt1b	Golt1b	golgi transport 1 homolog B (S. cerevisiae)	6				ENSMUSG00000028522	1561.75	0.120637	0.110263	1.09408	0.27392	0.514087	Mier1	Mier1	mesoderm induction early response 1 homolog (Xenopus laevis	4				ENSMUSG00000028522	1561.75	0.143133	0.110463	1.29576	0.195059	0.356147	Mier1	Mier1	mesoderm induction early response 1 homolog (Xenopus laevis	4
	ENSMUSG00000030339	3092.82	-0.180215	0.100353	-1.79582	0.0725225	0.28715	Ltbr	Ltbr	lymphotoxin B receptor	6				ENSMUSG00000029060	1001.48	-0.0959558	0.0998123	-0.961362	0.33637	0.5779	Mib2	Mib2	mindbomb homolog 2 (Drosophila)	4				ENSMUSG00000029060	1001.48	-0.12946	0.100205	-1.29195	0.196376	0.357959	Mib2	Mib2	mindbomb homolog 2 (Drosophila)	4
	ENSMUSG00000030341	1408.85	-0.308179	0.10157	-3.03414	0.00241218	0.0317041	Tnfrsf1a	Tnfrsf1a	tumor necrosis factor receptor superfamily, member 1a	6				ENSMUSG00000030245	4566.44	-0.10944	0.0876015	-1.24929	0.211558	0.439479	Golt1b	Golt1b	golgi transport 1 homolog B (S. cerevisiae)	6				ENSMUSG00000030245	4566.44	-0.111995	0.0877091	-1.27689	0.201641	0.364681	Golt1b	Golt1b	golgi transport 1 homolog B (S. cerevisiae)	6
	ENSMUSG00000030471	1469.22	-0.00780636	0.100534	-0.0776489	0.938107	0.979596	Zdhhc13	Zdhhc13	zinc finger, DHHC domain containing 13	7				ENSMUSG00000030339	3092.82	0.0238704	0.0999536	0.238815	0.811249	0.908163	Ltbr	Ltbr	lymphotoxin B receptor	6				ENSMUSG00000030339	3092.82	0.204086	0.100228	2.03622	0.0417287	0.114619	Ltbr	Ltbr	lymphotoxin B receptor	6
	ENSMUSG00000030595	750.431	-0.00887981	0.139968	-0.0634418	0.949415	0.982201	Nfkbib	Nfkbib	nuclear factor of kappa light polypeptide gene enhancer in B cells inhibitor, beta	7				ENSMUSG00000030341	1408.85	0.316078	0.100169	3.15544	0.00160259	0.013655	Tnfrsf1a	Tnfrsf1a	tumor necrosis factor receptor superfamily, member 1a	6				ENSMUSG00000030341	1408.85	0.624257	0.100944	6.18416	6.24e-10	2.08e-08	Tnfrsf1a	Tnfrsf1a	tumor necrosis factor receptor superfamily, member 1a	6
	ENSMUSG00000030788	2152.58	-0.183475	0.10991	-1.66932	0.0950547	0.335161	Rnf141	Rnf141	ring finger protein 141	7				ENSMUSG00000030471	1469.22	-0.262905	0.100384	-2.61899	0.00881897	0.0495216	Zdhhc13	Zdhhc13	zinc finger, DHHC domain containing 13	7				ENSMUSG00000030471	1469.22	-0.255099	0.100655	-2.5344	0.011264	0.0413837	Zdhhc13	Zdhhc13	zinc finger, DHHC domain containing 13	7
	ENSMUSG00000031021	2402.43	-0.148498	0.0853488	-1.7399	0.0818774	0.309014	Tmem9b	Tmem9b	TMEM9 domain family, member B	7				ENSMUSG00000030595	750.431	0.381961	0.138776	2.75235	0.00591688	0.0368066	Nfkbib	Nfkbib	nuclear factor of kappa light polypeptide gene enhancer in B cells inhibitor, beta	7				ENSMUSG00000030595	750.431	0.390841	0.139232	2.80711	0.00499881	0.0218302	Nfkbib	Nfkbib	nuclear factor of kappa light polypeptide gene enhancer in B cells inhibitor, beta	7
	ENSMUSG00000031077	395.526	0.217366	0.148656	1.46221	0.143683	0.421711	Fadd	Fadd	Fas (TNFRSF6)-associated via death domain	7				ENSMUSG00000030788	2152.58	-0.40787	0.109794	-3.71488	0.000203302	0.00272026	Rnf141	Rnf141	ring finger protein 141	7				ENSMUSG00000030788	2152.58	-0.224396	0.110102	-2.03807	0.0415426	0.114288	Rnf141	Rnf141	ring finger protein 141	7
	ENSMUSG00000031328	21793.2	-0.0993882	0.126954	-0.782865	0.433706	0.72423	Flna	Flna	filamin, alpha	X				ENSMUSG00000031021	2402.43	0.117545	0.0846477	1.38864	0.164941	0.373778	Tmem9b	Tmem9b	TMEM9 domain family, member B	7				ENSMUSG00000031021	2402.43	0.266043	0.085069	3.12738	0.00176369	0.00937296	Tmem9b	Tmem9b	TMEM9 domain family, member B	7
	ENSMUSG00000031628	1238.08	0.197922	0.100677	1.96591	0.0493087	0.231747	Casp3	Casp3	caspase 3	8				ENSMUSG00000031077	395.526	0.253196	0.14776	1.71356	0.0866095	0.248063	Fadd	Fadd	Fas (TNFRSF6)-associated via death domain	7				ENSMUSG00000031077	395.526	0.0358298	0.147593	0.242761	0.80819	0.894074	Fadd	Fadd	Fas (TNFRSF6)-associated via death domain	7
	ENSMUSG00000031887	1184.5	0.0843517	0.0951537	0.886478	0.37536	0.678177	Tradd	Tradd	TNFRSF1A-associated via death domain	8				ENSMUSG00000031328	21793.2	-0.0994621	0.126934	-0.783576	0.433289	0.669527	Flna	Flna	filamin, alpha	X				ENSMUSG00000031328	21793.2	-7.39e-05	0.126948	-0.000582128	0.999536	0.999838	Flna	Flna	filamin, alpha	X
	ENSMUSG00000032000	3071.87	-0.165825	0.226702	-0.731465	0.464495	0.743799	Birc3	Birc3	baculoviral IAP repeat-containing 3	9				ENSMUSG00000031628	1238.08	-0.0971097	0.100484	-0.966421	0.333834	0.575423	Casp3	Casp3	caspase 3	8				ENSMUSG00000031628	1238.08	-0.295032	0.100517	-2.93515	0.00333391	0.0157602	Casp3	Casp3	caspase 3	8
	ENSMUSG00000032487	6771.53	-0.0689755	0.18105	-0.380974	0.703222	0.883292	Ptgs2	Ptgs2	prostaglandin-endoperoxide synthase 2	1				ENSMUSG00000031887	1184.5	0.109539	0.0944141	1.16019	0.24597	0.480395	Tradd	Tradd	TNFRSF1A-associated via death domain	8				ENSMUSG00000031887	1184.5	0.025187	0.0946764	0.266033	0.790214	0.882518	Tradd	Tradd	TNFRSF1A-associated via death domain	8
	ENSMUSG00000032508	2733.51	0.116421	0.130536	0.891873	0.372461	0.675173	Myd88	Myd88	myeloid differentiation primary response gene 88	9				ENSMUSG00000032000	3071.87	0.480856	0.226661	2.12148	0.0338815	0.131292	Birc3	Birc3	baculoviral IAP repeat-containing 3	9				ENSMUSG00000032000	3071.87	0.646681	0.226682	2.85281	0.00433351	0.0194773	Birc3	Birc3	baculoviral IAP repeat-containing 3	9
	ENSMUSG00000032570	5643.92	-0.0213816	0.0900228	-0.237513	0.812259	0.931571	Atp2c1	Atp2c1	ATPase, Ca++-sequestering	9				ENSMUSG00000032487	6771.53	0.377596	0.180987	2.08632	0.0369501	0.139033	Ptgs2	Ptgs2	prostaglandin-endoperoxide synthase 2	1				ENSMUSG00000032487	6771.53	0.446571	0.181011	2.4671	0.0136214	0.0480963	Ptgs2	Ptgs2	prostaglandin-endoperoxide synthase 2	1
	ENSMUSG00000032688	2325.12	0.037699	0.17497	0.21546	0.829409	0.938377	Malt1	Malt1	mucosa associated lymphoid tissue lymphoma translocation gene 1	18				ENSMUSG00000032508	2733.51	0.265414	0.130313	2.03674	0.0416762	0.151979	Myd88	Myd88	myeloid differentiation primary response gene 88	9				ENSMUSG00000032508	2733.51	0.148993	0.130357	1.14296	0.253056	0.429524	Myd88	Myd88	myeloid differentiation primary response gene 88	9
	ENSMUSG00000032966	3280.06	-0.1374	0.0870697	-1.57805	0.114555	0.374054	Fkbp1a	Fkbp1a	FK506 binding protein 1a	2				ENSMUSG00000032570	5643.92	-0.193488	0.0899463	-2.15115	0.0314645	0.124588	Atp2c1	Atp2c1	ATPase, Ca++-sequestering	9				ENSMUSG00000032570	5643.92	-0.172106	0.0900358	-1.91153	0.0559365	0.143094	Atp2c1	Atp2c1	ATPase, Ca++-sequestering	9
	ENSMUSG00000033352	2111.34	-0.0412677	0.105394	-0.391555	0.695387	0.880351	Map2k4	Map2k4	mitogen-activated protein kinase kinase 4	11				ENSMUSG00000032688	2325.12	0.232814	0.174814	1.33179	0.182931	0.400494	Malt1	Malt1	mucosa associated lymphoid tissue lymphoma translocation gene 1	18				ENSMUSG00000032688	2325.12	0.195115	0.174891	1.11564	0.264576	0.442188	Malt1	Malt1	mucosa associated lymphoid tissue lymphoma translocation gene 1	18
	ENSMUSG00000033880	736.97	-2.81322	0.140219	-20.063	1.55e-89	9.33e-86	Lgals3bp	Lgals3bp	lectin, galactoside-binding, soluble, 3 binding protein	11				ENSMUSG00000032966	3280.06	-0.18052	0.0869218	-2.07681	0.0378192	0.141379	Fkbp1a	Fkbp1a	FK506 binding protein 1a	2				ENSMUSG00000032966	3280.06	-0.0431199	0.087131	-0.494885	0.620681	0.763742	Fkbp1a	Fkbp1a	FK506 binding protein 1a	2
	ENSMUSG00000035235	1142.8	0.107027	0.175064	0.61136	0.540962	0.794252	Trim13	Trim13	tripartite motif-containing 13	14				ENSMUSG00000033352	2111.34	0.0527817	0.105045	0.502469	0.615338	0.79855	Map2k4	Map2k4	mitogen-activated protein kinase kinase 4	11				ENSMUSG00000033352	2111.34	0.0940493	0.105211	0.893913	0.371369	0.554623	Map2k4	Map2k4	mitogen-activated protein kinase kinase 4	11
	ENSMUSG00000035798	721.609	-0.303495	0.106184	-2.8582	0.00426053	0.0472157	Zdhhc17	Zdhhc17	zinc finger, DHHC domain containing 17	10				ENSMUSG00000033880	736.97	0.778103	0.121612	6.39826	1.57e-10	1.5e-08	Lgals3bp	Lgals3bp	lectin, galactoside-binding, soluble, 3 binding protein	11				ENSMUSG00000033880	736.97	3.59132	0.139042	25.829	4.19e-147	5.54e-143	Lgals3bp	Lgals3bp	lectin, galactoside-binding, soluble, 3 binding protein	11
	ENSMUSG00000036686	700.976	-0.00377103	0.116079	-0.0324867	0.974084	0.992164	Cc2d1a	Cc2d1a	coiled-coil and C2 domain containing 1A	8				ENSMUSG00000035235	1142.8	0.601377	0.174542	3.44545	0.000570107	0.00616491	Trim13	Trim13	tripartite motif-containing 13	14				ENSMUSG00000035235	1142.8	0.49435	0.174661	2.83034	0.0046498	0.0206604	Trim13	Trim13	tripartite motif-containing 13	14
	ENSMUSG00000037089	2972.35	0.0345234	0.0952419	0.362481	0.716992	0.890901	Slc35b2	Slc35b2	solute carrier family 35, member B2	17				ENSMUSG00000035798	721.609	-0.218369	0.104967	-2.08036	0.0374929	0.140526	Zdhhc17	Zdhhc17	zinc finger, DHHC domain containing 17	10				ENSMUSG00000035798	721.609	0.0851266	0.106309	0.800748	0.423277	0.604691	Zdhhc17	Zdhhc17	zinc finger, DHHC domain containing 17	10
	ENSMUSG00000037316	1274.97	0.274436	0.108776	2.52294	0.0116377	0.0942711	Bag4	Bag4	BCL2-associated athanogene 4	8				ENSMUSG00000036686	700.976	0.167765	0.114821	1.46111	0.143986	0.344656	Cc2d1a	Cc2d1a	coiled-coil and C2 domain containing 1A	8				ENSMUSG00000036686	700.976	0.171536	0.115254	1.48833	0.136663	0.276989	Cc2d1a	Cc2d1a	coiled-coil and C2 domain containing 1A	8
	ENSMUSG00000037523	1026.1	0.0123624	0.110412	0.111966	0.91085	0.970725	Mavs	Mavs	mitochondrial antiviral signaling protein	2				ENSMUSG00000037089	2972.35	-0.120895	0.0950697	-1.27164	0.2035	0.429136	Slc35b2	Slc35b2	solute carrier family 35, member B2	17				ENSMUSG00000037089	2972.35	-0.155418	0.0952025	-1.6325	0.102574	0.224631	Slc35b2	Slc35b2	solute carrier family 35, member B2	17
	ENSMUSG00000037580	1027.51	-0.101744	0.160575	-0.633624	0.526326	0.784775	Gch1	Gch1	GTP cyclohydrolase 1	14				ENSMUSG00000037316	1274.97	-0.216232	0.109068	-1.98255	0.0474181	0.165417	Bag4	Bag4	BCL2-associated athanogene 4	8				ENSMUSG00000037316	1274.97	-0.490668	0.108874	-4.50676	6.58e-06	8.45e-05	Bag4	Bag4	BCL2-associated athanogene 4	8
	ENSMUSG00000037788	1742.47	-0.154849	0.117081	-1.32258	0.185976	0.48363	Vopp1	Vopp1	vesicular, overexpressed in cancer, prosurvival protein 1	6				ENSMUSG00000037523	1026.1	-0.130666	0.109994	-1.18794	0.234858	0.467914	Mavs	Mavs	mitochondrial antiviral signaling protein	2				ENSMUSG00000037523	1026.1	-0.143029	0.110209	-1.2978	0.194357	0.355257	Mavs	Mavs	mitochondrial antiviral signaling protein	2
	ENSMUSG00000038495	2084.94	-0.137486	0.0946005	-1.45333	0.146132	0.424749	Otud7b	Otud7b	OTU domain containing 7B	3				ENSMUSG00000037580	1027.51	0.0626221	0.160085	0.39118	0.695664	0.850142	Gch1	Gch1	GTP cyclohydrolase 1	14				ENSMUSG00000037580	1027.51	0.164367	0.160489	1.02416	0.305758	0.487652	Gch1	Gch1	GTP cyclohydrolase 1	14
	ENSMUSG00000038722	5341.26	0.0114026	0.0842522	0.135339	0.892344	0.963295	Bud31	Bud31	BUD31 homolog (yeast)	5				ENSMUSG00000037788	1742.47	-0.209159	0.116725	-1.7919	0.0731484	0.222401	Vopp1	Vopp1	vesicular, overexpressed in cancer, prosurvival protein 1	6				ENSMUSG00000037788	1742.47	-0.0543104	0.117065	-0.463934	0.642695	0.779359	Vopp1	Vopp1	vesicular, overexpressed in cancer, prosurvival protein 1	6
	ENSMUSG00000041135	1767.05	-0.0749916	0.175323	-0.427735	0.668844	0.866251	Ripk2	Ripk2	receptor (TNFRSF)-interacting serine-threonine kinase 2	4				ENSMUSG00000038495	2084.94	-0.182246	0.0943156	-1.9323	0.0533227	0.179427	Otud7b	Otud7b	OTU domain containing 7B	3				ENSMUSG00000038495	2084.94	-0.0447603	0.0946718	-0.472794	0.63636	0.775165	Otud7b	Otud7b	OTU domain containing 7B	3
	ENSMUSG00000041241	1589.61	0.0652373	0.0963028	0.677418	0.49814	0.765032	Mul1	Mul1	mitochondrial ubiquitin ligase activator of NFKB 1	4				ENSMUSG00000038722	5341.26	0.15329	0.0840074	1.82472	0.0680428	0.212139	Bud31	Bud31	BUD31 homolog (yeast)	5				ENSMUSG00000038722	5341.26	0.141888	0.0841123	1.68688	0.0916255	0.206189	Bud31	Bud31	BUD31 homolog (yeast)	5
	ENSMUSG00000042349	1650.86	0.0429374	0.150534	0.285234	0.775465	0.915994	Ikbke	Ikbke	inhibitor of kappaB kinase epsilon	1				ENSMUSG00000041135	1767.05	0.293194	0.175037	1.67504	0.0939269	0.261169	Ripk2	Ripk2	receptor (TNFRSF)-interacting serine-threonine kinase 2	4				ENSMUSG00000041135	1767.05	0.368186	0.175191	2.10162	0.0355864	0.101464	Ripk2	Ripk2	receptor (TNFRSF)-interacting serine-threonine kinase 2	4
	ENSMUSG00000042419	1059.51	0.162123	0.109037	1.48687	0.13705	0.411807	Nfkbil1	Nfkbil1	nuclear factor of kappa light polypeptide gene enhancer in B cells inhibitor like 1	17				ENSMUSG00000041241	1589.61	0.28871	0.0955193	3.02253	0.00250668	0.0190643	Mul1	Mul1	mitochondrial ubiquitin ligase activator of NFKB 1	4				ENSMUSG00000041241	1589.61	0.223473	0.0957562	2.33377	0.0196077	0.063837	Mul1	Mul1	mitochondrial ubiquitin ligase activator of NFKB 1	4
	ENSMUSG00000043858	2450.82	0.116161	0.0979656	1.18574	0.235727	0.54543	Nup62	Nup62	nucleoporin 62	7				ENSMUSG00000042349	1650.86	0.552362	0.150044	3.68134	0.000232012	0.00302369	Ikbke	Ikbke	inhibitor of kappaB kinase epsilon	1				ENSMUSG00000042349	1650.86	0.509424	0.150151	3.39274	0.000691963	0.00429348	Ikbke	Ikbke	inhibitor of kappaB kinase epsilon	1
	ENSMUSG00000044786	1644.03	0.0410115	0.169094	0.242537	0.808364	0.929626	Zfp36	Zfp36	zinc finger protein 36	7				ENSMUSG00000042419	1059.51	0.0132455	0.108711	0.121841	0.903025	0.957546	Nfkbil1	Nfkbil1	nuclear factor of kappa light polypeptide gene enhancer in B cells inhibitor like 1	17				ENSMUSG00000042419	1059.51	-0.148877	0.108801	-1.36834	0.171204	0.325566	Nfkbil1	Nfkbil1	nuclear factor of kappa light polypeptide gene enhancer in B cells inhibitor like 1	17
	ENSMUSG00000046718	7119.16	-0.114426	0.111524	-1.02602	0.304883	0.616488	Bst2	Bst2	bone marrow stromal cell antigen 2	8				ENSMUSG00000043858	2450.82	0.346216	0.0975136	3.55044	0.000384586	0.00456319	Nup62	Nup62	nucleoporin 62	7				ENSMUSG00000043858	2450.82	0.230055	0.0975449	2.35845	0.0183513	0.060717	Nup62	Nup62	nucleoporin 62	7
	ENSMUSG00000047123	297.154	-0.46508	0.144947	-3.20862	0.00133376	0.0204368	Ticam1	Ticam1	toll-like receptor adaptor molecule 1	17				ENSMUSG00000044786	1644.03	0.694398	0.168619	4.11816	3.82e-05	0.000681525	Zfp36	Zfp36	zinc finger protein 36	7				ENSMUSG00000044786	1644.03	0.653386	0.168666	3.87385	0.000107132	0.000902372	Zfp36	Zfp36	zinc finger protein 36	7
	ENSMUSG00000051498	209.479	-0.219736	0.18364	-1.19656	0.231477	0.540374	Tlr6	Tlr6	toll-like receptor 6	5				ENSMUSG00000046718	7119.16	0.0465853	0.11138	0.418255	0.675761	0.836629	Bst2	Bst2	bone marrow stromal cell antigen 2	8				ENSMUSG00000046718	7119.16	0.161011	0.111475	1.44437	0.148635	0.292987	Bst2	Bst2	bone marrow stromal cell antigen 2	8
	ENSMUSG00000052684	4179.73	-0.353269	0.129529	-2.72734	0.00638471	0.0630119	Jun	Jun	jun proto-oncogene	4				ENSMUSG00000047123	297.154	0.168362	0.141149	1.1928	0.23295	0.465844	Ticam1	Ticam1	toll-like receptor adaptor molecule 1	17				ENSMUSG00000047123	297.154	0.633442	0.143958	4.40019	1.08e-05	0.000129721	Ticam1	Ticam1	toll-like receptor adaptor molecule 1	17
	ENSMUSG00000053253	2651.75	-0.121992	0.0883763	-1.38037	0.167474	0.45891	Ndfip2	Ndfip2	Nedd4 family interacting protein 2	14				ENSMUSG00000050953	43.0884	0.225669	0.228832	0.986179	0.324045	0.565531	Gja1	Gja1	gap junction protein, alpha 1	10				ENSMUSG00000050953	43.0884	1.19078	0.231264	5.14901	2.62e-07	4.96e-06	Gja1	Gja1	gap junction protein, alpha 1	10
	ENSMUSG00000055762	15499.5	0.279428	0.100198	2.78876	0.00529105	0.0548514	Eef1d	Eef1d	eukaryotic translation elongation factor 1 delta (guanine nucleotide exchange protein)	15				ENSMUSG00000051498	209.479	0.396619	0.180984	2.19145	0.0284191	0.115499	Tlr6	Tlr6	toll-like receptor 6	5				ENSMUSG00000051498	209.479	0.616355	0.182183	3.38316	0.000716557	0.00442534	Tlr6	Tlr6	toll-like receptor 6	5
	ENSMUSG00000055994	977.509	-0.0948265	0.214209	-0.442682	0.657996	0.861622	Nod2	Nod2	nucleotide-binding oligomerization domain containing 2	8				ENSMUSG00000052684	4179.73	-0.445855	0.129385	-3.44595	0.000569053	0.00616491	Jun	Jun	jun proto-oncogene	4				ENSMUSG00000052684	4179.73	-0.0925858	0.129556	-0.714639	0.474832	0.648839	Jun	Jun	jun proto-oncogene	4
	ENSMUSG00000056130	308.776	-0.0427346	0.129857	-0.329089	0.742088	0.903762	Ticam2	Ticam2	toll-like receptor adaptor molecule 2	18				ENSMUSG00000053253	2651.75	-0.210075	0.0881028	-2.38443	0.0171057	0.0803179	Ndfip2	Ndfip2	Nedd4 family interacting protein 2	14				ENSMUSG00000053253	2651.75	-0.0880831	0.0884093	-0.99631	0.319099	0.501626	Ndfip2	Ndfip2	Nedd4 family interacting protein 2	14
	ENSMUSG00000057193	1128.17	0.431827	0.102857	4.19833	2.69e-05	0.000826281	Slc44a2	Slc44a2	solute carrier family 44, member 2	9				ENSMUSG00000055762	15499.5	-0.0382712	0.100192	-0.381977	0.702478	0.85392	Eef1d	Eef1d	eukaryotic translation elongation factor 1 delta (guanine nucleotide exchange protein)	15				ENSMUSG00000055762	15499.5	-0.317699	0.100187	-3.17105	0.00151887	0.00827715	Eef1d	Eef1d	eukaryotic translation elongation factor 1 delta (guanine nucleotide exchange protein)	15
	ENSMUSG00000057367	1113.54	-0.0150366	0.107816	-0.139465	0.889083	0.961963	Birc2	Birc2	baculoviral IAP repeat-containing 2	9				ENSMUSG00000055994	977.509	0.424086	0.214257	1.97933	0.0477784	0.166089	Nod2	Nod2	nucleotide-binding oligomerization domain containing 2	8				ENSMUSG00000055994	977.509	0.518912	0.214233	2.42219	0.0154274	0.0529893	Nod2	Nod2	nucleotide-binding oligomerization domain containing 2	8
	ENSMUSG00000058427	34561.6	-0.124972	0.233347	-0.535563	0.592261	0.827113	Cxcl2	Cxcl2	chemokine (C-X-C motif) ligand 2	5				ENSMUSG00000056130	308.776	0.0233819	0.127878	0.182845	0.854919	0.932761	Ticam2	Ticam2	toll-like receptor adaptor molecule 2	18				ENSMUSG00000056130	308.776	0.0661165	0.128818	0.513256	0.607772	0.755799	Ticam2	Ticam2	toll-like receptor adaptor molecule 2	18
	ENSMUSG00000062328	16645.5	-0.0438252	0.0822878	-0.532585	0.594321	0.828642	Rpl17	Rpl17	ribosomal protein L17	18				ENSMUSG00000057193	1128.17	-0.124329	0.103156	-1.20526	0.228104	0.459575	Slc44a2	Slc44a2	solute carrier family 44, member 2	9				ENSMUSG00000057193	1128.17	-0.556157	0.102701	-5.41532	6.12e-08	1.34e-06	Slc44a2	Slc44a2	solute carrier family 44, member 2	9
	ENSMUSG00000068220	41657.6	-0.0549801	0.0785408	-0.70002	0.483915	0.757371	Lgals1	Lgals1	lectin, galactose binding, soluble 1	15				ENSMUSG00000057367	1113.54	0.108353	0.106991	1.01273	0.311189	0.552117	Birc2	Birc2	baculoviral IAP repeat-containing 2	9				ENSMUSG00000057367	1113.54	0.12339	0.107384	1.14905	0.250536	0.426449	Birc2	Birc2	baculoviral IAP repeat-containing 2	9
	ENSMUSG00000071415	74838.3	-0.00859722	0.0711483	-0.120835	0.903821	0.968364	Rpl23	Rpl23	ribosomal protein L23	11				ENSMUSG00000058427	34561.6	0.0791454	0.233346	0.339176	0.734477	0.871982	Cxcl2	Cxcl2	chemokine (C-X-C motif) ligand 2	5				ENSMUSG00000058427	34561.6	0.204117	0.233347	0.874739	0.381716	0.564159	Cxcl2	Cxcl2	chemokine (C-X-C motif) ligand 2	5
	ENSMUSG00000074781	2617.72	-0.212552	0.0912705	-2.32881	0.0198692	0.134397	Ube2n	Ube2n	ubiquitin-conjugating enzyme E2N	10				ENSMUSG00000062328	16645.5	-0.100197	0.0822316	-1.21847	0.223046	0.453176	Rpl17	Rpl17	ribosomal protein L17	18				ENSMUSG00000062328	16645.5	-0.0563715	0.0822742	-0.685167	0.493239	0.664037	Rpl17	Rpl17	ribosomal protein L17	18
															ENSMUSG00000068220	41657.6	0.130699	0.0784998	1.66495	0.0959218	0.264825	Lgals1	Lgals1	lectin, galactose binding, soluble 1	15				ENSMUSG00000068220	41657.6	0.185679	0.078522	2.36467	0.0180461	0.0598419	Lgals1	Lgals1	lectin, galactose binding, soluble 1	15
															ENSMUSG00000071415	74838.3	-0.178635	0.0711385	-2.51109	0.012036	0.0620834	Rpl23	Rpl23	ribosomal protein L23	11				ENSMUSG00000071415	74838.3	-0.170038	0.07115	-2.38985	0.0168554	0.0567459	Rpl23	Rpl23	ribosomal protein L23	11
															ENSMUSG00000074781	2617.72	0.0642016	0.0907515	0.707443	0.479291	0.706326	Ube2n	Ube2n	ubiquitin-conjugating enzyme E2N	10				ENSMUSG00000074781	2617.72	0.276753	0.0911243	3.03709	0.00238872	0.01194	Ube2n	Ube2n	ubiquitin-conjugating enzyme E2N	10
															ENSMUSG00000078923	112.814	-0.221837	0.187548	-1.18283	0.236878	0.470663	Ube2v1	Ube2v1	ubiquitin-conjugating enzyme E2 variant 1	2				ENSMUSG00000078923	112.814	-0.144526	0.188645	-0.766128	0.4436	0.621952	Ube2v1	Ube2v1	ubiquitin-conjugating enzyme E2 variant 1	2

## Sheet: RiboSeq_Custom geneset
DESeq2 analysis
Pathway: Custom geneset TNF-/NFkB-signalling
Pathway origin: Wikipathways
Datasets:	RiboSeq (n=3)
Genotypes:	GFP-only expressing BMMO
	GFP-TTP expressing BMMO
	GFP-TTP-AA expressing BMMO
GFP-TTP vs GFP-only														GFP-TTP-AA vs GFP-only														GFP-TTP-AA vs GFP-TTP
	ensembl_gene_id	baseMean	log2FoldChange	lfcSE	stat	pvalue	padj	external_gene_name	mgi_symbol	mgi_description	chromosome_name				ensembl_gene_id	baseMean	log2FoldChange	lfcSE	stat	pvalue	padj	external_gene_name	mgi_symbol	mgi_description	chromosome_name				ensembl_gene_id	baseMean	log2FoldChange	lfcSE	stat	pvalue	padj	external_gene_name	mgi_symbol	mgi_description	chromosome_name
	ENSMUSG00000001123	475.629	-0.90983	0.170401	-5.33935	9.33e-08	2.38e-05	Lgals9	Lgals9	lectin, galactose binding, soluble 9	11				ENSMUSG00000001123	475.629	0.457493	0.167357	2.73363	0.00626408	0.118345	Lgals9	Lgals9	lectin, galactose binding, soluble 9	11				ENSMUSG00000001123	475.629	1.36732	0.16981	8.05208	8.14e-16	2.36e-13	Lgals9	Lgals9	lectin, galactose binding, soluble 9	11
	ENSMUSG00000002233	437.085	0.0956807	0.172574	0.554433	0.579283	0.901529	Rhoc	Rhoc	ras homolog gene family, member C	3				ENSMUSG00000002233	437.085	0.309233	0.172282	1.79493	0.0726648	0.431764	Rhoc	Rhoc	ras homolog gene family, member C	3				ENSMUSG00000002233	437.085	0.213553	0.172129	1.24066	0.214733	0.510808	Rhoc	Rhoc	ras homolog gene family, member C	3
	ENSMUSG00000002983	147.931	0.0517213	0.237771	0.217526	0.827799	0.97046	Relb	Relb	avian reticuloendotheliosis viral (v-rel) oncogene related B	7				ENSMUSG00000002983	147.931	0.547645	0.237316	2.30767	0.0210176	0.228665	Relb	Relb	avian reticuloendotheliosis viral (v-rel) oncogene related B	7				ENSMUSG00000002983	147.931	0.495924	0.23725	2.0903	0.0365906	0.189469	Relb	Relb	avian reticuloendotheliosis viral (v-rel) oncogene related B	7
	ENSMUSG00000003099	995.574	0.0858398	0.172549	0.497482	0.618849	0.915287	Ppp5c	Ppp5c	protein phosphatase 5, catalytic subunit	7				ENSMUSG00000003099	995.574	-0.105028	0.172698	-0.608161	0.543081	0.889913	Ppp5c	Ppp5c	protein phosphatase 5, catalytic subunit	7				ENSMUSG00000003099	995.574	-0.190868	0.172648	-1.10553	0.26893	0.569672	Ppp5c	Ppp5c	protein phosphatase 5, catalytic subunit	7
	ENSMUSG00000003882	324.537	-0.55747	0.207255	-2.68978	0.00714988	0.178819	Il7r	Il7r	interleukin 7 receptor	15				ENSMUSG00000003882	324.537	0.628645	0.20544	3.06	0.00221337	0.0630018	Il7r	Il7r	interleukin 7 receptor	15				ENSMUSG00000003882	324.537	1.18612	0.206617	5.74063	9.43e-09	9.83e-07	Il7r	Il7r	interleukin 7 receptor	15
	ENSMUSG00000004221	283.827	-9.73e-05	0.171309	-0.000567863	0.999547	0.999964	Ikbkg	Ikbkg	inhibitor of kappaB kinase gamma	X				ENSMUSG00000004221	283.827	-0.0830885	0.171436	-0.484663	0.627916	0.924175	Ikbkg	Ikbkg	inhibitor of kappaB kinase gamma	X				ENSMUSG00000004221	283.827	-0.0829912	0.171467	-0.484007	0.628381	0.837364	Ikbkg	Ikbkg	inhibitor of kappaB kinase gamma	X
	ENSMUSG00000004394	626.029	-0.269016	0.160953	-1.67139	0.0946451	0.554516	Tmed4	Tmed4	transmembrane emp24 protein transport domain containing 4	11				ENSMUSG00000004394	626.029	-0.423378	0.161162	-2.62703	0.00861333	0.140257	Tmed4	Tmed4	transmembrane emp24 protein transport domain containing 4	11				ENSMUSG00000004394	626.029	-0.154362	0.161604	-0.955185	0.339484	0.636955	Tmed4	Tmed4	transmembrane emp24 protein transport domain containing 4	11
	ENSMUSG00000005413	1922.22	0.0266771	0.154934	0.172184	0.863293	0.977507	Hmox1	Hmox1	heme oxygenase (decycling) 1	8				ENSMUSG00000005413	1922.22	-0.414087	0.155227	-2.66763	0.0076388	0.132054	Hmox1	Hmox1	heme oxygenase (decycling) 1	8				ENSMUSG00000005413	1922.22	-0.440764	0.155236	-2.83932	0.00452094	0.0462921	Hmox1	Hmox1	heme oxygenase (decycling) 1	8
	ENSMUSG00000005893	118.704	0.146825	0.202799	0.723994	0.469069	0.862023	Nr2c2	Nr2c2	nuclear receptor subfamily 2, group C, member 2	6				ENSMUSG00000005893	118.704	0.48372	0.20146	2.40107	0.0163471	0.199671	Nr2c2	Nr2c2	nuclear receptor subfamily 2, group C, member 2	6				ENSMUSG00000005893	118.704	0.336894	0.200861	1.67725	0.0934938	0.328105	Nr2c2	Nr2c2	nuclear receptor subfamily 2, group C, member 2	6
	ENSMUSG00000007815	2205.73	-0.0141053	0.129237	-0.109143	0.913089	0.983777	Rhoa	Rhoa	ras homolog gene family, member A	9				ENSMUSG00000007815	2205.73	0.0640932	0.129191	0.496111	0.619816	0.921317	Rhoa	Rhoa	ras homolog gene family, member A	9				ENSMUSG00000007815	2205.73	0.0781985	0.129211	0.605199	0.545047	0.791308	Rhoa	Rhoa	ras homolog gene family, member A	9
	ENSMUSG00000015396	29.9191	-0.532007	0.242604	-2.19291	0.0283142	0.34287	Cd83	Cd83	CD83 antigen	13				ENSMUSG00000015396	29.9191	0.392492	0.244038	1.60832	0.107764	0.506888	Cd83	Cd83	CD83 antigen	13				ENSMUSG00000015396	29.9191	0.924499	0.243109	3.80282	0.000143058	0.00349695	Cd83	Cd83	CD83 antigen	13
	ENSMUSG00000015755	303.298	-0.0253217	0.187627	-0.134957	0.892646	0.979455	Tab2	Tab2	TGF-beta activated kinase 1/MAP3K7 binding protein 2	10				ENSMUSG00000015755	303.298	-0.0281273	0.187562	-0.149962	0.880794	0.987546	Tab2	Tab2	TGF-beta activated kinase 1/MAP3K7 binding protein 2	10				ENSMUSG00000015755	303.298	-0.00280557	0.187638	-0.0149521	0.98807	0.994976	Tab2	Tab2	TGF-beta activated kinase 1/MAP3K7 binding protein 2	10
	ENSMUSG00000015837	6567.16	0.207332	0.158621	1.30709	0.191181	0.689943	Sqstm1	Sqstm1	sequestosome 1	11				ENSMUSG00000015837	6567.16	0.0849142	0.158646	0.535244	0.592481	0.913062	Sqstm1	Sqstm1	sequestosome 1	11				ENSMUSG00000015837	6567.16	-0.122418	0.158615	-0.771792	0.440238	0.718508	Sqstm1	Sqstm1	sequestosome 1	11
	ENSMUSG00000017009	2676.56	-0.0718112	0.250329	-0.286867	0.774214	0.958433	Sdc4	Sdc4	syndecan 4	2				ENSMUSG00000017009	2676.56	0.0306702	0.250329	0.122519	0.902488	0.990126	Sdc4	Sdc4	syndecan 4	2				ENSMUSG00000017009	2676.56	0.102481	0.25033	0.409386	0.682257	0.863701	Sdc4	Sdc4	syndecan 4	2
	ENSMUSG00000017652	38.4754	-0.0508732	0.182494	-0.278767	0.780424	0.961059	Cd40	Cd40	CD40 antigen	2				ENSMUSG00000017652	38.4754	0.373169	0.182761	2.04184	0.0411678	0.323879	Cd40	Cd40	CD40 antigen	2				ENSMUSG00000017652	38.4754	0.424042	0.182694	2.32105	0.0202842	0.130654	Cd40	Cd40	CD40 antigen	2
	ENSMUSG00000018899	518.919	-0.0281273	0.250355	-0.11235	0.910546	0.982988	Irf1	Irf1	interferon regulatory factor 1	11				ENSMUSG00000018899	518.919	0.153572	0.250354	0.613419	0.539599	0.888922	Irf1	Irf1	interferon regulatory factor 1	11				ENSMUSG00000018899	518.919	0.181699	0.250355	0.725768	0.467981	0.741326	Irf1	Irf1	interferon regulatory factor 1	11
	ENSMUSG00000019842	99.3356	-0.148863	0.210397	-0.707531	0.479236	0.865973	Traf3ip2	Traf3ip2	TRAF3 interacting protein 2	10				ENSMUSG00000019842	99.3356	0.409564	0.208002	1.96904	0.0489485	0.353477	Traf3ip2	Traf3ip2	TRAF3 interacting protein 2	10				ENSMUSG00000019842	99.3356	0.558427	0.208776	2.67477	0.00747815	0.0661021	Traf3ip2	Traf3ip2	TRAF3 interacting protein 2	10
	ENSMUSG00000019850	3886.69	-0.257135	0.188012	-1.36765	0.171422	0.670728	Tnfaip3	Tnfaip3	tumor necrosis factor, alpha-induced protein 3	10				ENSMUSG00000019850	3886.69	-0.0437249	0.187977	-0.232607	0.816066	0.971941	Tnfaip3	Tnfaip3	tumor necrosis factor, alpha-induced protein 3	10				ENSMUSG00000019850	3886.69	0.21341	0.188027	1.135	0.256377	0.556581	Tnfaip3	Tnfaip3	tumor necrosis factor, alpha-induced protein 3	10
	ENSMUSG00000019854	233.888	-0.324692	0.181421	-1.78972	0.0734992	0.512155	Reps1	Reps1	RalBP1 associated Eps domain containing protein	10				ENSMUSG00000019854	233.888	0.20333	0.179881	1.13036	0.258325	0.703753	Reps1	Reps1	RalBP1 associated Eps domain containing protein	10				ENSMUSG00000019854	233.888	0.528022	0.181049	2.91645	0.00354039	0.0390863	Reps1	Reps1	RalBP1 associated Eps domain containing protein	10
	ENSMUSG00000020115	703.957	-0.37744	0.139306	-2.70944	0.0067397	0.170705	Tbk1	Tbk1	TANK-binding kinase 1	10				ENSMUSG00000020115	703.957	-0.055706	0.138773	-0.401419	0.688112	0.945319	Tbk1	Tbk1	TANK-binding kinase 1	10				ENSMUSG00000020115	703.957	0.321734	0.139555	2.30543	0.0211425	0.134418	Tbk1	Tbk1	TANK-binding kinase 1	10
	ENSMUSG00000020275	451.191	-0.0269121	0.19672	-0.136805	0.891185	0.979455	Rel	Rel	reticuloendotheliosis oncogene	11				ENSMUSG00000020275	451.191	0.446464	0.196238	2.27511	0.0228994	0.238908	Rel	Rel	reticuloendotheliosis oncogene	11				ENSMUSG00000020275	451.191	0.473376	0.196294	2.41157	0.0158842	0.111335	Rel	Rel	reticuloendotheliosis oncogene	11
	ENSMUSG00000020400	1504.99	0.138548	0.18278	0.758007	0.448447	0.853503	Tnip1	Tnip1	TNFAIP3 interacting protein 1	11				ENSMUSG00000020400	1504.99	0.760204	0.182536	4.16468	3.12e-05	0.00298735	Tnip1	Tnip1	TNFAIP3 interacting protein 1	11				ENSMUSG00000020400	1504.99	0.621655	0.182466	3.40697	0.000656887	0.0113878	Tnip1	Tnip1	TNFAIP3 interacting protein 1	11
	ENSMUSG00000020700	168.605	-0.138626	0.184452	-0.751555	0.452318	0.854138	Map3k3	Map3k3	mitogen-activated protein kinase kinase kinase 3	11				ENSMUSG00000020700	168.605	-0.222495	0.184622	-1.20514	0.22815	0.675963	Map3k3	Map3k3	mitogen-activated protein kinase kinase kinase 3	11				ENSMUSG00000020700	168.605	-0.0838689	0.185237	-0.452766	0.650717	0.848257	Map3k3	Map3k3	mitogen-activated protein kinase kinase kinase 3	11
	ENSMUSG00000020921	108.212	-0.430364	0.208853	-2.06061	0.0393399	0.39883	Tmem101	Tmem101	transmembrane protein 101	11				ENSMUSG00000020921	108.212	-0.395306	0.20847	-1.89623	0.0579299	0.38447	Tmem101	Tmem101	transmembrane protein 101	11				ENSMUSG00000020921	108.212	0.0350586	0.210121	0.166849	0.867489	0.947097	Tmem101	Tmem101	transmembrane protein 101	11
	ENSMUSG00000020922	320.08	-0.183426	0.165638	-1.10739	0.268124	0.756176	Lsm12	Lsm12	LSM12 homolog (S. cerevisiae)	11				ENSMUSG00000020922	320.08	-0.200634	0.165707	-1.21078	0.225982	0.674248	Lsm12	Lsm12	LSM12 homolog (S. cerevisiae)	11				ENSMUSG00000020922	320.08	-0.0172074	0.166262	-0.103496	0.91757	0.968852	Lsm12	Lsm12	LSM12 homolog (S. cerevisiae)	11
	ENSMUSG00000021025	4791.21	-0.233711	0.154585	-1.51186	0.13057	0.613933	Nfkbia	Nfkbia	nuclear factor of kappa light polypeptide gene enhancer in B cells inhibitor, alpha	12				ENSMUSG00000021025	4791.21	0.0163646	0.15452	0.105906	0.915657	0.992217	Nfkbia	Nfkbia	nuclear factor of kappa light polypeptide gene enhancer in B cells inhibitor, alpha	12				ENSMUSG00000021025	4791.21	0.250075	0.154587	1.6177	0.105727	0.35321	Nfkbia	Nfkbia	nuclear factor of kappa light polypeptide gene enhancer in B cells inhibitor, alpha	12
	ENSMUSG00000021096	316.771	-0.070384	0.157644	-0.446473	0.655256	0.925822	Ppm1a	Ppm1a	protein phosphatase 1A, magnesium dependent, alpha isoform	12				ENSMUSG00000021096	316.771	0.249626	0.156615	1.59389	0.110962	0.510167	Ppm1a	Ppm1a	protein phosphatase 1A, magnesium dependent, alpha isoform	12				ENSMUSG00000021096	316.771	0.32001	0.156897	2.03963	0.0413876	0.205423	Ppm1a	Ppm1a	protein phosphatase 1A, magnesium dependent, alpha isoform	12
	ENSMUSG00000021281	2058.6	0.0225823	0.25034	0.0902067	0.928123	0.98829	Tnfaip2	Tnfaip2	tumor necrosis factor, alpha-induced protein 2	12				ENSMUSG00000021281	2058.6	0.474462	0.250339	1.89528	0.0580555	0.384564	Tnfaip2	Tnfaip2	tumor necrosis factor, alpha-induced protein 2	12				ENSMUSG00000021281	2058.6	0.451879	0.250339	1.80507	0.0710634	0.283593	Tnfaip2	Tnfaip2	tumor necrosis factor, alpha-induced protein 2	12
	ENSMUSG00000021385	116.929	0.203181	0.199134	1.02032	0.307575	0.78142	Ippk	Ippk	inositol 1,3,4,5,6-pentakisphosphate 2-kinase	13				ENSMUSG00000021385	116.929	-0.31734	0.201222	-1.57706	0.114781	0.516011	Ippk	Ippk	inositol 1,3,4,5,6-pentakisphosphate 2-kinase	13				ENSMUSG00000021385	116.929	-0.520521	0.200468	-2.59653	0.009417	0.07858	Ippk	Ippk	inositol 1,3,4,5,6-pentakisphosphate 2-kinase	13
	ENSMUSG00000021408	552.569	-0.0406858	0.143935	-0.282668	0.777431	0.95942	Ripk1	Ripk1	receptor (TNFRSF)-interacting serine-threonine kinase 1	13				ENSMUSG00000021408	552.569	0.32708	0.143175	2.28449	0.0223429	0.238569	Ripk1	Ripk1	receptor (TNFRSF)-interacting serine-threonine kinase 1	13				ENSMUSG00000021408	552.569	0.367766	0.143352	2.56548	0.0103034	0.0833832	Ripk1	Ripk1	receptor (TNFRSF)-interacting serine-threonine kinase 1	13
	ENSMUSG00000021701	2998.8	-0.140293	0.149054	-0.941223	0.346591	0.80269	Plk2	Plk2	polo-like kinase 2	13				ENSMUSG00000021701	2998.8	-0.253813	0.149121	-1.70206	0.0887437	0.465449	Plk2	Plk2	polo-like kinase 2	13				ENSMUSG00000021701	2998.8	-0.11352	0.149192	-0.760903	0.446715	0.724132	Plk2	Plk2	polo-like kinase 2	13
	ENSMUSG00000022074	245.18	-0.0591546	0.166909	-0.354411	0.723031	0.946036	Tnfrsf10b	Tnfrsf10b	tumor necrosis factor receptor superfamily, member 10b	14				ENSMUSG00000022074	245.18	-0.153593	0.167067	-0.919347	0.357914	0.787964	Tnfrsf10b	Tnfrsf10b	tumor necrosis factor receptor superfamily, member 10b	14				ENSMUSG00000022074	245.18	-0.0944383	0.167232	-0.564716	0.572267	0.806657	Tnfrsf10b	Tnfrsf10b	tumor necrosis factor receptor superfamily, member 10b	14
	ENSMUSG00000022500	1072	-0.0650758	0.138324	-0.470459	0.638027	0.922529	Litaf	Litaf	LPS-induced TN factor	16				ENSMUSG00000022500	1072	0.178975	0.138104	1.29594	0.194995	0.637802	Litaf	Litaf	LPS-induced TN factor	16				ENSMUSG00000022500	1072	0.24405	0.138265	1.7651	0.0775475	0.295277	Litaf	Litaf	LPS-induced TN factor	16
	ENSMUSG00000022757	532.578	-0.138492	0.167513	-0.826753	0.408377	0.834371	Tfg	Tfg	Trk-fused gene	16				ENSMUSG00000022757	532.578	0.141752	0.167125	0.848177	0.396339	0.810097	Tfg	Tfg	Trk-fused gene	16				ENSMUSG00000022757	532.578	0.280244	0.16743	1.6738	0.0941703	0.329489	Tfg	Tfg	Trk-fused gene	16
	ENSMUSG00000023947	278.587	-0.0786017	0.239203	-0.328599	0.742459	0.950841	Nfkbie	Nfkbie	nuclear factor of kappa light polypeptide gene enhancer in B cells inhibitor, epsilon	17				ENSMUSG00000023947	278.587	0.219152	0.239237	0.916047	0.359642	0.788925	Nfkbie	Nfkbie	nuclear factor of kappa light polypeptide gene enhancer in B cells inhibitor, epsilon	17				ENSMUSG00000023947	278.587	0.297754	0.23922	1.24468	0.213248	0.509091	Nfkbie	Nfkbie	nuclear factor of kappa light polypeptide gene enhancer in B cells inhibitor, epsilon	17
	ENSMUSG00000024091	2414.78	0.088644	0.13697	0.64718	0.517515	0.882062	Vapa	Vapa	vesicle-associated membrane protein, associated protein A	17				ENSMUSG00000024091	2414.78	0.0466019	0.137031	0.340084	0.733794	0.951828	Vapa	Vapa	vesicle-associated membrane protein, associated protein A	17				ENSMUSG00000024091	2414.78	-0.0420421	0.136998	-0.30688	0.758935	0.899674	Vapa	Vapa	vesicle-associated membrane protein, associated protein A	17
	ENSMUSG00000024096	321.999	0.0399767	0.172586	0.231634	0.816822	0.96802	Ralbp1	Ralbp1	ralA binding protein 1	17				ENSMUSG00000024096	321.999	-0.31476	0.173481	-1.81438	0.0696186	0.423273	Ralbp1	Ralbp1	ralA binding protein 1	17				ENSMUSG00000024096	321.999	-0.354737	0.173436	-2.04535	0.0408207	0.203365	Ralbp1	Ralbp1	ralA binding protein 1	17
	ENSMUSG00000024401	9592	-0.518645	0.249125	-2.08186	0.0373549	0.388133	Tnf	Tnf	tumor necrosis factor	17				ENSMUSG00000024401	9592	-0.626027	0.249126	-2.51289	0.0119747	0.165712	Tnf	Tnf	tumor necrosis factor	17				ENSMUSG00000024401	9592	-0.107381	0.249128	-0.431029	0.666447	0.856482	Tnf	Tnf	tumor necrosis factor	17
	ENSMUSG00000024425	497.399	0.0146872	0.157985	0.0929661	0.925931	0.987117	Ndfip1	Ndfip1	Nedd4 family interacting protein 1	18				ENSMUSG00000024425	497.399	-0.138105	0.158304	-0.872404	0.382988	0.801764	Ndfip1	Ndfip1	Nedd4 family interacting protein 1	18				ENSMUSG00000024425	497.399	-0.152792	0.158286	-0.96529	0.3344	0.634234	Ndfip1	Ndfip1	Nedd4 family interacting protein 1	18
	ENSMUSG00000024927	612.85	0.0124857	0.14593	0.0855596	0.931817	0.989552	Rela	Rela	v-rel reticuloendotheliosis viral oncogene homolog A (avian)	19				ENSMUSG00000024927	612.85	0.355927	0.14531	2.44944	0.0143078	0.184539	Rela	Rela	v-rel reticuloendotheliosis viral oncogene homolog A (avian)	19				ENSMUSG00000024927	612.85	0.343442	0.145325	2.36327	0.0181146	0.121416	Rela	Rela	v-rel reticuloendotheliosis viral oncogene homolog A (avian)	19
	ENSMUSG00000025225	537.389	0.0478565	0.167418	0.28585	0.774993	0.958433	Nfkb2	Nfkb2	nuclear factor of kappa light polypeptide gene enhancer in B cells 2, p49/p100	19				ENSMUSG00000025225	537.389	0.244438	0.167197	1.46197	0.143748	0.569842	Nfkb2	Nfkb2	nuclear factor of kappa light polypeptide gene enhancer in B cells 2, p49/p100	19				ENSMUSG00000025225	537.389	0.196582	0.167105	1.1764	0.239436	0.53956	Nfkb2	Nfkb2	nuclear factor of kappa light polypeptide gene enhancer in B cells 2, p49/p100	19
	ENSMUSG00000025575	206.871	0.129461	0.175809	0.736376	0.461502	0.860102	Cant1	Cant1	calcium activated nucleotidase 1	11				ENSMUSG00000025575	206.871	0.132082	0.175664	0.7519	0.452111	0.843362	Cant1	Cant1	calcium activated nucleotidase 1	11				ENSMUSG00000025575	206.871	0.00262076	0.175158	0.0149623	0.988062	0.994976	Cant1	Cant1	calcium activated nucleotidase 1	11
	ENSMUSG00000025647	386.944	-0.299292	0.159459	-1.87692	0.0605295	0.476675	Shisa5	Shisa5	shisa family member 5	9				ENSMUSG00000025647	386.944	0.0703915	0.158502	0.444106	0.656966	0.934505	Shisa5	Shisa5	shisa family member 5	9				ENSMUSG00000025647	386.944	0.369683	0.159343	2.32004	0.0203386	0.130926	Shisa5	Shisa5	shisa family member 5	9
	ENSMUSG00000025746	31.7652	-0.0236622	0.17038	-0.138879	0.889546	0.979455	Il6	Il6	interleukin 6	5				ENSMUSG00000025746	31.7652	0.110685	0.170418	0.649492	0.51602	0.874099	Il6	Il6	interleukin 6	5				ENSMUSG00000025746	31.7652	0.134348	0.170368	0.788574	0.430361	0.711369	Il6	Il6	interleukin 6	5
	ENSMUSG00000025888	665.226	-0.0653696	0.142758	-0.457906	0.64702	0.923701	Casp1	Casp1	caspase 1	9				ENSMUSG00000025888	665.226	0.319248	0.142144	2.24595	0.0247073	0.247558	Casp1	Casp1	caspase 1	9				ENSMUSG00000025888	665.226	0.384618	0.142377	2.7014	0.00690476	0.0623171	Casp1	Casp1	caspase 1	9
	ENSMUSG00000026029	656.63	-0.183114	0.148647	-1.23187	0.217996	0.715507	Casp8	Casp8	caspase 8	1				ENSMUSG00000026029	656.63	0.0276092	0.148283	0.186193	0.852294	0.980905	Casp8	Casp8	caspase 8	1				ENSMUSG00000026029	656.63	0.210723	0.14867	1.41739	0.156369	0.434488	Casp8	Casp8	caspase 8	1
	ENSMUSG00000026031	327.344	-0.16268	0.22442	-0.724894	0.468517	0.862023	Cflar	Cflar	CASP8 and FADD-like apoptosis regulator	1				ENSMUSG00000026031	327.344	0.421837	0.223974	1.88342	0.0596434	0.39032	Cflar	Cflar	CASP8 and FADD-like apoptosis regulator	1				ENSMUSG00000026031	327.344	0.584518	0.224159	2.60761	0.00911776	0.0767719	Cflar	Cflar	CASP8 and FADD-like apoptosis regulator	1
	ENSMUSG00000026159	461.235	-0.127607	0.170133	-0.750039	0.453231	0.854389	Agfg1	Agfg1	ArfGAP with FG repeats 1	1				ENSMUSG00000026159	461.235	0.241502	0.169577	1.42414	0.154405	0.589245	Agfg1	Agfg1	ArfGAP with FG repeats 1	1				ENSMUSG00000026159	461.235	0.369108	0.169912	2.17235	0.0298296	0.167909	Agfg1	Agfg1	ArfGAP with FG repeats 1	1
	ENSMUSG00000026637	36.1756	0.213614	0.249073	0.857637	0.391093	0.829416	Traf5	Traf5	TNF receptor-associated factor 5	1				ENSMUSG00000026166	8.42077	0.543383	0.204418	2.65819	0.00785607	0.133035	Ccl20	Ccl20	chemokine (C-C motif) ligand 20	1				ENSMUSG00000026166	8.42077	0.627277	0.203981	3.07517	0.00210381	0.0265288	Ccl20	Ccl20	chemokine (C-C motif) ligand 20	1
	ENSMUSG00000026749	472.484	0.143319	0.144246	0.993576	0.320429	0.788588	Nek6	Nek6	NIMA (never in mitosis gene a)-related expressed kinase 6	2				ENSMUSG00000026228	11.9797	0.236887	0.240099	0.986621	0.323829	0.761896	Htr2b	Htr2b	5-hydroxytryptamine (serotonin) receptor 2B	1				ENSMUSG00000026228	11.9797	0.133784	0.240471	0.556341	0.577978	0.810142	Htr2b	Htr2b	5-hydroxytryptamine (serotonin) receptor 2B	1
	ENSMUSG00000026875	287.299	-0.33249	0.231501	-1.43623	0.150935	0.642674	Traf1	Traf1	TNF receptor-associated factor 1	2				ENSMUSG00000026637	36.1756	0.138585	0.249069	0.556412	0.57793	0.909626	Traf5	Traf5	TNF receptor-associated factor 5	1				ENSMUSG00000026637	36.1756	-0.0750294	0.248881	-0.301467	0.763058	0.901704	Traf5	Traf5	TNF receptor-associated factor 5	1
	ENSMUSG00000026928	332.036	-0.0977584	0.176824	-0.552856	0.580362	0.902399	Card9	Card9	caspase recruitment domain family, member 9	2				ENSMUSG00000026749	472.484	0.078107	0.144425	0.540812	0.588637	0.912163	Nek6	Nek6	NIMA (never in mitosis gene a)-related expressed kinase 6	2				ENSMUSG00000026749	472.484	-0.0652123	0.144123	-0.452476	0.650926	0.848425	Nek6	Nek6	NIMA (never in mitosis gene a)-related expressed kinase 6	2
	ENSMUSG00000027164	108.555	-0.165493	0.223992	-0.738835	0.460007	0.859262	Traf6	Traf6	TNF receptor-associated factor 6	2				ENSMUSG00000026875	287.299	0.901738	0.230236	3.91658	8.98e-05	0.00662971	Traf1	Traf1	TNF receptor-associated factor 1	2				ENSMUSG00000026875	287.299	1.23423	0.230683	5.35032	8.78e-08	7.03e-06	Traf1	Traf1	TNF receptor-associated factor 1	2
	ENSMUSG00000027397	809.861	0.331598	0.16921	1.95969	0.0500325	0.442676	Slc20a1	Slc20a1	solute carrier family 20, member 1	2				ENSMUSG00000026928	332.036	-0.207184	0.177058	-1.17015	0.241939	0.690062	Card9	Card9	caspase recruitment domain family, member 9	2				ENSMUSG00000026928	332.036	-0.109426	0.177341	-0.617038	0.537209	0.785389	Card9	Card9	caspase recruitment domain family, member 9	2
	ENSMUSG00000027699	637.281	-0.164414	0.172521	-0.953008	0.340586	0.798632	Ect2	Ect2	ect2 oncogene	3				ENSMUSG00000027164	108.555	-0.092543	0.223733	-0.413631	0.679144	0.942887	Traf6	Traf6	TNF receptor-associated factor 6	2				ENSMUSG00000027164	108.555	0.0729499	0.224118	0.325497	0.744805	0.89592	Traf6	Traf6	TNF receptor-associated factor 6	2
	ENSMUSG00000028096	201.707	-0.14053	0.180468	-0.778702	0.436155	0.849944	Gpr89	Gpr89	G protein-coupled receptor 89	3				ENSMUSG00000027397	809.861	-0.223902	0.169831	-1.31838	0.187376	0.628943	Slc20a1	Slc20a1	solute carrier family 20, member 1	2				ENSMUSG00000027397	809.861	-0.5555	0.169523	-3.27684	0.00104976	0.0159786	Slc20a1	Slc20a1	solute carrier family 20, member 1	2
	ENSMUSG00000028108	403.635	-0.638165	0.174274	-3.66186	0.000250393	0.0174679	Ecm1	Ecm1	extracellular matrix protein 1	3				ENSMUSG00000027699	637.281	-0.296952	0.172757	-1.7189	0.0856324	0.45972	Ect2	Ect2	ect2 oncogene	3				ENSMUSG00000027699	637.281	-0.132538	0.173024	-0.766005	0.443673	0.721555	Ect2	Ect2	ect2 oncogene	3
	ENSMUSG00000028163	709.292	-0.276719	0.148969	-1.85756	0.0632311	0.485483	Nfkb1	Nfkb1	nuclear factor of kappa light polypeptide gene enhancer in B cells 1, p105	3				ENSMUSG00000028096	201.707	-0.0206905	0.180147	-0.114853	0.908561	0.99083	Gpr89	Gpr89	G protein-coupled receptor 89	3				ENSMUSG00000028096	201.707	0.11984	0.180693	0.663223	0.507188	0.763878	Gpr89	Gpr89	G protein-coupled receptor 89	3
	ENSMUSG00000028173	495.711	-0.268611	0.153699	-1.74764	0.0805256	0.52993	Wls	Wls	wntless homolog (Drosophila)	3				ENSMUSG00000028108	403.635	0.112779	0.172422	0.654085	0.513057	0.871759	Ecm1	Ecm1	extracellular matrix protein 1	3				ENSMUSG00000028108	403.635	0.750944	0.174006	4.31562	1.59e-05	0.000618798	Ecm1	Ecm1	extracellular matrix protein 1	3
	ENSMUSG00000028191	188.774	-0.443698	0.183737	-2.41485	0.0157418	0.261592	Bcl10	Bcl10	B cell leukemia/lymphoma 10	3				ENSMUSG00000028163	709.292	0.174447	0.148295	1.17635	0.239455	0.687361	Nfkb1	Nfkb1	nuclear factor of kappa light polypeptide gene enhancer in B cells 1, p105	3				ENSMUSG00000028163	709.292	0.451165	0.148844	3.03113	0.00243644	0.0295763	Nfkb1	Nfkb1	nuclear factor of kappa light polypeptide gene enhancer in B cells 1, p105	3
	ENSMUSG00000028284	208.139	-0.213279	0.181142	-1.17741	0.239031	0.734584	Map3k7	Map3k7	mitogen-activated protein kinase kinase kinase 7	4				ENSMUSG00000028173	495.711	-0.174135	0.153466	-1.13468	0.256508	0.700803	Wls	Wls	wntless homolog (Drosophila)	3				ENSMUSG00000028173	495.711	0.0944755	0.15412	0.612998	0.539877	0.787257	Wls	Wls	wntless homolog (Drosophila)	3
	ENSMUSG00000028522	76.6905	-0.0607224	0.218703	-0.277648	0.781283	0.961296	Mier1	Mier1	mesoderm induction early response 1 homolog (Xenopus laevis	4				ENSMUSG00000028191	188.774	0.023871	0.182016	0.131148	0.895659	0.989559	Bcl10	Bcl10	B cell leukemia/lymphoma 10	3				ENSMUSG00000028191	188.774	0.467569	0.183771	2.5443	0.0109496	0.0870836	Bcl10	Bcl10	B cell leukemia/lymphoma 10	3
	ENSMUSG00000029060	79.8143	-0.0837213	0.218243	-0.383615	0.701264	0.939517	Mib2	Mib2	mindbomb homolog 2 (Drosophila)	4				ENSMUSG00000028284	208.139	-0.0816519	0.180728	-0.451796	0.651416	0.931674	Map3k7	Map3k7	mitogen-activated protein kinase kinase kinase 7	4				ENSMUSG00000028284	208.139	0.131627	0.181505	0.7252	0.468329	0.741326	Map3k7	Map3k7	mitogen-activated protein kinase kinase kinase 7	4
	ENSMUSG00000030245	227.364	-0.16331	0.192021	-0.850483	0.395057	0.831398	Golt1b	Golt1b	golgi transport 1 homolog B (S. cerevisiae)	6				ENSMUSG00000028522	76.6905	-0.0936904	0.218686	-0.428424	0.668342	0.940253	Mier1	Mier1	mesoderm induction early response 1 homolog (Xenopus laevis	4				ENSMUSG00000028522	76.6905	-0.032968	0.218973	-0.150558	0.880325	0.952295	Mier1	Mier1	mesoderm induction early response 1 homolog (Xenopus laevis	4
	ENSMUSG00000030339	105.753	-0.173221	0.208421	-0.831109	0.405912	0.833426	Ltbr	Ltbr	lymphotoxin B receptor	6				ENSMUSG00000029060	79.8143	-0.349541	0.219004	-1.59605	0.110477	0.509116	Mib2	Mib2	mindbomb homolog 2 (Drosophila)	4				ENSMUSG00000029060	79.8143	-0.26582	0.219331	-1.21196	0.225528	0.523424	Mib2	Mib2	mindbomb homolog 2 (Drosophila)	4
	ENSMUSG00000030341	495.868	-0.39352	0.152809	-2.57525	0.0100168	0.21535	Tnfrsf1a	Tnfrsf1a	tumor necrosis factor receptor superfamily, member 1a	6				ENSMUSG00000030245	227.364	0.0385941	0.191539	0.201495	0.840311	0.978795	Golt1b	Golt1b	golgi transport 1 homolog B (S. cerevisiae)	6				ENSMUSG00000030245	227.364	0.201904	0.192011	1.05152	0.293018	0.592495	Golt1b	Golt1b	golgi transport 1 homolog B (S. cerevisiae)	6
	ENSMUSG00000030471	156.464	-0.208522	0.199919	-1.04303	0.296934	0.773552	Zdhhc13	Zdhhc13	zinc finger, DHHC domain containing 13	7				ENSMUSG00000030339	105.753	0.384715	0.206178	1.86594	0.0620498	0.398239	Ltbr	Ltbr	lymphotoxin B receptor	6				ENSMUSG00000030339	105.753	0.557936	0.206929	2.69626	0.00701222	0.0631276	Ltbr	Ltbr	lymphotoxin B receptor	6
	ENSMUSG00000030595	516.097	-0.173707	0.166582	-1.04277	0.297055	0.773649	Nfkbib	Nfkbib	nuclear factor of kappa light polypeptide gene enhancer in B cells inhibitor, beta	7				ENSMUSG00000030341	495.868	0.461378	0.150838	3.05876	0.00222253	0.0630951	Tnfrsf1a	Tnfrsf1a	tumor necrosis factor receptor superfamily, member 1a	6				ENSMUSG00000030341	495.868	0.854898	0.151954	5.62603	1.84e-08	1.77e-06	Tnfrsf1a	Tnfrsf1a	tumor necrosis factor receptor superfamily, member 1a	6
	ENSMUSG00000030788	159.045	0.690269	0.221419	3.11747	0.00182408	0.0741099	Rnf141	Rnf141	ring finger protein 141	7				ENSMUSG00000030471	156.464	-0.275405	0.200209	-1.37559	0.16895	0.610643	Zdhhc13	Zdhhc13	zinc finger, DHHC domain containing 13	7				ENSMUSG00000030471	156.464	-0.0668829	0.200938	-0.332853	0.739245	0.893918	Zdhhc13	Zdhhc13	zinc finger, DHHC domain containing 13	7
	ENSMUSG00000031021	120.796	-0.102982	0.200159	-0.514503	0.606901	0.912296	Tmem9b	Tmem9b	TMEM9 domain family, member B	7				ENSMUSG00000030595	516.097	0.265917	0.165903	1.60284	0.108969	0.508331	Nfkbib	Nfkbib	nuclear factor of kappa light polypeptide gene enhancer in B cells inhibitor, beta	7				ENSMUSG00000030595	516.097	0.439623	0.166254	2.64428	0.00818647	0.0706181	Nfkbib	Nfkbib	nuclear factor of kappa light polypeptide gene enhancer in B cells inhibitor, beta	7
	ENSMUSG00000031077	80.0547	-0.105677	0.22044	-0.479388	0.631663	0.91957	Fadd	Fadd	Fas (TNFRSF6)-associated via death domain	7				ENSMUSG00000030788	159.045	0.303478	0.221957	1.36728	0.171538	0.612276	Rnf141	Rnf141	ring finger protein 141	7				ENSMUSG00000030788	159.045	-0.386792	0.220587	-1.75346	0.0795228	0.299109	Rnf141	Rnf141	ring finger protein 141	7
	ENSMUSG00000031328	4282.14	-0.00868272	0.153856	-0.0564342	0.954996	0.993212	Flna	Flna	filamin, alpha	X				ENSMUSG00000031021	120.796	0.472707	0.197847	2.38926	0.0168824	0.202997	Tmem9b	Tmem9b	TMEM9 domain family, member B	7				ENSMUSG00000031021	120.796	0.575689	0.198382	2.90192	0.00370879	0.0401605	Tmem9b	Tmem9b	TMEM9 domain family, member B	7
	ENSMUSG00000031628	344.098	0.0226006	0.16221	0.139329	0.88919	0.979455	Casp3	Casp3	caspase 3	8				ENSMUSG00000031077	80.0547	0.32165	0.218675	1.4709	0.141317	0.565427	Fadd	Fadd	Fas (TNFRSF6)-associated via death domain	7				ENSMUSG00000031077	80.0547	0.427327	0.219161	1.94983	0.0511958	0.232048	Fadd	Fadd	Fas (TNFRSF6)-associated via death domain	7
	ENSMUSG00000031887	259.435	-0.0445171	0.167423	-0.265896	0.790319	0.962971	Tradd	Tradd	TNFRSF1A-associated via death domain	8				ENSMUSG00000031328	4282.14	-0.253961	0.153914	-1.65002	0.0989386	0.491895	Flna	Flna	filamin, alpha	X				ENSMUSG00000031328	4282.14	-0.245279	0.153931	-1.59344	0.111062	0.361918	Flna	Flna	filamin, alpha	X
	ENSMUSG00000032000	439.509	-0.177436	0.206175	-0.860607	0.389455	0.829416	Birc3	Birc3	baculoviral IAP repeat-containing 3	9				ENSMUSG00000031628	344.098	-0.329877	0.163134	-2.02212	0.0431642	0.333714	Casp3	Casp3	caspase 3	8				ENSMUSG00000031628	344.098	-0.352478	0.163132	-2.16069	0.0307193	0.170802	Casp3	Casp3	caspase 3	8
	ENSMUSG00000032487	1422.06	-0.25826	0.201135	-1.28401	0.199138	0.696737	Ptgs2	Ptgs2	prostaglandin-endoperoxide synthase 2	1				ENSMUSG00000031887	259.435	0.160169	0.166607	0.961363	0.33637	0.771279	Tradd	Tradd	TNFRSF1A-associated via death domain	8				ENSMUSG00000031887	259.435	0.204686	0.166825	1.22696	0.219839	0.517057	Tradd	Tradd	TNFRSF1A-associated via death domain	8
	ENSMUSG00000032508	489.722	-0.114242	0.170465	-0.670178	0.502744	0.877335	Myd88	Myd88	myeloid differentiation primary response gene 88	9				ENSMUSG00000032000	439.509	0.629262	0.205368	3.06407	0.00218346	0.062482	Birc3	Birc3	baculoviral IAP repeat-containing 3	9				ENSMUSG00000032000	439.509	0.806697	0.205615	3.92335	8.73e-05	0.00242148	Birc3	Birc3	baculoviral IAP repeat-containing 3	9
	ENSMUSG00000032570	537.785	-0.0222458	0.150578	-0.147737	0.882551	0.978889	Atp2c1	Atp2c1	ATPase, Ca++-sequestering	9				ENSMUSG00000032487	1422.06	0.171441	0.201011	0.852895	0.393718	0.808554	Ptgs2	Ptgs2	prostaglandin-endoperoxide synthase 2	1				ENSMUSG00000032487	1422.06	0.429701	0.201134	2.13639	0.0326475	0.177567	Ptgs2	Ptgs2	prostaglandin-endoperoxide synthase 2	1
	ENSMUSG00000032688	297.229	-0.0106469	0.191463	-0.0556082	0.955654	0.99357	Malt1	Malt1	mucosa associated lymphoid tissue lymphoma translocation gene 1	18				ENSMUSG00000032508	489.722	0.337342	0.169796	1.98674	0.046951	0.347105	Myd88	Myd88	myeloid differentiation primary response gene 88	9				ENSMUSG00000032508	489.722	0.451584	0.170081	2.65511	0.0079283	0.0691696	Myd88	Myd88	myeloid differentiation primary response gene 88	9
	ENSMUSG00000032966	1742.66	-0.00572004	0.153956	-0.0371536	0.970362	0.99699	Fkbp1a	Fkbp1a	FK506 binding protein 1a	2				ENSMUSG00000032570	537.785	-0.103812	0.150799	-0.688416	0.491191	0.860933	Atp2c1	Atp2c1	ATPase, Ca++-sequestering	9				ENSMUSG00000032570	537.785	-0.0815665	0.150878	-0.540611	0.588775	0.815982	Atp2c1	Atp2c1	ATPase, Ca++-sequestering	9
	ENSMUSG00000033352	290.529	-0.133947	0.170685	-0.784765	0.432591	0.846974	Map2k4	Map2k4	mitogen-activated protein kinase kinase 4	11				ENSMUSG00000032688	297.229	0.00180608	0.191656	0.00942352	0.992481	0.999381	Malt1	Malt1	mucosa associated lymphoid tissue lymphoma translocation gene 1	18				ENSMUSG00000032688	297.229	0.012453	0.191712	0.0649569	0.948208	0.98038	Malt1	Malt1	mucosa associated lymphoid tissue lymphoma translocation gene 1	18
	ENSMUSG00000033880	1062.12	-2.68189	0.14934	-17.9583	4.13e-72	2.06e-68	Lgals3bp	Lgals3bp	lectin, galactoside-binding, soluble, 3 binding protein	11				ENSMUSG00000032966	1742.66	-0.241688	0.154164	-1.56774	0.116943	0.520091	Fkbp1a	Fkbp1a	FK506 binding protein 1a	2				ENSMUSG00000032966	1742.66	-0.235968	0.154193	-1.53034	0.125932	0.384491	Fkbp1a	Fkbp1a	FK506 binding protein 1a	2
	ENSMUSG00000035235	184.548	0.34539	0.210372	1.64181	0.10063	0.564617	Trim13	Trim13	tripartite motif-containing 13	14				ENSMUSG00000033352	290.529	-0.0647428	0.170485	-0.379757	0.704126	0.948344	Map2k4	Map2k4	mitogen-activated protein kinase kinase 4	11				ENSMUSG00000033352	290.529	0.0692047	0.170922	0.40489	0.685558	0.866006	Map2k4	Map2k4	mitogen-activated protein kinase kinase 4	11
	ENSMUSG00000035798	55.0719	-0.462036	0.237975	-1.94153	0.052194	0.449527	Zdhhc17	Zdhhc17	zinc finger, DHHC domain containing 17	10				ENSMUSG00000033880	1062.12	0.64568	0.140441	4.59752	4.28e-06	0.000655441	Lgals3bp	Lgals3bp	lectin, galactoside-binding, soluble, 3 binding protein	11				ENSMUSG00000033880	1062.12	3.32757	0.148818	22.36	9.65e-111	1.04e-106	Lgals3bp	Lgals3bp	lectin, galactoside-binding, soluble, 3 binding protein	11
	ENSMUSG00000036686	249.903	0.0303479	0.168195	0.180432	0.856813	0.976273	Cc2d1a	Cc2d1a	coiled-coil and C2 domain containing 1A	8				ENSMUSG00000035235	184.548	0.800956	0.20952	3.82281	0.000131938	0.00852909	Trim13	Trim13	tripartite motif-containing 13	14				ENSMUSG00000035235	184.548	0.455567	0.208524	2.18472	0.0289091	0.164925	Trim13	Trim13	tripartite motif-containing 13	14
	ENSMUSG00000037089	210.125	-0.153649	0.174438	-0.880822	0.378414	0.824231	Slc35b2	Slc35b2	solute carrier family 35, member B2	17				ENSMUSG00000035798	55.0719	-0.257903	0.2373	-1.08682	0.277114	0.718289	Zdhhc17	Zdhhc17	zinc finger, DHHC domain containing 17	10				ENSMUSG00000035798	55.0719	0.204133	0.238579	0.855617	0.39221	0.682621	Zdhhc17	Zdhhc17	zinc finger, DHHC domain containing 17	10
	ENSMUSG00000037316	68.2175	0.00552926	0.221011	0.0250181	0.980041	0.998226	Bag4	Bag4	BCL2-associated athanogene 4	8				ENSMUSG00000036686	249.903	0.0792053	0.167973	0.471535	0.637259	0.92679	Cc2d1a	Cc2d1a	coiled-coil and C2 domain containing 1A	8				ENSMUSG00000036686	249.903	0.0488574	0.167959	0.290889	0.771136	0.904774	Cc2d1a	Cc2d1a	coiled-coil and C2 domain containing 1A	8
	ENSMUSG00000037523	347.763	-0.144445	0.154005	-0.937923	0.348284	0.803948	Mavs	Mavs	mitochondrial antiviral signaling protein	2				ENSMUSG00000037089	210.125	-0.0773009	0.174166	-0.443835	0.657162	0.934659	Slc35b2	Slc35b2	solute carrier family 35, member B2	17				ENSMUSG00000037089	210.125	0.0763482	0.174806	0.43676	0.662286	0.854822	Slc35b2	Slc35b2	solute carrier family 35, member B2	17
	ENSMUSG00000037580	156.931	-0.0273854	0.215202	-0.127255	0.898739	0.979585	Gch1	Gch1	GTP cyclohydrolase 1	14				ENSMUSG00000037316	68.2175	-0.116075	0.22137	-0.52435	0.600035	0.916319	Bag4	Bag4	BCL2-associated athanogene 4	8				ENSMUSG00000037316	68.2175	-0.121605	0.221357	-0.54936	0.582758	0.813185	Bag4	Bag4	BCL2-associated athanogene 4	8
	ENSMUSG00000037788	46.101	-0.0145145	0.242488	-0.0598565	0.95227	0.99289	Vopp1	Vopp1	vesicular, overexpressed in cancer, prosurvival protein 1	6				ENSMUSG00000037523	347.763	-0.35276	0.154629	-2.28133	0.022529	0.238711	Mavs	Mavs	mitochondrial antiviral signaling protein	2				ENSMUSG00000037523	347.763	-0.208315	0.155168	-1.34251	0.17943	0.467127	Mavs	Mavs	mitochondrial antiviral signaling protein	2
	ENSMUSG00000038495	207.122	0.043047	0.178145	0.241641	0.809059	0.966255	Otud7b	Otud7b	OTU domain containing 7B	3				ENSMUSG00000037580	156.931	0.221497	0.214709	1.03162	0.302252	0.740462	Gch1	Gch1	GTP cyclohydrolase 1	14				ENSMUSG00000037580	156.931	0.248883	0.214771	1.15882	0.246528	0.546024	Gch1	Gch1	GTP cyclohydrolase 1	14
	ENSMUSG00000038722	1918.1	0.39872	0.146852	2.71511	0.00662541	0.168668	Bud31	Bud31	BUD31 homolog (yeast)	5				ENSMUSG00000037788	46.101	0.414567	0.241491	1.7167	0.0860348	0.4599	Vopp1	Vopp1	vesicular, overexpressed in cancer, prosurvival protein 1	6				ENSMUSG00000037788	46.101	0.429081	0.241552	1.77635	0.0756751	0.292111	Vopp1	Vopp1	vesicular, overexpressed in cancer, prosurvival protein 1	6
	ENSMUSG00000041135	183.333	-0.312096	0.220625	-1.4146	0.157187	0.652512	Ripk2	Ripk2	receptor (TNFRSF)-interacting serine-threonine kinase 2	4				ENSMUSG00000038495	207.122	0.00339674	0.178251	0.0190559	0.984797	0.998097	Otud7b	Otud7b	OTU domain containing 7B	3				ENSMUSG00000038495	207.122	-0.0396503	0.178134	-0.222587	0.823857	0.928169	Otud7b	Otud7b	OTU domain containing 7B	3
	ENSMUSG00000041241	182.613	-0.154542	0.194847	-0.793146	0.427693	0.844026	Mul1	Mul1	mitochondrial ubiquitin ligase activator of NFKB 1	4				ENSMUSG00000038722	1918.1	0.154245	0.146957	1.0496	0.293904	0.73368	Bud31	Bud31	BUD31 homolog (yeast)	5				ENSMUSG00000038722	1918.1	-0.244475	0.146708	-1.6664	0.0956335	0.332656	Bud31	Bud31	BUD31 homolog (yeast)	5
	ENSMUSG00000042349	164.412	-0.0206934	0.20706	-0.0999392	0.920393	0.985142	Ikbke	Ikbke	inhibitor of kappaB kinase epsilon	1				ENSMUSG00000041135	183.333	0.339515	0.219531	1.54655	0.121972	0.530127	Ripk2	Ripk2	receptor (TNFRSF)-interacting serine-threonine kinase 2	4				ENSMUSG00000041135	183.333	0.651611	0.220227	2.95882	0.00308816	0.0356017	Ripk2	Ripk2	receptor (TNFRSF)-interacting serine-threonine kinase 2	4
	ENSMUSG00000042419	265.125	0.429153	0.168887	2.54107	0.0110514	0.224679	Nfkbil1	Nfkbil1	nuclear factor of kappa light polypeptide gene enhancer in B cells inhibitor like 1	17				ENSMUSG00000041241	182.613	0.319955	0.193442	1.65401	0.0981258	0.491152	Mul1	Mul1	mitochondrial ubiquitin ligase activator of NFKB 1	4				ENSMUSG00000041241	182.613	0.474497	0.194049	2.44524	0.0144756	0.104887	Mul1	Mul1	mitochondrial ubiquitin ligase activator of NFKB 1	4
	ENSMUSG00000043858	445	0.108742	0.151944	0.715672	0.474194	0.864017	Nup62	Nup62	nucleoporin 62	7				ENSMUSG00000042349	164.412	0.530094	0.205662	2.57749	0.00995197	0.148739	Ikbke	Ikbke	inhibitor of kappaB kinase epsilon	1				ENSMUSG00000042349	164.412	0.550787	0.205833	2.6759	0.00745292	0.0659993	Ikbke	Ikbke	inhibitor of kappaB kinase epsilon	1
	ENSMUSG00000044786	1205.27	1.01333	0.250138	4.05107	5.1e-05	0.00492711	Zfp36	Zfp36	zinc finger protein 36	7				ENSMUSG00000042419	265.125	-0.04491	0.170321	-0.263678	0.792028	0.965888	Nfkbil1	Nfkbil1	nuclear factor of kappa light polypeptide gene enhancer in B cells inhibitor like 1	17				ENSMUSG00000042419	265.125	-0.474062	0.169024	-2.80471	0.00503619	0.0503665	Nfkbil1	Nfkbil1	nuclear factor of kappa light polypeptide gene enhancer in B cells inhibitor like 1	17
	ENSMUSG00000046718	1196.2	-0.0945562	0.191102	-0.494794	0.620746	0.916072	Bst2	Bst2	bone marrow stromal cell antigen 2	8				ENSMUSG00000043858	445	0.525581	0.151041	3.47973	0.000501913	0.023727	Nup62	Nup62	nucleoporin 62	7				ENSMUSG00000043858	445	0.416839	0.150823	2.76376	0.00571392	0.0547465	Nup62	Nup62	nucleoporin 62	7
	ENSMUSG00000047123	93.4774	-0.341307	0.215486	-1.58389	0.113218	0.589972	Ticam1	Ticam1	toll-like receptor adaptor molecule 1	17				ENSMUSG00000044786	1205.27	1.74275	0.250144	6.967	3.24e-12	2.32e-09	Zfp36	Zfp36	zinc finger protein 36	7				ENSMUSG00000044786	1205.27	0.729428	0.25016	2.91584	0.0035473	0.0391223	Zfp36	Zfp36	zinc finger protein 36	7
	ENSMUSG00000051498	43.5024	0.190147	0.244397	0.778023	0.436556	0.850009	Tlr6	Tlr6	toll-like receptor 6	5				ENSMUSG00000046718	1196.2	-0.10364	0.191142	-0.542215	0.58767	0.912037	Bst2	Bst2	bone marrow stromal cell antigen 2	8				ENSMUSG00000046718	1196.2	-0.00908416	0.191212	-0.0475082	0.962108	0.985448	Bst2	Bst2	bone marrow stromal cell antigen 2	8
	ENSMUSG00000052684	1264.25	-0.281619	0.163615	-1.72123	0.0852087	0.539359	Jun	Jun	jun proto-oncogene	4				ENSMUSG00000047123	93.4774	0.115638	0.213683	0.541167	0.588393	0.912163	Ticam1	Ticam1	toll-like receptor adaptor molecule 1	17				ENSMUSG00000047123	93.4774	0.456945	0.215115	2.12419	0.0336541	0.180121	Ticam1	Ticam1	toll-like receptor adaptor molecule 1	17
	ENSMUSG00000053253	272.188	-0.0665634	0.183311	-0.363117	0.716517	0.944809	Ndfip2	Ndfip2	Nedd4 family interacting protein 2	14				ENSMUSG00000050953	10.2813	0.0404364	0.230999	0.17505	0.86104	0.983306	Gja1	Gja1	gap junction protein, alpha 1	10				ENSMUSG00000050953	10.2813	0.833854	0.227213	3.66992	0.000242624	0.00519236	Gja1	Gja1	gap junction protein, alpha 1	10
	ENSMUSG00000055762	4487.84	0.261615	0.145398	1.79931	0.0719701	0.511342	Eef1d	Eef1d	eukaryotic translation elongation factor 1 delta (guanine nucleotide exchange protein)	15				ENSMUSG00000051498	43.5024	0.476028	0.243755	1.95289	0.0508322	0.360053	Tlr6	Tlr6	toll-like receptor 6	5				ENSMUSG00000051498	43.5024	0.285881	0.243362	1.17472	0.240108	0.540168	Tlr6	Tlr6	toll-like receptor 6	5
	ENSMUSG00000055994	137.027	-0.0832807	0.197403	-0.42188	0.673112	0.931224	Nod2	Nod2	nucleotide-binding oligomerization domain containing 2	8				ENSMUSG00000052684	1264.25	-0.476387	0.163658	-2.91086	0.00360432	0.0842199	Jun	Jun	jun proto-oncogene	4				ENSMUSG00000052684	1264.25	-0.194768	0.163967	-1.18785	0.234892	0.534031	Jun	Jun	jun proto-oncogene	4
	ENSMUSG00000056130	20.3736	0.177694	0.248708	0.714467	0.474938	0.864266	Ticam2	Ticam2	toll-like receptor adaptor molecule 2	18				ENSMUSG00000053253	272.188	-0.0858241	0.183289	-0.468243	0.639611	0.927033	Ndfip2	Ndfip2	Nedd4 family interacting protein 2	14				ENSMUSG00000053253	272.188	-0.0192607	0.183479	-0.104975	0.916396	0.968279	Ndfip2	Ndfip2	Nedd4 family interacting protein 2	14
	ENSMUSG00000057193	162.138	0.205868	0.18978	1.08477	0.278025	0.763426	Slc44a2	Slc44a2	solute carrier family 44, member 2	9				ENSMUSG00000055762	4487.84	-8e-05	0.145479	-0.00054974	0.999561	0.999988	Eef1d	Eef1d	eukaryotic translation elongation factor 1 delta (guanine nucleotide exchange protein)	15				ENSMUSG00000055762	4487.84	-0.261695	0.14542	-1.79958	0.0719262	0.285655	Eef1d	Eef1d	eukaryotic translation elongation factor 1 delta (guanine nucleotide exchange protein)	15
	ENSMUSG00000057367	87.7827	0.0861494	0.215069	0.400566	0.68874	0.936077	Birc2	Birc2	baculoviral IAP repeat-containing 2	9				ENSMUSG00000055994	137.027	0.261619	0.197471	1.32485	0.185221	0.627475	Nod2	Nod2	nucleotide-binding oligomerization domain containing 2	8				ENSMUSG00000055994	137.027	0.3449	0.197439	1.74687	0.0806604	0.301318	Nod2	Nod2	nucleotide-binding oligomerization domain containing 2	8
	ENSMUSG00000058427	3487.46	-0.187936	0.248614	-0.755936	0.449687	0.854085	Cxcl2	Cxcl2	chemokine (C-X-C motif) ligand 2	5				ENSMUSG00000056130	20.3736	0.587212	0.249115	2.35719	0.0184138	0.211562	Ticam2	Ticam2	toll-like receptor adaptor molecule 2	18				ENSMUSG00000056130	20.3736	0.409518	0.249322	1.64253	0.100481	0.34274	Ticam2	Ticam2	toll-like receptor adaptor molecule 2	18
	ENSMUSG00000062328	1036.66	0.190705	0.140284	1.35942	0.174014	0.672471	Rpl17	Rpl17	ribosomal protein L17	18				ENSMUSG00000057193	162.138	-0.0121044	0.190537	-0.0635278	0.949346	0.993251	Slc44a2	Slc44a2	solute carrier family 44, member 2	9				ENSMUSG00000057193	162.138	-0.217972	0.189868	-1.14802	0.250961	0.550505	Slc44a2	Slc44a2	solute carrier family 44, member 2	9
	ENSMUSG00000068220	10101.5	-0.0743015	0.124745	-0.595625	0.551426	0.891166	Lgals1	Lgals1	lectin, galactose binding, soluble 1	15				ENSMUSG00000057367	87.7827	0.151456	0.214635	0.705646	0.480408	0.857666	Birc2	Birc2	baculoviral IAP repeat-containing 2	9				ENSMUSG00000057367	87.7827	0.0653069	0.214287	0.304763	0.760547	0.900264	Birc2	Birc2	baculoviral IAP repeat-containing 2	9
	ENSMUSG00000071415	11288.3	0.147603	0.140699	1.04907	0.294147	0.772553	Rpl23	Rpl23	ribosomal protein L23	11				ENSMUSG00000058427	3487.46	-0.237726	0.248615	-0.956201	0.338971	0.774595	Cxcl2	Cxcl2	chemokine (C-X-C motif) ligand 2	5				ENSMUSG00000058427	3487.46	-0.0497899	0.248618	-0.200267	0.841272	0.9359	Cxcl2	Cxcl2	chemokine (C-X-C motif) ligand 2	5
	ENSMUSG00000074781	336.733	-0.209931	0.163827	-1.28142	0.200046	0.696741	Ube2n	Ube2n	ubiquitin-conjugating enzyme E2N	10				ENSMUSG00000062328	1036.66	-0.00302147	0.140711	-0.0214729	0.982868	0.998064	Rpl17	Rpl17	ribosomal protein L17	18				ENSMUSG00000062328	1036.66	-0.193727	0.140507	-1.37877	0.167966	0.449965	Rpl17	Rpl17	ribosomal protein L17	18
															ENSMUSG00000068220	10101.5	0.214533	0.124707	1.72029	0.0853794	0.459114	Lgals1	Lgals1	lectin, galactose binding, soluble 1	15				ENSMUSG00000068220	10101.5	0.288834	0.124726	2.31575	0.0205718	0.132031	Lgals1	Lgals1	lectin, galactose binding, soluble 1	15
															ENSMUSG00000071415	11288.3	-0.215096	0.14075	-1.52821	0.126459	0.535379	Rpl23	Rpl23	ribosomal protein L23	11				ENSMUSG00000071415	11288.3	-0.362699	0.140737	-2.57714	0.00996223	0.0819821	Rpl23	Rpl23	ribosomal protein L23	11
															ENSMUSG00000074781	336.733	0.267272	0.162595	1.64379	0.10022	0.495374	Ube2n	Ube2n	ubiquitin-conjugating enzyme E2N	10				ENSMUSG00000074781	336.733	0.477203	0.163297	2.92229	0.00347463	0.0386386	Ube2n	Ube2n	ubiquitin-conjugating enzyme E2N	10
															ENSMUSG00000078923	6.08202	0.0400817	0.209701	0.191137	0.848418	0.980228	Ube2v1	Ube2v1	ubiquitin-conjugating enzyme E2 variant 1	2				ENSMUSG00000078923	6.08202	0.0345073	0.209737	0.164527	0.869317	0.947558	Ube2v1	Ube2v1	ubiquitin-conjugating enzyme E2 variant 1	2
